# Supplementary material for: A previously unrecognized superfamily of macro-conotoxins includes an inhibitor of the sensory neuron calcium channel Cav2.3
Source: PLoS Biol. 2023 Aug 3;21(8):e3002217. doi: 10.1371/journal.pbio.3002217 (PMC10437998; doi:10.1371/journal.pbio.3002217)
Supplement: S1 Data — (ZIP) [file pbio.3002217.s021.zip]

Archive with 10 entries (9 files):
- S1 Data/
- __MACOSX/._S1 Data
- S1 Data/Supplementary_file_A.toxins.fa
- __MACOSX/S1 Data/._Supplementary_file_A.toxins.fa
- S1 Data/Supplementary_file_D.saposins.fa
- __MACOSX/S1 Data/._Supplementary_file_D.saposins.fa
- S1 Data/Supplementary_file_C.intron_similarity.xlsx
- __MACOSX/S1 Data/._Supplementary_file_C.intron_similarity.xlsx
- S1 Data/Supplementary_file_B.clans
- __MACOSX/S1 Data/._Supplementary_file_B.clans
