# Supplementary material for: A previously unrecognized superfamily of macro-conotoxins includes an inhibitor of the sensory neuron calcium channel Cav2.3
Source: PLoS Biol. 2023 Aug 3;21(8):e3002217. doi: 10.1371/journal.pbio.3002217 (PMC10437998; doi:10.1371/journal.pbio.3002217)
Supplement: S1 Data — (ZIP) [file pbio.3002217.s021.zip › S1 Data/Supplementary_file_A.toxins.fa]

>Mo8_1iii 0
MDMKMTFSGLVLVVLVTTVVGSSVRRGENSDNLTHCRLFEFRLCLLECMSLTLDHCYARCTTVITQIHGSDTNRFDCTIFKTCYYRCYVLGKTEDHCWKGTATSVTGDVGDLEFC
>Mo8.1ii 1
MDMKMTFSGLVLVVLVTTVVGSSVRRGENSDNLTHCRLFEFRLCLLECMSLTLDHCYARCTTVITQIHGSDTNRFDCTIFKTCYYRCYVLGKTEDHCWKGTATSVTGDVRDLDVC
>Bt26 2
MTMDMKMMFSGFVLIVCVTTVVGWPVLSTEVHDNLIHCRLPEFRVCLRVCWETGIEVDCYASCTYDVATEHGPKTEEFDCTVFKTCYGRCIELGKSEHHCWEGTARTVTGKVTDLDTC
>Bt27 3
MTMDMKMMFSGFVLIVCVTTVVGWPVLSTEVRDNLIHCRLPEFRVCLRVCWETGIEVDCYASCTYDVATEHGPKTEEFDCTVFKTCYGRCIELGKSEHHCWEGTARTVTGKVTDLDTC
>Ps8.2 4
MTMDMKMTFSGFVLVVLVTTVVGSSVRRGEVSDNLIHCKLPEFRECLLYCWSIELPVDCFATCTYVIGDIFGAQTDSSDCTIFKTCYFLCMEDGKSEDHCWEVTTNTVTGAVGDLYTC
>Ps8.1 5
MTMDMKMTFSGFVLVVLVTTVVGSSVRRGEVSDNLIHCWLPEFRECLLYCWSIELPVDCFATCTYVIGDIFGAQTESSDCAIFKTCYVRCMELGKSEDHCWEGIANTVTGAVGDLDTC
>Amz8.1 6
MTMDMKMTFSGFVLVVLVTTVVGSSVRRGEVSDNLIHCWLPHFRECLLYCWSIELPVDCFATCTYVIGDIFGAQTESSDCTIFKTCYVRCMELGKSEDHCWEGIANTVTGAVGDLDTC
>Amz8.1ii 7
MTMDMKMTFSGFVLVVLVTTVVGSSVRRGEVSDNLIHCWLPHFRECLLYCWSIELPVDCFATCTYVIGDIFGAQTESSDCTIFKTCYVRCMDLGTSEDHCWEGTANTVTGAVGDLDTC
>Vx65 8
MTMDMKMTLSGFVLVVLVTTVVGSSDSGGEVAINLGHCHLPAFRLCLVECMMERTPDYCFGFCTTDTAEINGFVTNSFDCTVFKVCYFGCQKDDKTEKHCWEGTARSVTGAVTDLETC
>Vx69 9
MTMDMKMTLSGFVLVVLVTTVVGPSDSGGEVAINLGHCHLPAFRLCLVECMMERTPDYCFGFCTTDTAEINGFVTNSFDCTVFKVCYFGCQKDDKTEKHCWEGTARSVTGAVTDLETC
>Vx78 10
MTMDMKMTLSGFVLVVLVTTVVGSSDSGGEVAINLGHCHLPAFRLCLVECMMERTPDYCFGFCTTVFKVCYFGCQKDDKTEKHCWEGTARSVTGAVTDLETC
>Vx79 11
MTMDMKMTLSGFVLVVLVTTVVGSSDSGGEVATNLGHCHLPAFRLCLVECMMERTPDYCFGFCTTDTAEINGFVTNSFDCTVFKVCYFGCQKDDKTEKHCWEGTARSVTGAVTDLETC
>marmoreus2 12
MSMDMKMTFSGFVLIVLVTTVVGSPDHHGEVPGNLNHCQLPEFRFCLLECWKLGSGNCFARCTFVIADEDGFHTHRFDCTVFKICYFRCYLLGKPEAHCWEGTARTVTGTVDDLEVC
>praecellens 13
MTMDMKMKFNGFVLIVLVTTVVDSSFPGAEVSDNLDHCKLPELRQCISYCRMIGEEKDYCDYACTSEIEHAGKDTNAYDCRVFKICYRLCLERGESEHDCWERTAKTVTGKYEDLHTC
>imperialis2 14
MDRKMTFSGLVLVVWITTVVGSSVRRGEVSDNLNHCYLPKFKACLSNCRKVGDDAVDCFDGCTTVIAQIYGGQTKAKDCAIFKYCFVRCMVLGKTEEHCWEGTANTVTGVAADLHTC
>imperialis4 15
MDRKMTFSGFVLVVWITTVVGSSVRRGEVSDNLSHCYLPQFKACHSGCRKRGDDAVECFYGCITVIAQIYGGQTKAKDCTIFKYCFVRCMVLGKTEEHCWEGTANTVTGVTADLHTC
>tribblei 16
MDMKMTFSGFVLVVLVTTVVGWSFFDDEVSVKLEHCRLPEFRQCLLECLEFEGCFAYCTAEIADDFGDQTDSFDCTVFKTCYERCYILGKSEEHCWEETAATVTGEVEDLETC
>generalis 17
MTMNMKMTFSGFVLVVFVTTVVGRSTRDVDVSEDLAHCKLHTFRGCVEDCSKEETGDCFGICSAELILEHGPETESLDCEMFKTCYGNCMSHGKPEEHCWNEIASTVTGTDHDLDYC
>gloriamaris1 18
MTKDMKTTFGGFALVVLVITVVGTSGHRGEVSDNLSHCRLLEFRLCLLECWIEDAPYCFPGCTMGILLEHGFRTIRRDCNVFKLCYYRCMLLGKTEDHCWNGTAASVTGDVVDLETC
>galeao 19
MTMDMKMTFSGFVLVVLVTTVVGWPDPAYEVSDDLIHCQLPEFRSCVCDCRAIDEEDDCFAICTFAIAKEHGPETDDFDCTVFKTCYGRCMTLEKSESHCWEGTAETVTGDVTDLETC
>13691X5.ImpB1.TRINITY_DN2726_c0_g1_i1_Entry:5928.conotoxin.Conikotikot_len:798_tpm:317.06 20
MDRKMTFSGFVLVVWITTVVGSSVRRGEVSDNLNHCYLPKFKACLSNCRKVGDDAVDCFDGCTTVIAQIYGGQTKAKDCAIFKYCFVRCMVLGKTEEHCWEGTANTVTGVAADLHTC
>14718X3.C.lenavati.TRINITY_DN5325_c0_g1_i2_Entry:2994.conotoxin.Conikotikot_len:749_tpm:26255.90 21
MNMRTTISVFAVAVMATTVAVSSPLQDQERDTDDRKCCGITLYQCLRDGGCLDRGSSCHIACIFPNYCDICCQPYMLCVYNCLKASANGEDVMRACHTSCKDTSCE
>14718X3.C.lenavati.TRINITY_DN5325_c0_g1_i1_Entry:2995.conotoxin.Conikotikot_len:749_tpm:18507.94 22
MNMRTTISVFAVAVMATTVAVSSPLQDQERDTDDRECCAVTLYQCLKDGGCLDSGTSCQISCTYPHDCDICCQPYILCVYNCLKTSVNGEDKSHVCHTSCKDTPCE
>14718X3.C.lenavati.TRINITY_DN3692_c0_g2_i1_Entry:2993.conotoxin.Conikotikot_len:719_tpm:7066.09 23
MPMSMWMTISVFVVAVMATTVIGSTPSHVQERGRRSEANKCCAMRVYTCLKDNNCIEAQAQCDGPCAVPDDCLDCCTQYMHCAMNCIKYYEIPAQPEDRGDPLRDCHNQCKNSC
>14718X3.C.lenavati.TRINITY_DN1719_c0_g2_i1_Entry:5928.conotoxin.Conikotikot_len:742_tpm:4713.67 24
MDMKMTFSGFVLVVLVTTVVGWSFFDDEVSVKLEHCRLPEFRQCLLECLEFEGCFAYCTAEIADDFGDQTDSFDCTVFKTCYERCYLLGKSEEHCWEETAATVTGEVEDLETC
>14718X3.C.lenavati.TRINITY_DN4008_c0_g3_i1_Entry:3000.conotoxin.Conikotikot_len:945_tpm:1675.98 25
MWMTISMFAVVVTAATVVGSTPLEERQPRDCCHSIFYECAAEECSFTDDLRCTEMCWDVATDICGGDPDSGFCPSFFGCFKDCVYIESGPHFLCYELCKTGQRPWDCCHSVFYECAGEECSFTDDPGCPEMCYLDAATDVCGGHPDSGCCPSFFDCFMDCVFIKSGPHFECYEFCKTVPCWLDK
>14718X3.C.lenavati.TRINITY_DN4510_c1_g1_i1_Entry:2839.conotoxin.Conikotikot_len:2244_tpm:1438.98 26
MTMNMSMTLSVFVMVVIAATVVGSTPLEGKDFNCEGLAYHECCRNEMRICIVECSSVWDADSCWDNCYYSAATNCECHPQDGCCPDFLESYSSCLFFDGLEEYECWEQARYVPCW
>14718X3.C.lenavati.TRINITY_DN1719_c0_g1_i1_Entry:5929.conotoxin.Conikotikot_len:751_tpm:795.56 27
MDMKMTFSGFVLVVLVTTVFGWSFLGGEVPVNLNHCRLAHFRKCLFECSELNTDAYCYAFCTTVMAEQHGVETNWFDCTIFKYCYRRCRLDGKPEHHCWDATAGTVTGKMEDLETC
>14718X3.C.lenavati.TRINITY_DN3692_c0_g1_i1_Entry:2992.conotoxin.Conikotikot_len:448_tpm:310.46 28
MTMNMWMTTSVFLVAVTATTVIGSTLSQEQERERRTDAGFCCAKRVYYCLKDNDCLPERDCTMACDVPDDCASCCQEYLDCAYSCIWAYELPTGTEDTDPLRECHDQCKGDC
>14718X3.C.lenavati.TRINITY_DN4008_c0_g1_i1_Entry:3000.conotoxin.Conikotikot_len:819_tpm:172.64 29
MWMTISMFAVVVTAATVVGSTPLEERQPRDCCHSIFYECAAEECSFTDDLRCTEMCWDGQRPWDCCHSVFYECAGEECSFTDDPGCPEMCYLDAATDVCGGHPDSGCCPSFFDCFMDCVFIKSGPHFECYEFCKTVPCWLDK
>14718X3.C.lenavati.TRINITY_DN5790_c1_g1_i1_Entry:2999.conotoxin.Conikotikot_len:1545_tpm:19.87 30
MTMPMTLSLLVTIAIAATVIDSTLLRGNDPSCEDQVYHECCRHEMHSCAEECLSASDMDFCWEPCTQSAAVQCGRQTSSGCCRPFLECFSACLNDGDLLYDCWIRCRHVPC
>14718X8.C.litteratus.TRINITY_DN2335_c0_g2_i1_Entry:5131.conotoxin.Conikotikot_len:998_tpm:5563.29 31
MNMRMMLTVLIVVVFTRMALCSTEDGRLARQRRGDTSAECCLTLLGCYNTCMLDHISSDCWEHCKSENTIQCSLDFSLYYCNSFQSCYQICIRTKHESHCFRGCKYEAMGDCLETGVVECCPGFMMCYNNCEHSHAYCMTHCTKGSC
>14718X8.C.litteratus.TRINITY_DN2737_c1_g4_i1_Entry:2351.conotoxin.Conikotikot_len:658_tpm:882.93 32
MNMRMTIVVFVVVATAATLVGSTPLEERQTVPSSCCVRKTVECAMYTCPEVPLSCTEECYKEKATPLCGGDPGDGCCPDFIRCYIDCLSNGPGQPLPCYQKCDNGSCLR
>14718X8.C.litteratus.TRINITY_DN7973_c0_g1_i1_Entry:5928.conotoxin.Conikotikot_len:560_tpm:300.41 33
MDMKITFSGFVLVVLVTTVVGTSVRRGEVAVNLVHCGLPEFRACLLECWTLNTGDCYARCTAATAELFGSQTNKFDCTIYKTCYYRCYVCGKPEAHCWEGTASSVTGNVHDLESC
>14718X8.C.litteratus.TRINITY_DN2472_c1_g1_i1_Entry:2839.conotoxin.Conikotikot_len:617_tpm:27.59 34
MSRPLEEGQGRVIAHKKMSLNMSMTLVVFVMVVIAATVLGSTPLEDKDLNCGGEIYHVCCKHELRNCLEECARVSDVGSCWDTCYYSATTICGGDPSDDCCPTFLLDYIACLFFVGDGLSECWERYRHVPC
>14718X8.C.litteratus.TRINITY_DN2169_c0_g1_i1_Entry:2351.conotoxin.Conikotikot_len:493_tpm:24.82 35
MEIARHPEERNRRVIVRDTMAMNMTMTLSVFVMVVMAATVIGSTLSQEPDLRRMEHNSHSCCINETYQCLKGYPGQEHIYYTLCHFDAAVPCGADVFQGCCNGYMYCIGIYAQQNGFEETHNYCKHRPCNPPSR
>14718X8.C.litteratus.TRINITY_DN272_c0_g1_i1_Entry:2842.conotoxin.Conikotikot_len:550_tpm:22.27 36
MAMNMWTTISLFVVIVVAATVVGSTPLQEQGLSLGERRNPGCCAWEFYDCLIRGRVWRSRFSFCYSMASSICTRGRAGGCCPGLLHCFEVCTSRDSAVCYYRCKFASC
>18400X15.C.geographus.TRINITY_DN151_c0_g1_i4_Entry:5713.conotoxin.Conikotikot_len:910_tpm:5608.87 37
MAMNMSVMLSAFVMVVVSATVTGFTHLQEPDLSRMERSPPPHNDCCKMKECCAQTTELCLKEFPNEEHIYTSTCYQRASHACGQFNEIVGCCYGYRQCMLQNVQNLGLNWANQQCKEWNCLNPCE
>18400X15.C.geographus.TRINITY_DN151_c0_g1_i5_Entry:5728.conotoxin.Conikotikot_len:701_tpm:3834.79 38
MAMSMSMTLSVFVMVVMAATVTGFTHLQVPNLSRMERDEPLDCCEMKKCCVRSMYECLQDHRGNEYDMATECYQKAGDICGSYNEIVGCCQGYEICILKNVPHTGLQRAHDLCESTDCYNPCQ
>18400X15.C.geographus.TRINITY_DN151_c0_g1_i1_Entry:5729.conotoxin.Conikotikot_len:671_tpm:1196.36 39
MAMSMSMTLSVFVMVVMAATVTQLKKPDLSRMKRYDRRCCINKTYECLKNYRNRENKFASFCQQEAAVYCGTFESGTGCCYGYMNCMMLNAERDGQGKAHGYCQHRTC
>18400X15.C.geographus.TRINITY_DN151_c0_g1_i9_Entry:5693.conotoxin.Conikotikot_len:877_tpm:196.26 40
MAMSMSMTLSVFVMVVMAATVTGFTQLKKPDLSRMKRNNKVCCTNAIYQCLKRNPGQESYYAHPCQQEAVTSCPGSDIDGCCPGYTMCMSTNAQNNVHTAHTSCLNRPCFGPCK
>C.imperialis.deep.VD.TRINITY_DN48_c0_g1_i5_Entry:5928.conotoxin.Conikotikot_len:806_tpm:151.46 41
MTMDMKMTFSGFVLVVWITTVVGSSVRRGEVSDNLSHCYLPQFKECHSGCRKRGDDAVECFYGCITVIAQIYGGQTKAKDCAIFKYCFVRCMVLGKTEEHCWEGTANTVTGVTADLYTC
>C.imperialis.shallow.VD.TRINITY_DN199_c0_g1_i6_Entry:5928.conotoxin.Conikotikot_len:819_tpm:635.35 42
MDRKMTFSGFVLVVWITTVVGSSVRRGEVSDNLSHCYLPQFKECHSGCRKRGDDAVECFYGCITVIAQIYGGQTKAKDCTIFKYCFVRCMVLGKTEEHCWEGTANTVTGVTADLHTC
>C.imperialis.shallow.VD.TRINITY_DN199_c0_g1_i4_Entry:5928.conotoxin.Conikotikot_len:288_tpm:83.05 43
MDRKMTFSGFVLVVWITTVVGSSVRRGEVSDNLSHCYLPQFKECHSGCRKRGDDAVECFYGCITGLYDRRRKRSGK
>SRR11807492.C.raulsilvai.VG.TRINITY_DN298_c0_g1_i6_Entry:2351.conotoxin.Conikotikot_len:629_tpm:9518.74 44
MNMRMTIIVFVVVATVATVVRSTPFPEPLPSCCIVNMIECVWFKCSKDPLACIQDCHSKATSRCGGDPHIGCCPGFEGCFESCLSEGPGEPFVCFEICKDVDCW
>SRR11807492.C.raulsilvai.VG.TRINITY_DN291_c0_g1_i6_Entry:5928.conotoxin.Conikotikot_len:911_tpm:1657.62 45
MTMDMKMTFSGFVLVVLVTTVVGWPDPGNEVSDNLIHCQLPEFRLCLLECMSLNKGACYDDCTIQTAQLYGHETIRYDCTVYKTCYHRCFVLGKTEHHCWEGTARTVTGKLIDLDTC
>SRR11807492.C.raulsilvai.VG.TRINITY_DN13418_c0_g1_i1_Entry:2839.conotoxin.Conikotikot_len:591_tpm:449.43 46
MTMNMSMTLSVIVMVVIAATVLGSAPLEDKDINCGGEVYHECCRYEMRNCMEECTSVWDADSCWDICYYSAATNCECHPSYGCCPTFLERYSSCLFYDGYGLSECWEQAKYVPC
>SRR11807492.C.raulsilvai.VG.TRINITY_DN298_c0_g1_i2_Entry:2351.conotoxin.Conikotikot_len:488_tpm:408.81 47
MNMRMTIIVFVVVATVATVVRSTPFPDPWPSCCIRNMIECIWYTCAEDPLACTQHCHSLATGRCEGDHHSGCCPGFVRCFHNCLFEKPGETSVCGERCKDVDC
>SRR11807492.C.raulsilvai.VG.TRINITY_DN10065_c0_g1_i1_Entry:5130.conotoxin.Conikotikot_len:683_tpm:9.65 48
MNMRMTLSVLVVAVLTTTVVHSTALHEDKREALQRRGDTTAMCCFSLFGCYQECEANGGEYCWENCANDYENECYGDHSFYCWSFGSCYAKCIKEKSEDHCFQGCSYEAKLECIEEGSIGCCPNFMMCYYECRKTNDQFSCSNQCEKVRC
>SRR11807495.C.miruchae.VG.TRINITY_DN251_c0_g1_i1_Entry:2351.conotoxin.Conikotikot_len:722_tpm:3213.57 50
MNMRMTIIVFVVVATVATVVRATPFPGPRPSCCIKNMIGCICYKCAEDPLACTDSCHSLATTRCEGDRRSGCCPGFVTCFENCLFEEPRETSVCGVRCKDVDC
>SRR11807496.C.cuneolus.VG.TRINITY_DN140_c0_g1_i1_Entry:2351.conotoxin.Conikotikot_len:537_tpm:50.17 51
MNMRMTIIVFVVVATVATVVRSTPFPEPWPSCCIMNMIECVWHTCSEDPLACTQNCYSQATRLCGGNHHSGCCPGFVRCFEICSFEGPGEPSVCFEICKDVDCWE
>SRR11807496.C.cuneolus.VG.TRINITY_DN140_c0_g1_i2_Entry:2351.conotoxin.Conikotikot_len:537_tpm:41.05 52
MNMRMTIIVFVVVATVATVVRSTPFPGPRPSCCIKNMIECIWYTCAENPLACTDNCHSLATSRCEGDRRSGCCPGFVTCFENCLFEEPGETFVCGVRCKDVDC
>SRR11807496.C.cuneolus.VG.TRINITY_DN1595_c0_g1_i1_Entry:5928.conotoxin.Conikotikot_len:493_tpm:18.59 53
MTMDMKMTFSGFVLVVLVTTVVGWPDPACEVSDDLIHCQLPEFRSCLWDCWTMEVEDDCFAICTLAIAEEHGQETDELDCTIFKTCYGRCMTLGKSESHCWEGTAETVTGDVTDLDTC
>SRR11807497.C.boavistensis.VG.TRINITY_DN56_c0_g1_i3_Entry:5928.conotoxin.Conikotikot_len:633_tpm:792.75 54
MTMDMKMTFSGFVLVVLVTTVVGWPDPAFEVSDDLIHCQLPEFRSCLLDCWAMDVEDDCFAICTFAIAEERGPETGEFDCTIFKTCYGRCVTLEKSESHCWEGTAETVTGDVTDLETC
>SRR11807497.C.boavistensis.VG.TRINITY_DN1281_c0_g1_i1_Entry:3017.conotoxin.Conikotikot_len:632_tpm:731.20 55
MNMRMTIIVFVVVATVAIVVRSTPFTDSSPSCCIKNTIECIVYTCPENILDCTQNCHSLATSRCEGDHHSGCCPAFGTCLENCLIEEPGQNAVCVARCKDVDC
>SRR11807497.C.boavistensis.VG.TRINITY_DN56_c0_g1_i2_Entry:5928.conotoxin.Conikotikot_len:633_tpm:14.15 56
MTMDMKMTFSGFVLVVLVTTVVGWPDPAFEVSDDLIHCQLPEFRSCVCDCRAIDEEDDCFAICTFAIAKEHGPETDDFDCTVFKTCYGRCMTLEKSESHCWEGTAETVTGDVTDLETC
>SRR11807498.C.verdensis.VG.TRINITY_DN2709_c1_g1_i3_Entry:2351.conotoxin.Conikotikot_len:623_tpm:16134.07 57
MNMRMTIIVFVVVATVATVVRSTPFPDTLPSCCVRNMIECIWYTCSEDPLACTQHCHSLATSRCEGDHHSGCCPGFVRCFKKCLFVEPGETSVCGERCKDVDC
>SRR11807498.C.verdensis.VG.TRINITY_DN2709_c0_g1_i1_Entry:3017.conotoxin.Conikotikot_len:736_tpm:5736.04 58
MNMRMTIIVFVVVATVATVVRSTPFPEPLPSCCIVNMIECVWLKCSKDPLACIQDCHSKATSRCGGNPHIGCCPGVEGCFESCLSEGPGEPFVCFEICHDVDCW
>SRR11807498.C.verdensis.VG.TRINITY_DN730_c0_g2_i3_Entry:5928.conotoxin.Conikotikot_len:585_tpm:122.15 59
MTMDMKMTFSGFVLVVLVTTVVGWPDPGNEVSDNLIHCQLPEFRLCLLECLSLNKGACYDDCTIQTAQLYGSETITYDCTVYKTCYHRCFVLGKTEHHCWEGTARTVTGKLTDLDTC
>SRR11807499.C.maioensis.VG.TRINITY_DN7008_c0_g1_i1_Entry:5928.conotoxin.Conikotikot_len:525_tpm:25.64 60
MTMDMKMTFSGFVLVVLVTTVVGWPDTGNEVSDNLIHCQLPEFRLCLLECMSLKKVACYDDCTIQTAQLYGSETIRYDCTVYKTCYHRCYVLGKTESHCWEGTATTVTGDVTDLDTC
>SRR11807500.C.galeao.VG.TRINITY_DN788_c0_g1_i3_Entry:2839.conotoxin.Conikotikot_len:601_tpm:885.94 62
MTMNMSMTLSVIVMVVIAATVLGSTPLEDKDINCGGEVYHECCRNEMRNCMEECTSPSDADSCWDNCYYSAATNCECDPSYGCCPAFLERYSSCLFFDGYGLSECWEQAKYVPC
>SRR11807501.C.maioensis.VG.TRINITY_DN10458_c0_g1_i1_Entry:2839.conotoxin.Conikotikot_len:601_tpm:1618.52 64
MTMNMSMTLSVIVMVVIAATVLGSTPLEDKDINCGGEEYHECCRYEMRNCVEECISVWDADSCWDTCYYSAASNCECDPSYGCCPTFLEHYSSCLFFDGYGLSECWEQARYVPCW
>SRR11807501.C.maioensis.VG.TRINITY_DN11989_c0_g1_i1_Entry:5928.conotoxin.Conikotikot_len:916_tpm:868.68 65
MTMDMKMTFSGFVLVVLVTTVVGWPDPACEVSDDLIHCQLPEFRSCLWDCWTMEVEDDCFAICTFAIAEEHGPETDEFDCTIFKTCYGRCMTLGKSESHCWEGTAETVTGDVTDLDTC
>SRR11807502.C.guanche.VG.TRINITY_DN0_c0_g2_i1_Entry:5928.conotoxin.Conikotikot_len:748_tpm:741.32 66
MTMDMKMTFSGFVLVVLVTTVVGWPDSTCEVSDDLIHCWLPEFRACLWDCWKMEVEDDCFAICTFAIAEEHGPDTDGFDCTIFKTCYGRCMAHGKSEPHCWEGTAATVTGDPEDLDTC
>SRR11807502.C.guanche.VG.TRINITY_DN430_c0_g1_i2_Entry:2842.conotoxin.Conikotikot_len:599_tpm:106.39 67
MAMNMWMTISVCVVVVMAATVVGSTPLQEQGLGLDERQNPGCCPWEFYDCLIRHTVWRNRLDICYSQASNICTRGRPGGCCPGFLRCFEECTSRDRAVCYYRCKFVSCWF
>SRR11807502.C.guanche.VG.TRINITY_DN1751_c0_g1_i1_Entry:2839.conotoxin.Conikotikot_len:1312_tpm:80.63 68
MTMDMSMTLSVFVMVVIAATVLGSTPLQDKDINCGGEVYHECCRYEMRNCMEECTSVWDADSCWDICYYSAATNCECHPSDGCCPTFLERYSSCLFHDDYGLSECWEQAKYVPC
>SRR11807502.C.guanche.VG.TRINITY_DN11740_c0_g1_i1_Entry:4120.conotoxin.Conikotikot_len:687_tpm:28.25 69
MATNLWMTLGMLVMVVMATAVSDSTPFDEGKRSTVEDKDDGSDGCCFEISECYKQCKEDGHTAYCWPWCRDEGRADCRERDSKDYCQEFVGCYEYCEGQLLNGCDEHCRYEAKWECLLGEEDCCAGAGEKFESCSIFNVGYPLEYYCFEEIKEVSCLLY
>SRR11807502.C.guanche.VG.TRINITY_DN14125_c0_g1_i1_Entry:4724.conotoxin.Conikotikot_len:819_tpm:22.25 70
MAMNAGMTLSVLVMVVLATAVDGSTAIEGNKGYSQGVDRGRRDGADGCCVEFMQCSQQCAGPRPECWDQCWEETSTACKERVTTGYCITFEGCYRNCDTFVHDCTTVCEYEAKYKSTLFSGIHCSGFYDSYADCRINTDLPAKYHCFQSNKHVPC
>SRR11807507.C.grahami.VG.TRINITY_DN32_c0_g2_i4_Entry:5928.conotoxin.Conikotikot_len:657_tpm:12423.33 71
MTMDMKMTFSGFVLVVLITTVVGWPDPACEVSDDLIHCQLPEFRSCLWDCWAMEVKDDCFAICTFAIAKEHGPETDEFDCTIFKTCYGRCVELGKSESHCWKGTAETVTGDVTDLEFC
>SRR11807507.C.grahami.VG.TRINITY_DN1442_c0_g1_i4_Entry:2839.conotoxin.Conikotikot_len:1332_tpm:642.20 72
MTMNMSMTLSVIVVVVIAATVLGSTPLEDKDINCGGEVYHECCRYEIRNCMEECTSVWDADSCWDICYYSAATNCECHPSYGCCPTFLERYSSCLFYDGYGLSECWEQAKYVPC
>SRR11807507.C.grahami.VG.TRINITY_DN816_c0_g1_i7_Entry:3629.conotoxin.Conikotikot_len:715_tpm:314.09 73
MATNLWMTLSMLVMVVMATAVSDSTLFEGTKAERGPQEVRGLALGHSFCCSRGPSMKWCCTGLVLHPLTASFEPKLGFTCNKLKAVVTRS
>SRR11807507.C.grahami.VG.TRINITY_DN3410_c0_g1_i1_Entry:2351.conotoxin.Conikotikot_len:575_tpm:109.96 74
MNMRMTIIVFVVVATVATVVRSTPFPDPWPSCCVRNMMECIWYTCSEDPLACTQHCHSQATSRCEGDHHSGCCPGFVRCFKNCLFEEPGETSVCGERCKDVDC
>SRR13740844.C.ventricosus.TRINITY_DN17047_c0_g1_i1_Entry:4724.conotoxin.Conikotikot_len:850_tpm:71.00 76
MAMNAGMTLSVLVMVVLATAVDGSTAIEGNKGDNPGVDRGRRDGADGCCVEFMHCSQQCVGPRPVCWDQCWEETSTACKERVTTGYCIMFEGCYRNCDTFVHDCTTVCEYEAKYKSTLFSGVHCSGFQDSYSDCRLNTDLPAKYHCFQSNKHVPC
>SRR13740844.C.ventricosus.TRINITY_DN1070_c0_g2_i2_Entry:3629.conotoxin.Conikotikot_len:502_tpm:21.41 77
MATNLWMTLSMLVMVVMATAVSDSTLFEGTKAERGPQEVRGLALGPSFCCSLGPFMKWCCTG
>SRR13740844.C.ventricosus.TRINITY_DN880_c0_g1_i1_Entry:5929.conotoxin.Conikotikot_len:2060_tpm:12.41 78
MTMDMKMPFSGFVLIVFVTTVVGWPEYATEVSDNLLHCSLLDFRACLLDCWDTEVEGDCFAICTFGLYDWRRKRSGRGVPHHKGMCVCVCV
>SRR13740844.C.ventricosus.TRINITY_DN13494_c0_g1_i1_Entry:5335.conotoxin.Conikotikot_len:672_tpm:9.26 79
MAMTMRMTITVVILTVMATTVVCAIQLPEVKRDRLQRREPLSGRCCTEIQQCSKTCQGKELAIDCWDHCRRVKSRMCGEGPSPHYCSSYETCCRTWEDWQGQDCMEECARDAKRKCIDIGTVDCCPRFMRAAIACFAQPGKDVEDCWSDNSDVPC
>SRR13740844.C.ventricosus.TRINITY_DN1070_c0_g2_i1_Entry:4120.conotoxin.Conikotikot_len:639_tpm:9.01 80
MATNLWMTLSMLVMVVMATAVSDSTPFDVGKRSTVEEKDDGSDGCCFEIFECWKQCKEDGHTAYCWPWCREEGRADCRERDSKDYCQEFVACYEYCEGKLLNGCDEHCRYEAKWECLLGGEECCSGAGEPFESCSIFNVGYPLEYYCFEEIKEVSCLL
>SRR13740844.C.ventricosus.TRINITY_DN32243_c0_g1_i1_Entry:2284.conotoxin.Conikotikot_len:309_tpm:6.66 81
MTMNVSITLSAFIRVVMAATVVSSSPFQEKRYTCGDTQYHECCRHEMRRCLESCLINGDDDTCWHPCYAKSAMNCGCV
>SRR13781584.C.bayani.VG.TRINITY_DN738_c0_g1_i3_Entry:2994.conotoxin.Conikotikot_len:625_tpm:10002.02 82
MNMRTTISVLAVAVMATTVTASPLLQDQERDTDDRKCCAIALYQCLRDEGCLESGSSCQITCTFPHDCFEICCHDYMLCVYNCLHGREEGEDIMRVCHTACTDTVCSE
>SRR13781584.C.bayani.VG.TRINITY_DN2803_c0_g1_i1_Entry:5928.conotoxin.Conikotikot_len:673_tpm:2226.06 83
MDMKMTFSGFVLVVLVTTVVGSSVRGDEVSVKLEHCRLPEFRQCFVKCWGFEGCFGYCTEEIAHEFGDQTDSFDCTIFKTCYERCQLLEKSEEHCWRGTAATVTGEVGDLDFC
>SRR13781584.C.bayani.VG.TRINITY_DN738_c0_g4_i1_Entry:3000.conotoxin.Conikotikot_len:765_tpm:238.43 84
MWMTISMFVVVVTAATVVGSTPLEERQPGDCCHLVFYECAAEACTFTDDPGCTEMCWDVATDVCGGDPDSGFCSSFFGCFNDCVFTESGPHFLCYELCKMGHRPWDCCHSEFFQCAGEECSFPDDPICPEMCWDVATEVCRGHPDFGCCPSFIDCFMDCVFTESGPPFRCYEFCKMVPCWLVK
>SRR13781584.C.bayani.VG.TRINITY_DN878_c0_g1_i1_Entry:2992.conotoxin.Conikotikot_len:570_tpm:125.51 85
MAMNMWMTTSVFLVAVTATTVIGSTPSQEQERERRTDVDLCCATRIYYCLKDNGCLPQRECTVACDVPDDCANCCQAYLDCAMSCIWAYELPTGTEEEDPLRDCHNQCKDGC
>SRR13781584.C.bayani.VG.TRINITY_DN63_c0_g1_i5_Entry:2993.conotoxin.Conikotikot_len:2208_tpm:67.32 86
MPMSMWMTISVFVVAVMATIVIGSTPSHVQERGRRSEVNKCCAMRVYTCLKDNDCIEAQAQCDGPCDVPGTDWREMPCLQRSKQLREYTPRLRPVRSFTSHHGHPSEMEPRHHISTALYLSPWTPLRNRTTSSHLYSSCVHV
>SRR13781584.C.bayani.VG.TRINITY_DN738_c0_g5_i1_Entry:2997.conotoxin.Conikotikot_len:590_tpm:63.08 87
MTPIVFVTVVMAATVIGSTPLQEQELNRNDRDIQECCANKANECLRNDGCYQSQEESCAKRCYYTDTSSCGDQADVVCCFDYQYCMTECLFPHQDLYPEMLGDCYDYCKVYEQC
>SRR13781584.C.bayani.VG.TRINITY_DN2244_c0_g1_i2_Entry:2839.conotoxin.Conikotikot_len:565_tpm:18.51 88
MTMNMSLTLSLFVMVVIAATVVGSTPLEGKDVNCEGLAYHECCRNEMRICILECSSVWDADSCWDYCYSSAATNCECHPRDDCCPGFLESYSSCLFHDGLEEYECWEQARYVPCW
>SRR13781584.C.bayani.VG.TRINITY_DN4271_c0_g1_i4_Entry:2999.conotoxin.Conikotikot_len:1565_tpm:12.46 89
MTMPVTLSLLVTIAMAATVLDSTLLRGNDPSCEDQVYHECCRHEMHSCAEECLSASDMDFCWEPCTQSAAVQCGRQTSSACCRPFLECFSACLNDGDVLYDCWIRCRHVPC
>SRR13781584.C.bayani.VG.TRINITY_DN63_c0_g1_i4_Entry:2993.conotoxin.Conikotikot_len:2090_tpm:8.96 90
MPMSMWMTISVFVVAVMATIVIGSTPSHVQERGRRSEVNKCCAMRVYTCLKDNDCIEAQAQCDGPCDVPGTDWREMPCLQRSKQLREYTPRLRPVRSFTSHHGHPSEIEPRHHISTAVVYMCERVCHQQHGAADQTGLARQELTQVGAFCRSFRVVCFAVRSKHSNRFIDWTTTSESKE
>SRR13781584.C.bayani.VG.TRINITY_DN738_c0_g3_i2_Entry:2993.conotoxin.Conikotikot_len:496_tpm:5.25 91
MAMNMWMTISVLVVAVMATTVIGSTPLQEQKRSSVPKCCAFRVYKCLRDNGCLAPPPRVCSGPCIYTDNCSSCCAPYQGCAVKCMMASQPGGDPLRECHERCGARC
>SRR13781584.C.bayani.VG.TRINITY_DN738_c0_g3_i1_Entry:2993.conotoxin.Conikotikot_len:286_tpm:4.76 92
MAMNMWMTISVLVVAVMATTVIGSTPLQDNGCFEPARSRSGKCNYTDNCPGCCSMYKHCAVTCMKAAQPGRDIQRDCHE
>SRR13781584.C.bayani.VG.TRINITY_DN63_c0_g1_i6_Entry:2993.conotoxin.Conikotikot_len:2280_tpm:2.40 93
MPMSMWMTISVFVVAVMATIVIGSTPSHVQERGRRSEVNKCCAMRVYTCLKDNDCIEAQAQCDGPCDVPETSVPHQRGGLDRRRGVCLNILSRGTDWREMPCLQRSKQLREYTPRLRPVRSFTSHHGHPSEMEPRHHISTALYLSPWTPLRNRTTSSHLYSSCVHV
>SRR14407576.C.ebraeus.TRINITY_DN1689_c0_g2_i1_Entry:4217.conotoxin.Conikotikot_len:522_tpm:1573.05 94
MAMNMWMTISVCVVVVMATTVVGSTPLQERGLSLDERRAIGCCAWQVYDCLVQRGHYWYICYSWASWICTRGLSDRCCPGLERCIRRCVSGYRNVCYYHCIFESC
>SRR14407578.C.mordeirae.TRINITY_DN8160_c0_g1_i1_Entry:4725.conotoxin.Conikotikot_len:850_tpm:101.17 95
MAMNAGMTLSVLVMVVLATAVDGSTAIEGNNGDNPGVDRHIRDGADGCCVEFMQCSQQCVGPRPECWDQCWEEASTACKERVTTGYCIMFEGCYRNCDTFVHDCTTVCEYEAKYKSTLFSGVHCSGFHDSYSDCRLNTDLPAKYHCFQSNKHVPC
>SRR14407578.C.mordeirae.TRINITY_DN3702_c0_g1_i1_Entry:4120.conotoxin.Conikotikot_len:825_tpm:50.22 96
MATNLWMTLGMLVMVVMATAVSDSTPFDEGIRSTVEDKDDGSDGCCFEISECYKQCKEDGHTAFCWPWCRDEGRADCRERDSTDYCQEFVSCYEYCEGQLLNGCDEHCRYEAKWECLLGEEDCCAGAGEKFESCSIFNVGYPLEYYCFEEIKEVSCLLY
>SRR14407579.C.mordeirae.TRINITY_DN475_c0_g1_i1_Entry:2839.conotoxin.Conikotikot_len:613_tpm:40.86 97
MTMNMSMTLSVIVMVVIAATVLGSTPLEDKDINCGGEVYHECCRYEMRNCMEECTSPSDADSCWDICYYSAATNCECHPSYGCCPTFLERYSSCLFHDGYGLSECWEQAKYVPC
>SRR14407584.C.abbreviatus.TRINITY_DN2989_c0_g1_i1_Entry:5335.conotoxin.Conikotikot_len:736_tpm:51.48 99
MGMRMMTMAVLAVMATTVVCSVQLPEDKRDRLQRREQLSSRCCAEIQQCCDAFEDSGTAVDCWDHCRLIKNRMCGEGPSAYYCGKYSTCCHRCEDWQGHECQDACAREAKWKCLDVAAPVECCPGFMRVALTCLADTGKSKDDCWSENTDVTC
>SRR14407584.C.abbreviatus.TRINITY_DN24_c0_g1_i3_Entry:4727.conotoxin.Conikotikot_len:726_tpm:27.53 100
MAMNMWMTISVCVVVVMAATVVGSPPSQDQGLSRNDRQDAACCLWHFYDCLYHAEKDWMINLPFCYNKSARICDGCCRGYYDCFRECNNPDQAVCYHRCKNAPC
>SRR14407584.C.abbreviatus.TRINITY_DN16_c0_g2_i1_Entry:4726.conotoxin.Conikotikot_len:609_tpm:20.66 101
MAMYMLVTLSVSVVVVMAATLFGSTPLQEPDLRQTDSEIDSETKESCTNRTYHCLKDYPNQEHLYYTSCHYNAAHPCNRSAFDGCCDGYKNCIGLNVQEYGLEVTHGYCSGQPC
>SRR14407584.C.abbreviatus.TRINITY_DN35_c0_g1_i5_Entry:4729.conotoxin.Conikotikot_len:771_tpm:19.75 103
MDMNMWMTISVSVVVVMAATIVGSTPLQEEGLSRKNQIPCKCYRWAFHDCLFRHGGGWKGHVNACNDRARGECESPPHCCPGYYRCFASCKYSDLEICTSDCKNAPCSL
>SRR14407584.C.abbreviatus.TRINITY_DN35_c0_g1_i9_Entry:4736.conotoxin.Conikotikot_len:760_tpm:18.65 104
MDMNMWMTISVSVVVVMAATIVGSTPLQEEGLSRKNGIPCECYRVRFHNCLSGHGGGWKKHLPACSDMARGECGSPANCCPGYYRCVATCEYRDLESCFFSCKFEPC
>SRR14407584.C.abbreviatus.TRINITY_DN24_c0_g1_i7_Entry:4733.conotoxin.Conikotikot_len:632_tpm:18.05 105
MAMNMWMTISVCVVVVMAATVVGSPPSQDQGLSRNDRTNSACCLWQFYDCLYQVRGDWRRSLRFCYGKSASNCRGCCTGYYSCFRQCRNRDQAVCYHRCKNAPC
>SRR14407584.C.abbreviatus.TRINITY_DN1285_c0_g1_i1_Entry:5929.conotoxin.Conikotikot_len:752_tpm:15.69 106
MTMDMKMTFSGFVLVVLVTTVVGSSVRRGDPALNLGHCTLSEFRLCLVECMIVQPRDHCYAWCSKEMTEKNGFHTNAFDCTIFKVCYFRCQVRGKTEEHCWEGTTGTVTGDVKDLETC
>SRR14407584.C.abbreviatus.TRINITY_DN24_c0_g1_i5_Entry:4730.conotoxin.Conikotikot_len:777_tpm:14.46 107
MDMNMWMTISVSVVVVMAATIVGSTPLQEEGLSRKNRIPCECYRVRFHDCLSRHGGDWRNHLYGCNDMARGECESPTNCCPGYFRCFASCEYRDFESCSSKSKNVPC
>SRR14407584.C.abbreviatus.TRINITY_DN16_c0_g4_i1_Entry:4726.conotoxin.Conikotikot_len:523_tpm:10.66 108
MNMLMTLSLFIVVVMAAALFGSTPLQEPDLRQTDSEIDSETKECCTNRTYYCLKKYPNREHLFASFCHYYAAHPCGRRPFPGCCNRYMYCMGLHVQKYGLEVTHYGCSRLPC
>SRR14407584.C.abbreviatus.TRINITY_DN24_c0_g1_i9_Entry:4734.conotoxin.Conikotikot_len:509_tpm:6.83 109
MAMNMWMTISVCVVVVMAATVVGSPPSQDQGLSRNDRTNSACCLWHFYQCLRRMQGGWRRSLRFCFNKAATSCHGCCTGYYSCFRQCPYSNQATCYQRCKNERC
>SRR14407584.C.abbreviatus.TRINITY_DN24_c0_g1_i2_Entry:4739.conotoxin.Conikotikot_len:470_tpm:6.51 110
MDMNMWMTISVSVVVVMAATIVGSTPLQEEGLSRKNEIPCKCYRWAFHDCLFRHGWDWKDHLPACSKRARGECESPPHCCPGYYRCFASCKYSDLEICTSDCKNAPCSL
>SRR14407584.C.abbreviatus.TRINITY_DN3535_c0_g1_i1_Entry:2283.conotoxin.Conikotikot_len:566_tpm:6.39 111
MTMSRTLCMFLIFAMLATGFGSTYLQGEKRTIEDSEYHECCRHAMRNNFVNCINEGAKTMSDCWDYAYEEGAKDCRRDPSHGCCPDFLECFSSQLFHEQNSHQYAWNVCKDVDC
>SRR14407584.C.abbreviatus.TRINITY_DN35_c0_g1_i3_Entry:4739.conotoxin.Conikotikot_len:663_tpm:5.93 112
MDMNMWMTISVSVVVVMAATIVGSTPLQEEGLSRKNEIPCKCYRWAFHDCLFRHGWDWKDHLPACSKRAPCSL
>SRR14407584.C.abbreviatus.TRINITY_DN16_c0_g1_i1_Entry:3636.conotoxin.Conikotikot_len:482_tpm:3.60 113
MAMNMLVTLSLSVMVVMAATVVGSTPLQDPDLSRQERDRKECCIRETDSCLEDYEAGEQKTHVTFCHFNAAAPCGRSPSEGCCNGYMYCMGIELHDCSLQDAHNRCKERDCDRPGR
>SRR14407585.C.abbreviatus.TRINITY_DN37_c0_g1_i4_Entry:4117.conotoxin.Conikotikot_len:554_tpm:3903.62 114
MAMNMWKTISVCVVVVMATTVVGSTPLQEQGLSLDERRNVECCAWEFYDCLIGSGPWKTRLDICHNKATRICTPGLAGGCCPGLVGCFETCSVSEDYCDVCYHSCRFARCWF
>SRR14407585.C.abbreviatus.TRINITY_DN37_c0_g1_i2_Entry:2842.conotoxin.Conikotikot_len:550_tpm:1950.02 115
MAMNMWKTISVCVVVVMATTVVGSTPLQEQGLSLDERGTRGCCNWAFYGCLIKRIFPRDHFDLCYSMASRTCTRGRPGGCCIGLLLCFRRCTSSNINVCYNHCTSVNC
>SRR14407585.C.abbreviatus.TRINITY_DN14_c0_g5_i2_Entry:3629.conotoxin.Conikotikot_len:483_tpm:927.17 116
MATNLWMTLSMLVMVVMATTVSDCAPVDETKAGSDPGEVQRLARQPANCCVVFPFPPPEWCCDWDL
>SRR14407585.C.abbreviatus.TRINITY_DN276_c0_g2_i2_Entry:5928.conotoxin.Conikotikot_len:594_tpm:643.49 117
MDMKMTFSGFVLVVLVTTVVGSSVRRGEVSINLYHCRLPMFRLCLLECWSLPFNNCFGHCTTVLAADYGSDTNRFDCEIFKDCYYRCYVLGKPEYHCWEETAASVTGKESDLPNC
>SRR14407585.C.abbreviatus.TRINITY_DN51_c0_g2_i2_Entry:2284.conotoxin.Conikotikot_len:535_tpm:544.98 118
MTMNMSMTLSAFVMVVMTATVVSSSPFQERSHPCGSRRYHVCCKYKMWRCLKNCLVTGDDDTCWNLCYDEATSHCGCGALDGCCPLFLGKLSRCLLIGNAIQTCWGRNRYVPC
>SRR14407585.C.abbreviatus.TRINITY_DN77_c1_g1_i7_Entry:3629.conotoxin.Conikotikot_len:474_tpm:504.46 119
MATNLWMTLSMLVMVVMATTVSDCAPVDETKAGSDPGEVQRLARQPANCCLVFPYPPPKWCCDWPL
>SRR14407585.C.abbreviatus.TRINITY_DN10_c0_g1_i7_Entry:4117.conotoxin.Conikotikot_len:808_tpm:441.93 120
MAMNMWKTISVCVVVVMATTVVGSTPLQEQGLSLDERRNVGCCGWHFYDCLIGSDSWKTRLEFCYNKASRICTPGLAGGCCPGLLGCFQRCSLNARYCDVCFQPCTSGC
>SRR14407585.C.abbreviatus.TRINITY_DN37_c0_g1_i12_Entry:2842.conotoxin.Conikotikot_len:539_tpm:440.54 121
MAMNMWKTISVCVVVVMATTVVGSTPLQEQGLSLDERRTVKCCPYTFHHCLISRTGPWRSNFIRCYSHASDICTPGLPGGCCPGLLGCLQRCTSSDIDGCHFNCIFARC
>SRR14407585.C.abbreviatus.TRINITY_DN37_c0_g1_i9_Entry:2842.conotoxin.Conikotikot_len:503_tpm:401.06 122
MAMNMWKTISVCVVVVMATTVVGSTPLQEQGLSLDERRTVECCPYTFHHCLISRKGPWSSNFIGCYSHASDICTPGLPGGCCPGLLGCLQRCTSSDIDGCHFNCIFARC
>SRR14407585.C.abbreviatus.TRINITY_DN10_c0_g1_i1_Entry:4119.conotoxin.Conikotikot_len:500_tpm:335.33 123
MNMWMTISVCVVVVMATTVVGSTPLQEQGLSLDERRTVECCPYTFHHCLISRKGPWSSNFIGCYSHASDICTPGLPGGCCPGLLGCLLRCTSSDIDCHFNCIFGC
>SRR14407585.C.abbreviatus.TRINITY_DN14_c0_g1_i1_Entry:3626.conotoxin.Conikotikot_len:593_tpm:335.20 124
MATNLWMTLSILVMVAMATAVTDSAPIDETKAGSGPQEVRNLARQPDYCCATYSSPWCCIN
>SRR14407585.C.abbreviatus.TRINITY_DN14_c0_g4_i2_Entry:3628.conotoxin.Conikotikot_len:1607_tpm:303.60 125
MATHLWMTLSMLVLFVMATALSDSTPFDETKAGSAPLKVWILGLQSRFCCAYGPLKKWCCPS
>SRR14407585.C.abbreviatus.TRINITY_DN276_c0_g1_i2_Entry:5928.conotoxin.Conikotikot_len:579_tpm:286.84 126
MDMKMTFSGFVLVVLVTTVVGSSVRRGEVSSNLYHCRLPTFRLCLLECWSLNFNNCFAYCTTELAEAYGSDTNKFDCEIFKDCYYRCYELGKPEYHCWRETAETVTGKESDLETC
>SRR14407585.C.abbreviatus.TRINITY_DN276_c0_g1_i1_Entry:5928.conotoxin.Conikotikot_len:579_tpm:280.03 127
MDMKMTFSGFVLVVLVTTVVGSSVRRGEVSSNLNHCWLPEFRECMLECLPLPFNNCFAYCTTVLAEDYGSHTNRFDCEIFKDCYYRCYELGKPEYHCWRETAESVTGEESDMATC
>SRR14407585.C.abbreviatus.TRINITY_DN14_c0_g3_i2_Entry:3626.conotoxin.Conikotikot_len:406_tpm:228.76 128
MATNLWMTLSMLVMVVMATAVTDSAPIDDTKAGSAPLEVQRLRLKSVDCCGRGLFMEWCCRL
>SRR14407585.C.abbreviatus.TRINITY_DN478_c0_g2_i2_Entry:5652.conotoxin.Conikotikot_len:516_tpm:194.56 129
MKMRMTIIVFVVVATAATFVGSSQVQERDPWPPCCIRDTVECIKYDCLDTPRRCLSKCIREAANRCGGDRIVGCCPGFEICVVRCLRAGLEQPSTCLRQCKDVKC
>SRR14407585.C.abbreviatus.TRINITY_DN32_c0_g1_i7_Entry:4131.conotoxin.Conikotikot_len:592_tpm:192.05 130
MNMSMSLSVFLMVVISATVPGSTPLREKGLNCGEWSYHECCRHEMRYCMEGCASASNADWCWDDCYYTAATNCGRDPSDGCCPKYLESYSSCLFHHGNGLPECWELAKHVACW
>SRR14407585.C.abbreviatus.TRINITY_DN37_c0_g1_i3_Entry:2842.conotoxin.Conikotikot_len:491_tpm:191.32 131
MAMNMWKTISVCVVVVMATTVVGSTPLQEQGLSLDKRRSPECCLFDFYDCLIQRVPWWKHLSLCYRQASRICRRGLPLGCCPGLFGCFQRCTSRNSAVCYYRCKFARC
>SRR14407585.C.abbreviatus.TRINITY_DN10_c0_g1_i3_Entry:4119.conotoxin.Conikotikot_len:501_tpm:172.15 132
MNMWMTISVCVVVVMATTVVGSTPLQEQGLSLDERHTPGCCAWAFNECLIERIEPWSSQLNICYNRASRICTPGLPGGCCPGLVGCFQRCTSSDSDDCYLRCKFGC
>SRR14407585.C.abbreviatus.TRINITY_DN51_c0_g1_i3_Entry:2839.conotoxin.Conikotikot_len:589_tpm:167.09 133
MTMNMSMSLSVFLMVVISATVLASTPLEEKGLNCGEWSYHECCRHEMRYCMEGCASASNADWCWDDCYYTAATNCARDPSDGCCPEFLDSYSSCLFYHGNGLPECWEWAKHVACW
>SRR14407585.C.abbreviatus.TRINITY_DN14_c0_g4_i4_Entry:3628.conotoxin.Conikotikot_len:1609_tpm:145.68 134
MATHLWMTLSMLVLFVMATALSDSTPFDETKAGSAPLKVRSLGLRQNPCCASGPLMKWCCRD
>SRR14407585.C.abbreviatus.TRINITY_DN37_c0_g1_i11_Entry:4119.conotoxin.Conikotikot_len:497_tpm:100.89 135
MAMNMWKTISVCVVVVMATTVVGSTPLQEQGLSLDERRTVGCCPYTLHHCLMSRKEPWRSNLNICYIHASDICTPGLPGGCCPGLLGCLLRCTSSDIDCHFNCIFGC
>SRR14407585.C.abbreviatus.TRINITY_DN220_c0_g1_i5_Entry:4725.conotoxin.Conikotikot_len:851_tpm:76.73 136
MNAGMTLSMLVMVVLATAVDGSTAIEGNKADSAGVDRGRRDGAGGCCLQFMQCSEQCVGPKQECWDQCWEETSTACKERVTEGYCIMFEGCHRNCDTFVHDCNTVCEYEAKYKSTLFSGIHCSGFDASYGDCRINTDLPAKYHCFQSNKHVPC
>SRR14407585.C.abbreviatus.TRINITY_DN32_c0_g1_i2_Entry:4131.conotoxin.Conikotikot_len:592_tpm:61.87 137
MNMSMSLSVFLMVVISATVLASTPLEEKGLNCGEWSYHECCRHEMRYCMEICASASNADSCWDDCYYTAATNCARDPSDGCCPEFLDSYSSCLFYHGNGLPECWELAKHVACW
>SRR14407585.C.abbreviatus.TRINITY_DN51_c0_g1_i4_Entry:4130.conotoxin.Conikotikot_len:693_tpm:59.16 138
MNTMNMSMSLSVFLMVVIAATVLGSTPLEDKGLNCGGRSYHECCRHKMRHCMEECASASNANSCWNSCYDSAATNCGCHPSDGCCSEFLESYSSCLFFHGNGLPECWEWAKDVAC
>SRR14407585.C.abbreviatus.TRINITY_DN14_c0_g3_i1_Entry:3626.conotoxin.Conikotikot_len:406_tpm:58.66 139
MATNRWMTLSMLVLVVMATAVSDSAPVDDTKAGSAPLEVQRLRLKSVDCCGRGLFMEWCCRL
>SRR14407585.C.abbreviatus.TRINITY_DN51_c0_g1_i1_Entry:4132.conotoxin.Conikotikot_len:557_tpm:40.67 140
MTMNMSMSLSVFLMVVISATVLASTPLEEKGLNGGEWSYHECCRHEMRYCMEGCASASNADSCWDYCYYSAATNCGRHHSDGCCPKFLESYSSCLFHHGNGLPECWEWAKHVACW
>SRR14407585.C.abbreviatus.TRINITY_DN77_c1_g1_i4_Entry:3629.conotoxin.Conikotikot_len:474_tpm:28.66 141
MATNLWMTLSMLVMVVMATTVSDCAPVDETKAGSDPGEVRSLARQPIDCCFLFPYPPPEWCCDWDL
>SRR14407585.C.abbreviatus.TRINITY_DN130_c0_g1_i8_Entry:4725.conotoxin.Conikotikot_len:960_tpm:26.30 142
MNAGMTLSMLVMVVLATAVDGSTAIEGNKGHSPGIDRGRRDGAGGCCLQFMQCSEQCVGPKQECWDQCWEETSTACKERVTEGYCIMFEGCHRNCDTFVHDCNTACEYEAKYKSTLFTGIHCSGFDASYGDCRINTDLPAKYHCFQSNKHVPC
>SRR14407585.C.abbreviatus.TRINITY_DN248_c1_g1_i1_Entry:5333.conotoxin.Conikotikot_len:627_tpm:23.49 143
MALTMRMTMTVVVVAVVATTVVCAIQLPEDKRETLQRRELLSDRCCSAIQQCSDACQERKLAADCWDHCRRRKSRMCGEGPSPHYCSSYDTCCRTCQDGPGHECKLKCARDARRECIEIGTVDCCPGFMTAVIACSAQPGGGVLECWPSNADVEC
>SRR14407585.C.abbreviatus.TRINITY_DN130_c0_g1_i10_Entry:4725.conotoxin.Conikotikot_len:921_tpm:18.58 144
MNAGMTLSMLVMVVLATAVDGSTAIEGNKGDSAGVDRARRDGAGGCCLQFMQCSERCVGPKQECWDQCWEEASTACKERVTEGYCIMFEGCHRNCDTFVHDCNTVCEYEAKYKSTLFSGIHCSGFDASYGDCRINTDLPAKYHCFQSNKHVPC
>SRR14407585.C.abbreviatus.TRINITY_DN77_c1_g1_i6_Entry:3626.conotoxin.Conikotikot_len:473_tpm:14.83 145
MATNLWMTLSMLVLVVMATAVSDSAPIDEKKAGSGPQEVRSHAKVLKFCCNILHLEWCCAG
>SRR14407585.C.abbreviatus.TRINITY_DN478_c0_g1_i1_Entry:2566.conotoxin.Conikotikot_len:521_tpm:10.98 146
MKMQMTTIVLVVVATAATFVGSSQVEERHPPWPPCCIMAAFDCIKYGCLDSSIECLEKCVEEATGQCEGDPDLGCCHAFEICLTPCFIAGLRQPIDCLVECSTVKC
>SRR14407585.C.abbreviatus.TRINITY_DN32_c0_g1_i4_Entry:2840.conotoxin.Conikotikot_len:595_tpm:10.92 147
MTMNMSMTLSVFVMVVIAATVLGSTPLEDKGLGCVESVYHECCRHEMRYCMERCANASNADSCWDSCYHSAATNCGRHPSDGCCPKFLESYSSCLFHHGNGLPECWELAKHVACW
>SRR14407585.C.abbreviatus.TRINITY_DN32_c0_g1_i1_Entry:2840.conotoxin.Conikotikot_len:595_tpm:10.81 148
MTMNMSMTLSVFVMVVIAATVLGSTLLEDKGLGCVGSVYHECCRHEMRYCMERCANASNADSCWDSCYRSAATNCGCHPSDGCCSEFLESYSSCLFFHGNGLPECWELAKDVAC
>SRR14407585.C.abbreviatus.TRINITY_DN1309_c0_g1_i1_Entry:2567.conotoxin.Conikotikot_len:526_tpm:8.52 149
MAMTMRMTYIVFVMAVMATTVTGSAPSQEQELNRNDRNVERCCAEKTEQCLRAIGCLDSGDRHCAEPCYTTDTSGCGLYAADHCCSDYMFCLAECMISLEDPTGDPLDICYEGCDEGKPCY
>SRR14407585.C.abbreviatus.TRINITY_DN2170_c0_g1_i1_Entry:3150.conotoxin.Conikotikot_len:509_tpm:4.98 150
MAMNVWMTISVLVVVVMATTVIGSTASQEQKRDLDSRTCCAIKSYQCLQANGCLNPVNSACAGPCKTTDTSSCTTGDSCCSSYKSCLVDCQIERGDQHGDQLRSCFNDCNRDHPC
>SRR14407585.C.abbreviatus.TRINITY_DN1309_c0_g1_i2_Entry:2996.conotoxin.Conikotikot_len:455_tpm:4.91 151
MAMTMRMTYIVFVMAVMATTVTGSAPSQEQELNRNDRDIQRCCAEKVEQCVRANGCLGSGDRHCAACHITDMSGCGPYADYNCCISYKFCLSQCFLVISLVDPTSDPLDNCFWNCDKDKPCH
>SRR14407585.C.abbreviatus.TRINITY_DN5490_c0_g1_i1_Entry:3150.conotoxin.Conikotikot_len:518_tpm:4.58 152
MAMNVWMTISVLVVVVMATTLIGSTASQEQKRDLDSRTCCAIKSYQCLQANGCLNPVNSACAGPCKTTDTSSCGSTAGDSCCSSYKSCLVDCQIRRGDEHGDQLRFCYNECNRDHPC
>SRR14407586.C.aristophanes.TRINITY_DN222_c0_g1_i1_Entry:3150.conotoxin.Conikotikot_len:609_tpm:1522.98 153
MAMNVWMTISVLVVVVVATTVISSTASQKQERDRSSRKCCAMKSYQCLRLHGCLTPVDSVCAAQCKTTDTSSCGSSHGDTCCSTYKSCLVDCQIGHGSQHGDQLLVCYGECSRAHPC
>SRR14407586.C.aristophanes.TRINITY_DN47_c0_g2_i1_Entry:5652.conotoxin.Conikotikot_len:545_tpm:669.26 154
MNMRMTIIVFVVVATAATFVGSSSVEERHSWPPCCVRDIIECVRYGCLDSPRGCLKDCVGEATNRCGGDPIVGCCPGFEICVTSCLRAGLEQPTACILQCKDVKC
>SRR14407586.C.aristophanes.TRINITY_DN47_c0_g1_i6_Entry:4117.conotoxin.Conikotikot_len:609_tpm:532.28 155
MAMNMWMTISVCVVVVMATTVVGSTPLQEQGLSLDERRNVGCCTWEFYDCLIRRESWKTSLEFCYDQASWICTRGRSGRCCPGLLGCFRSCSLDQSYCDVCLHACESARC
>SRR14407586.C.aristophanes.TRINITY_DN110_c0_g1_i3_Entry:4117.conotoxin.Conikotikot_len:612_tpm:474.65 156
MAMNMWMTISVCVVVLMATTVVGSTPLQEQGLSLDERRNPGCCAWEFYDCLIRRESWKTSLEFCYDQASWICTRGRSGRCCPGLLGCFRSCSLDQSYCDVCLHACESARC
>SRR14407586.C.aristophanes.TRINITY_DN630_c0_g1_i1_Entry:3629.conotoxin.Conikotikot_len:486_tpm:353.59 157
MATNLWMTLSLLVLVVMATTVSDSAPVDETKAGSGPGEVRSLARQPMNCCLHRYPPPAWCCDLVI
>SRR14407586.C.aristophanes.TRINITY_DN148_c0_g2_i2_Entry:4132.conotoxin.Conikotikot_len:657_tpm:278.78 158
MTMNMSMSLSVFLMVVIAATVPGSTPLEEKGLNCGEWRYHECCRHEMRYCMEACASASDADSCWDFCYGSAATNCKRDPLNGCCPKFLENYSSCLFHHGYGLPECWEWAKHVACW
>SRR14407586.C.aristophanes.TRINITY_DN1513_c0_g1_i2_Entry:5928.conotoxin.Conikotikot_len:585_tpm:232.82 159
MVMKMTFSGFVLAVLVTTVVGSSVRGGEVSSNLNHCQLPAFRECLLECWSLNLSNCFADCTTVLAAEYGTVTNEPDCEIFKDCYYRCYVLGKPEDHCWEGTAGSVTGKESDMATC
>SRR14407586.C.aristophanes.TRINITY_DN47_c0_g1_i1_Entry:4116.conotoxin.Conikotikot_len:600_tpm:211.42 160
MAMNMWMTISVCVVVVMATTVVGSTPLQEQGLSLDERRNVGCCTWEFYDCLIRGIWRRRLNMCYNQASRICTRGRSGGCCPGLLRCFQRCTSNDRAVCYHSCKFAPCWF
>SRR14407586.C.aristophanes.TRINITY_DN110_c0_g1_i7_Entry:4114.conotoxin.Conikotikot_len:603_tpm:208.49 161
MAMNMWMTISVCVVVLMATTVVGSTPLQEQGLSLDERRNPGCCAWEFYDCLIRGMWKIRLNMCYNQASRICTRGRSGGCCPGLLRCFQRCTSNDRAVCYHSCKFAPCWF
>SRR14407586.C.aristophanes.TRINITY_DN47_c0_g1_i5_Entry:4118.conotoxin.Conikotikot_len:603_tpm:205.52 162
MAMNMWMTISVCVVVVMATTVVGSTPLQEQGLSLDERRNVGCCTWEFYDCLIGRLPWWRHLDICYSQASRICTRGLPGGCCPGLVGCFRRCTSSDRAVCHFRCKFARC
>SRR14407586.C.aristophanes.TRINITY_DN148_c0_g1_i1_Entry:4127.conotoxin.Conikotikot_len:743_tpm:188.95 163
MTMNMSMSLSVFLMVVIAATVPGSTPLEEKGLNCGEWRYHECCRHEMRYCMEECASASNADSCWDSCYYSAATNCGRHPSDGCCPKFLESYSSCLFHRGDGLPECWEWAKHVACW
>SRR14407586.C.aristophanes.TRINITY_DN110_c0_g1_i10_Entry:4115.conotoxin.Conikotikot_len:606_tpm:175.39 164
MAMNMWMTISVCVVVLMATTVVGSTPLQEQGLSLDERRNPGCCAWEFYDCLIRGMWKIRLNMCYNQATRICTPGRSGCCPGLLSCFQRCRSRSNDSAVCYHSCKFAPCWF
>SRR14407586.C.aristophanes.TRINITY_DN148_c0_g1_i3_Entry:4132.conotoxin.Conikotikot_len:831_tpm:174.33 165
MTMNMSMSLSVFLMVVIAATVPGSTPLEEKGLNCGEWRYHECCRHEMRYCMEACASASDADSCWDFCYGSAATNCKRDPLNGCCPKFLENYSSCLFHHGYGLPECWEWAKHGVYASLWVLGADGYTCVKNKGYGTT
>SRR14407586.C.aristophanes.TRINITY_DN47_c0_g1_i2_Entry:4115.conotoxin.Conikotikot_len:603_tpm:173.23 166
MAMNMWMTISVCVVVVMATTVVGSTPLQEQGLSLDERRNVGCCTWEFYDCLIRGIWRRRLNMCYNQATRICTPGRSGCCPGLLSCFQRCRSRSNDSAVCYHSCKFAPCWF
>SRR14407586.C.aristophanes.TRINITY_DN110_c0_g1_i6_Entry:4119.conotoxin.Conikotikot_len:606_tpm:160.22 167
MAMNMWMTISVCVVVLMATTVVGSTPLQEQGLSLDERRNPGCCAWEFYDCLIGRVPWWRHLDICYSQASRICTRGLPGGCCPGLVGCFRRCTSSDRAVCHFRCKFARC
>SRR14407586.C.aristophanes.TRINITY_DN110_c0_g1_i2_Entry:4118.conotoxin.Conikotikot_len:520_tpm:115.55 168
MAMNMWMTISVCVVVLMATTVVGSTPLQEQGLSLDERRNPGCCAWEFYDCLIGRVPWWRHLDICYSQATDTCTPGRPGGCCAGLVGCFQRCTSSISDVCYFGCKFGC
>SRR14407586.C.aristophanes.TRINITY_DN199_c0_g1_i2_Entry:2996.conotoxin.Conikotikot_len:584_tpm:56.45 169
MAMTLWMTYIVFVMAVMATTVTGSAPSQEQELNRNDRDIQRCCAEKVEQCVRANGCLGSGDRHCAACHITDMSGCGPYADYNCCISYKFCLSQCLLVITLVDPTKDPLDNCFWNCDKDKPCH
>SRR14407586.C.aristophanes.TRINITY_DN61_c0_g1_i1_Entry:4122.conotoxin.Conikotikot_len:657_tpm:48.86 170
MATRLWMTLIMLVTVVMATALSNSTPFDEAKRNTPEKKDDGSDGCCFETAKCYHQCIEDGQQAYCWPWCRDEGRADCRERDSKDYCQEFTACYEYCESQLLTRCDEHCRYEAKWECLLGEEDCCSGAGEPFESCSMANVGYALTYYCFEQIKEVSCLL
>SRR14407586.C.aristophanes.TRINITY_DN78_c0_g1_i2_Entry:4725.conotoxin.Conikotikot_len:1278_tpm:43.25 171
MNAGMTLSMLVMVVLATAVDGSTAIEGNKADSAGVDRGRRDGAGGCCFQFMQCSEQCVGSNQECGDQCWEEASTACKERVTKGYCIMFEGCHRTCDTFVHDCTTVCEYEAKYKSTLHSRIHCSGFYASYSDCRTNADLPAKYHCFQSNKHVPC
>SRR14407586.C.aristophanes.TRINITY_DN78_c0_g2_i2_Entry:4724.conotoxin.Conikotikot_len:1177_tpm:23.16 172
MNAGMTLSMLVMVVLATAVDGSTAIEGNKADSAGVDRGRRDGAGGCCFQFMQCSEQCVGPNQECWDQCWEEASTTCKERVTEGYCIMFEVCHRNCDTFVHDCTTVCEYEAKYKSTLHSRIHCSGFYASYSDCRTNADLPAKYHCFQSNKHVPC
>SRR14407586.C.aristophanes.TRINITY_DN199_c0_g2_i2_Entry:2567.conotoxin.Conikotikot_len:540_tpm:15.66 173
MAMTLWMTYIVFVMAVMATTVTGSAPSQEQELNRNDRDVERCCAEKAEQCLRANGCLGSGDRFCAEPCYATDTSGCGPYAADHCCSNYKFCLAECLISLEDPPADPLDICYEGCKEGEPCH
>SRR14407586.C.aristophanes.TRINITY_DN78_c0_g1_i1_Entry:4725.conotoxin.Conikotikot_len:1275_tpm:15.56 174
MNAGMTLSMLVMVVLATAVDGSTAIEGNKADGSGVGRGRRDRAGCCLQFMQCSDQCVGPNQECWDQCWEEASTTCKERVTKGYCIMFEVCHRNCDTFVHDCTTVCEYEAKYKSTLHSRIHCSGFYASYSDCRTNADLPAKYHCFQSNKHVPC
>SRR14407586.C.aristophanes.TRINITY_DN110_c0_g1_i4_Entry:3016.conotoxin.Conikotikot_len:612_tpm:15.32 175
MAMNMWMTISVCVVVLMATTVVGSTPLQEQGLSLDERRNPGCCAWEFYDCLIRRESWKTSLEFCYDQASGICTRDRFGGCCPGLLGCFQRCTSRSNDSAVCYHSCKFAPCWF
>SRR14407586.C.aristophanes.TRINITY_DN1735_c0_g1_i1_Entry:3629.conotoxin.Conikotikot_len:286_tpm:12.32 176
MATNLWMTLSILVMVVMATAVTDSAPVDETKAGSGPQESRSLARQPDYCCASYSNPWCCVNFIR
>SRR14407586.C.aristophanes.TRINITY_DN199_c0_g1_i3_Entry:2996.conotoxin.Conikotikot_len:467_tpm:11.03 177
MAMTLWMTYIVFVMAVMATTVTGSAPSQEQELNRNDRDIQRCCAEKVEQCVRANGCLGSGDRHCAACHITDMSGCGPYADYNCCISYKFCLSQCFLVISLVDPTSDPLDNCYYNCDKDTPCH
>SRR14407587.C.aristophanes.TRINITY_DN13_c0_g1_i3_Entry:4114.conotoxin.Conikotikot_len:527_tpm:2703.32 178
MAMNMWITISVCVVVVMATTVVGSTPLQEQGLSLDERRNVGCCAWEFYDCLIRGMWKIRLNMCYNQASRICARGRSGGCCPGLLGCFRRCTSNDSAVCYYYCKFERCWF
>SRR14407587.C.aristophanes.TRINITY_DN126_c0_g1_i1_Entry:2839.conotoxin.Conikotikot_len:522_tpm:228.85 179
MNMRMTIIVFVVVATAATFVGSSSVEERHSWPACCVRDIIECVKYGCLDSPRGCLSTCVGEATRRCGGDPIVGCCPGFEFCVTSCLRAGLKQTTACLRQCKNVKC
>SRR14407587.C.aristophanes.TRINITY_DN13_c0_g2_i1_Entry:4117.conotoxin.Conikotikot_len:571_tpm:106.93 180
MAMNMWMTISVCVVVVMATTVVGSTPLQEQGLNLDERRNVGCCAWEFYDCLIRSESWKTSLDICYNQASRICTRGLPGGCCPGLLGCFRRCSLDENYCDVCLHPCKSARC
>SRR14407587.C.aristophanes.TRINITY_DN13_c0_g1_i2_Entry:4119.conotoxin.Conikotikot_len:564_tpm:103.58 181
MARNMWMTISVCVVVVMATTVVGSTPLQEQGLSLDERHTPGCCAWAFNECLIQRIEPWRRHLDICYSRASRICTYGRPDGCCPGLVGCFQRCTSSNRAVCHFRCKFGC
>SRR14407587.C.aristophanes.TRINITY_DN13_c0_g1_i1_Entry:4117.conotoxin.Conikotikot_len:578_tpm:101.86 182
MARNMWMTISVCVVVVMATTVVGSTPLQEQGLSLDERRNVGCCAWEFYDCLIRSESWKTSLDICYNQASRICTPGLPGGCCPGLLGCFRRCSLDENYCDVCLHPCKSARC
>SRR14407587.C.aristophanes.TRINITY_DN180_c1_g1_i1_Entry:3150.conotoxin.Conikotikot_len:639_tpm:67.67 183
MAMNVWMTISVLVVVVVATTVISSTASQKQKRDRSSRKCCAVRSYRCLRVHGCLTPVDSVCAAQCKTTDTSSCGSSHGDTCCSTYKSCLVDCQIERGSQHGDQLLNCYDECNEAHPC
>SRR14407587.C.aristophanes.TRINITY_DN235_c0_g1_i1_Entry:5928.conotoxin.Conikotikot_len:592_tpm:66.77 184
MDMKMTFSGFVLVVLVTTVVGSSVRRGEVSSNLNHCQLPAFRLCLLKCWSLNCNCDCFAHCTTGLAAEYGSHTNKFDCEIFKDCYYRCYVLGKPEYHCWEETAGSVTGEVTDLETC
>SRR14407587.C.aristophanes.TRINITY_DN134_c0_g1_i2_Entry:3629.conotoxin.Conikotikot_len:379_tpm:52.59 185
MATNLWMTLSMLVLVVMATTVSDSAPVDETKAGSGPGEVRNLARQPMDCCFVFPYPPPKLCCDWGV
>SRR14407587.C.aristophanes.TRINITY_DN134_c0_g1_i6_Entry:3629.conotoxin.Conikotikot_len:398_tpm:25.66 186
MATNLWMTLSMLVLVVMATTVSDSAPVDETKAGSGPGEVRNLARQPMNCCLHRYPPPAWCCDWVV
>SRR14407587.C.aristophanes.TRINITY_DN24_c0_g1_i6_Entry:3629.conotoxin.Conikotikot_len:517_tpm:21.24 187
MATNLWMTLSMLVMVVMATAVSDSAPVDETKAGSGPQEVRSLARGPYYCCMYPLLRKWCCAF
>SRR14407587.C.aristophanes.TRINITY_DN623_c0_g2_i2_Entry:4724.conotoxin.Conikotikot_len:855_tpm:17.96 188
MNAGMTLSMLVMVVLATAVDGSTAIEGNKADSAGVDRGRRDGAGGCCLQFMQCSEQCVGPNQECWDQCWEETSTACKERVTEGYCIMFEGCHRNCDTFVHDCNTVCEYEAKYKNTLFSGIRCNGFYASYSDCRTNADLPAKYHCFQSNKHVPC
>SRR14407587.C.aristophanes.TRINITY_DN24_c0_g1_i5_Entry:3629.conotoxin.Conikotikot_len:515_tpm:14.36 189
MATNLWMTLSILVMVVMATAVTDSAPVDDTKAGSAPREVHSLPLRRIFCCATGPIMEWCCPG
>SRR14407587.C.aristophanes.TRINITY_DN24_c0_g1_i2_Entry:3629.conotoxin.Conikotikot_len:515_tpm:13.24 190
MATNLWMTLSMLVMVVMATAVSDSAPVDETKAGSGPQEVRSLARQPYFCCLYPLLRKWCCPF
>SRR14407587.C.aristophanes.TRINITY_DN134_c0_g2_i1_Entry:3629.conotoxin.Conikotikot_len:517_tpm:12.09 191
MATNLWMTLSMLVMVVMATAVSDSAPVDETNAGSGPQEVRSLTRQNEYCCMYPHLGKWCCES
>SRR14407587.C.aristophanes.TRINITY_DN24_c0_g1_i4_Entry:3629.conotoxin.Conikotikot_len:471_tpm:8.45 192
MATNLWMTLSILVMVVMATAVTDSAPVDETKAESGPQEVRRLARQPDYCCATYSNPWCCIN
>SRR14407587.C.aristophanes.TRINITY_DN5960_c0_g1_i1_Entry:4120.conotoxin.Conikotikot_len:626_tpm:7.50 193
MATHLWMTLIMLVTVVMATALSDSTPFDEAKRNTPEKKDDGSDGCCFETAKCYHQCIEDGQQAYCWPWCRDEGRADCRERDSKDYCQEFTGCYEYCESQLLTRCDEHCRYEAKWECLVGEEDCCSGAGQPFKSCTMANVGYALTYYCFEQIKEVSCLL
>SRR14407587.C.aristophanes.TRINITY_DN1807_c0_g1_i2_Entry:4132.conotoxin.Conikotikot_len:579_tpm:2.45 194
MTMNMSMSLSMFLMVVIAATVPGSTPLEEKGLNCGEWTYHECCRHEMRYCMEGCASASDADSCWDYCYYSAATNCGRHPSDGCCPKFLESYSSCLFHHGDGLPECWERAKHVACW
>SRR14407589.C.judaeus.TRINITY_DN38_c0_g1_i1_Entry:2351.conotoxin.Conikotikot_len:530_tpm:4489.95 195
MNMRMTTIVFVLVATAATFVGSSPVEERYPSFLCHMRAIIECVTSGCLHLLTECIKNCMEKAVARCRGVPALSSGVALRSNAVGRLA
>SRR14407589.C.judaeus.TRINITY_DN45_c0_g2_i1_Entry:5928.conotoxin.Conikotikot_len:584_tpm:973.50 196
MDMKMTFSGFVLAVLVTTVVGSSVRGGEVSGNLNHCWLPAYRQCLLECWSLNFDHCYARCTTVLTEEFGADTNKYDCTIYKVCYYRCYVFGKPEAHCWEETARSVTGKVTDLVFC
>SRR14407589.C.judaeus.TRINITY_DN218_c0_g2_i2_Entry:4217.conotoxin.Conikotikot_len:516_tpm:764.63 197
MAMNMWMTISVCVVVVMATTVVGSTPSQEQGLSLDKRGDVGCCAWEVYDCLIQRRSHFYICYSWASWICTRDLSDGCCPRLGGCIRRCVWGDRDLCYYHCIVARC
>SRR14407589.C.judaeus.TRINITY_DN25_c0_g1_i1_Entry:2566.conotoxin.Conikotikot_len:593_tpm:246.01 198
MAMNVWMTISVFVVVVMATTVIALECPPPSHGQNRDRSSRKCCAVKSYQCLRDRGCFNPVNSKCAEPCKTTDTTSCGSTTGDNCCSIYKSCLVECQIAHGDQREDQLLCCYNICDQSYPC
>SRR14407589.C.judaeus.TRINITY_DN25_c0_g1_i2_Entry:3150.conotoxin.Conikotikot_len:583_tpm:69.49 199
MAMNVWMTISVFVVVVMATTVIGSTASHEQKRDRSSRKCCATKAYQCLRNHKCFKKPIDYECGQPCKTTDTTSCRPTAGDDCCMIYKHCLVDCQLVSADREGDQLLYCYEVCSNSYPC
>SRR14407591.C.coronatus.TRINITY_DN20_c0_g1_i4_Entry:4129.conotoxin.Conikotikot_len:611_tpm:317.30 200
MTMNMSMSLSVFLMVVIAATVPGSTPLEEKGLNCGEWRYHECCRHEMRYCMEACASASNADSCWDSCYYSAATNCGRHPSDGCCPKFLESYSSCLFHPGDGLPECWERAKYVACW
>SRR14407591.C.coronatus.TRINITY_DN13_c0_g1_i7_Entry:4134.conotoxin.Conikotikot_len:2672_tpm:203.94 201
MTMNMSMTLSVFVMVVIAATVLGSTPLEGKGLYCGGLSYHECCRHEMQDCVKRCPSASNTDSCWEFCYYSAATNCGCHPSDGCCPKFLESYSSCQLHNGDGLPDCWEWVKHVACL
>SRR14407591.C.coronatus.TRINITY_DN443_c0_g1_i1_Entry:4115.conotoxin.Conikotikot_len:527_tpm:86.25 202
MAMNMWMTISVCVVVVMATTVVGSTPLQEQGLSLDERRNPGCCAWEFYDCLIRGMWKIRLNMCYNQATRICTPGRSGCCPGLLDCFQRCRSRSNDSAVCYYYCKSAPCWF
>SRR14407591.C.coronatus.TRINITY_DN430_c0_g1_i2_Entry:4115.conotoxin.Conikotikot_len:528_tpm:73.14 203
MAMNMWMTISVCVVVVMATTVVGSTPLQEQGLSLDERRNVGCCTWEFYDCLIRGMWKIRLNMCYNQASRICTRGRSGCCPGLLDCFQRCRSRSNDSAVCYYYCKSAPCWF
>SRR14407591.C.coronatus.TRINITY_DN255_c0_g1_i1_Entry:4725.conotoxin.Conikotikot_len:833_tpm:65.35 204
MNAGMTLSMLVMVVLATAVDGSTAIEGNKADGAGVDRGRRDGAGGCCLQFMQCSEQCVGPNQECWDQCWEEASTTCKERVTEGYCIMFEVCHRNCDTFVHDCTTLCEYEAKYKSTLHSGIHCSGFYASYSDCRTNADLPAKYHCFQSNKHVPC
>SRR14407591.C.coronatus.TRINITY_DN105_c0_g2_i2_Entry:5928.conotoxin.Conikotikot_len:667_tpm:37.97 205
MDMKMTFSGFVLVVLVTTVVGSSVRRGEVSSNLNHCQLPAFRECLLECWSLNLSNCFADCTTVLAVEYGTVTNEPDCEIFKDCYYRCYVLGKPEDHCWEGTAGSVTGKESDLETC
>SRR14407591.C.coronatus.TRINITY_DN792_c0_g1_i1_Entry:4120.conotoxin.Conikotikot_len:624_tpm:21.99 206
MATHLLMTLIMLVTVVMATALSDSTPLDEAKRNTPEKKDDGSDGCCFETAKCYHQCIEDGQQAYCWPWCRDEGRADCRERDSKDYCQEFTACYEYCESQLLTRCDEHCRYEAKWECLLGEEDCCSGAGEPFESCTMANVGYALTYYCFEQIKEVSCLL
>SRR14407591.C.coronatus.TRINITY_DN430_c0_g1_i1_Entry:4114.conotoxin.Conikotikot_len:522_tpm:18.96 207
MAMNMWMTISVCVVVVMATTVVGSTPLQEQGLSLDERRNVGCCTWEFYDCLIRGMWKIRLNMCYNQASRICTRGRSGCCPGLLRCFQRCTSNDRAVCYYYCKSARCWF
>SRR14407591.C.coronatus.TRINITY_DN105_c0_g2_i1_Entry:5928.conotoxin.Conikotikot_len:665_tpm:14.80 208
MDMKMTFSGFVLVVLVTTVVGSSVRHVKVSGNLNHCWLPEFRKCLLGCWSVNLHHCYARCTKGLIEEIGRDTNRFDCTIYKVCYYRCYVLGKPEDHCWKETAKSVTGKVTDLATC
>SRR14407592.C.coronatus.TRINITY_DN85_c1_g2_i3_Entry:4131.conotoxin.Conikotikot_len:587_tpm:326.64 209
MTMNMSMSLSVFLMVVIAATVPGSTPLEEKGLNCGEWTYHECCRHEMRYCMEECASASNADSCWDSCYYSAATNCKRHPSDGCCPKFLESYSSCLFHHGDGLPECWESAKHVACW
>SRR14407592.C.coronatus.TRINITY_DN841_c0_g1_i2_Entry:3629.conotoxin.Conikotikot_len:479_tpm:292.57 210
MATNLWMTLSLLVLVVMATTVSDSAPVDETKAGSGLGEVRSLARQPIDCCLHRFPPPAWCCDWFS
>SRR14407592.C.coronatus.TRINITY_DN30_c0_g2_i2_Entry:2567.conotoxin.Conikotikot_len:571_tpm:248.47 211
MAVTMWMTYIVFVMAVMATTVTGSAPSQEQELNRNDRDIQRCCAEKVEQCVRANGCLGSGDRHCAACHITDVSGCGPYADYNCCISYKFCLSQCFLVISLVDPTSDPLDNCYDNCDKDTPCH
>SRR14407592.C.coronatus.TRINITY_DN229_c0_g2_i4_Entry:4115.conotoxin.Conikotikot_len:528_tpm:150.67 212
MAMNMWMTISVCVVVVMATTVVGSTPLQEQGLSLDERRNVGCCTWEFYDCLIRGMWKIRLNMCYNQATRICTPGRSGCCPGLLGCFQRCRSRSNDSAVCYYYCKSAPCWF
>SRR14407592.C.coronatus.TRINITY_DN183_c0_g1_i1_Entry:4116.conotoxin.Conikotikot_len:530_tpm:107.89 213
MAMNMWMTISVCVVVVMATTVVGSTPLQEQGLSLDERRNVGCCTWEFYDCLIRGMWRRRLNMCYNQASRICTRGRSGGCCPGLLRCFQRCTSNDRAVCYYYCKFARCWF
>SRR14407592.C.coronatus.TRINITY_DN529_c0_g1_i2_Entry:5928.conotoxin.Conikotikot_len:596_tpm:106.91 214
MDMKMTFSGFVLVVLVTTVVGSSVRRGEVSSNLNHCQLPAFRKCLLGCWSVNCNCDCFAYCTTALAVEYGSHTNKFDCEIFKDCYYRCYVLGKPEYHCWEETAGSVTGKESDMATC
>SRR14407592.C.coronatus.TRINITY_DN529_c0_g2_i1_Entry:5928.conotoxin.Conikotikot_len:591_tpm:37.33 215
MVMKMTFSGFVLVVLVTTVVGSSVRDVKVSGNLNHCWLPEFRKCLLGCWSVNLHHCYARCTKGLIEEIGRDTNRFDCTIYKVCYYRCYVLEKPEDHCWKETAKSVTGKVTDLETC
>SRR14407592.C.coronatus.TRINITY_DN229_c0_g2_i3_Entry:4117.conotoxin.Conikotikot_len:528_tpm:13.55 216
MAMNMWMTISVCVVVVMATTVVGSTPLQEQGLSLDERRNVGCCTWEFYDCLIGRESWKTSLEFCYDQASWICTRGRSGGCCPGLLRCFQRCTSNDRAVCYYYCKFARCWF
>SRR1542424.C.miliaris.TRINITY_DN38_c0_g2_i1_Entry:3629.conotoxin.Conikotikot_len:497_tpm:2606.54 217
MATNLWMTLSMLVLVVMATTVSDCAPVDETKAGSGPGEVRNLARQPANCCSVFRYPPPKWCCDWVL
>SRR1542424.C.miliaris.TRINITY_DN38_c0_g1_i3_Entry:3629.conotoxin.Conikotikot_len:481_tpm:2513.30 218
MATNLWMTLSLLVLVVMATTVSDSAPVDETKAGSDPGEVRSLARQPMDCCFVFPYPPPKWCCDWVL
>SRR1542424.C.miliaris.TRINITY_DN38_c0_g1_i1_Entry:3628.conotoxin.Conikotikot_len:409_tpm:2282.49 219
MATNLWMTLSMLVMVVMATAVSDSAPVDDTKAGSAPLEVQRLRLKSVDCCGSGPFMEWCCRL
>SRR1542424.C.miliaris.TRINITY_DN389_c0_g1_i1_Entry:5928.conotoxin.Conikotikot_len:587_tpm:1018.56 220
MDMKMTFSGFVLVVLVTTVVGSSVRRGEVSSNLNHCQLPTFRLCLLECLALSFNNCFAHCTTVLAADYGSDTNKFDCEIFKDCYYRCYELGKPEYHCWEETAASVTGKESDLPNC
>SRR1542424.C.miliaris.TRINITY_DN164_c0_g1_i4_Entry:4119.conotoxin.Conikotikot_len:533_tpm:990.05 221
MAMNMWMTISVCVVVVMATTVVGSTPLQEQGLSLDERHTPGCCAWAFNECLIERIEPWRSQLNICYSRASRICTYGLPGGCCPGLVGCFQRCTSSDSGDCYLHCKFGC
>SRR1542424.C.miliaris.TRINITY_DN164_c0_g1_i5_Entry:4119.conotoxin.Conikotikot_len:524_tpm:796.97 222
MAMNMWMTISVCVVVVMATTVVGSTPLQEQGLSLDERHTPGCCPYTFHHCLMSRKEPWRSNLNSCYSRASDTCSPGLPGGCCPGVWDCFQRCESYDCHLNCIFGC
>SRR1542424.C.miliaris.TRINITY_DN389_c0_g2_i3_Entry:5928.conotoxin.Conikotikot_len:594_tpm:679.27 223
MDMKMTFSGFVLVVLVTTVVGSSVRRGEVSSNLNHCQLPTFRLCLLECWSLKLGDCFAYCTTVLAEAYGSDTNKFDCEIFKDCYYRCYVLGKPEYHCWEETAASVTGKESDLPNC
>SRR1542424.C.miliaris.TRINITY_DN38_c0_g3_i1_Entry:3626.conotoxin.Conikotikot_len:440_tpm:627.99 224
MATNLWMTLSILVMVAMATAVTDSASIDETKAGSGPQEVRNLARQPDYCCATYSGPWCCVN
>SRR1542424.C.miliaris.TRINITY_DN389_c0_g2_i4_Entry:5929.conotoxin.Conikotikot_len:593_tpm:508.55 225
MDMKMTFSGFVLVVLVTTVVGSSVRRGEVSSNLNHCRLPMFRLCLLECLSLTFNNCFGHCTTVLAEDYGSDTNKFDCEIFKDCYYRCYVWGNLNTIAGKKPLHQ
>SRR1542424.C.miliaris.TRINITY_DN164_c0_g1_i6_Entry:4117.conotoxin.Conikotikot_len:537_tpm:237.25 226
MAMNMWMTISVCVVVVMATTVVGSTPLQEQGLSLDERRNVECCAWEFYDCLIGSPSWKTSLDICHNKATRICTPGRAGGCCPGLLGCFETCSVSEDYCDVCYHSCKYARCWF
>SRR1542424.C.miliaris.TRINITY_DN83_c0_g1_i1_Entry:4117.conotoxin.Conikotikot_len:485_tpm:203.16 227
MAMNMWMTISVCVVVVMATTVVGSTPLQEQGLSLDERRNVECCAWEFYDCLIGRGPWKTRLDICHNKATRICTPGRAGGCCPGLLGCFKTCSVSEDYCDVCYHSCKYARCWF
>SRR1542424.C.miliaris.TRINITY_DN389_c0_g1_i3_Entry:5928.conotoxin.Conikotikot_len:587_tpm:190.97 228
MDMKMTFSGFVLVVLVTTVVGSSVRGVKISGNLNHCWLPEFRECLLGCWSLNLRHCYARCTKEMTELLGRDTNRFDCTIYKVCYYRCYELGKPEAHCWEGTAGSVTGQVTDLETC
>SRR1542424.C.miliaris.TRINITY_DN164_c0_g1_i1_Entry:2842.conotoxin.Conikotikot_len:524_tpm:188.64 229
MAMNMWMTISVCVVVVMATTVVGSTPLQEQGLSLDERHTPGCCPYTFHHCLMSRKEPWRSNLNSCYSHASKMCSPGRPGGCCPGVWDCFQGCVTYGCYFNCIFGC
>SRR1542424.C.miliaris.TRINITY_DN38_c0_g4_i1_Entry:3628.conotoxin.Conikotikot_len:347_tpm:86.71 230
MATNLWITLSMLVMVVMATAVSDSAPIDETKADSAPLKVRSLGLQPSPCCATGPLMKWCCRD
>SRR1542424.C.miliaris.TRINITY_DN164_c0_g1_i3_Entry:4114.conotoxin.Conikotikot_len:522_tpm:78.40 231
MAMNMWMTISVCVVVVMATTVVGSTPLQEQGLSLDKRRNPGCCAFEFYDCVIRGIWQMRLNRCYNQASRICRRGLPLGCCPGLLRCFQRCTSRNSAVCYYRCKFARC
>SRR1542424.C.miliaris.TRINITY_DN856_c0_g1_i1_Entry:3017.conotoxin.Conikotikot_len:507_tpm:54.03 232
MKMRMTIIVLVVVATAATFVGSSQVQERHPPWPPCCIMAAFDCIKYGCLDSSIECLEKCVEEAANRCEGDPDLGCCHAFEICLTPCFIAGLRQPIDCLVECSTVKC
>SRR1542424.C.miliaris.TRINITY_DN882_c0_g1_i1_Entry:2351.conotoxin.Conikotikot_len:501_tpm:50.19 233
MKMRMTIIVLVVVATAATFVGSSQVQERHPPWPPCCIMAAFECIKYGCLDSPIVCLEKCVEEAANRCEGDPDLGCCHAFEICLTPCFIAGLRQPIDCLVECSTVKC
>SRR1542424.C.miliaris.TRINITY_DN83_c0_g1_i6_Entry:4116.conotoxin.Conikotikot_len:472_tpm:38.03 234
MAMNMWMTISVCVVVVMATTVVGSTPLQEQGLSLDERRNVECCAWEFYDCLIQGIWRRRLNMCYNQASGICTRGLPGGCCPGLRSCFQRCTSRDRAVCYYRCKFARC
>SRR1542424.C.miliaris.TRINITY_DN2162_c0_g1_i1_Entry:5333.conotoxin.Conikotikot_len:351_tpm:22.47 235
MALTMRMTMTVVVVVVVATTVVSAIQLPEDKRETLQRRELLSDRCCSAIQQCSDDCQERKLAADCWDHCRRRKSRMCG
>SRR1542424.C.miliaris.TRINITY_DN2864_c0_g1_i1_Entry:4120.conotoxin.Conikotikot_len:610_tpm:17.18 236
MATHLWMTLSMLVTIVTATALSDSTPFDEAKRNTPEKKDDGSDGCCFEIAKCYHQCKEDGHTAYCWPWCRNEGRADCRERDSQDYCQEFTGCYEYCEAQLLTGCAEHCRYEAKWECLLGEEDCCSGAGESFKSCTMANVGYSLTYYCFEQIKEVSCLS
>SRR1542424.C.miliaris.TRINITY_DN1138_c0_g1_i1_Entry:2284.conotoxin.Conikotikot_len:347_tpm:13.22 237
MTMNMSMTLSAFVLVVMTATVVSSSPFQERSHPCGSRWYHVCCKYKMWRCLENCLVTGDDDTCWNLCYEEATWHCGCGVLDGCCPSFLGKMSQCLL
>SRR1544118.C.miliaris.TRINITY_DN1877_c0_g1_i1_Entry:3629.conotoxin.Conikotikot_len:351_tpm:2132.19 238
MATNLWMTLSMLIMVVMATTVSDSAPVDETKAGSDPGEVRSLARQPMNCCLVFPYPPPKWCCDWPL
>SRR1544118.C.miliaris.TRINITY_DN1882_c0_g1_i10_Entry:3629.conotoxin.Conikotikot_len:341_tpm:1000.09 239
MATNLWMTLSMLVLVVMATTVSDCAPVDETKAGSDPGEVQRLARQPANCCSVFPYPPPKWCCDWPL
>SRR1544118.C.miliaris.TRINITY_DN1877_c0_g1_i5_Entry:3626.conotoxin.Conikotikot_len:581_tpm:874.55 240
MATNLWMTLSILVMVAMATAVTDSAPIDETKAGSGPQEVRNLARQPDYCCATYTGPWCCVN
>SRR1544118.C.miliaris.TRINITY_DN1877_c0_g1_i3_Entry:3626.conotoxin.Conikotikot_len:531_tpm:665.63 241
MATNLWMTLSILVMVALATTVTDSAPVDETKAGSGPQEVRNLARHADYCCATYSSPWCCVN
>SRR1544118.C.miliaris.TRINITY_DN1947_c0_g6_i1_Entry:2842.conotoxin.Conikotikot_len:499_tpm:526.95 242
MAMNMWMTISVCVVVVMATTVVGSTPLQEQGLSLDERRSPECCLFDFYDCLIRRVPWWEHLSLCYRQASRICRRGLPGGCCPGLFGCFQTCRSRNSAVCYYRCKLARC
>SRR1544118.C.miliaris.TRINITY_DN1882_c0_g1_i11_Entry:3628.conotoxin.Conikotikot_len:383_tpm:504.56 243
MATNLWMTLSMLVMVVMATAVTDSAPIDDTKAGSAPLEVQRLRLKSVDCCGSGPFMEWCCRL
>SRR1544118.C.miliaris.TRINITY_DN1947_c0_g4_i3_Entry:2842.conotoxin.Conikotikot_len:492_tpm:306.38 244
MAMNMWMTISVCVVVVMATTVVGSTPLQEQGLSLDERHTPGCCPYTFHHCLMSRIEPWRSNLNSCYSHASDTCSPGRPGGCCPGVWDCFQRCESYDCHLNCIFGC
>SRR1544118.C.miliaris.TRINITY_DN1947_c0_g4_i6_Entry:4117.conotoxin.Conikotikot_len:504_tpm:157.43 245
MAMNMWMTISVCVVVVMATTVVGSTPLQEQGLSLDERRNVGCCGWYFYDCLIGSDSWKTRLEFCYNQASRICTPGLAGGCCPGLLGCFQRCSLNARYCDVCFQPCTSGC
>SRR1544118.C.miliaris.TRINITY_DN1947_c0_g4_i4_Entry:4117.conotoxin.Conikotikot_len:507_tpm:138.66 246
MAMNMWMTISVCVVVVMATTVVGSTPLQEQGLSLDERRNVECCAWEFYDCLIGRGPWKTRLDICHNKATRICTPGLAGGCCPGLLGCFKTCSVSEDYCDVCYHSCRFARC
>SRR1544118.C.miliaris.TRINITY_DN3307_c0_g1_i1_Entry:3150.conotoxin.Conikotikot_len:643_tpm:134.08 247
MAMNVWMTISVLVVAVIATTVIGSTASQEQKRDLDSRTCCAIKSYQCLQANGCLNPVNSACAGPCKTTDTSSCGSTAGDSCCSSYKSCLVDCQIRRGDEHGDQLRFCYNECNRDHPC
>SRR1544118.C.miliaris.TRINITY_DN1604_c0_g1_i1_Entry:2351.conotoxin.Conikotikot_len:538_tpm:113.99 248
MKMQMTTIVLVVVATAATFVGSSQVQERHPPWPPCCIMAAFECIKYGCLDSPIECLEKCVEEAANRCEGDPDLGCCYAFEICLTPCFIAGLRQPIGCLVECSTVKC
>SRR1544118.C.miliaris.TRINITY_DN1851_c0_g4_i1_Entry:2351.conotoxin.Conikotikot_len:549_tpm:113.46 249
MKMRMTIIVLVVVATAATFVGSSQVEERHPPWPPCCIMAAFECIKYGCLDSPIECLEKCVEEAANRCEGDPDLGCCYAFEICLTPCFIAGLRQPIGCLVECSTVKC
>SRR1544118.C.miliaris.TRINITY_DN1512_c0_g1_i2_Entry:5928.conotoxin.Conikotikot_len:654_tpm:105.94 250
MDMKMTFSGFVLVVLVTTVVGSTVRRVKISGNLNHCWLPEFRECLLGCWSLNLRHCYARCTKEMTELLGRDTNRFDCTIYKVCYYRCYVLGKPEYHCWEETAASVTGKESDLPNC
>SRR1544118.C.miliaris.TRINITY_DN1947_c0_g4_i5_Entry:4119.conotoxin.Conikotikot_len:499_tpm:87.92 251
MAMNMWMTISVCVVVVMATTVVGSTPLQEQGLSLDERHTPGCCAWAFNECLIERIEPWRSQLNICYNRASRICTYGLPDGCCPGLVGCFQRCTSSDSDVCYSRCRFGC
>SRR1544118.C.miliaris.TRINITY_DN1882_c0_g1_i3_Entry:3626.conotoxin.Conikotikot_len:417_tpm:85.14 252
MATNLWMTLSMLVMVAMATAVTDSAPIDETKAGSGPQEVRSLARQPYFCCKYPLLRKWCCVS
>SRR1544118.C.miliaris.TRINITY_DN1947_c0_g5_i1_Entry:2842.conotoxin.Conikotikot_len:493_tpm:54.71 253
MAMNMWMTISVCVVVVMATTVVGSTPLQEQGLSLDERRTVECCPYTFHHCLISRNAPWGSNLNFCYSRASDICSPGLPGGCCPGVWDCFQRCESSRCHLNCIFARC
>SRR1544118.C.miliaris.TRINITY_DN65_c0_g1_i1_Entry:3626.conotoxin.Conikotikot_len:275_tpm:30.62 254
MATNLWMTLSMLVLVVMATAVSDSAPIDEKKAGSDPQEVRSHARVLKFCCNILHLEWCCAG
>SRR1544118.C.miliaris.TRINITY_DN1035_c0_g1_i2_Entry:2284.conotoxin.Conikotikot_len:521_tpm:10.90 255
MTMNMSMTLSAFVLVVMTATVVSSSPFQERSHTCGGRRYHVCCKYKMTRCLENCLVTGDDDTCWNLCYEEATWHCGCGVLDGCCPSFLGKMSQCLLIGNAIQTCWKRTRNVPCS
>SRR1544118.C.miliaris.TRINITY_DN1096_c0_g1_i1_Entry:4120.conotoxin.Conikotikot_len:633_tpm:2.21 256
MATHLWMTLSMLVLFVMATALSDSTPFDEAKRNTPEKKDDGSDGCCFEIAKCYHQCKEDGHTAYCWPWCRNEGRADCRERDSKDYCQEFTGCYEYCEAQLLTGCAEHCRYEAKWECLLGEEDCCSGAGESFKSCTMANVGYSLTYYCFEQIKEVSCLS
>SRR1544119.C.miliaris.TRINITY_DN1401_c0_g1_i1_Entry:5928.conotoxin.Conikotikot_len:640_tpm:742.10 257
MDMKMTFSGFVLVVLVTTVVGSSVRRGEVSSNLYHCRLPTFRLCLLECLSLTFNNCFGHCTTVLAADYGSDTNKFDCEIFKDCYYRCYVLGKPEYHCWEETAASVTGKESDLPNC
>SRR1544119.C.miliaris.TRINITY_DN1634_c0_g5_i2_Entry:3629.conotoxin.Conikotikot_len:465_tpm:668.90 258
MATNLWMTLSLLVLVVMATTVSDSAPVDETKAGSGPGEVRSLARQPMDCCFVFPYPPPKWCCDWPL
>SRR1544119.C.miliaris.TRINITY_DN1634_c0_g5_i4_Entry:3629.conotoxin.Conikotikot_len:537_tpm:476.97 259
MATNLWMTLSILVMVAMATAVTDSASIDETKAGSGPQEVRNLARKADYCCATYSSPWCCVN
>SRR1544119.C.miliaris.TRINITY_DN1651_c0_g3_i5_Entry:3629.conotoxin.Conikotikot_len:525_tpm:447.78 260
MATNLWMTLSLLVLVVMATTVSDSAPVDETKAGSDPEEVRNLARQPADCCLVFRYPPPKWCCDWVL
>SRR1544119.C.miliaris.TRINITY_DN1619_c0_g1_i2_Entry:4117.conotoxin.Conikotikot_len:453_tpm:186.14 261
MAMNMWMTISVCVVVVMATTVVGSTPLQEQGLSLDERRNVGCCAWEFYDCLIGSKSWTESLGICHIQATRICTPGLAGGCCPGLVGCFETCSVSEDYCDVCYHSCEYARCWF
>SRR1544119.C.miliaris.TRINITY_DN1619_c0_g1_i1_Entry:4117.conotoxin.Conikotikot_len:464_tpm:165.42 262
MAMNMWMTISVCVVVVMATTVVGSTPLQEQGLSLDERRNVGCCGLEFDGCLLGSESSWKDSLVTCYRQASRICGPGHSGGCCRGLLDCFETCSVSENYYNVCFHSCKFARC
>SRR1544119.C.miliaris.TRINITY_DN1524_c0_g1_i2_Entry:5335.conotoxin.Conikotikot_len:799_tpm:119.78 263
MALTMRMTMTVVVVVVVATTVVSAIQLPEDKRETLQRRELLSDRCCSALQQCSDACQERKLAADCWDQCRRRKSRMCGEGPSPHYCSTYHTCCRTCEDQPGHECKLKCARDARLECIEIGTVDCCPGFMTAVIECSAKPRGSVLRCWPSNADVEC
>SRR1544119.C.miliaris.TRINITY_DN1651_c0_g3_i2_Entry:3626.conotoxin.Conikotikot_len:589_tpm:72.93 264
MATNLWMTLSMLVLVVMATAVSDSAPIDETKAGSGPQEVRSLARQPYYCCTYPLFRKWCCVS
>SRR1544119.C.miliaris.TRINITY_DN1386_c0_g1_i1_Entry:2840.conotoxin.Conikotikot_len:591_tpm:51.32 265
MTMNMSMTLSVFVMVVIAATVLGSTPLEDKGLGCVESVYHECCRHEMRYCMERCANASNADSCWDSCYHSAATNCGRHPSDGCCPKFLESYSSCLFHDGNGLPECWKWAKDVAC
>SRR1544119.C.miliaris.TRINITY_DN1548_c0_g1_i1_Entry:3628.conotoxin.Conikotikot_len:1647_tpm:43.28 266
MATHLWMTLSMLVLFVMATALSDSTPFDETKAGSAPLKVRSLGLRQSFCCSNGFLRKWCCHG
>SRR1544119.C.miliaris.TRINITY_DN1750_c0_g1_i5_Entry:4725.conotoxin.Conikotikot_len:842_tpm:38.00 267
MNAGMTLSMLVTVVLATAVDGSTAIEGNKGESPGIDRGRRDGAGGCCLQFMQCSEQCVGPKQECWDQCWEETSTACKERVTEGYCIMLEGCHRNCDIFVHDCNTVCEYEAKYKSTLFTGIHCSGFDASYGDCRINTDLPAKYHCFQTNKHVPC
>SRR1544119.C.miliaris.TRINITY_DN1395_c0_g1_i3_Entry:2354.conotoxin.Conikotikot_len:434_tpm:32.59 268
MTMNMSMTLSAFVLVVMTATVVSSSPFQERSHTCGGRRYHVCCKYKMTRCLENCLVTGDDDTCWNLCYEVPCS
>SRR1544119.C.miliaris.TRINITY_DN1750_c0_g1_i1_Entry:4725.conotoxin.Conikotikot_len:812_tpm:23.10 269
MNAGMTLSMLVTVVLATAVDGSTAIEGNKGESPGIDRGRRDGAGGCCLQFMQCSEQCVGPKQECWDQCWEETSTACKERVTEGYCIMFEGCHRNCDTFVHDCNTVCEYEAKYKSTLFSGIHCSGFDASYGDCRINTDLPAKYHCFQSNKHVPC
>SRR1544119.C.miliaris.TRINITY_DN1395_c0_g1_i4_Entry:2839.conotoxin.Conikotikot_len:592_tpm:14.34 270
MTMNMSMTLSAFVLVVMTATVVSSSPFQERSHTCGGRRYHVCCKYKMTRCLENCLVTGDDDTCWNLCYEDSCMMKTRLC
>SRR1544119.C.miliaris.TRINITY_DN2261_c0_g1_i1_Entry:2996.conotoxin.Conikotikot_len:437_tpm:9.17 271
MAMTMWMTYIVFVMAVMATTVTGSAPSQEQELNRNGRDIQRCCAEKVEQCVRANGCLGSGDRHCAACHITDTSGCGPYADYNCCISYKFCLSQCLLVITLVDPTKDPLDNCFWNCDKDK
>SRR1544119.C.miliaris.TRINITY_DN1386_c0_g1_i5_Entry:2840.conotoxin.Conikotikot_len:591_tpm:8.24 272
MTMNMSMTLSVFVMVVIAATVLGSTPLEDIGLDCVGSSYHECCRHKMRYCMERYANASNADSCWDFCYYSAATNCGCHPSDGCCPKFLESYSSCLFHHGNGLPECWEWAKDVAC
>SRR1544119.C.miliaris.TRINITY_DN1634_c0_g3_i2_Entry:3628.conotoxin.Conikotikot_len:431_tpm:4.39 273
MATNLWMTLSMLVLVVMATAVSDSASIDDTKAGSAPLEVQRLRLKSVDCCGSGPFMEWCCRL
>SRR1544120.C.miliaris.TRINITY_DN1350_c0_g1_i1_Entry:5928.conotoxin.Conikotikot_len:659_tpm:738.88 274
MDMKMTFSGFVLVVLVTTVVGSSVRGGEVSSNLNHCRLPTFRLCLLECLALSFNNCFAHCTTVLAADYGSDTNKFDCEIFKDCYYRCYVLGKPEYHCWEETAASVTGKESDLPNC
>SRR1544120.C.miliaris.TRINITY_DN1336_c0_g1_i3_Entry:5929.conotoxin.Conikotikot_len:656_tpm:524.26 275
MDMKMTFSGFVLVVLVTTVVGSSVRRGEVSSNLNHCQLPTFRLCLLECWSLKLGDCFAYCTTVLAEAYGSDTNKFDCEIFKDCYYRCYVWGNLNTIAGKKPLHQ
>SRR1544120.C.miliaris.TRINITY_DN1336_c0_g1_i2_Entry:5928.conotoxin.Conikotikot_len:656_tpm:363.60 276
MDMKMTFSGFVLVVLVTTVVGSTVRRGEVSINLYHCRLPTFRLCLLECLSLPFNNCFGHCTTVLAEDYGSDTNKFDCKIFKDCYYRCYVWGNLNTIAGKKPLHQ
>SRR1544120.C.miliaris.TRINITY_DN1350_c0_g1_i2_Entry:5928.conotoxin.Conikotikot_len:547_tpm:279.50 277
MDMKMTFSGFVLVVLVTTVVGSTVRRGEVSSNLNHCQLPMFRLCLLECWSLKLGDCFAYCTTVLAEAYGSDTNKFDCEIFKDCYYRCYELGKPEHHCWRETAESVTGKESDLETC
>SRR1544120.C.miliaris.TRINITY_DN1350_c0_g1_i3_Entry:5928.conotoxin.Conikotikot_len:547_tpm:152.94 278
MDMKMTFSGFVLVVLVTTVVGSTVRRGEVSINLYHCRLPTFRLCLLECLSLPFNNCFGHCTTVLAEDYGSDTNKFDCEIFKDCYYRCYELGKPEHHCWRETAESVTGKESDLETC
>SRR1544120.C.miliaris.TRINITY_DN1297_c0_g2_i3_Entry:4117.conotoxin.Conikotikot_len:511_tpm:27.10 279
MAMNMWMTISVCVVVVMATTVVGSTPLQEQGLSLDERRNVGCCALEFDGCLIGSESSWKDSLDICYRQASRICGPGLAGDCCPGLLGCFKTCSVSEDYCDVCYHSCRFARC
>SRR1544120.C.miliaris.TRINITY_DN1297_c0_g1_i3_Entry:2842.conotoxin.Conikotikot_len:441_tpm:16.38 280
MAMNMWMTISVCVVVVMATTVVGSTPLQEQGLSLDERHTPGCCPYTFHHCLMSRIEPWRSNLNSCYSHASKICSPGRPGGCCPGVWDCFQRCESSRCHLNCIFARC
>SRR1544140.C.miliaris.TRINITY_DN1486_c0_g1_i1_Entry:3629.conotoxin.Conikotikot_len:331_tpm:2294.87 281
MATNLWMTLSLLVLVVMATTVSDCAPVDETKAGSGPGEVRSLARQPMDCCFVFPYPPPKWCCDWVL
>SRR1544140.C.miliaris.TRINITY_DN1491_c0_g3_i2_Entry:3629.conotoxin.Conikotikot_len:390_tpm:1730.17 282
MATNLWMTLSLLVMVVMATTVSDSAPVDETKAGSDPGEVRNLARQPADCCLVFRYPPPKWCCDWVL
>SRR1544140.C.miliaris.TRINITY_DN1491_c0_g2_i1_Entry:3628.conotoxin.Conikotikot_len:396_tpm:587.49 283
MATNLWMTLSMLVMLVMATAVSDSASIDDTKAGSAPLEVQRLRLKSVDCCGSGPFMEWCCRL
>SRR1544140.C.miliaris.TRINITY_DN1558_c0_g1_i1_Entry:5929.conotoxin.Conikotikot_len:636_tpm:502.77 284
MTMDMKMTFSGFVLVVLVTTVVGSTVRRGEVSINLYHCRLPTFRLCLLECLALSFNNCFAHCTTVLAADYGSDTNKFDCKIFKDCYYRCYVWGNLNTIAGKKPLHQ
>SRR1544140.C.miliaris.TRINITY_DN1558_c0_g1_i3_Entry:5928.conotoxin.Conikotikot_len:506_tpm:398.25 285
MDMKMAFSGFVLVVLVTTVVGSSVRRGEVSSNLNHCRLPMFRLCLLECLSLTFNNCFGHCTTVLAADYGSDTNRFDCEIFKDCYYRCYVLGKPEYHCWEETAASVTGKESDLPNC
>SRR1544140.C.miliaris.TRINITY_DN1574_c0_g3_i3_Entry:5928.conotoxin.Conikotikot_len:651_tpm:265.53 286
MDMKMAFSGFVLVVLVTTVVGSSVRGVKISGNLNHCWLPEFRECLLGCWSLNLRHCYASCTKEMTELLGRDTNRFDCTIFKVCYYRCYVLGKPEAHCWEGIAGSVTGQVTDLGNC
>SRR1544140.C.miliaris.TRINITY_DN1459_c0_g2_i1_Entry:4114.conotoxin.Conikotikot_len:540_tpm:254.17 287
MAMNMWMTISVCVVVVMATTVVGSTPLQEQGLSLDERHTPGCCAFEFYDCVIRGIWQMRLNRCYNQASRICRRGLPHGCCPGLLRCFQRCTSRDSDVCYYRCKFARC
>SRR1544140.C.miliaris.TRINITY_DN1574_c0_g3_i5_Entry:5928.conotoxin.Conikotikot_len:498_tpm:237.89 288
MDMKMTFSGFVLVVLVTTVVGSSVRRGEVSSNLNHCWLPTFRLCLLECWSLKLGDCFAYCTTVLAADYGSDTNRFDCEIFKDCYYRCYVLGKPEYHCWEETAASVTGKESDLPNC
>SRR1544140.C.miliaris.TRINITY_DN1558_c0_g1_i8_Entry:5928.conotoxin.Conikotikot_len:371_tpm:54.31 289
MDMKMTFSGFVLVVLVTTVVGSSVRRGEVSSNLNHCWLPTFRLCLLECWSLKLGDCFAYCTTVLAADYGSDTNRFDCEIFKDCYYRCYDLGKPEHHCWRETAESVTGKESDLETC
>SRR1544140.C.miliaris.TRINITY_DN1574_c0_g3_i2_Entry:5928.conotoxin.Conikotikot_len:371_tpm:49.72 290
MDMKMTFSGFVLVVLVTTVVGSSVRRGEVSSNLNHCWLPTFRLCLLECWSLKLGDCFAYCTTVLAEAYGSDTNKFDCKIFKDCYYRCYDLGKPEHHCWRETAESVTGKESDLETC
>SRR1544142.C.miliaris.TRINITY_DN127_c0_g1_i1_Entry:2567.conotoxin.Conikotikot_len:609_tpm:588.24 291
MAMTMWMTYIVFVMAVMATTVTGSAPSQEQELNRNDRNVERCCAEKTEQCLRAIGCLDSGDRFCAEPCYTTDTSGCGLYAADHCCSDYMFCLAECMISLEDPPADPLDICYEGCDEGKPCY
>SRR1544142.C.miliaris.TRINITY_DN78_c0_g2_i1_Entry:2840.conotoxin.Conikotikot_len:556_tpm:459.71 292
MNMSMSLSVFLMVVMAATVLGSTPLEDKGLNCGGRSYHECCRHKMRHCMEECASASNANSCWDSCYYSAATNCGCHPSDGCCPKFLESYSSCLFHHGNGLPECWEWTKDVAC
>SRR1544142.C.miliaris.TRINITY_DN78_c0_g1_i3_Entry:2839.conotoxin.Conikotikot_len:584_tpm:409.36 293
MTMNMSMTLSVFLMVVIAATVLGSTPLEDKGLNCGGRSYHECCRHKMRHCMEGCASASNADSCWDSCYHSAATNCGCHPSDGCCPKFLESYSSCLFHHGNGLPECWEWAKHVACW
>SRR1544142.C.miliaris.TRINITY_DN1727_c0_g1_i1_Entry:4120.conotoxin.Conikotikot_len:648_tpm:40.85 294
MATHLWMTLIMLVTVVMATALSDSTPFDEAKRNTPEKKDDGSDGCCFEIAKCYHQCKEDGHTAYCWPWCRNEGRADCRDRDSKDYCQEFTGCYEYCEAQLLTGCAEHCRYEAKWECLLGEEDCCSGAGESFKSCTMANVGYSLTYYCFEQIKEVSCLS
>SRR1544142.C.miliaris.TRINITY_DN242_c0_g1_i2_Entry:2839.conotoxin.Conikotikot_len:485_tpm:25.14 295
MTMNMSMTLSAFVLVVMTATVVSSSPFQERSHPCGGRRYHVCCKYKMTLCLENCLVTGDDDTCWNLCYEEATSYCGCGVLDGCCPSFLGKLARCLLTGNAIQTCWRRTRNVPCS
>SRR1544142.C.miliaris.TRINITY_DN1163_c0_g1_i1_Entry:3629.conotoxin.Conikotikot_len:436_tpm:23.73 296
MATNLWMTLSLLVLVVMATTVSDCAPVDETKAGSDPGEVQRLARQPANCCLAFPFPPPKWCCDWPL
>SRR1544142.C.miliaris.TRINITY_DN417_c0_g1_i2_Entry:4119.conotoxin.Conikotikot_len:510_tpm:22.21 297
MAMNMWMTISVCVVVVMATTVVGSTPLQEQGLSLDERRTVECCPYTFHHCLISRKGPWKSNFIVCYSHASDICTPGLPGGCCPGLWGCLQRCTSSDIDGCHFSCIFGC
>SRR1544142.C.miliaris.TRINITY_DN473_c0_g1_i2_Entry:2284.conotoxin.Conikotikot_len:433_tpm:15.33 298
MTMNMSMTLSAFVLVVMTATVVSSSPFQERSHPCGSRWYHVCCKYKMWRCLENCLVTGDDDTCWNLCFEEATSHCGCGVLDGCCPSFLGKLARCLLTGNAIQTCWRRTRNVPCS
>SRR1544595.C.miliaris.TRINITY_DN17_c0_g4_i1_Entry:2839.conotoxin.Conikotikot_len:527_tpm:432.98 299
MTMNMSMTLSAFVLVVMTATVVSSGPFQERSHPCGGRRYHVCCKYKMTLCLENCLVTGDDDTCWNLCFEEATSHCGCGVLDGCCPSFLGKLARCLLTGNAIQTCWRRTRNVPCS
>SRR1544595.C.miliaris.TRINITY_DN17_c0_g3_i2_Entry:4132.conotoxin.Conikotikot_len:582_tpm:400.95 300
MNMSMLLSVFLMVVIAATVPGSTPLEEKGLNCGEWTYHECCRHEMRHCMEGCASVSDADSCWDDCYYTAATNCARHPSDGCCPEFLDSYSSCLFYHGNGLPECWEWAKHVACW
>SRR1544595.C.miliaris.TRINITY_DN17_c0_g3_i3_Entry:2840.conotoxin.Conikotikot_len:582_tpm:98.28 301
MNMSMSLSVFLMVVIAATVLGSTPLEDKDLNCGGWSYHECCRHEMRHCMEGCASASNADSCWDSCYYSAATNCGCHPSDGCCPKFLESYSSCLFHHGNGLPECWEWAKDVAC
>SRR1544595.C.miliaris.TRINITY_DN42_c0_g1_i1_Entry:4725.conotoxin.Conikotikot_len:848_tpm:87.99 302
MNAGMTLSMLVMVVLATAVDGSTAIEGNKGDSAGVDRGRRDGAGGCCLQFMQCSEQCVGPKQECWDQCWEEASTTCKERVTEGYCIMFEGCHRNCDTFVHDCTTVCEYEAKYKSTLFTGIHCSGFDASYGDCRINTDLPAKYHCFQSNKHVPC
>SRR1544595.C.miliaris.TRINITY_DN153_c1_g1_i1_Entry:2567.conotoxin.Conikotikot_len:565_tpm:31.25 303
MAMTMWMTYIVFVMAVMATTVTGSAPSQEQELNRNDRNVERCCAEKTEQCLRAIGCLDSGDRHCAEPCYTTDTSGCGPYAADHCCSDYMFCLAECMISLEDPTGDPLDICYEGCDEDKPCY
>SRR1544597.C.miliaris.TRINITY_DN33_c0_g1_i1_Entry:5928.conotoxin.Conikotikot_len:596_tpm:1431.52 304
MDMKMAFSGFVLVVLVTTVVGSTVRRGEVSSNLYHCRLPMFRLCLLECWSLNFNNCFAYCTTELAEAYGSDTNKFDCEIFKDCYYRCYELGKPEYHCWRETAKTVTGKESDLETC
>SRR1544597.C.miliaris.TRINITY_DN64_c0_g1_i3_Entry:5928.conotoxin.Conikotikot_len:594_tpm:758.15 305
MDMKMAFSGFVLVVLVTTVVGSTVRRGEVSINLYHCRLPTFRLCLLECLSLPFNNCFGHCTTVLAADYGSDTNRFDCEIFKDCYYRCYVLGKPEYHCWEETAASVTGKESDLPNC
>SRR1544597.C.miliaris.TRINITY_DN33_c0_g1_i3_Entry:5928.conotoxin.Conikotikot_len:596_tpm:554.53 306
MDMKMAFSGFVLVVLVTTVVGSTVRRGEVSSNLYHCRLPMFRLCLLECWSLKLGDCFAYCTTVLAEAYGSDTNKFDCEIFKDCYYRCYDLGKPEHHCWRETAESVTGKESDLETC
>SRR1544597.C.miliaris.TRINITY_DN119_c0_g1_i2_Entry:2839.conotoxin.Conikotikot_len:570_tpm:221.20 307
MTMNMSMTLSVFVMVVIAATVLGSTPLEDKGLNCGGRSYHECCRHKMRHCMEECASASNADSCWDSCYHSAATNCGCHPSDGCCPKFLESYSSCLFHHGNGLPQCWEWAKDVAC
>SRR1544597.C.miliaris.TRINITY_DN73_c2_g1_i1_Entry:2839.conotoxin.Conikotikot_len:389_tpm:133.21 308
MKVRMTIIVLVVVATAATFVGSSQVEERHPPWPPCCIMAAFDCIKYGCLDSSIECLEKCVEEATGQCEGDPDLGCCHAFEICLTPCFIAGLRQPIDCLVECSTVKC
>SRR1544600.C.miliaris.TRINITY_DN1240_c0_g1_i1_Entry:2840.conotoxin.Conikotikot_len:599_tpm:190.21 309
MNMSMSLSVFVMVVIAATVLGSTPLEDKGLNCGGRSYHECCRHKMRHCMEECASASNANSCWDSCYYSAATNCGCHPSDGCCPKFLERHSSCLFHHGNGLPECWEWAKHVAC
>SRR1544600.C.miliaris.TRINITY_DN1240_c0_g1_i2_Entry:2839.conotoxin.Conikotikot_len:599_tpm:179.15 310
MNMSMTLSVFLMVVIAAAVLGSTPLEAKGQYCGGWSYHECCRHEMRHCMEGCASASNADSCWDSCYYSAATNCGCHPSDGCCPKFLERHSSCLFHHGNGLPECWEWAKHVAC
>SRR1544600.C.miliaris.TRINITY_DN975_c0_g1_i2_Entry:2839.conotoxin.Conikotikot_len:534_tpm:20.01 311
MTMNMSMTLSAFVLVVMTATIVSSSPFQERSHPCGSRWYHVCCKYKMWRCLENCLVTGDDDTCWNLCYEDATSYCGCGVLDGCCPLFLGKLSRCLLIGHAIQTCWGRNRNVPC
>SRR1544600.C.miliaris.TRINITY_DN1182_c0_g1_i3_Entry:2842.conotoxin.Conikotikot_len:864_tpm:6.11 312
MAMNMWMTISVCVVVVMATTVVGSTPLQEQGLSLDERRTVKCCPHTFHHCLITRTGPWRSNFIGCYSHASDICSPGLPGGCCPGVWDCFQRCESSRCHLNCIFARC
>SRR1544622.C.miliaris.TRINITY_DN1133_c0_g1_i3_Entry:5928.conotoxin.Conikotikot_len:629_tpm:366.96 313
MDMKMTFSGFVLVVLVTTVVGSSVRRGEVSSNLNHCQLPMFRLCLLECWSLNFNNCFAYCTTELAEAYGSDTNKFDCEIFKDCYYRCYVLGKSEYHCWEETAASVTGKESDLPNC
>SRR1544622.C.miliaris.TRINITY_DN1190_c0_g3_i1_Entry:2840.conotoxin.Conikotikot_len:582_tpm:140.19 314
MTMNMSMTLSVFVMVVIAATVLGSTPLEDKGLNCGGRSYHECCRHKMRHCMEQCASASNANSCWDSCYYSAATNCGCHPSDGCCPKFLESYSSCLFHHGNGLPECWEWAKDVAC
>SRR1544622.C.miliaris.TRINITY_DN1286_c0_g5_i1_Entry:3629.conotoxin.Conikotikot_len:481_tpm:96.90 315
MATNLWMTLSLLVLVVMATTVSDSAPVDETKAGSGPGEVRNLARQPMNCCLVARYPPPKWCCDWVL
>SRR1544622.C.miliaris.TRINITY_DN956_c0_g1_i1_Entry:4123.conotoxin.Conikotikot_len:663_tpm:94.62 316
MATHLWMTLSMLVTIVTATALSDSTPFDEAKRNTPEKKDDGSDGCCFEIAKCYHQCKEDGHTAYCWPWCRNEGRADCRERDSKDYCQEFTGCYEYCEAQLLTGCAEHCRYEAKWECLLGEEDCCSGAGEPFTSCTMANVGYALTYYCFEQIKEVSCLS
>SRR1544622.C.miliaris.TRINITY_DN1218_c0_g2_i1_Entry:2842.conotoxin.Conikotikot_len:525_tpm:52.59 317
MAMNMWMTISVCVVVVMATTVVGSTPLQEQGLSLDERRNGGCCGLYLYGCLIGPWETRFECCYNQASDICTPGLPGGCCPGLLGCLQRCTSSDIDGCHFNCIFGC
>SRR1544622.C.miliaris.TRINITY_DN1286_c0_g3_i1_Entry:3626.conotoxin.Conikotikot_len:487_tpm:50.71 318
MATNLWMTLSMLVLVVMATAVSDYAPIDEKKAGSGPQEVRSHARVLKFCCNILHLEWCCAG
>SRR1544622.C.miliaris.TRINITY_DN1286_c0_g2_i1_Entry:3626.conotoxin.Conikotikot_len:517_tpm:46.73 319
MATNLWMTLSMLVMVVMATAVSDSAPIDETKAGSGPQEVRNLARQPYYCCKYPLLRKWCCVS
>SRR1544622.C.miliaris.TRINITY_DN1218_c0_g2_i3_Entry:4117.conotoxin.Conikotikot_len:543_tpm:33.57 320
MAMNMWMTISVCVVVVMATTVVGSTPLQEQGLSLDERRDVGCCGLEFDGCLIGSKSSWKGRLVTCYRQASRICGPGLAGDCCPGLLDCLETCSVSENYYNVCNYRCKFARC
>SRR1544622.C.miliaris.TRINITY_DN1270_c0_g3_i1_Entry:3626.conotoxin.Conikotikot_len:324_tpm:31.35 321
MATNLWMTLSMLVMVVMATAVSDSASIDDTKAGSAPLEVQRLRLKSVDCCGRGLFMEWCCNL
>SRR1544622.C.miliaris.TRINITY_DN1218_c0_g1_i1_Entry:4116.conotoxin.Conikotikot_len:533_tpm:28.31 322
MAMNMWMTISLCVVVVMATTVVGSTPLQEQGLSLDERRNVECCAWEFYDCLIRVKRDIWKRRLNMCYNQASRICTRGLPGGCCPGLKGCFQGCTSRDRAVCYYRCKFARC
>SRR1544622.C.miliaris.TRINITY_DN1260_c0_g3_i1_Entry:4132.conotoxin.Conikotikot_len:586_tpm:27.83 323
MNMSMSLSVFLMVVISATVPGSTPLEEKGLNCGEWTYHECCRHEMRYCMEGCASASNADSCWDDCYYTAATNCGRHPSDGCCPKFLESYSSCLFHHGNGLPECWEWAKDVAC
>SRR1544622.C.miliaris.TRINITY_DN1190_c0_g3_i2_Entry:4132.conotoxin.Conikotikot_len:486_tpm:27.51 324
MNMSMSLSVFLMVVISATVPGSTPLEEKGLNCGEWTYHECCRHEMRYCMEICASASNADSCWDDCYYTAATKCGRDPSDGCCPKYLESYSSCLFHHGNGLPECWEWARHVACW
>SRR1544622.C.miliaris.TRINITY_DN1190_c0_g2_i1_Entry:2839.conotoxin.Conikotikot_len:532_tpm:26.89 325
MTMNMSMTLSAFVLVVMTATVVSSSPSQERSHPCGSRWYHVCCKYKMWRCLENCLVTGDDDTCWNLCYEEATSYCGCGVLDGCCPLFLGKLSRCLLIGNSIQTCWGRNRNVPC
>SRR1544627.C.miliaris.TRINITY_DN2467_c0_g2_i1_Entry:4116.conotoxin.Conikotikot_len:549_tpm:50.28 326
MAMNMWMTISLCVVVVMATTVVGSTPLQEQGLSLDERRNVGCCAWEFYDCLIQGKWRKRLHACYNQASRICTRGLPGGCCPGLKGCFQGCTSRVRAVCYYRCKFARC
>SRR1544627.C.miliaris.TRINITY_DN2415_c0_g9_i3_Entry:2840.conotoxin.Conikotikot_len:663_tpm:30.44 327
MNMSMSLSVFLMVVIAATVLGSTPLEAKGLYCGGWSYHECCRHEMWHCMEGCASASNADSCWDSCYHSAATNCGCHPSDGCCPKFLERYSSCLFHHGNGLPECWEWAKDVAC
>SRR1544627.C.miliaris.TRINITY_DN2492_c0_g1_i5_Entry:4117.conotoxin.Conikotikot_len:541_tpm:26.87 328
MAMNMWMTISVCVVVVMATTVVGSTPLQEQGLSLDERRNVECCAWEFYDCLIGRGSWKTRLFICYRQASRICAPGRSGGCCPGLWGCFKTCSGSEDYCNVCYHSCKYARC
>SRR1544627.C.miliaris.TRINITY_DN2082_c0_g2_i1_Entry:3626.conotoxin.Conikotikot_len:302_tpm:24.64 329
MATNLWMTLSILVMVVMATAVSDSAPIDDTKAGSAPLEVQRLRLKSVDCCGRGLFMEWCCRL
>SRR1544627.C.miliaris.TRINITY_DN2113_c0_g1_i1_Entry:3629.conotoxin.Conikotikot_len:447_tpm:24.28 330
MATNLWMTLSMLVMVVMATTVSDCAPVDETKAGSGPGEVRNLARQPMNCCLVARYPPPKWCCDWVL
>SRR1544627.C.miliaris.TRINITY_DN2398_c0_g4_i1_Entry:2839.conotoxin.Conikotikot_len:335_tpm:9.92 331
MNMSMSLSVFLMVVIAATVLGSTPLEAKGLYCGGWSYHECCRHEMWHCMEGCASASNADSCWDFCYYC
>SRR1544627.C.miliaris.TRINITY_DN2082_c0_g1_i3_Entry:3629.conotoxin.Conikotikot_len:447_tpm:9.19 332
MATNLWMTLSMLVMVVMATTVSDCAPVDETKAGSGPGEVRNLARQPADCCLVFRYPPPKWCCDWVL
>SRR1544690.C.miliaris.TRINITY_DN1518_c0_g2_i8_Entry:2840.conotoxin.Conikotikot_len:664_tpm:98.18 333
MTMNMSMTLSVFVMVVIAATVLGSTPLEGKGLNCGGLSYHECCRHEMQDCMKRCASASNSDSCWDFCYYSAATNCGCHPSDGCCPKFLESYSSCQLHNGDRLPSCWEWVKHVPCL
>SRR1544690.C.miliaris.TRINITY_DN1529_c0_g2_i1_Entry:4132.conotoxin.Conikotikot_len:555_tpm:83.74 334
MNMSMLLSVFLMVVIAATVPGSTPLEEKGLNCGEWSYHECCRREMRYCMEGCASVSDADSCWDDCYYTAATNCARHPSDGCCPEFLDSYSSCLFYHGNGLPECWEWAKHVACW
>SRR1544690.C.miliaris.TRINITY_DN1463_c0_g1_i2_Entry:2842.conotoxin.Conikotikot_len:531_tpm:77.34 335
MAMNMWMTISVCVVVVMATTVVGSTPLQEQGLSLDERRTVECCPYTFHHCLISGTGPWSSNFIDCYSHASDICSPGLPGGCCPGVWDCFQRCESSRCHLNCIFARC
>SRR1544690.C.miliaris.TRINITY_DN1463_c0_g1_i3_Entry:4116.conotoxin.Conikotikot_len:530_tpm:42.41 336
MAMNMWMTISVCVVVVMATTVVGSTPLQEQGLSLDERRNVGCCAWEFYDCLIGGIWGLNMCYNEASRICTRGLPGGCCPGLLGCFQGCTSRDRAVCYYRCKFARC
>SRR1544690.C.miliaris.TRINITY_DN1451_c0_g2_i4_Entry:4116.conotoxin.Conikotikot_len:561_tpm:39.20 337
MAMNMWMTISVCVVVVMATTVVGSTPLQEQGLSLDERRNVGCCAWEFYDCLILIRGIWRKRLHVCYNQASRICTRGLPGGCCPGLRSCFQRCTSRDRAVCYYRCKFARC
>SRR1544690.C.miliaris.TRINITY_DN1363_c0_g1_i1_Entry:3626.conotoxin.Conikotikot_len:503_tpm:30.30 338
MATNLWMTLSMLVMVVMATAVSDSAPIDETKAGSGPQEVRSLARQPYFCCKYPLLRKWCCVS
>SRR1544690.C.miliaris.TRINITY_DN844_c0_g3_i1_Entry:3626.conotoxin.Conikotikot_len:423_tpm:6.87 339
MTLSMLVMVAMATAVSDSAPIDETKAGSGPQEVRNLARQPYFCCKYPLLRKWCCVS
>SRR1544692.C.miliaris.TRINITY_DN1130_c0_g1_i1_Entry:4725.conotoxin.Conikotikot_len:843_tpm:152.11 340
MNAGMTLSMLVMVVLATAVDGSTAIEGNKGDSAGVDRARRDGAGGCCLQFMQCSEQCVGPKQECWDQCWEETSTACKERVTEGYCIMFEGCHRNCDTFVQFVNTKPSIRAPCLAVFTAADLMPATVTAGLTPICLRSTIASNRTSTCPVDHTQSATAELTSGHVSSVQRRRLKYDPELTPHPTSHSLTT
>SRR1544692.C.miliaris.TRINITY_DN1178_c0_g1_i1_Entry:4117.conotoxin.Conikotikot_len:550_tpm:84.01 341
MAMNMWTTISVCVVVVMATTVVGSTPLQEQGLSLDERRNVGCCGLEFDGCLLVNESSWQDSLLTCYRQASRICGPGLAGDCCPGLLGCFKTCSVSENNYNVCYYRCKFARC
>SRR1544692.C.miliaris.TRINITY_DN1163_c0_g1_i1_Entry:4132.conotoxin.Conikotikot_len:502_tpm:78.17 342
MNMSMSLSVFLMVVIAATVPGSTPLEEKGLNCGEWSYHECCRHEMRYCMEGCASASNADSCWDDCYYTAATNCARHPSDGCCPKYLERYSSCLFHHGNGLPECWEWAKHVACW
>SRR1544692.C.miliaris.TRINITY_DN1159_c0_g1_i1_Entry:2842.conotoxin.Conikotikot_len:527_tpm:39.23 343
MAMNMWTTISVCVVVVMATTVVGSTPLQEQGLSLDERRNGGCCGLYLYGCLIGPWETRFECCYNQASDICTPGLPGGCCPGLWGCLQRCTSSDIDGCHFSCIFGC
>SRR1544692.C.miliaris.TRINITY_DN1178_c0_g1_i2_Entry:4117.conotoxin.Conikotikot_len:544_tpm:30.04 344
MAMNMWTTISVCVVVVMATTVVGSTPLQEQGLSLDERRNVGCCGLEFDGCLLGSESWQDSLGTCYRQASRICGPGHSGGCCRGLLDCFETCSVSENYYVCNYRCKFARC
>SRR1544692.C.miliaris.TRINITY_DN1163_c0_g1_i3_Entry:2840.conotoxin.Conikotikot_len:706_tpm:23.14 345
MTMNMSMTLSVFVMVVIAATVLGSTPLEGKGLNCGGLSYHECCRHEMRYCMEGCASASNADSCWDDCYYTAATNCARHPSDGCCPKYLERYSSCLFHHGNGLPECWEWAKHVACW
>SRR1544692.C.miliaris.TRINITY_DN989_c0_g1_i2_Entry:4120.conotoxin.Conikotikot_len:627_tpm:16.93 346
MATHLWMTLSMLVTIVTATALSDSTPFDEAKRNTPEKKDDGSDGCCFEIAKCYHQCKEDGHTAYCWPWCRNEGRADCRERDSQDYCQEFTGCYEYCEAQLLTGCAEHCRYVFLGPSFKAARPSSLYSPIFFFLNVG
>SRR1548185.C.miliaris.TRINITY_DN15_c0_g2_i2_Entry:5928.conotoxin.Conikotikot_len:587_tpm:3368.02 347
MDMKMTFSGFVLVVLVTTVVGSTVRRGEVSSNLNHCWLPMFRLCLLECWSLKLGDCFAYCTTVLAEAYGSDTNKFDCEIFKDCYYRCYELGKPEHHCWRETAESVTGKESDMATC
>SRR1548185.C.miliaris.TRINITY_DN412_c0_g1_i3_Entry:4116.conotoxin.Conikotikot_len:541_tpm:744.74 348
MAMNMWMTISVCVVVVMATTVVGSTPLQEQGLSLDERRNVECCAWEFYDCLIRVKRDIWKRRLNMCYNQASRICTRGLPGGCCPGLWVCFQGCTSRDRAVCYYRCKFARC
>SRR1548185.C.miliaris.TRINITY_DN372_c0_g1_i6_Entry:4132.conotoxin.Conikotikot_len:580_tpm:590.05 349
MTMNMSMSLSVFLMVVISATVPGSTPLEEKGLNCGEWSYHECCRHEMRYCMEGCASVSDADSCWDDCYYTAATKCGRDPSDGCCPKYLESYSSCLFHHGNGLPECWEWAKHVACW
>SRR1548185.C.miliaris.TRINITY_DN372_c0_g1_i7_Entry:4132.conotoxin.Conikotikot_len:580_tpm:540.05 350
MTMNMSMSLSVFLMVVISATVPGSTPLEEKGLNCGEWSYHECCRHEMRYCMEGCASVSDADSCWDDCYYTAATNCGRHPSDGCCPKYLESYSSCLFHHGNRLPECWEWARQVACW
>SRR1548185.C.miliaris.TRINITY_DN53_c0_g1_i8_Entry:2840.conotoxin.Conikotikot_len:629_tpm:347.95 351
MNMSMSLSLFLMVVISATVPGSTPLEEKGLNCGEWSYHECCRHEMRYCMEICASASNADSCWDDCYYTAATKCGRDPSDGCCPKYLESYSSCLFHHGNGLPECWEWAKHVACW
>SRR1548185.C.miliaris.TRINITY_DN53_c0_g1_i6_Entry:2840.conotoxin.Conikotikot_len:629_tpm:276.94 352
MNMSMSLSLFLMVVISATVPGSTPLEEKGLNCGEWSYHECCRHEMRYCMEICASASNADSCWDDCYYTAATNCGRHPSDGCCPKYLESYSSCLFHHGNRLPECWEWARQVACW
>SRR1548185.C.miliaris.TRINITY_DN372_c0_g1_i5_Entry:2840.conotoxin.Conikotikot_len:580_tpm:228.70 353
MTMNMSMSLSVFLMVVISATVPGSTPLEEKGLNCGEWSYHECCRHEMRYCMEGCASVSDADSCWDDCYYTAATNCGCHPLDGCCPKFLDSYSSCLFHHGHGLPVCWELAKHVACW
>SRR1548185.C.miliaris.TRINITY_DN53_c0_g1_i1_Entry:2840.conotoxin.Conikotikot_len:657_tpm:187.73 354
MNMSMSLSLFLMVVISATVPGSTPLEEKGLNCGEWSYHECCRHEMRYCMEICASASNADSCWDDCYYTAATNCGCHPLDGCCPKFLDSYSSCLFHHGHGLPVCWELAKHVACW
>SRR1548185.C.miliaris.TRINITY_DN372_c0_g1_i2_Entry:2840.conotoxin.Conikotikot_len:580_tpm:74.73 355
MTMNMSMSLSVFLMVVISATVPGSTPLEEKGLNCGEWSYHECCRHEMRYCMEGCASVSDADSCWDDCYYTAATNCGCHPLDGCCPKFLDSYSSCLFHHGNGLPECWEWAKHVACW
>SRR1548185.C.miliaris.TRINITY_DN53_c0_g1_i5_Entry:2840.conotoxin.Conikotikot_len:629_tpm:65.23 356
MNMSMSLSLFLMVVISATVPGSTPLEEKGLNCGEWSYHECCRHEMRYCMEICASASNADSCWDDCYYTAATNCARHPSDGCCPEFLDSYSSCLFHHGHGLPVCWELAKHVACW
>SRR1548185.C.miliaris.TRINITY_DN36_c0_g1_i3_Entry:4725.conotoxin.Conikotikot_len:863_tpm:51.54 357
MNAGMTLSMLVMVVLATAVDGSTAIEDSPLLTGNKADSPGVDRGRRDGAGGCCLQFMQCSEQCVGPKQECWDQCWEETSTACKERVTEGYCIMFEGCHRNCDTFVHDCNTVCEYEAKYKSTLFSGIHCSGFDASYGDCRINTDLPAKYHCFQSNKHVPC
>SRR1548185.C.miliaris.TRINITY_DN346_c1_g2_i1_Entry:3629.conotoxin.Conikotikot_len:484_tpm:34.86 358
MATNLWMTLSILVMVVMATAVTDSAPETKAGSGPQEVRNLARHPDYCCATYSSPWCCVN
>SRR1548185.C.miliaris.TRINITY_DN412_c0_g1_i2_Entry:4116.conotoxin.Conikotikot_len:522_tpm:29.91 359
MAMNMWMTISLCVVGVMATTVVGSLPLQEQGLSLDERRNVECCAWEFYDCLIRVKRDIWKRRLNMCYNQASRICTRGLPGGCCPGLWVCFQGCTSRDRAVCYYRCKFARC
>SRR1548185.C.miliaris.TRINITY_DN346_c2_g1_i1_Entry:3628.conotoxin.Conikotikot_len:327_tpm:28.32 360
MATHLWMTLSMLVTVVMATTLSDFTPFDETNAGSAPLKAWSLGLEHAFCCSLGPLMQWCCTD
>SRR1548185.C.miliaris.TRINITY_DN372_c0_g1_i1_Entry:2840.conotoxin.Conikotikot_len:580_tpm:23.98 361
MTMNMSMSLSVFLMVVISATVLGSTPLEDKGLNCGGRSYHECCRHKMRHCMEECASASNANSCWDSCYYSAATNCGCHPSDGCCPKFLECYSSCLFHHGNGLPECWEWAKDVAC
>SRR1548186.C.miliaris.TRINITY_DN26_c0_g1_i4_Entry:2840.conotoxin.Conikotikot_len:558_tpm:433.89 362
MTMNMSMSLSVFLMVVIAATVPGSTPLEEKGLNCGEWSYHECCRREMRYCMEICASASNADSCWDDCYYTAATNCGCHPSDGCCPKYLESYSSCLFHHGNGLPECWEWAKHVACW
>SRR1548186.C.miliaris.TRINITY_DN26_c0_g1_i5_Entry:4132.conotoxin.Conikotikot_len:580_tpm:380.90 363
MTMNMSMSLSVFLMVVIAATVPGSTPLEEKGLNCGEWSYHECCRREMRYCMEICASASNADSCWDDCYYTAATKCGRDPSDGCCPKYLESYSSCLFHHGNGLPECWEWAKHVACW
>SRR1548186.C.miliaris.TRINITY_DN26_c0_g1_i1_Entry:2840.conotoxin.Conikotikot_len:580_tpm:309.75 364
MTMNMSMSLSVFLMVVIAATVPGSTPLEEKGLNCGEWSYHECCRREMRYCMEICASASNADSCWDDCYYTAATNCGCHPSDGCCPKYLESYSSCLFHHGNRLPECWEWARQVACW
>SRR1548186.C.miliaris.TRINITY_DN26_c0_g1_i2_Entry:2840.conotoxin.Conikotikot_len:580_tpm:228.47 365
MTMNMSMSLSVFLMVVIAATVPGSTPLEEKGLNCGEWSYHECCRREMRYCMEICASASNADSCWDDCYYTAATNCGCHPLDGCCPKFLDSYSSCLFHHGHGLPVCWELAKHVACW
>SRR1548186.C.miliaris.TRINITY_DN358_c0_g2_i1_Entry:2840.conotoxin.Conikotikot_len:568_tpm:112.48 366
MNMSMSLSLFLMVVISATVPGSTPLEEKGLNCGEWTYHECCRHEMRYCMEICASASNADSCWDDCYYTAATNCGCHPLDGCCPKFLDSYSSCLFHHGNRLPECWEWARQVACW
>SRR1548186.C.miliaris.TRINITY_DN26_c0_g2_i1_Entry:2839.conotoxin.Conikotikot_len:529_tpm:105.24 367
MTMNMSMTLSAFVLVVMTATVVSSGPFQERSHPCGSRWYHVCCKYKMWRCLENCLVTGDDDTCWNLCFEEATSHCGCGVLDGCCPLFLGKLSRCLLIGHAIQTCWGRNRNVPC
>SRR1548186.C.miliaris.TRINITY_DN358_c0_g2_i5_Entry:4132.conotoxin.Conikotikot_len:568_tpm:92.57 368
MNMSMSLSLFLMVVISATVPGSTPLEEKGLNCGEWTYHECCRHEMRYCMEICASASNADSCWDDCYYTAATNCARHPSDGCCPEFLDSYSSCLFHHGNGLPECWEWAKDVAC
>SRR1548186.C.miliaris.TRINITY_DN26_c0_g1_i3_Entry:4131.conotoxin.Conikotikot_len:558_tpm:88.45 369
MTMNMSMSLSVFLMVVIAATVPGSTPLEEKGLNCGEWSYHECCRREMRYCMEICASASNADSCWDDCYYTAATNCARHPSDGCCPEFLDSYSSCLFHHGHGLPVCWELAKHVACW
>SRR1548186.C.miliaris.TRINITY_DN26_c0_g1_i6_Entry:2839.conotoxin.Conikotikot_len:360_tpm:44.04 370
MTMNMSMSLSVFLMVVIAATVLGSTPLEDKGLNCGGRSYHECCRHKMRHCMEECASASNANSCWDSCYYSAATNCGCHPSDGCCPKYLE
>SRR1548186.C.miliaris.TRINITY_DN101_c0_g1_i3_Entry:4725.conotoxin.Conikotikot_len:847_tpm:42.93 371
MNAGMTLSMLVMVVLATAVDGSTAIEGNKGDSAGVGRGRRDGAGGCCLQFMQCSEQCVGPKQECWDQCWEEASTTCKERVTEGYCIMFEGCHRNCDTFVHDCNTVCEYEAKYKSTLHSGIHCSGFDASYGDCRINTDLPAKYHCFQSNKHVPC
>SRR1548187.C.miliaris.TRINITY_DN1906_c0_g1_i4_Entry:4117.conotoxin.Conikotikot_len:585_tpm:297.43 372
MAMNMWMTISVCVVVVMATTVVGSTPLQEQGLSLDERRNVGCCALEFDGCLIGSESPWKDSLDICYRQASRICGPGLAGDCCPGLLGCFKTCSVSENYYNVCNYRCKFARC
>SRR1548187.C.miliaris.TRINITY_DN2072_c0_g2_i3_Entry:4132.conotoxin.Conikotikot_len:599_tpm:180.65 373
MTMNMSMSLSVFLMVVISATVPGSTPLEEKGLNCGEWSYHECCRHEMRYCMEGCASASNADSCWDDCYYTAATNCGRHPSDGCCPKYLESYSSCLFHHGNGLPECWEWAKHVACW
>SRR1548187.C.miliaris.TRINITY_DN2205_c0_g1_i2_Entry:3626.conotoxin.Conikotikot_len:354_tpm:149.01 374
MATNLWMTLSMLVLVVMATAVSDSAPIDDTKAGSAPLEVQRLRLKSVDCCGRGLFMEWCCNL
>SRR1548187.C.miliaris.TRINITY_DN2112_c0_g2_i3_Entry:4132.conotoxin.Conikotikot_len:704_tpm:135.82 375
MNMSMLLSVFLMVVIAATVPGSTPLEEKGLNCGEWSYHECCRHEMRYCMEGCASVSDADSCWDDCYYTAATNCARHPSDGCCPEFLDSYASCLFHHGNGLPECWEWAKHVACW
>SRR1548187.C.miliaris.TRINITY_DN2205_c0_g1_i4_Entry:3626.conotoxin.Conikotikot_len:434_tpm:114.49 376
MATNLWMTLSMLVLVVMATAVSDSAPIDEKKAGTGPQEDRSHAKVLKFCCNILHLEWCCGG
>SRR1548188.C.miliaris.TRINITY_DN1106_c0_g1_i5_Entry:4116.conotoxin.Conikotikot_len:559_tpm:143.05 377
MAMNMWMTISLCVVVVMATTVVGSTPLQEQGLSLDERRNVGCCAWEFYDCLIRGIWRKRLNMCYNQASRICTRGLPGGCCPGLRSCFQRCTSRDRAVCYYRCKFARC
>SRR1548188.C.miliaris.TRINITY_DN1094_c0_g1_i2_Entry:3628.conotoxin.Conikotikot_len:317_tpm:55.38 378
MATNLWMTLSMLVMVVMATTVSDSASIDDTKAGSAPLEVQRLRLKSVDCCGSGPFMEWCCRL
>SRR1548188.C.miliaris.TRINITY_DN1106_c0_g1_i4_Entry:4116.conotoxin.Conikotikot_len:564_tpm:39.00 379
MAMNMWMTISLCVVVVMATTVVGSTPLQEQGLSLDERRNVGCCAWEFYDCLIRGIWRKRLNMCYNQASRICTRGLPGGCCPGLWVCFQGCTSKDRAVCYYHCKFARC
>SRR1548188.C.miliaris.TRINITY_DN1183_c0_g1_i1_Entry:2840.conotoxin.Conikotikot_len:586_tpm:29.26 380
MTMNMSMSLSVFLMVVIAATVPGSTPLEEKGLNCGEWTYHECCRREMRYCMEGCASVSDADSCWDDCYYTAATNCGCHPLDGCCPKFLDSYSSCLFHHGHGLPVCWELAKHVACW
>SRR1548188.C.miliaris.TRINITY_DN1191_c0_g2_i2_Entry:4132.conotoxin.Conikotikot_len:588_tpm:26.72 381
MTMNMSMSLSVFLMVVISATVPGSTPLEEKGLNCGEWSYHECCRHEMRYCMEGCASASNADSCWDDCYYTAATNCARHPSDGCCPEFLDSYSSCLFHHGNGLPECWEWAKHVACW
>SRR1548188.C.miliaris.TRINITY_DN1183_c0_g1_i2_Entry:4132.conotoxin.Conikotikot_len:586_tpm:24.53 382
MTMNMSMSLSVFLMVVIAATVPGSTPLEEKGLNCGEWTYHECCRREMRYCMEGCASVSDADSCWDDCYYTAATNCGRHPSDGCCPKYLESYSSCLFHHGNRLPECWEWAKHVACW
>SRR1548188.C.miliaris.TRINITY_DN1059_c0_g4_i1_Entry:3628.conotoxin.Conikotikot_len:310_tpm:23.63 383
MATNLWMTLSILVMVVMATAVSDSAPIDDTKAGSAPLEVQRLRLKSVDCCGRGLFMEWCCNF
>SRR1548188.C.miliaris.TRINITY_DN212_c0_g1_i1_Entry:3629.conotoxin.Conikotikot_len:359_tpm:15.52 384
MATNLWMTLSLLVLVVMATTVSDCAPVDETKAGSDPGEVRSLARQPMDCCFVFPYPPPKWCCDWDL
>SRR1548188.C.miliaris.TRINITY_DN1094_c0_g2_i1_Entry:3628.conotoxin.Conikotikot_len:838_tpm:12.93 385
MATHLWMTLSMLVLFVMVTALSDSIPSDETKAGSAPLKVWILGLQSTFCCTYGPLKKWCCPT
>SRR1548188.C.miliaris.TRINITY_DN1191_c0_g2_i5_Entry:2840.conotoxin.Conikotikot_len:585_tpm:7.09 386
MNMSMSLSVFVMVVIAATVLGSTPLEGKGLYCGGWSYHECCRHEMRHCMEGCASASNADSCWDDCYYTAATNCARHPSDGCCPEFLDSYSSCLFHHGNGLPECWEWAKHVACW
>SRR1548188.C.miliaris.TRINITY_DN1183_c0_g1_i8_Entry:2840.conotoxin.Conikotikot_len:625_tpm:6.93 387
MNMSMSLSVFVMVVIAATVLGSTPLEGKGLYCGGWSYHECCRHEMRHCMEGCASASNADSCWDDCYYSAATNCGCHPSDGCCPKFLESYSSCLFHHGNGLPECWEWAKDVAC
>SRR1548188.C.miliaris.TRINITY_DN1183_c0_g1_i7_Entry:2839.conotoxin.Conikotikot_len:540_tpm:4.70 388
MNMSMSLSVFVMVVIAATVLGSTPLEGKGLYCGGWSYHECCRHEMRHCMEGCASASNADSCWDDCYYSAATNCGCHPSDGCCPKFLESYSSCQLHNGDRLPSCWEWVKHVPCL
>SRR1548188.C.miliaris.TRINITY_DN1191_c0_g2_i7_Entry:2840.conotoxin.Conikotikot_len:585_tpm:2.90 389
MTMNMSMTLSVFVMVVIAATVLGSTPLEGKGLYCGGWSYHECCRHEMRHCMEGCASASNADSCWDDCYYSAATNCGCHPSDGCCPKFLESYSSCLFHHGHGLPVCWELAKHVACW
>SRR1548188.C.miliaris.TRINITY_DN1183_c0_g1_i5_Entry:2840.conotoxin.Conikotikot_len:540_tpm:1.86 390
MTMNMSMSLSVFLMVVIAATVLGSTPLEDKGLNCGGRSYHECCRHKMRHCMEQCASASNANSCWDSCYYSAATNCGCHPSDGCCPKFLESYSSCQLHNGDRLPSCWEWVKHVPCL
>SRR1548189.C.miliaris.TRINITY_DN1552_c0_g1_i2_Entry:2840.conotoxin.Conikotikot_len:610_tpm:1028.54 391
MNMSMSLSVFLMVVIAATVPGSTPLEEKGLNCGEWTYHECCRHEMRYCMEGCASVSDADSCWDDCYYTAATNCARHPSDGCCPEFLDSYSSCLFHHGNGLPECWEWAKHVACW
>SRR1548189.C.miliaris.TRINITY_DN1452_c0_g1_i4_Entry:4116.conotoxin.Conikotikot_len:580_tpm:256.43 392
MAMNMWMTISLCVVVVMATTVVGSTPLQEQGLSLDERRNVGCCAWEFYDCLIRGIWGERLNMCYNQASRICTRGLPGGCCPGLKRCFQGCTSRVRAVCYYRCKFARC
>SRR1548189.C.miliaris.TRINITY_DN973_c0_g1_i1_Entry:5928.conotoxin.Conikotikot_len:383_tpm:127.12 393
MTFSGFVLVVLVTTVVGSTVRRVKISGNLNHCWLPEFRECLLGCWSLNLRHCYARCTKEMTELLGRDTNRFDCTIYKVCYYRCYVLGKPEAHCWEGTAGSVTGQVTDLETC
>SRR1548189.C.miliaris.TRINITY_DN1129_c0_g3_i1_Entry:3626.conotoxin.Conikotikot_len:414_tpm:79.35 394
MATNLWMTLSMLVMVVMATAVTDSAPVDDTKAGSAPLEVQRLRLKSVDCCGRGLFMEWCCNL
>SRR1548189.C.miliaris.TRINITY_DN1129_c0_g1_i1_Entry:4123.conotoxin.Conikotikot_len:608_tpm:18.41 395
MATHLWMTLSMLVTVVMATALSDSTPFDEAKRNTPEKKDDGSDGCCFEIAKCYHQCKEDGHTAYCWPWCRNEGRADCRDRDSKDYCQEFTGCYEYCEAQLLTGCAEHCRYEAKWECLLGEEDCCSGAGEPFKSCTMANVGYALTYDCFEQIKEVSCLS
>SRR1548190.C.miliaris.TRINITY_DN931_c0_g1_i4_Entry:4132.conotoxin.Conikotikot_len:628_tpm:390.00 396
MNMSMSLSVFLMVVISATVPGSTPLEEKGLNCGEWTYHECCRHEMRYCMEGCASASDADSCWDNCYYTAATNCGRHPSDGCCPKYLESYSSCLFHHGNRLPECWEWAKHVACW
>SRR1548190.C.miliaris.TRINITY_DN931_c0_g1_i6_Entry:2840.conotoxin.Conikotikot_len:622_tpm:226.56 397
MTMNMSMSLSVFLMVVIAATVLGSTPLEAKGLYCGGWSYHECCRHEMRHCMEGCASASNADSCWDSCYYSAATNCGCHPSDGCCPKFLESYSSCLFHHGNGLPECWEWAKHVACW
>SRR1548190.C.miliaris.TRINITY_DN932_c0_g1_i7_Entry:2840.conotoxin.Conikotikot_len:628_tpm:183.72 398
MTMNMSMSLSVFLMVVIAATVLGSTPLEAKGLYCGGWSYHECCRHEMRYCMEGCASASNADSCWDDCYYTAATNCARHPSDGCCPEFLDSYSSCLFHHGNGLPECWEWAKHVACW
>SRR1548190.C.miliaris.TRINITY_DN932_c0_g1_i1_Entry:2839.conotoxin.Conikotikot_len:394_tpm:34.61 399
MTMNMSMSLSVFLMVVIAATVLGSTPLEAKGLYCGGWSYHECCRHEMRYCMEGCASASNADSCWDDCYYTAATNCGRHPSDGCCPKYLESYSSCLF
>SRR1548192.C.miliaris.TRINITY_DN1600_c0_g1_i1_Entry:5928.conotoxin.Conikotikot_len:652_tpm:1359.81 400
MDMKMTFSGFVLVVLVTTVVGSTVRRGEVSINLYHCRLPMFRLCLLECWSLNFNNCFAYCTTELAEAYGSDTNRFDCEIFKDCYYRCYVLGKPEYHCWEETAASVTGKESDLPNC
>SRR1548192.C.miliaris.TRINITY_DN1640_c0_g4_i2_Entry:2839.conotoxin.Conikotikot_len:342_tpm:464.76 401
MNMSMLLSLFLMVVIAATVLGSTPLEAKGLYCGGWSYHECCRHEMWHCMEGCASASNADSCW
>SRR1548192.C.miliaris.TRINITY_DN1548_c0_g1_i3_Entry:5652.conotoxin.Conikotikot_len:579_tpm:227.40 402
MAMNMWMTISVCVVVVMATTVVGSTPLQEQGLSLDERRTVECCPYTFHHCLISRKGPWKSNFIVCYSHASDICTPGLPGGCCPGVWDCFQRCESSRCHLNCIFARC
>SRR1548192.C.miliaris.TRINITY_DN1435_c0_g1_i1_Entry:2351.conotoxin.Conikotikot_len:547_tpm:194.10 403
MKMRMTIIVLVVVATAATFVGFSQVQERHPPWPPCCIMAAFDCIKYGCLDSSIECLEKCVEEATGQCEGDPDLGCCHAFEICLTPCFIAGLRQPIDCLVECSTVKC
>SRR1548192.C.miliaris.TRINITY_DN1548_c0_g1_i4_Entry:4116.conotoxin.Conikotikot_len:592_tpm:179.86 404
MAMNMWTTISVCVVVVMATTVVGSTPLQEQGLSLDERRNVGCCAWEFYDCLIQGIWRKRLNMCYNQASRICTRGLPGGCCPGLWVCFQGCTSKDRAVCYYHCKFARC
>SRR1548192.C.miliaris.TRINITY_DN1564_c0_g1_i2_Entry:5652.conotoxin.Conikotikot_len:336_tpm:153.86 405
MAMNMWMTISVCVVVVMTTTVVGSTPLQEQGLSLDERRDVGCCGLEFDGCLLGSESWQGRLGTCYRQ
>SRR1548192.C.miliaris.TRINITY_DN1564_c0_g1_i1_Entry:4116.conotoxin.Conikotikot_len:562_tpm:19.16 406
MAMNMWMTISLCVVVVMATTVVGSTPLQEQGLSLDERRNVECCAWEFYDCLIRVKRDIWKRRLNMCYNQASRICTRGLPGGCCPGLWGCLQRCTSSDIDGCHFSCIFGC
>SRR1548192.C.miliaris.TRINITY_DN1480_c0_g1_i2_Entry:4725.conotoxin.Conikotikot_len:644_tpm:6.40 407
MNAGMTLSMLVMVVLATAVDGSTAIEGNKGDSAGVDRARRDGAGGCCLQFMQCSEQCVGPKQECWDQCWEETSTACKERVTEGYCIMFEGCHRNCDTFVHDCTTVCEYEAKYKSTLFSGIHCSGFDTSYGDCRTNADLPAKYHCFQSNKHVPC
>SRR6983161.C.ermineus.TRINITY_DN15866_c0_g1_i1_Entry:5928.conotoxin.Conikotikot_len:619_tpm:7.20 408
MDMKMTFSGFVLVVLITTVVGSSVRRGEVSNALIHCRLPEFRVCLLECWSLGKSDCYAFCTTVMAELHGLKTNRFDCTIYKTCYYRCYVYGKTERHCWEGTAASVTGKVTDLEFC
>SRR6983163.C.ermineus.TRINITY_DN40_c0_g1_i11_Entry:2351.conotoxin.Conikotikot_len:1011_tpm:63.18 409
MNMRMTIIVFVVVATAATVVGSTPSEERPSLPINCCIMTSVACALYTCPTAPLECNDFCHLEVATGICGGDPVDGCCPEFMGCFMECLTDGSKSPFICFGLCKKFGCWWVQGDANHS
>SRR6983163.C.ermineus.TRINITY_DN223_c0_g1_i5_Entry:5928.conotoxin.Conikotikot_len:627_tpm:13.19 410
MDMKMTFSGFVLVVMVTTVVGSSVRHGEVSDNLMHCQLPHFRWCLWDCWTLIAGDCYASCTTVVAELHGPETNRFDCTIYKTCYYRCYMYGKTEPHCWEGAAKNVTGDVHDLETC
>SRR6983164.C.ermineus.TRINITY_DN1219_c0_g2_i3_Entry:5693.conotoxin.Conikotikot_len:782_tpm:5536.53 412
MAMNMSMTLSMFVMVVVAATVTGSTRFQKRGLRHMKRDDCCIGNTYGCLKRRPGQEHEQAMPCKHEATIRCPGSDIDGCCPGYATCMSIFAKDNLIPAHYHCEKRPCYT
>SRR6983165.C.ermineus.TRINITY_DN45_c0_g1_i4_Entry:2351.conotoxin.Conikotikot_len:882_tpm:19.98 413
MNMRMTIIVFVVVATAVTVVGSTPSEERPSLPINCCIMTSVACALYTCPTAPLECNDFCHLEVATGICGGDPVDGCCPEFMGCFMECLTDGSKSLFICFGLCKNFGCWWVQGDANHS
>SRR6983165.C.ermineus.TRINITY_DN236_c0_g1_i9_Entry:5929.conotoxin.Conikotikot_len:1075_tpm:2.06 415
MDMKMTFSGFVLVVMVTTVVGSSVRHGEVSDNLMHCQLPDFRWCLWDCWTLIAGDCYASCTTGLYDWRRKRSGRGVPHA
>SRR6983166.C.ermineus.TRINITY_DN1624_c0_g2_i13_Entry:2355.conotoxin.Conikotikot_len:878_tpm:66.13 416
MNMRMTIIVFVVVATAATVVGSTPLEERGSWPTSCCIRKTIECVRYKCLLTPLLCTPFCYSKGATARCGGDPDEGCCPAFFGCYISCLRGVAGKPFACYKTCRDVDCEL
>arenatus.TRINITY_DN841_c1_g2_i2_Entry:3642.conotoxin.Conikotikot_len:664_tpm:11564.53 417
MNMWMTFSVCVVVVMAVTVAGSTPLQKQGLSLDERSVPGCCLWGVYDCLRGGGGWKSRLYYCYYDKASAYCTRGLPGGCCPGLLRCFEDCTSPDSAVCFDRCKYVSC
>arenatus.TRINITY_DN871_c3_g5_i1_Entry:3627.conotoxin.Conikotikot_len:455_tpm:10990.15 418
MATNLWMTLSMLVMVVMATAVSDFTPFDEPNAGSAAQEVRSPTDCCRIPLLWQWCCPWLSPSSA
>arenatus.TRINITY_DN841_c1_g2_i1_Entry:3638.conotoxin.Conikotikot_len:659_tpm:9511.35 419
MNMWMTFSVCVVVVMATTVAGSTPLQKQDLSLDERRVPGCCLWSFYDCLRGGGGWKSRLYYCYYNKASAYCTIGRPGGCCPLLLRCFEDCTSPDSAVCYDRCKYVPC
>arenatus.TRINITY_DN841_c1_g1_i1_Entry:3641.conotoxin.Conikotikot_len:485_tpm:5944.16 420
MNMWMTFSVCVVVVMAVTVAGSTPLQEQGLSLDERRNPGCCPWEFYDCLIKRGVWRSRLYICYNMASRICAPGRSGGCCPMLLSCFERCGSSNSAVCYYRCKFSPCWM
>arenatus.TRINITY_DN871_c3_g5_i3_Entry:3629.conotoxin.Conikotikot_len:467_tpm:5751.66 421
MATNLWMTLSMLVMVVMATAVSDFTPFDEPNAGSAPQEVRSLPRDFPNCCHFPPLWKFCCP
>arenatus.TRINITY_DN904_c0_g8_i1_Entry:2839.conotoxin.Conikotikot_len:601_tpm:531.73 424
MTMSMSMTLSLFVMVVIAATVLGSTSLEDKDLGCEERGYHECCRREMRDCIQECASVWNADSCWDYCYYSAATNCRCHPSDGCCPKFLERYSSCLFHDGHGLSECWELTKHVPCW
>arenatus.TRINITY_DN871_c2_g2_i1_Entry:3624.conotoxin.Conikotikot_len:255_tpm:416.16 425
MATNLWMMLSMLVMVVMGTAVSYFIPFDEPNARSAPQKVRRFSTDYPECCWSPFLYEFCCPE
>arenatus.TRINITY_DN806_c0_g1_i1_Entry:3633.conotoxin.Conikotikot_len:573_tpm:306.71 426
MTMNMSMTLAAFVMVVMTATVVVSGPFQEKRDSCGDDLHQECCLSRTRRCLDICLINGVSATCWYPCYQVAGISCGCVPQNGCCPKFLDKMSFCLSEGHVIETCWEKNKRVPC
>arenatus.TRINITY_DN718_c0_g1_i1_Entry:5928.conotoxin.Conikotikot_len:621_tpm:228.60 427
MDIKMTFSGFVLVVLVTTAAGSSVRPILFHCRLPEFRICLYECWELNFDDCYGTCTTVIFEKHGSATNRFDCTVYKTCYYRCVLYDKPEDHCWDATAETVTGRFTDLEFC
>arenatus.TRINITY_DN806_c0_g1_i2_Entry:3635.conotoxin.Conikotikot_len:581_tpm:155.25 428
MTMNMSMTLAAFVMVVMTATVVVSGPFQEKRDSCGDDLHQECCMYETRHCLDICLIHGNAATCWYPCYKEAGINCGCVPQDGCCPTFLDKMSFCLSEGHVIETCWEKNKRVPC
>arenatus.TRINITY_DN806_c0_g1_i3_Entry:3634.conotoxin.Conikotikot_len:584_tpm:117.66 429
MTMNMSMTLAAFVMVVMTATVVVSGPFQEKRDSCGDDLHQECCTDQTGRCLDICLIHGNAATCWYPCYKEAGINCGCVPQDGCCPTFLDKMSFCLSKGHAIETCWEKNKRVPC
>arenatus.TRINITY_DN871_c1_g1_i1_Entry:3630.conotoxin.Conikotikot_len:303_tpm:27.61 430
MTLTMLVIVVMATAVSVSTPFDETKTGSAPREVRSLAFGPRFCCAGLAFQWCCPG
>arenatus.TRINITY_DN368_c0_g1_i1_Entry:3636.conotoxin.Conikotikot_len:472_tpm:26.30 431
MNMSMTLSGFVMVVTAATVIGSTPQEPDLSRMERDNRECCIEKTYQCLQGHPGEEHTYATSCHWDAANPCGVNPSKGCCTGYMHCMGIYVQENGLEPTHNYCKDRNCDRPGR
>arenatus.TRINITY_DN904_c0_g7_i2_Entry:2561.conotoxin.Conikotikot_len:568_tpm:23.62 433
MTMNMSMMLTMFVMVAIAATVLGSIPLEDKDADCDGLYDEECCRYHMHICFDHCYNGFNMDICWNISRKKSADICKCNPSNGCCPKFLEKYSSCLNSGKWPSECWQQSKFVPC
>arenatus.TRINITY_DN2013_c0_g1_i1_Entry:3644.conotoxin.Conikotikot_len:657_tpm:13.93 434
MNMWMTISLFVGVVMAATVVGSTPLQDQGLSRNGRNDECCRYAIADCVYWKYPNWKGELDTCDKQAAEYCKGRGAVACCPRYKRCYRRCTSNDPDVCNYRCRRESCR
>arenatus.TRINITY_DN904_c0_g7_i1_Entry:2562.conotoxin.Conikotikot_len:590_tpm:12.23 435
MTMNMSMMLTMFVMVAIAATVLDSIPLEDKDTYPYGPTYDECCKREVRDCFNRCYYNGQTADFSFDNCHEQSAYNCNGLPGTCCTRFLEKYGLCVFRGQSPIECWRQYKSESC
>coronatus.TRINITY_DN615_c1_g1_i1_Entry:2351.conotoxin.Conikotikot_len:607_tpm:3818.37 436
MNMLMTSIVFVVVATAVTFVGSSSVEERHSWPPCCVRDIIECVRYGCLDSPRGCLKDCVGEATNRCGGDPIVGCCPGFEICVTSCLRAGLEQPTACILQCKDVKC
>coronatus.TRINITY_DN1786_c0_g1_i1_Entry:5928.conotoxin.Conikotikot_len:629_tpm:895.95 437
MDMKMTFSGFVLVVLVTTVVGSSVRRGEVSSNLNHCQLPAFRKCLLGCWSLNCNCDCFAYCTTVLAAEYGTVTNEPDCEIFKDCYYRCYVLGKPEDHCWEGTAGSVTGEVTDLETC
>coronatus.TRINITY_DN750_c0_g1_i1_Entry:4133.conotoxin.Conikotikot_len:618_tpm:629.26 438
MTMNMSMSLSVFLMVVIAATVPGSTPLEEKGLNCGEWTYHECCRHEIRYCVEGCPSASCWDNCYYSAATNCERHPSDGCCPKFLESYYSCLFHDGDGLSECWERFKHVACW
>coronatus.TRINITY_DN744_c0_g1_i3_Entry:4121.conotoxin.Conikotikot_len:685_tpm:186.79 439
MATRLWMTLIMLVTVVMATALSDSTPFDEAKRNTPEKKDDGSDGCCFEIAKCYNQCKEDGLVAICWPWCRDEGRADCRERDSEDYCRLFTACYEYCEAQLRTGCDEHCRYEAKWDCLLGEEDCCSGAGEPFKSCVMAGVGDALADPCFEQFQEVSCLL
>coronatus.TRINITY_DN561_c0_g2_i1_Entry:4114.conotoxin.Conikotikot_len:575_tpm:124.41 440
MAMNMWMTISVCVVVVMATTVVGSTPLQEQGLSLDERHNVGCCTWEFYDCLIRGIWKIRLNMCYNQASRICTRGRSGGCCPGLLRCFQRCTSNDRAVCYYYCKSAPCWF
>coronatus.TRINITY_DN625_c1_g1_i1_Entry:2567.conotoxin.Conikotikot_len:563_tpm:71.29 441
MAMTMWMTYIVFVMAVMATTVTGSAPSQEQELNRNDRDVERCCAVKVEQCLREIGCLGSGDRFCAEPCHTTDTSGCGPYAADHCCSNYKFCLAECLISLEDPPADPLDICYEGCKEGEPCY
>coronatus.TRINITY_DN625_c1_g1_i2_Entry:2567.conotoxin.Conikotikot_len:566_tpm:41.45 442
MAMTMWMTYIVFVMAVMATTVTGSAPSQEQELNRNDRDIQRCCAETVEQCVRANGCLGSGDRHCAACHITDMSGCGPYADYNCCISYKFCLSQCFLVISLVDPTSDPLDNCYYNCDKDKPCH
>ebraeus.TRINITY_DN333_c0_g1_i1_Entry:2993.conotoxin.Conikotikot_len:590_tpm:139.36 443
MAMNVWMTISVFVVVVMATTVIGSTVSHEQKRDRSSRKCCATKAYQCLRDHKCFEPIDYKCGQPCKNTDTTSCRPTAGDNCCMIYKHCLVECQIFRSDRRGDQLLYCYELCSDSYPC
>gloriamaris.TRINITY_DN2406_c0_g1_i2_Entry:5928.conotoxin.Conikotikot_len:629_tpm:257.90 444
MTMDMKMTFGGFALVVLVITVVGTSGHRGEFPNNLVHCRLPEFRFCLLTCWIEDGRNCFSNCTFEIGKNLGFHTHGFDCTVFKVCYYRCYLFGRPEAHCWNKAAATVTGEVAELDVC
>gloriamaris.TRINITY_DN2406_c0_g1_i1_Entry:5928.conotoxin.Conikotikot_len:629_tpm:35.98 445
MTKDMKTTFGGFALVVLVITVVGTSGHRGEVSDNLSHCRLLEFRLCLLECWIEDAPYCFPGCTMGILLEHGFRTIRRDCNVFKLCYYRCMLLGKTEDHCWNGTAASVTGDMVDLETC
>lividus.TRINITY_DN859_c0_g1_i1_Entry:4510.conotoxin.Conikotikot_len:415_tpm:9632.69 446
MAMNMSMTLIMFVMVVMAAIVIDSTLLRELDLSRGKRTRSCCIETTYECLQTEDCIEQGDIYSCHWEAASPCGVD
>lividus.TRINITY_DN859_c0_g1_i3_Entry:4509.conotoxin.Conikotikot_len:772_tpm:2145.36 447
MAMNMSMTLIMFVMVVMAAIVIDSTLLRELDLSRGKRSRSCCIETTYECVQNEECITSGSVWSCHWEAANPCGVDPSEGCCPGYAYCMGLWAEPCDIPANHAACSEVYCHPPGT
>lividus.TRINITY_DN685_c0_g1_i1_Entry:5928.conotoxin.Conikotikot_len:604_tpm:282.94 448
MDMKTTFSGLVLVVLVTTVVGTSVSRGLVSGNLHHCRLPEFRTCLLDCWIMGEGDCYARCTTVTAELFGSKTNRFDCTVFKVCYYRCYVLKKPEAHCWKGTAETVTGDVRDLDTC
>lividus.TRINITY_DN433_c0_g1_i1_Entry:4514.conotoxin.Conikotikot_len:596_tpm:120.85 449
MAMNVWMTLSVFVVIVMTTAVTGSEQERNRSVRTKKICCAMKTYECLRANGCLLPQDSQCANGCKNTDTTSCYSFPGNGCCVTYMSCLVDCQIMAGSSGPDPLLQCYNSCKNAHPC
>lividus.TRINITY_DN947_c0_g1_i5_Entry:4515.conotoxin.Conikotikot_len:3519_tpm:48.16 450
MPMHMSMTLSVSALVVIATTVLGSTPLGGRDLECGEEEYHECCRYGLKNCLERCTSIQEILYCWDVCLLFASTDCGGQPSDGCCPNFNDYFLACLFFDGDVVSNCWEEHKDEPC
>marmoreus_MP.TRINITY_DN1206_c0_g1_i1_Entry:5928.conotoxin.Conikotikot_len:460_tpm:7.88 451
MSMDMKMTFSGFMLVVLVTTVVGWHYHRGEVADNLNHCRLPEFRLCLLECWDSDEGHCFARCTLVMAEAHGPHTNAFGCQVFKICYHRCILFGKFENLCWNGAAETVTGTTADLELC
>quercinus.TRINITY_DN922_c0_g1_i1_Entry:4514.conotoxin.Conikotikot_len:809_tpm:11227.44 452
MAMNVWMTISVLVVVVMATAVTGSTPSQEQERSSVDRTKKSCCAMKTYECLRDRDCLISQDSDCATPCKNIDTSGCDSADGNDCCASYMDCVVDCQIDTGSDVEDPLAVCYNSCNSAHSC
>quercinus.TRINITY_DN553_c0_g1_i1_Entry:4651.conotoxin.Conikotikot_len:545_tpm:377.39 453
MAMNMSMTLIVFVMVFILATVIDSTLLQEPDLNPMERSTRDCCIEATYQCLLNHHCQEHDHLTGCHWEAASPCGVDPVEGCCYGYMYCMGMWMEACNIDPVHNECKNEYC
>quercinus.TRINITY_DN0_c0_g1_i1_Entry:5928.conotoxin.Conikotikot_len:580_tpm:91.39 454
MDMKTTFSGFVLVVLVTTVVGTSVRRGLVSDNLHHCWLPEFRTCLLECWIVEKGDCYARCTTMTAELFGSKTNRFDCTVYKVCYYRCYLLGKSEAHCWEGTAASVTGDVRDLETC
>quercinus.TRINITY_DN808_c2_g1_i5_Entry:4652.conotoxin.Conikotikot_len:2942_tpm:31.46 455
MPMNMSMTLSLSAMVVIAATVLGSTPLEDKDLECGDEEYHECCRYGMKNCLERCTSIQEILYCWDICLLFASTDCGGQPSDDCCPEFLHVLFACLFFVGDVVSKCWEEYKHEPC
>rattus.TRINITY_DN868_c1_g1_i1_Entry:2355.conotoxin.Conikotikot_len:644_tpm:9864.95 456
MTFNMSMTLSAFVMVVTVASVAGSGPFQSGEISSERSEGIHDGCYKQEIGRCLKKCEITVKLPCEPERCFIRCMTNSPNICSSPSPGCCPIFLEIMSSCLMRERGVQYCWNLYQNVHCW
>rattus.TRINITY_DN868_c1_g1_i3_Entry:2355.conotoxin.Conikotikot_len:513_tpm:5493.42 457
MTFNMSMTLSAFVMVVTVASVVGSGPFQSGEISSARSERIYDGCYKQEMQRCLEECEITFKSRCSTHRCLITCMTTSRNKCRGTSPDCCPNFMDQMSSCLMLVGDVWHCWNQLQNVDCW
>rattus.TRINITY_DN868_c1_g1_i2_Entry:2355.conotoxin.Conikotikot_len:508_tpm:3276.29 458
MTFNMSMTLSAFVMVVTVASVVGSGPFQSGEISSECSEGIHDGCYKQEIGRCLKKCENTFLLLCEPERCFIRCMTSSPNICSGPSPGCCPIFLEIMSSCLMRERGVQYCWNLYQNVHCW
>rattus.TRINITY_DN2255_c0_g1_i1_Entry:4726.conotoxin.Conikotikot_len:679_tpm:2769.40 459
MAMNMLVTLSVSVVVVVAATLIGSTPLQEPDLRQTDREIDSETKECCTNRTYTCLKKYPNREQDATTYCHFFAARPCGRSPIDGCCNGYMYCMYLNVEENGLELSHPICIKRPC
>rattus.TRINITY_DN857_c0_g1_i3_Entry:4737.conotoxin.Conikotikot_len:697_tpm:2126.25 460
MAVNMWMTMGVLVVVFMAEQGLCCNGVNWPSCCHSRVYECVTQCGDSDLNKCIDDCDAAMRVRCQCEDPHCCLGFLVCFKRCALEEGDTLLHCYNQCDLVSCLVPED
>rattus.TRINITY_DN800_c0_g1_i3_Entry:2839.conotoxin.Conikotikot_len:563_tpm:1421.35 461
MSMTLSVFVMFAIAATVLGSPKARGHGYDCEFQECCKFELTLCINKCHDVSELDWCLDHCTESAIVSCKESAPMACCTPFANCYYLCLLAKHHTYECWDWCESERCYGVAGLC
>rattus.TRINITY_DN857_c0_g1_i4_Entry:4738.conotoxin.Conikotikot_len:702_tpm:1364.80 462
MAVNMWMTMGVLVVVFMAEQGLCCNGVNWPSCCHYGVHDCVTQCSDSDLNKCIDDCDAATRIECQCEDPHCCLGFLVCYKRCALDDGDSIDWCYSKCDIVSCLVPEDES
>rattus.TRINITY_DN581_c0_g1_i1_Entry:4732.conotoxin.Conikotikot_len:844_tpm:815.39 463
MAVNLWMSLGMLVMVVMATTVRDSTALVEGERDPLEPKDDGSDGCCFEVAECWEQCLKDGQEPYCWPWCRDEGRAICREQDSQRYCQVFHGCYDFCEKQQLDGCAKYCQLETKWQCVMVGEGCCTGLNRTFTQCVNRNLAFPMKYRCFEETKNVSCLSV
>rattus.TRINITY_DN800_c0_g1_i1_Entry:2839.conotoxin.Conikotikot_len:594_tpm:732.99 464
MSMTLSVFVMFAIAATVLGSPKARDHYPDFTFHECGEAERQICVDHCLHFATLDYCRDPCNERAEVNCRHYLSLTSCPAILYCLNLCQHYGHYLYTCWERCQFEPCY
>rattus.TRINITY_DN800_c0_g1_i2_Entry:2839.conotoxin.Conikotikot_len:594_tpm:628.11 465
MSMTLSVFVMFAIAATVLGSPKARDHYPDYTFHECGKAERQICEDHCLHFATLDYCWDFCNERAEENCRYYLSLTSCPAILYCLNSCQHDGHYLFTCWKHCQFEPCY
>rattus.TRINITY_DN857_c0_g1_i6_Entry:4734.conotoxin.Conikotikot_len:610_tpm:254.85 466
MAVNMWMTISVCVVVVMAATVVGSSPSQDQGLSRNDRTNSACCLWHFYQCLRRMQGGWRRSLRFCFNTAATSCHGCCTGYYSCFRQCPYSNQATCYQRCKNERC
>rattus.TRINITY_DN2214_c0_g1_i1_Entry:4740.conotoxin.Conikotikot_len:579_tpm:245.32 467
MWMTISIFVVVVMEATVVGSTPLQEQGLSRREQTMRECCLEKTHDCAMQSFITGEHDTYPLLVNCYGIHAQMDCFCDDDAGCCPGFFDCYHNCAFEDSPIDYCYDKCSDVPC
>rattus.TRINITY_DN737_c0_g1_i4_Entry:4725.conotoxin.Conikotikot_len:1058_tpm:243.13 468
MAMNAGMTLSMVVMVVLATAVGGSTPIEGIKGDSPGSERGRRDGVNGCCIKFMACFQQCRASQDDCWNQCWQEATAACKARVSIGYCIAFQACHRNCDRFEHDCEQVCEYEAKYKHFENPAFSCKGFLEGFVDCFSNTELPAKYYCFLSNKDVTC
>rolani.TRINITY_DN11245_c0_g1_i1_Entry:5928.conotoxin.Conikotikot_len:794_tpm:92.47 471
MDMKMTFSGLVLVVLVTTVFGSSVRRGEVSDHLNHCRLLEFRLCLYECWSLNSGDCYALCTTVITESHGSETNRFDCTIYKTCYYRCYVCGKPEDHCWEGTAASVTGKVTDLEFC
>rolani.TRINITY_DN5528_c0_g1_i1_Entry:2256.conotoxin.Conikotikot_len:226_tpm:6.83 472
MTLSVFVMVVVAATVIGSIRLQKPGLSRMERDRSCCLRHMLSCLKGHPGQEYTFTTLCYSGLYFRKGETKSVCV
>rolani.TRINITY_DN5528_c0_g1_i2_Entry:2256.conotoxin.Conikotikot_len:262_tpm:5.38 473
MTLSVFVMVVVAATVIGSIRLQKPGLSRMERDRSCCLRHMLSCLKGHPGQEYTFTTLCYSDSGAQCGTEDIDGCCNGYRMCFLRNV
>sponsalis.TRINITY_DN824_c0_g1_i1_Entry:5128.conotoxin.Conikotikot_len:848_tpm:3228.72 474
MAMNMRMTLSVLAVVLLTTTIVRSTSLQDHKRKALQRRGDLTAMCCFLFFGCYRECKNNGREDCVEDCRNDHRDVCYWDHPVYCLSFGSCYDKCIETKPEDHCNKGCSYEAKLKCIQEDFFNCCPNFMMCYYECREEYDLCSEACKEAEC
>sponsalis.TRINITY_DN879_c0_g2_i4_Entry:2355.conotoxin.Conikotikot_len:705_tpm:2237.95 475
MTLNMSMTLGAFVVVVMTTTVLSSSPLQERRHDCGERVYNECCRHEMRYCLEKCFVDADFERCWDSCYADAAHKCGRGPSDGCCPKFLEKISSCLLHGLSFYDCWEATKFVPCW
>sponsalis.TRINITY_DN879_c0_g2_i3_Entry:2355.conotoxin.Conikotikot_len:615_tpm:987.41 476
MTLNMSMTLGAFVVVVMTTTVLSSSPLQERRHDCGKKVYNECCRHEFRRCLPQCLVDADFETCWDFCYAEAAGQCGRGPSDGCCPKFLENMESCLLHGHSFYDCWEATKFVPC
>sponsalis.TRINITY_DN879_c0_g2_i1_Entry:5330.conotoxin.Conikotikot_len:439_tpm:965.31 477
MSMTLGAFVMVVMTTTVLSSSPLQERRHDCGERVYNECCRHEMRYCLEKCFVDADFERCWDSCYAEAAHNCGRGPSDGCCPKFLEKISSCLLHGLSFYDCWEATKFVPC
>sponsalis.TRINITY_DN824_c0_g1_i3_Entry:5131.conotoxin.Conikotikot_len:836_tpm:490.15 478
MAMNMRMTLSVLAVVLLTTTIVRSTSLQDHKRKALQRRGDPTAMCCFLFWGCYRGCENNGGEYCLENCRNDNKDECHLDHPFYCLSFGSCYDKCIETKPEDHCNKGCSYEAKLKCIQEDFFNCCPNFMMCYYECREEYDLCSEACKEAEC
>sponsalis.TRINITY_DN824_c0_g1_i2_Entry:5128.conotoxin.Conikotikot_len:842_tpm:477.20 479
MAMNMRMTLSVLAVVLLTTTIVRSTSLQDHKRKALQRRGDLTAMCCFLFFGCYRECKNNGREDCVEDCRNDHRDVCYWDHPVYCLSFGSCYDKCIETKPEDHCNKGCSYEAKLKCIQADFVDCCPNFMMCYYECRNKYDQFHCSEACEKVTC
>sponsalis.TRINITY_DN879_c0_g2_i5_Entry:5336.conotoxin.Conikotikot_len:439_tpm:388.03 480
MSMTLGAFVMVVMTTTVLSSSPLQERRHDCGKRVYNECCRHEFRRCLGQCLVDADFETCWNFCYAEAAHNCGRGPSDGCCPKFLEKISSCLLHGLSFYDCWEATKFVPC
>sponsalis.TRINITY_DN564_c0_g1_i1_Entry:2351.conotoxin.Conikotikot_len:549_tpm:362.32 481
MRMTIIVFVVVATAATVVGSTPVEERQSGPSCCIKHLIECNLYKCPGKPFDCSLFCYEDGATPRCNGDPEAGCCPPFMKCYARCLWREAREISPCYEACKHLDCVP
>sponsalis.TRINITY_DN517_c0_g1_i1_Entry:5135.conotoxin.Conikotikot_len:553_tpm:58.04 482
MAMNVWITISVFVVVVMATTVIGSIPSQEQERGSNGHNIRTCCAQMSYFCLRNNGCSNKRKSDCVELCSNTDTSGCGRTADDNCCSHYMYCLADCQMSQVQGGDPLFICYRHCKELRC
>sponsalis.TRINITY_DN1755_c0_g1_i1_Entry:3628.conotoxin.Conikotikot_len:516_tpm:29.52 483
MAMKHWMTLSMLVMVIVMATAVSDPIPFDETKAGSARQELHRLVLRHSFCCSTGPIQEWCCPS
>sponsalis.TRINITY_DN532_c0_g2_i1_Entry:5928.conotoxin.Conikotikot_len:565_tpm:27.11 484
MAMKMTFSGFVLVVLVTTVAGWPKGGELADNLEHCELPAFRLCLVECWELDGANCDVSCTIEQVEKLGSTTFGFDCTVFKYCYVRCQILGKPEDHCWKGTAASVTGKVGDLTFC
>sponsalis.TRINITY_DN690_c1_g1_i1_Entry:5132.conotoxin.Conikotikot_len:437_tpm:14.32 485
MATNRWMTLSVFVVVVMAATVVGSTPSQEQGLSLHERRNPACCLWEFYDCLIQRRKLRKRLRVCDIRTSRICASVRYGGCCPEILRCFEECTSSDRAVCYHHCKAGVYLYLAGAG
>sponsalis.TRINITY_DN532_c0_g1_i1_Entry:5928.conotoxin.Conikotikot_len:563_tpm:12.49 486
MAMKMTFSGFVLVVLVTTVAGCPKGRGEVADNLDHCRLPEFRLCVKKCLDLKKDNCYFDCTLAQVDNRWHSTIRFDCTVFKYCYFRCYVLGKPEDHCWKETAASVTGEAGDLKSC
>striatus.TRINITY_DN23440_c0_g5_i1_Entry:unipro5656.conotoxin.Conikotikot_len:1760_tpm:4437.59 488
MAMNMSMTLCVFVMVVVAATVIDSTQLQEPDLSRMRRSGPADCCRMKECCTDRVNECLQRYSGREDKFVSFCYQEATVTCGSFNEIVGCCYGYQMCMIRVVKPNSLSGAHEACKTVSCGNPCA
>terebra.TRINITY_DN2896_c0_g1_i1_Entry:5448.conotoxin.Conikotikot_len:868_tpm:1720.18 492
MAMNMRMTLSVLVVVVLTTTLVRSTALHEDERGALQRRGDTTAMCCFTIFGCYRECEDRGGMYCWENCANDYEYECYGDHAYYCWSFGTCYAKCITEESQDRCFKGCSYDAKLKCVGEGFTGCCHNFMLCYYECRQMNNHHSCSDMCGKVSC
>textile.TRINITY_DN8091_c0_g2_i1_Entry:5928.conotoxin.Conikotikot_len:724_tpm:125.89 494
MTMYMKTTFGGFVLVVLVITVVGTSGHRGESPNNLIHCRLPEFRFCLYRCWIEEERNCFSNCTFEIGKNLGFHTHGLDCTVFKICYYRCYLFGRPEAHCWNKAAETVTGEVTDLDVC
>textile.TRINITY_DN8091_c0_g1_i1_Entry:5928.conotoxin.Conikotikot_len:729_tpm:10.27 495
MTRNMKMTFSGFVLIVLVTTVVGWPDHRGEVSDNLSHCRLPEFRLCLLECWIEDERYCFPGCTFGILLEHGFHTIRPDCNVFKFCYYRCILLGKTEAHCWNGTAASVTGDMADLETC
>tribblei.all.TRINITY_DN8739_c5_g1_i3_Entry:2993.conotoxin.Conikotikot_len:799_tpm:1809.50 496
MAMNMWMTISVFVVAVMATTVIGSTPSQVQEPGRRSEVDKCCAKRIYKCLKDNDCIEPQRQCDGPCDVPEDCMDCCTQYTGCVSNCIWHYDIPSQPEQRGDPLRDCHNQCKNSC
>tribblei.all.TRINITY_DN8838_c2_g1_i2_Entry:2994.conotoxin.Conikotikot_len:698_tpm:791.34 497
MNMRTTISVLAVAVMATTVTASSLLQDQERETDDRKCCAIALYQCLKDGGCLVEGSSCQIACTFPHDCDICCQPYLLCVYNCLKASSNGEDVMRVCHTSCKDTSCE
>tribblei.all.TRINITY_DN9097_c0_g1_i2_Entry:3000.conotoxin.Conikotikot_len:1028_tpm:659.65 498
MNMWMTISMFAVVATAATVVGSTPLEERQPRDCCHSIFYECAAEECSFTDDLLCAEMCWDAATDVCGGDPDSGFCPSFFGCFKDCVFTESGPHFLCYELCKMGQRPWDCCHSVFYECAGEACSFTDDPGCPEMCYLDAATDVCGGHPDFGCCPSFFDCFMDCVFVESGPHFRCYELCKTVPCWLDK
>tribblei.all.TRINITY_DN7391_c0_g1_i1_Entry:5131.conotoxin.Conikotikot_len:920_tpm:339.10 499
MAMNMWMTLSVLVVVVFTTTVVCSTSLDEDKREALQLRWDTASLCCLSIYGCYWECKTKGGDNCWLWCAQENYDVCNGMYGDYCWPFANCFKECIKTKSKEHCFNGCTYEAKLKCIEEGYVACCPKFMTCYNECLENTGQYSCSNQCEGVGC
>tribblei.all.TRINITY_DN9585_c0_g1_i6_Entry:5929.conotoxin.Conikotikot_len:766_tpm:191.89 500
MDMKMTFSGFVLVVLVTTVVGRSFLGGEVPVNLNHCRLTNFRMCLFECWELNTDAYCYAYCTTVMAQEHGVETNWFDCTIFKYCYRRCRLDGKPEHHCWDATTETVTGKMEDVETC
>tribblei.all.TRINITY_DN9585_c0_g1_i1_Entry:5928.conotoxin.Conikotikot_len:559_tpm:161.84 501
MDMKMTFSGFVLVVLVTTVVGWSFLDDEVSVKLEHCRLPEFRQCLLECWGFEGCFAHCTAEIADHFGDQTDSFDCTVFKTCYERCYLLGKSEEHCWEGTAATVTGEVEDLETC
>tribblei.all.TRINITY_DN9097_c0_g1_i3_Entry:3000.conotoxin.Conikotikot_len:797_tpm:118.96 502
MNMWMTISMFAVVATAATVVGSTPLEERQPRDCCHSIFYECAAEECSFTDDLLCAEMCWDAATDVCGGDPDFGCCPSFFDCFMDCVFMESGPHFGCYELCKTVPCWLDK
>tribblei.all.TRINITY_DN4146_c0_g1_i1_Entry:3000.conotoxin.Conikotikot_len:464_tpm:51.19 503
MNMWMTISVFVVVATAATVVGSTVLGERHPWNCCRIATYECARGKCGPNLDPNCVAFCYFIAANNTCGSEAEDGCCFPFFDCFMDCVFYASGSYRLCFSICKHAACTAK
>tribblei.all.TRINITY_DN8403_c0_g1_i1_Entry:2998.conotoxin.Conikotikot_len:760_tpm:37.89 504
MAMNLSMTISVLVVVVMATTVVGSTPLQDQGLSRNERNIHECCTRETHQCTTQCWDSNDEDTFYCLPNCYHIYATEYCGSDNRSGCCLGFLDCYLNCAVENRTDLPFCYNSCKDVSC
>tribblei.all.TRINITY_DN7327_c0_g1_i1_Entry:2997.conotoxin.Conikotikot_len:688_tpm:35.39 505
MWMTHIVFVTVVMAATVIGSTALQKQELNRNDRDIQECCADKANECLRIDGCYQSQEESCAEWCYYTDTSSCGDQADVVCCFDYQYCMTECLFPHQDLYPEMLGDCYDYCKEYEQC
>tribblei.all.TRINITY_DN8363_c0_g1_i6_Entry:2995.conotoxin.Conikotikot_len:370_tpm:17.03 506
MNMRTTISVFVVAVMATTVTVSSPLQEQERATTPKCCGMTLYQCLKRDGCLGTTTPCSGHCRFSRMWKQCYNTGMWKQCYNTGMWKQCYNTGMWKQCYNTGMWKQC
>tribblei.all.TRINITY_DN8363_c0_g1_i2_Entry:2995.conotoxin.Conikotikot_len:401_tpm:3.47 508
MNMRTTISVFVVAVMATTVTVSSPLQEQERATTPKCCGMTLYQCLKRDGCLGTTTPCSGHCRFSRMWKQCYNTGMWKQCYNTGMWKQCYNTGMWRCRHRVHVHVEFQCVCVCVCVC
>varius_MP.TRINITY_DN990_c0_g1_i1_Entry:3016.conotoxin.Conikotikot_len:850_tpm:29468.26 509
MAMSMWMTISVFVVVAMAATVVDSTPLQEQGLSRNDRDNPGCCRWDMYDCLYRQQNWRNSLNYCYNKGVRMCTSPRDVRCCNAFFHCLNQCPFGDHAICYSGCKDVPCWLR
>varius_MP.TRINITY_DN1132_c0_g1_i1_Entry:5333.conotoxin.Conikotikot_len:714_tpm:2368.15 510
MAMTIRMTMTVAVLAVIATTVVCSSQLPEDKRDKLQRREQMYDRCCYVIQQCAQACQEREYAIDCWDHCRMIKSRLCGAGPSPHYCTKYEECCYSCKDGSGHECMEACAIDAKRLCIDIGTHDCCPKFMKAAVACHHQTGKDIGSCLLENVNVPC
>varius_MP.TRINITY_DN3952_c0_g1_i1_Entry:5330.conotoxin.Conikotikot_len:481_tpm:18.62 511
MAMNMSMTLSAFVVVTMAATVIGSSPFREKSSTCGDEIYNECCRHEMRRCLHACLMDGYHDTCWFPCYERAASECGREPTDGCCPAFLDKMSGCLLRGVTLEACWEQTRFVPCW
>varius_MP.TRINITY_DN4221_c0_g1_i1_Entry:2560.conotoxin.Conikotikot_len:211_tpm:12.21 512
MNMSMTLSAFVMVFMAAAVIGTDPVSVNSFTCGGRLYGECCRHELRRCLENCLEVFKKRKCNDRCYLVAA
>virgo_MP.TRINITY_DN479_c0_g1_i1_Entry:5448.conotoxin.Conikotikot_len:872_tpm:8065.07 513
MAMNMRMTLSVLVVVVLTTTAVRSTALHEDKRGALQRRGDTTAMCCFTIFGCYRECKASGGEYCWENCANDYEYECYGDNTFYCWSFGTCYANCITEEGQDHCFKGCSDEAKLKCIEEGFTGCCHNFMMCYYECRLTRNHVFCSDQCGDVPC
>virgo_MP.TRINITY_DN218_c0_g1_i1_Entry:3150.conotoxin.Conikotikot_len:886_tpm:2049.09 514
MAMNMWMTISVFVVVVLATTVIGSTPSQEQERNNGIRCCAIDSYQCLRDNGCLFPIDIDCAEQCKTTDTSYCGHAAGDCCFSYKSCLVDCQIERGDEPGDQLRNCYNNCNSQEAC
