# Supplementary material for: A previously unrecognized superfamily of macro-conotoxins includes an inhibitor of the sensory neuron calcium channel Cav2.3
Source: PLoS Biol. 2023 Aug 3;21(8):e3002217. doi: 10.1371/journal.pbio.3002217 (PMC10437998; doi:10.1371/journal.pbio.3002217)
Supplement: S1 Data — (ZIP) [file pbio.3002217.s021.zip › S1 Data/Supplementary_file_D.saposins.fa]

>C.ventricosus_proactivator_polypeptide
MKVLVLLTFVALGQCALLGSRKCTYGPSYWCSHVDHARECKTMQHCMATVWKNQLQGLTGSTEGCFDVIQTLDDVRHGPNLLEKMAESCTKMTTEKRSVCKELMKNNVNEVLLLLQSDLPSANIASVLGLCGRSSDAVQQPPVEIKQAIQQSGNYCSDCLNFFRDLQEIVNNTGERIEKQLKEKVCTHADYFEKLCNDTVDTYVGFFFTVLTQQLNPQDMCFLFRLCATSSTQHDFMKKVKAMFAKPRYNAVVCDVCKDVVQVLQDAFRDTTFQNDTLMTLENKVCPMLPGDLAALCKTYVSQYGPLVFQVLVAELSPVDLCSQIKLCASNTPHDFMKKVKAAVVKAKGSAECDVCMDLAKDLQDVLRNTTLQNEILSTLENKVCPLLPGNLSTQCKTYVAMYGPLVFEVLVAELDPPTICQTLGLCNSTKREDKPGLVLVPLSKAVTNVRLMSPQPEDRAQFSPQCEICTFVMEKLESMIGTNATEEEILAGLEKVCGLLPDEYTATCDDFVQKYGKEIMDLLLKEIAPQAVCTLLGLCVGDQPVHVAHPEVVKSGEMCEGCEAVVGYIRQYINDPQHAKTIEELVDEVCVLVPASYRAECVQIVNTYEPLLIDLLNKYDDPQKLCTQLNLCNGTKTESNASGSASKPLLFMPMAELQPAMSPVQCSQGPEVWCASIHNARRCNAVKYCVENKKLKLDG
>C.ventricosus_prosaposin
MKVLLLLALGALGQCALLGSRKCTYGPSYWCSHIRHAKECGAMQHCMDTVWKNQRSDVMGSTETCFDVIKVLDVVRHTSDEDFMEQWAVGCTGMPAEKRQLCKDLTGTNLKEVFMLLMSDLSSRQIAAALKLCGGFSDTVPRPENMQVTGDYCQDCINFLGDVREIFNNTEEQAVSYIKTTVCAQLGPLQSLCDDLLDQYGSLVFNLIDQMLDPQKLCQDVGMCAKQNLAGLMKSFKKMLAQQQRSSAGCDLCKSIAGDALKVLQDQAVQNAVKSVVENKVCPLLGSFATECQSLVEQYAPTIFEIIGELDPQTVCQTLGMCNATKADNSRLTHVLLAPVGSVQILAPEKETSPTECLLCKYVVKELKDKIDNKTAKEAKDILEKLCKDLPGEISGQCTQFVEKYGDLVINLLLQEVDPEKVCEALGICSSTRLMPAVKLGSAPENSMKCDVCIWAMKFVKQELNTSGAKTLEKEVLDKICSIAPSSYKGLCELFVNEYYQAIANLVQQEVDPSKICSVVDLCGQTMNHGKSHTLKFQPMMTLRPAAKHYLLGTNKCLFGPSFWCASPENMKLCQTEEHCQKRKKNNTDG
>C.ventricosus_Acyloxyacyl_hydrolase
MAWNPVCLPVTLALWAVVASPPGVAAFFTLFDSGVNGGANCLGCTVGLAMIEQVSEIHNESEAKVMAKLCTSLPTSELQGMCQRFVDMAAPLLMALLQEDPTPDTICQALGFCNVDPDLPACHSIIVPHGRRHRRSVASKRTLKERVKRSRDIVDQQGNGQFGPGMGLCEMKGVKEICQYFQKSFSYLVPPAEHDRDRDYFGTSPTLRGSAWRGKDCNDTDSSVHPGATPINDDVTVDSNCNGIYGVDPRSQVPYEQLLCEGTEPRGVAVLGDSMSAHFHLPQSWFDPTRISQEAFKHWHFIVENELDWPHMSSVTGLGFNHWTEVIQGPVDSIYLRLRNRNRCNHKDYQNIAINGAAASAMADYGILGSLSRNQRSDRPLVLFYAMLGMDVCNSLADNTLAHMTTPAEMRNSVAKTLTYLDYMLPANSTVFLMGMPDGRLLYEALHDRVHPVASHWRTLTYAQFYDFQNCLQVTSCAGWMNTNATIRNLTAQRANELSAVLKDVASKKHVFKHFRVFYMDYPLKKAIDNWRSKGGQAWQLMDTVDGFHSNQQGQALVAREIWEEAEKMVPGVFGPPNPNNDRIDQLFGDQGPYF
>C.ventricosus_Gamma-interferon-inducible_lysosomal_thiol_reductase
MKSILLVVAIVGAANGCRFPPSLWCDSKEIAVQCKVYDQCQEFVWKENLQAPPVNLELYYESLCPDCQQFVQTQLYPTYSKIGAIMNVTLVPYGNAEERKRGHQWIFTCQHGKEECIGNLLETCAIHYLGTMAKIMPFIYCMESSREKPMTAFKECATKQVIPEDSILTCYNSSEGNRLEHQMALRTDALKPQHQYVPWVVLNGVHTEKINDEATENLLKLICDTYTGPKPAGCQQPKRWRSSVRSGL
>C.ventricosus_MANF
MECKILLLGVTFLVLVFFQIKDTGAAKSDPRDCEVCISVLERFVNQTSEKDLKDLEKSEVKFEKFCAGLKGRDHKICYYLGAVKNAPTRIVREMTKPLSFHMPPKKVCEKLKKHDAEICSLRYEKQIDLANTNLKKLRVNELKKILAVWGEDNACKGCMEKSDFIKAIEQLMPKYDPEAAKKRAAKTEL
