# Supplementary material for: A previously unrecognized superfamily of macro-conotoxins includes an inhibitor of the sensory neuron calcium channel Cav2.3
Source: PLoS Biol. 2023 Aug 3;21(8):e3002217. doi: 10.1371/journal.pbio.3002217 (PMC10437998; doi:10.1371/journal.pbio.3002217)
Supplement: S1 Data — (ZIP) [file pbio.3002217.s021.zip › S1 Data/Supplementary_file_B.clans]

sequences=496
<param>
maxmove=0.1
pval=1.0E-6
usescval=false
complexatt=true
cooling=1.0
currcool=1.0
attfactor=10.0
attvalpow=1
repfactor=10.0
repvalpow=1
dampening=0.2
minattract=1.0
cluster2d=true
blastpath=blastp 
formatdbpath=makeblastdb -dbtype prot
showinfo=true
zoom=1.0
dotsize=2
ovalsize=4
groupsize=4
usefoldchange=false
avgfoldchange=false
colorcutoffs=0.0;0.1;0.2;0.3;0.4;0.5;0.6;0.7;0.8;0.9;
colorarr=(230;230;230):(207;207;207):(184;184;184):(161;161;161):(138;138;138):(115;115;115):(92;92;92):(69;69;69):(46;46;46):(23;23;23):
</param>
<rotmtx>
-0.4878958550556076;-0.8729018470707648;0.0;
0.8729018470707648;-0.4878958550556076;0.0;
0.0;0.0;1.0;
</rotmtx>
<seq>
>Mo8_1iii 0
MDMKMTFSGLVLVVLVTTVVGSSVRRGENSDNLTHCRLFEFRLCLLECMSLTLDHCYARCTTVITQIHGSDTNRFDCTIFKTCYYRCYVLGKTEDHCWKGTATSVTGDVGDLEFC
>Mo8.1ii 1
MDMKMTFSGLVLVVLVTTVVGSSVRRGENSDNLTHCRLFEFRLCLLECMSLTLDHCYARCTTVITQIHGSDTNRFDCTIFKTCYYRCYVLGKTEDHCWKGTATSVTGDVRDLDVC
>Bt26 2
MTMDMKMMFSGFVLIVCVTTVVGWPVLSTEVHDNLIHCRLPEFRVCLRVCWETGIEVDCYASCTYDVATEHGPKTEEFDCTVFKTCYGRCIELGKSEHHCWEGTARTVTGKVTDLDTC
>Bt27 3
MTMDMKMMFSGFVLIVCVTTVVGWPVLSTEVRDNLIHCRLPEFRVCLRVCWETGIEVDCYASCTYDVATEHGPKTEEFDCTVFKTCYGRCIELGKSEHHCWEGTARTVTGKVTDLDTC
>Ps8.2 4
MTMDMKMTFSGFVLVVLVTTVVGSSVRRGEVSDNLIHCKLPEFRECLLYCWSIELPVDCFATCTYVIGDIFGAQTDSSDCTIFKTCYFLCMEDGKSEDHCWEVTTNTVTGAVGDLYTC
>Ps8.1 5
MTMDMKMTFSGFVLVVLVTTVVGSSVRRGEVSDNLIHCWLPEFRECLLYCWSIELPVDCFATCTYVIGDIFGAQTESSDCAIFKTCYVRCMELGKSEDHCWEGIANTVTGAVGDLDTC
>Amz8.1 6
MTMDMKMTFSGFVLVVLVTTVVGSSVRRGEVSDNLIHCWLPHFRECLLYCWSIELPVDCFATCTYVIGDIFGAQTESSDCTIFKTCYVRCMELGKSEDHCWEGIANTVTGAVGDLDTC
>Amz8.1ii 7
MTMDMKMTFSGFVLVVLVTTVVGSSVRRGEVSDNLIHCWLPHFRECLLYCWSIELPVDCFATCTYVIGDIFGAQTESSDCTIFKTCYVRCMDLGTSEDHCWEGTANTVTGAVGDLDTC
>Vx65 8
MTMDMKMTLSGFVLVVLVTTVVGSSDSGGEVAINLGHCHLPAFRLCLVECMMERTPDYCFGFCTTDTAEINGFVTNSFDCTVFKVCYFGCQKDDKTEKHCWEGTARSVTGAVTDLETC
>Vx69 9
MTMDMKMTLSGFVLVVLVTTVVGPSDSGGEVAINLGHCHLPAFRLCLVECMMERTPDYCFGFCTTDTAEINGFVTNSFDCTVFKVCYFGCQKDDKTEKHCWEGTARSVTGAVTDLETC
>Vx78 10
MTMDMKMTLSGFVLVVLVTTVVGSSDSGGEVAINLGHCHLPAFRLCLVECMMERTPDYCFGFCTTVFKVCYFGCQKDDKTEKHCWEGTARSVTGAVTDLETC
>Vx79 11
MTMDMKMTLSGFVLVVLVTTVVGSSDSGGEVATNLGHCHLPAFRLCLVECMMERTPDYCFGFCTTDTAEINGFVTNSFDCTVFKVCYFGCQKDDKTEKHCWEGTARSVTGAVTDLETC
>marmoreus2 12
MSMDMKMTFSGFVLIVLVTTVVGSPDHHGEVPGNLNHCQLPEFRFCLLECWKLGSGNCFARCTFVIADEDGFHTHRFDCTVFKICYFRCYLLGKPEAHCWEGTARTVTGTVDDLEVC
>praecellens 13
MTMDMKMKFNGFVLIVLVTTVVDSSFPGAEVSDNLDHCKLPELRQCISYCRMIGEEKDYCDYACTSEIEHAGKDTNAYDCRVFKICYRLCLERGESEHDCWERTAKTVTGKYEDLHTC
>imperialis2 14
MDRKMTFSGLVLVVWITTVVGSSVRRGEVSDNLNHCYLPKFKACLSNCRKVGDDAVDCFDGCTTVIAQIYGGQTKAKDCAIFKYCFVRCMVLGKTEEHCWEGTANTVTGVAADLHTC
>imperialis4 15
MDRKMTFSGFVLVVWITTVVGSSVRRGEVSDNLSHCYLPQFKACHSGCRKRGDDAVECFYGCITVIAQIYGGQTKAKDCTIFKYCFVRCMVLGKTEEHCWEGTANTVTGVTADLHTC
>tribblei 16
MDMKMTFSGFVLVVLVTTVVGWSFFDDEVSVKLEHCRLPEFRQCLLECLEFEGCFAYCTAEIADDFGDQTDSFDCTVFKTCYERCYILGKSEEHCWEETAATVTGEVEDLETC
>generalis 17
MTMNMKMTFSGFVLVVFVTTVVGRSTRDVDVSEDLAHCKLHTFRGCVEDCSKEETGDCFGICSAELILEHGPETESLDCEMFKTCYGNCMSHGKPEEHCWNEIASTVTGTDHDLDYC
>gloriamaris1 18
MTKDMKTTFGGFALVVLVITVVGTSGHRGEVSDNLSHCRLLEFRLCLLECWIEDAPYCFPGCTMGILLEHGFRTIRRDCNVFKLCYYRCMLLGKTEDHCWNGTAASVTGDVVDLETC
>galeao 19
MTMDMKMTFSGFVLVVLVTTVVGWPDPAYEVSDDLIHCQLPEFRSCVCDCRAIDEEDDCFAICTFAIAKEHGPETDDFDCTVFKTCYGRCMTLEKSESHCWEGTAETVTGDVTDLETC
>13691X5.ImpB1.TRINITY_DN2726_c0_g1_i1_Entry:5928.conotoxin.Conikotikot_len:798_tpm:317.06 20
MDRKMTFSGFVLVVWITTVVGSSVRRGEVSDNLNHCYLPKFKACLSNCRKVGDDAVDCFDGCTTVIAQIYGGQTKAKDCAIFKYCFVRCMVLGKTEEHCWEGTANTVTGVAADLHTC
>14718X3.C.lenavati.TRINITY_DN5325_c0_g1_i2_Entry:2994.conotoxin.Conikotikot_len:749_tpm:26255.90 21
MNMRTTISVFAVAVMATTVAVSSPLQDQERDTDDRKCCGITLYQCLRDGGCLDRGSSCHIACIFPNYCDICCQPYMLCVYNCLKASANGEDVMRACHTSCKDTSCE
>14718X3.C.lenavati.TRINITY_DN5325_c0_g1_i1_Entry:2995.conotoxin.Conikotikot_len:749_tpm:18507.94 22
MNMRTTISVFAVAVMATTVAVSSPLQDQERDTDDRECCAVTLYQCLKDGGCLDSGTSCQISCTYPHDCDICCQPYILCVYNCLKTSVNGEDKSHVCHTSCKDTPCE
>14718X3.C.lenavati.TRINITY_DN3692_c0_g2_i1_Entry:2993.conotoxin.Conikotikot_len:719_tpm:7066.09 23
MPMSMWMTISVFVVAVMATTVIGSTPSHVQERGRRSEANKCCAMRVYTCLKDNNCIEAQAQCDGPCAVPDDCLDCCTQYMHCAMNCIKYYEIPAQPEDRGDPLRDCHNQCKNSC
>14718X3.C.lenavati.TRINITY_DN1719_c0_g2_i1_Entry:5928.conotoxin.Conikotikot_len:742_tpm:4713.67 24
MDMKMTFSGFVLVVLVTTVVGWSFFDDEVSVKLEHCRLPEFRQCLLECLEFEGCFAYCTAEIADDFGDQTDSFDCTVFKTCYERCYLLGKSEEHCWEETAATVTGEVEDLETC
>14718X3.C.lenavati.TRINITY_DN4008_c0_g3_i1_Entry:3000.conotoxin.Conikotikot_len:945_tpm:1675.98 25
MWMTISMFAVVVTAATVVGSTPLEERQPRDCCHSIFYECAAEECSFTDDLRCTEMCWDVATDICGGDPDSGFCPSFFGCFKDCVYIESGPHFLCYELCKTGQRPWDCCHSVFYECAGEECSFTDDPGCPEMCYLDAATDVCGGHPDSGCCPSFFDCFMDCVFIKSGPHFECYEFCKTVPCWLDK
>14718X3.C.lenavati.TRINITY_DN4510_c1_g1_i1_Entry:2839.conotoxin.Conikotikot_len:2244_tpm:1438.98 26
MTMNMSMTLSVFVMVVIAATVVGSTPLEGKDFNCEGLAYHECCRNEMRICIVECSSVWDADSCWDNCYYSAATNCECHPQDGCCPDFLESYSSCLFFDGLEEYECWEQARYVPCW
>14718X3.C.lenavati.TRINITY_DN1719_c0_g1_i1_Entry:5929.conotoxin.Conikotikot_len:751_tpm:795.56 27
MDMKMTFSGFVLVVLVTTVFGWSFLGGEVPVNLNHCRLAHFRKCLFECSELNTDAYCYAFCTTVMAEQHGVETNWFDCTIFKYCYRRCRLDGKPEHHCWDATAGTVTGKMEDLETC
>14718X3.C.lenavati.TRINITY_DN3692_c0_g1_i1_Entry:2992.conotoxin.Conikotikot_len:448_tpm:310.46 28
MTMNMWMTTSVFLVAVTATTVIGSTLSQEQERERRTDAGFCCAKRVYYCLKDNDCLPERDCTMACDVPDDCASCCQEYLDCAYSCIWAYELPTGTEDTDPLRECHDQCKGDC
>14718X3.C.lenavati.TRINITY_DN4008_c0_g1_i1_Entry:3000.conotoxin.Conikotikot_len:819_tpm:172.64 29
MWMTISMFAVVVTAATVVGSTPLEERQPRDCCHSIFYECAAEECSFTDDLRCTEMCWDGQRPWDCCHSVFYECAGEECSFTDDPGCPEMCYLDAATDVCGGHPDSGCCPSFFDCFMDCVFIKSGPHFECYEFCKTVPCWLDK
>14718X3.C.lenavati.TRINITY_DN5790_c1_g1_i1_Entry:2999.conotoxin.Conikotikot_len:1545_tpm:19.87 30
MTMPMTLSLLVTIAIAATVIDSTLLRGNDPSCEDQVYHECCRHEMHSCAEECLSASDMDFCWEPCTQSAAVQCGRQTSSGCCRPFLECFSACLNDGDLLYDCWIRCRHVPC
>14718X8.C.litteratus.TRINITY_DN2335_c0_g2_i1_Entry:5131.conotoxin.Conikotikot_len:998_tpm:5563.29 31
MNMRMMLTVLIVVVFTRMALCSTEDGRLARQRRGDTSAECCLTLLGCYNTCMLDHISSDCWEHCKSENTIQCSLDFSLYYCNSFQSCYQICIRTKHESHCFRGCKYEAMGDCLETGVVECCPGFMMCYNNCEHSHAYCMTHCTKGSC
>14718X8.C.litteratus.TRINITY_DN2737_c1_g4_i1_Entry:2351.conotoxin.Conikotikot_len:658_tpm:882.93 32
MNMRMTIVVFVVVATAATLVGSTPLEERQTVPSSCCVRKTVECAMYTCPEVPLSCTEECYKEKATPLCGGDPGDGCCPDFIRCYIDCLSNGPGQPLPCYQKCDNGSCLR
>14718X8.C.litteratus.TRINITY_DN7973_c0_g1_i1_Entry:5928.conotoxin.Conikotikot_len:560_tpm:300.41 33
MDMKITFSGFVLVVLVTTVVGTSVRRGEVAVNLVHCGLPEFRACLLECWTLNTGDCYARCTAATAELFGSQTNKFDCTIYKTCYYRCYVCGKPEAHCWEGTASSVTGNVHDLESC
>14718X8.C.litteratus.TRINITY_DN2472_c1_g1_i1_Entry:2839.conotoxin.Conikotikot_len:617_tpm:27.59 34
MSRPLEEGQGRVIAHKKMSLNMSMTLVVFVMVVIAATVLGSTPLEDKDLNCGGEIYHVCCKHELRNCLEECARVSDVGSCWDTCYYSATTICGGDPSDDCCPTFLLDYIACLFFVGDGLSECWERYRHVPC
>14718X8.C.litteratus.TRINITY_DN2169_c0_g1_i1_Entry:2351.conotoxin.Conikotikot_len:493_tpm:24.82 35
MEIARHPEERNRRVIVRDTMAMNMTMTLSVFVMVVMAATVIGSTLSQEPDLRRMEHNSHSCCINETYQCLKGYPGQEHIYYTLCHFDAAVPCGADVFQGCCNGYMYCIGIYAQQNGFEETHNYCKHRPCNPPSR
>14718X8.C.litteratus.TRINITY_DN272_c0_g1_i1_Entry:2842.conotoxin.Conikotikot_len:550_tpm:22.27 36
MAMNMWTTISLFVVIVVAATVVGSTPLQEQGLSLGERRNPGCCAWEFYDCLIRGRVWRSRFSFCYSMASSICTRGRAGGCCPGLLHCFEVCTSRDSAVCYYRCKFASC
>18400X15.C.geographus.TRINITY_DN151_c0_g1_i4_Entry:5713.conotoxin.Conikotikot_len:910_tpm:5608.87 37
MAMNMSVMLSAFVMVVVSATVTGFTHLQEPDLSRMERSPPPHNDCCKMKECCAQTTELCLKEFPNEEHIYTSTCYQRASHACGQFNEIVGCCYGYRQCMLQNVQNLGLNWANQQCKEWNCLNPCE
>18400X15.C.geographus.TRINITY_DN151_c0_g1_i5_Entry:5728.conotoxin.Conikotikot_len:701_tpm:3834.79 38
MAMSMSMTLSVFVMVVMAATVTGFTHLQVPNLSRMERDEPLDCCEMKKCCVRSMYECLQDHRGNEYDMATECYQKAGDICGSYNEIVGCCQGYEICILKNVPHTGLQRAHDLCESTDCYNPCQ
>18400X15.C.geographus.TRINITY_DN151_c0_g1_i1_Entry:5729.conotoxin.Conikotikot_len:671_tpm:1196.36 39
MAMSMSMTLSVFVMVVMAATVTQLKKPDLSRMKRYDRRCCINKTYECLKNYRNRENKFASFCQQEAAVYCGTFESGTGCCYGYMNCMMLNAERDGQGKAHGYCQHRTC
>18400X15.C.geographus.TRINITY_DN151_c0_g1_i9_Entry:5693.conotoxin.Conikotikot_len:877_tpm:196.26 40
MAMSMSMTLSVFVMVVMAATVTGFTQLKKPDLSRMKRNNKVCCTNAIYQCLKRNPGQESYYAHPCQQEAVTSCPGSDIDGCCPGYTMCMSTNAQNNVHTAHTSCLNRPCFGPCK
>C.imperialis.deep.VD.TRINITY_DN48_c0_g1_i5_Entry:5928.conotoxin.Conikotikot_len:806_tpm:151.46 41
MTMDMKMTFSGFVLVVWITTVVGSSVRRGEVSDNLSHCYLPQFKECHSGCRKRGDDAVECFYGCITVIAQIYGGQTKAKDCAIFKYCFVRCMVLGKTEEHCWEGTANTVTGVTADLYTC
>C.imperialis.shallow.VD.TRINITY_DN199_c0_g1_i6_Entry:5928.conotoxin.Conikotikot_len:819_tpm:635.35 42
MDRKMTFSGFVLVVWITTVVGSSVRRGEVSDNLSHCYLPQFKECHSGCRKRGDDAVECFYGCITVIAQIYGGQTKAKDCTIFKYCFVRCMVLGKTEEHCWEGTANTVTGVTADLHTC
>C.imperialis.shallow.VD.TRINITY_DN199_c0_g1_i4_Entry:5928.conotoxin.Conikotikot_len:288_tpm:83.05 43
MDRKMTFSGFVLVVWITTVVGSSVRRGEVSDNLSHCYLPQFKECHSGCRKRGDDAVECFYGCITGLYDRRRKRSGK
>SRR11807492.C.raulsilvai.VG.TRINITY_DN298_c0_g1_i6_Entry:2351.conotoxin.Conikotikot_len:629_tpm:9518.74 44
MNMRMTIIVFVVVATVATVVRSTPFPEPLPSCCIVNMIECVWFKCSKDPLACIQDCHSKATSRCGGDPHIGCCPGFEGCFESCLSEGPGEPFVCFEICKDVDCW
>SRR11807492.C.raulsilvai.VG.TRINITY_DN291_c0_g1_i6_Entry:5928.conotoxin.Conikotikot_len:911_tpm:1657.62 45
MTMDMKMTFSGFVLVVLVTTVVGWPDPGNEVSDNLIHCQLPEFRLCLLECMSLNKGACYDDCTIQTAQLYGHETIRYDCTVYKTCYHRCFVLGKTEHHCWEGTARTVTGKLIDLDTC
>SRR11807492.C.raulsilvai.VG.TRINITY_DN13418_c0_g1_i1_Entry:2839.conotoxin.Conikotikot_len:591_tpm:449.43 46
MTMNMSMTLSVIVMVVIAATVLGSAPLEDKDINCGGEVYHECCRYEMRNCMEECTSVWDADSCWDICYYSAATNCECHPSYGCCPTFLERYSSCLFYDGYGLSECWEQAKYVPC
>SRR11807492.C.raulsilvai.VG.TRINITY_DN298_c0_g1_i2_Entry:2351.conotoxin.Conikotikot_len:488_tpm:408.81 47
MNMRMTIIVFVVVATVATVVRSTPFPDPWPSCCIRNMIECIWYTCAEDPLACTQHCHSLATGRCEGDHHSGCCPGFVRCFHNCLFEKPGETSVCGERCKDVDC
>SRR11807492.C.raulsilvai.VG.TRINITY_DN10065_c0_g1_i1_Entry:5130.conotoxin.Conikotikot_len:683_tpm:9.65 48
MNMRMTLSVLVVAVLTTTVVHSTALHEDKREALQRRGDTTAMCCFSLFGCYQECEANGGEYCWENCANDYENECYGDHSFYCWSFGSCYAKCIKEKSEDHCFQGCSYEAKLECIEEGSIGCCPNFMMCYYECRKTNDQFSCSNQCEKVRC
>SRR11807495.C.miruchae.VG.TRINITY_DN251_c0_g1_i1_Entry:2351.conotoxin.Conikotikot_len:722_tpm:3213.57 50
MNMRMTIIVFVVVATVATVVRATPFPGPRPSCCIKNMIGCICYKCAEDPLACTDSCHSLATTRCEGDRRSGCCPGFVTCFENCLFEEPRETSVCGVRCKDVDC
>SRR11807496.C.cuneolus.VG.TRINITY_DN140_c0_g1_i1_Entry:2351.conotoxin.Conikotikot_len:537_tpm:50.17 51
MNMRMTIIVFVVVATVATVVRSTPFPEPWPSCCIMNMIECVWHTCSEDPLACTQNCYSQATRLCGGNHHSGCCPGFVRCFEICSFEGPGEPSVCFEICKDVDCWE
>SRR11807496.C.cuneolus.VG.TRINITY_DN140_c0_g1_i2_Entry:2351.conotoxin.Conikotikot_len:537_tpm:41.05 52
MNMRMTIIVFVVVATVATVVRSTPFPGPRPSCCIKNMIECIWYTCAENPLACTDNCHSLATSRCEGDRRSGCCPGFVTCFENCLFEEPGETFVCGVRCKDVDC
>SRR11807496.C.cuneolus.VG.TRINITY_DN1595_c0_g1_i1_Entry:5928.conotoxin.Conikotikot_len:493_tpm:18.59 53
MTMDMKMTFSGFVLVVLVTTVVGWPDPACEVSDDLIHCQLPEFRSCLWDCWTMEVEDDCFAICTLAIAEEHGQETDELDCTIFKTCYGRCMTLGKSESHCWEGTAETVTGDVTDLDTC
>SRR11807497.C.boavistensis.VG.TRINITY_DN56_c0_g1_i3_Entry:5928.conotoxin.Conikotikot_len:633_tpm:792.75 54
MTMDMKMTFSGFVLVVLVTTVVGWPDPAFEVSDDLIHCQLPEFRSCLLDCWAMDVEDDCFAICTFAIAEERGPETGEFDCTIFKTCYGRCVTLEKSESHCWEGTAETVTGDVTDLETC
>SRR11807497.C.boavistensis.VG.TRINITY_DN1281_c0_g1_i1_Entry:3017.conotoxin.Conikotikot_len:632_tpm:731.20 55
MNMRMTIIVFVVVATVAIVVRSTPFTDSSPSCCIKNTIECIVYTCPENILDCTQNCHSLATSRCEGDHHSGCCPAFGTCLENCLIEEPGQNAVCVARCKDVDC
>SRR11807497.C.boavistensis.VG.TRINITY_DN56_c0_g1_i2_Entry:5928.conotoxin.Conikotikot_len:633_tpm:14.15 56
MTMDMKMTFSGFVLVVLVTTVVGWPDPAFEVSDDLIHCQLPEFRSCVCDCRAIDEEDDCFAICTFAIAKEHGPETDDFDCTVFKTCYGRCMTLEKSESHCWEGTAETVTGDVTDLETC
>SRR11807498.C.verdensis.VG.TRINITY_DN2709_c1_g1_i3_Entry:2351.conotoxin.Conikotikot_len:623_tpm:16134.07 57
MNMRMTIIVFVVVATVATVVRSTPFPDTLPSCCVRNMIECIWYTCSEDPLACTQHCHSLATSRCEGDHHSGCCPGFVRCFKKCLFVEPGETSVCGERCKDVDC
>SRR11807498.C.verdensis.VG.TRINITY_DN2709_c0_g1_i1_Entry:3017.conotoxin.Conikotikot_len:736_tpm:5736.04 58
MNMRMTIIVFVVVATVATVVRSTPFPEPLPSCCIVNMIECVWLKCSKDPLACIQDCHSKATSRCGGNPHIGCCPGVEGCFESCLSEGPGEPFVCFEICHDVDCW
>SRR11807498.C.verdensis.VG.TRINITY_DN730_c0_g2_i3_Entry:5928.conotoxin.Conikotikot_len:585_tpm:122.15 59
MTMDMKMTFSGFVLVVLVTTVVGWPDPGNEVSDNLIHCQLPEFRLCLLECLSLNKGACYDDCTIQTAQLYGSETITYDCTVYKTCYHRCFVLGKTEHHCWEGTARTVTGKLTDLDTC
>SRR11807499.C.maioensis.VG.TRINITY_DN7008_c0_g1_i1_Entry:5928.conotoxin.Conikotikot_len:525_tpm:25.64 60
MTMDMKMTFSGFVLVVLVTTVVGWPDTGNEVSDNLIHCQLPEFRLCLLECMSLKKVACYDDCTIQTAQLYGSETIRYDCTVYKTCYHRCYVLGKTESHCWEGTATTVTGDVTDLDTC
>SRR11807500.C.galeao.VG.TRINITY_DN788_c0_g1_i3_Entry:2839.conotoxin.Conikotikot_len:601_tpm:885.94 62
MTMNMSMTLSVIVMVVIAATVLGSTPLEDKDINCGGEVYHECCRNEMRNCMEECTSPSDADSCWDNCYYSAATNCECDPSYGCCPAFLERYSSCLFFDGYGLSECWEQAKYVPC
>SRR11807501.C.maioensis.VG.TRINITY_DN10458_c0_g1_i1_Entry:2839.conotoxin.Conikotikot_len:601_tpm:1618.52 64
MTMNMSMTLSVIVMVVIAATVLGSTPLEDKDINCGGEEYHECCRYEMRNCVEECISVWDADSCWDTCYYSAASNCECDPSYGCCPTFLEHYSSCLFFDGYGLSECWEQARYVPCW
>SRR11807501.C.maioensis.VG.TRINITY_DN11989_c0_g1_i1_Entry:5928.conotoxin.Conikotikot_len:916_tpm:868.68 65
MTMDMKMTFSGFVLVVLVTTVVGWPDPACEVSDDLIHCQLPEFRSCLWDCWTMEVEDDCFAICTFAIAEEHGPETDEFDCTIFKTCYGRCMTLGKSESHCWEGTAETVTGDVTDLDTC
>SRR11807502.C.guanche.VG.TRINITY_DN0_c0_g2_i1_Entry:5928.conotoxin.Conikotikot_len:748_tpm:741.32 66
MTMDMKMTFSGFVLVVLVTTVVGWPDSTCEVSDDLIHCWLPEFRACLWDCWKMEVEDDCFAICTFAIAEEHGPDTDGFDCTIFKTCYGRCMAHGKSEPHCWEGTAATVTGDPEDLDTC
>SRR11807502.C.guanche.VG.TRINITY_DN430_c0_g1_i2_Entry:2842.conotoxin.Conikotikot_len:599_tpm:106.39 67
MAMNMWMTISVCVVVVMAATVVGSTPLQEQGLGLDERQNPGCCPWEFYDCLIRHTVWRNRLDICYSQASNICTRGRPGGCCPGFLRCFEECTSRDRAVCYYRCKFVSCWF
>SRR11807502.C.guanche.VG.TRINITY_DN1751_c0_g1_i1_Entry:2839.conotoxin.Conikotikot_len:1312_tpm:80.63 68
MTMDMSMTLSVFVMVVIAATVLGSTPLQDKDINCGGEVYHECCRYEMRNCMEECTSVWDADSCWDICYYSAATNCECHPSDGCCPTFLERYSSCLFHDDYGLSECWEQAKYVPC
>SRR11807502.C.guanche.VG.TRINITY_DN11740_c0_g1_i1_Entry:4120.conotoxin.Conikotikot_len:687_tpm:28.25 69
MATNLWMTLGMLVMVVMATAVSDSTPFDEGKRSTVEDKDDGSDGCCFEISECYKQCKEDGHTAYCWPWCRDEGRADCRERDSKDYCQEFVGCYEYCEGQLLNGCDEHCRYEAKWECLLGEEDCCAGAGEKFESCSIFNVGYPLEYYCFEEIKEVSCLLY
>SRR11807502.C.guanche.VG.TRINITY_DN14125_c0_g1_i1_Entry:4724.conotoxin.Conikotikot_len:819_tpm:22.25 70
MAMNAGMTLSVLVMVVLATAVDGSTAIEGNKGYSQGVDRGRRDGADGCCVEFMQCSQQCAGPRPECWDQCWEETSTACKERVTTGYCITFEGCYRNCDTFVHDCTTVCEYEAKYKSTLFSGIHCSGFYDSYADCRINTDLPAKYHCFQSNKHVPC
>SRR11807507.C.grahami.VG.TRINITY_DN32_c0_g2_i4_Entry:5928.conotoxin.Conikotikot_len:657_tpm:12423.33 71
MTMDMKMTFSGFVLVVLITTVVGWPDPACEVSDDLIHCQLPEFRSCLWDCWAMEVKDDCFAICTFAIAKEHGPETDEFDCTIFKTCYGRCVELGKSESHCWKGTAETVTGDVTDLEFC
>SRR11807507.C.grahami.VG.TRINITY_DN1442_c0_g1_i4_Entry:2839.conotoxin.Conikotikot_len:1332_tpm:642.20 72
MTMNMSMTLSVIVVVVIAATVLGSTPLEDKDINCGGEVYHECCRYEIRNCMEECTSVWDADSCWDICYYSAATNCECHPSYGCCPTFLERYSSCLFYDGYGLSECWEQAKYVPC
>SRR11807507.C.grahami.VG.TRINITY_DN816_c0_g1_i7_Entry:3629.conotoxin.Conikotikot_len:715_tpm:314.09 73
MATNLWMTLSMLVMVVMATAVSDSTLFEGTKAERGPQEVRGLALGHSFCCSRGPSMKWCCTGLVLHPLTASFEPKLGFTCNKLKAVVTRS
>SRR11807507.C.grahami.VG.TRINITY_DN3410_c0_g1_i1_Entry:2351.conotoxin.Conikotikot_len:575_tpm:109.96 74
MNMRMTIIVFVVVATVATVVRSTPFPDPWPSCCVRNMMECIWYTCSEDPLACTQHCHSQATSRCEGDHHSGCCPGFVRCFKNCLFEEPGETSVCGERCKDVDC
>SRR13740844.C.ventricosus.TRINITY_DN17047_c0_g1_i1_Entry:4724.conotoxin.Conikotikot_len:850_tpm:71.00 76
MAMNAGMTLSVLVMVVLATAVDGSTAIEGNKGDNPGVDRGRRDGADGCCVEFMHCSQQCVGPRPVCWDQCWEETSTACKERVTTGYCIMFEGCYRNCDTFVHDCTTVCEYEAKYKSTLFSGVHCSGFQDSYSDCRLNTDLPAKYHCFQSNKHVPC
>SRR13740844.C.ventricosus.TRINITY_DN1070_c0_g2_i2_Entry:3629.conotoxin.Conikotikot_len:502_tpm:21.41 77
MATNLWMTLSMLVMVVMATAVSDSTLFEGTKAERGPQEVRGLALGPSFCCSLGPFMKWCCTG
>SRR13740844.C.ventricosus.TRINITY_DN880_c0_g1_i1_Entry:5929.conotoxin.Conikotikot_len:2060_tpm:12.41 78
MTMDMKMPFSGFVLIVFVTTVVGWPEYATEVSDNLLHCSLLDFRACLLDCWDTEVEGDCFAICTFGLYDWRRKRSGRGVPHHKGMCVCVCV
>SRR13740844.C.ventricosus.TRINITY_DN13494_c0_g1_i1_Entry:5335.conotoxin.Conikotikot_len:672_tpm:9.26 79
MAMTMRMTITVVILTVMATTVVCAIQLPEVKRDRLQRREPLSGRCCTEIQQCSKTCQGKELAIDCWDHCRRVKSRMCGEGPSPHYCSSYETCCRTWEDWQGQDCMEECARDAKRKCIDIGTVDCCPRFMRAAIACFAQPGKDVEDCWSDNSDVPC
>SRR13740844.C.ventricosus.TRINITY_DN1070_c0_g2_i1_Entry:4120.conotoxin.Conikotikot_len:639_tpm:9.01 80
MATNLWMTLSMLVMVVMATAVSDSTPFDVGKRSTVEEKDDGSDGCCFEIFECWKQCKEDGHTAYCWPWCREEGRADCRERDSKDYCQEFVACYEYCEGKLLNGCDEHCRYEAKWECLLGGEECCSGAGEPFESCSIFNVGYPLEYYCFEEIKEVSCLL
>SRR13740844.C.ventricosus.TRINITY_DN32243_c0_g1_i1_Entry:2284.conotoxin.Conikotikot_len:309_tpm:6.66 81
MTMNVSITLSAFIRVVMAATVVSSSPFQEKRYTCGDTQYHECCRHEMRRCLESCLINGDDDTCWHPCYAKSAMNCGCV
>SRR13781584.C.bayani.VG.TRINITY_DN738_c0_g1_i3_Entry:2994.conotoxin.Conikotikot_len:625_tpm:10002.02 82
MNMRTTISVLAVAVMATTVTASPLLQDQERDTDDRKCCAIALYQCLRDEGCLESGSSCQITCTFPHDCFEICCHDYMLCVYNCLHGREEGEDIMRVCHTACTDTVCSE
>SRR13781584.C.bayani.VG.TRINITY_DN2803_c0_g1_i1_Entry:5928.conotoxin.Conikotikot_len:673_tpm:2226.06 83
MDMKMTFSGFVLVVLVTTVVGSSVRGDEVSVKLEHCRLPEFRQCFVKCWGFEGCFGYCTEEIAHEFGDQTDSFDCTIFKTCYERCQLLEKSEEHCWRGTAATVTGEVGDLDFC
>SRR13781584.C.bayani.VG.TRINITY_DN738_c0_g4_i1_Entry:3000.conotoxin.Conikotikot_len:765_tpm:238.43 84
MWMTISMFVVVVTAATVVGSTPLEERQPGDCCHLVFYECAAEACTFTDDPGCTEMCWDVATDVCGGDPDSGFCSSFFGCFNDCVFTESGPHFLCYELCKMGHRPWDCCHSEFFQCAGEECSFPDDPICPEMCWDVATEVCRGHPDFGCCPSFIDCFMDCVFTESGPPFRCYEFCKMVPCWLVK
>SRR13781584.C.bayani.VG.TRINITY_DN878_c0_g1_i1_Entry:2992.conotoxin.Conikotikot_len:570_tpm:125.51 85
MAMNMWMTTSVFLVAVTATTVIGSTPSQEQERERRTDVDLCCATRIYYCLKDNGCLPQRECTVACDVPDDCANCCQAYLDCAMSCIWAYELPTGTEEEDPLRDCHNQCKDGC
>SRR13781584.C.bayani.VG.TRINITY_DN63_c0_g1_i5_Entry:2993.conotoxin.Conikotikot_len:2208_tpm:67.32 86
MPMSMWMTISVFVVAVMATIVIGSTPSHVQERGRRSEVNKCCAMRVYTCLKDNDCIEAQAQCDGPCDVPGTDWREMPCLQRSKQLREYTPRLRPVRSFTSHHGHPSEMEPRHHISTALYLSPWTPLRNRTTSSHLYSSCVHV
>SRR13781584.C.bayani.VG.TRINITY_DN738_c0_g5_i1_Entry:2997.conotoxin.Conikotikot_len:590_tpm:63.08 87
MTPIVFVTVVMAATVIGSTPLQEQELNRNDRDIQECCANKANECLRNDGCYQSQEESCAKRCYYTDTSSCGDQADVVCCFDYQYCMTECLFPHQDLYPEMLGDCYDYCKVYEQC
>SRR13781584.C.bayani.VG.TRINITY_DN2244_c0_g1_i2_Entry:2839.conotoxin.Conikotikot_len:565_tpm:18.51 88
MTMNMSLTLSLFVMVVIAATVVGSTPLEGKDVNCEGLAYHECCRNEMRICILECSSVWDADSCWDYCYSSAATNCECHPRDDCCPGFLESYSSCLFHDGLEEYECWEQARYVPCW
>SRR13781584.C.bayani.VG.TRINITY_DN4271_c0_g1_i4_Entry:2999.conotoxin.Conikotikot_len:1565_tpm:12.46 89
MTMPVTLSLLVTIAMAATVLDSTLLRGNDPSCEDQVYHECCRHEMHSCAEECLSASDMDFCWEPCTQSAAVQCGRQTSSACCRPFLECFSACLNDGDVLYDCWIRCRHVPC
>SRR13781584.C.bayani.VG.TRINITY_DN63_c0_g1_i4_Entry:2993.conotoxin.Conikotikot_len:2090_tpm:8.96 90
MPMSMWMTISVFVVAVMATIVIGSTPSHVQERGRRSEVNKCCAMRVYTCLKDNDCIEAQAQCDGPCDVPGTDWREMPCLQRSKQLREYTPRLRPVRSFTSHHGHPSEIEPRHHISTAVVYMCERVCHQQHGAADQTGLARQELTQVGAFCRSFRVVCFAVRSKHSNRFIDWTTTSESKE
>SRR13781584.C.bayani.VG.TRINITY_DN738_c0_g3_i2_Entry:2993.conotoxin.Conikotikot_len:496_tpm:5.25 91
MAMNMWMTISVLVVAVMATTVIGSTPLQEQKRSSVPKCCAFRVYKCLRDNGCLAPPPRVCSGPCIYTDNCSSCCAPYQGCAVKCMMASQPGGDPLRECHERCGARC
>SRR13781584.C.bayani.VG.TRINITY_DN738_c0_g3_i1_Entry:2993.conotoxin.Conikotikot_len:286_tpm:4.76 92
MAMNMWMTISVLVVAVMATTVIGSTPLQDNGCFEPARSRSGKCNYTDNCPGCCSMYKHCAVTCMKAAQPGRDIQRDCHE
>SRR13781584.C.bayani.VG.TRINITY_DN63_c0_g1_i6_Entry:2993.conotoxin.Conikotikot_len:2280_tpm:2.40 93
MPMSMWMTISVFVVAVMATIVIGSTPSHVQERGRRSEVNKCCAMRVYTCLKDNDCIEAQAQCDGPCDVPETSVPHQRGGLDRRRGVCLNILSRGTDWREMPCLQRSKQLREYTPRLRPVRSFTSHHGHPSEMEPRHHISTALYLSPWTPLRNRTTSSHLYSSCVHV
>SRR14407576.C.ebraeus.TRINITY_DN1689_c0_g2_i1_Entry:4217.conotoxin.Conikotikot_len:522_tpm:1573.05 94
MAMNMWMTISVCVVVVMATTVVGSTPLQERGLSLDERRAIGCCAWQVYDCLVQRGHYWYICYSWASWICTRGLSDRCCPGLERCIRRCVSGYRNVCYYHCIFESC
>SRR14407578.C.mordeirae.TRINITY_DN8160_c0_g1_i1_Entry:4725.conotoxin.Conikotikot_len:850_tpm:101.17 95
MAMNAGMTLSVLVMVVLATAVDGSTAIEGNNGDNPGVDRHIRDGADGCCVEFMQCSQQCVGPRPECWDQCWEEASTACKERVTTGYCIMFEGCYRNCDTFVHDCTTVCEYEAKYKSTLFSGVHCSGFHDSYSDCRLNTDLPAKYHCFQSNKHVPC
>SRR14407578.C.mordeirae.TRINITY_DN3702_c0_g1_i1_Entry:4120.conotoxin.Conikotikot_len:825_tpm:50.22 96
MATNLWMTLGMLVMVVMATAVSDSTPFDEGIRSTVEDKDDGSDGCCFEISECYKQCKEDGHTAFCWPWCRDEGRADCRERDSTDYCQEFVSCYEYCEGQLLNGCDEHCRYEAKWECLLGEEDCCAGAGEKFESCSIFNVGYPLEYYCFEEIKEVSCLLY
>SRR14407579.C.mordeirae.TRINITY_DN475_c0_g1_i1_Entry:2839.conotoxin.Conikotikot_len:613_tpm:40.86 97
MTMNMSMTLSVIVMVVIAATVLGSTPLEDKDINCGGEVYHECCRYEMRNCMEECTSPSDADSCWDICYYSAATNCECHPSYGCCPTFLERYSSCLFHDGYGLSECWEQAKYVPC
>SRR14407584.C.abbreviatus.TRINITY_DN2989_c0_g1_i1_Entry:5335.conotoxin.Conikotikot_len:736_tpm:51.48 99
MGMRMMTMAVLAVMATTVVCSVQLPEDKRDRLQRREQLSSRCCAEIQQCCDAFEDSGTAVDCWDHCRLIKNRMCGEGPSAYYCGKYSTCCHRCEDWQGHECQDACAREAKWKCLDVAAPVECCPGFMRVALTCLADTGKSKDDCWSENTDVTC
>SRR14407584.C.abbreviatus.TRINITY_DN24_c0_g1_i3_Entry:4727.conotoxin.Conikotikot_len:726_tpm:27.53 100
MAMNMWMTISVCVVVVMAATVVGSPPSQDQGLSRNDRQDAACCLWHFYDCLYHAEKDWMINLPFCYNKSARICDGCCRGYYDCFRECNNPDQAVCYHRCKNAPC
>SRR14407584.C.abbreviatus.TRINITY_DN16_c0_g2_i1_Entry:4726.conotoxin.Conikotikot_len:609_tpm:20.66 101
MAMYMLVTLSVSVVVVMAATLFGSTPLQEPDLRQTDSEIDSETKESCTNRTYHCLKDYPNQEHLYYTSCHYNAAHPCNRSAFDGCCDGYKNCIGLNVQEYGLEVTHGYCSGQPC
>SRR14407584.C.abbreviatus.TRINITY_DN35_c0_g1_i5_Entry:4729.conotoxin.Conikotikot_len:771_tpm:19.75 103
MDMNMWMTISVSVVVVMAATIVGSTPLQEEGLSRKNQIPCKCYRWAFHDCLFRHGGGWKGHVNACNDRARGECESPPHCCPGYYRCFASCKYSDLEICTSDCKNAPCSL
>SRR14407584.C.abbreviatus.TRINITY_DN35_c0_g1_i9_Entry:4736.conotoxin.Conikotikot_len:760_tpm:18.65 104
MDMNMWMTISVSVVVVMAATIVGSTPLQEEGLSRKNGIPCECYRVRFHNCLSGHGGGWKKHLPACSDMARGECGSPANCCPGYYRCVATCEYRDLESCFFSCKFEPC
>SRR14407584.C.abbreviatus.TRINITY_DN24_c0_g1_i7_Entry:4733.conotoxin.Conikotikot_len:632_tpm:18.05 105
MAMNMWMTISVCVVVVMAATVVGSPPSQDQGLSRNDRTNSACCLWQFYDCLYQVRGDWRRSLRFCYGKSASNCRGCCTGYYSCFRQCRNRDQAVCYHRCKNAPC
>SRR14407584.C.abbreviatus.TRINITY_DN1285_c0_g1_i1_Entry:5929.conotoxin.Conikotikot_len:752_tpm:15.69 106
MTMDMKMTFSGFVLVVLVTTVVGSSVRRGDPALNLGHCTLSEFRLCLVECMIVQPRDHCYAWCSKEMTEKNGFHTNAFDCTIFKVCYFRCQVRGKTEEHCWEGTTGTVTGDVKDLETC
>SRR14407584.C.abbreviatus.TRINITY_DN24_c0_g1_i5_Entry:4730.conotoxin.Conikotikot_len:777_tpm:14.46 107
MDMNMWMTISVSVVVVMAATIVGSTPLQEEGLSRKNRIPCECYRVRFHDCLSRHGGDWRNHLYGCNDMARGECESPTNCCPGYFRCFASCEYRDFESCSSKSKNVPC
>SRR14407584.C.abbreviatus.TRINITY_DN16_c0_g4_i1_Entry:4726.conotoxin.Conikotikot_len:523_tpm:10.66 108
MNMLMTLSLFIVVVMAAALFGSTPLQEPDLRQTDSEIDSETKECCTNRTYYCLKKYPNREHLFASFCHYYAAHPCGRRPFPGCCNRYMYCMGLHVQKYGLEVTHYGCSRLPC
>SRR14407584.C.abbreviatus.TRINITY_DN24_c0_g1_i9_Entry:4734.conotoxin.Conikotikot_len:509_tpm:6.83 109
MAMNMWMTISVCVVVVMAATVVGSPPSQDQGLSRNDRTNSACCLWHFYQCLRRMQGGWRRSLRFCFNKAATSCHGCCTGYYSCFRQCPYSNQATCYQRCKNERC
>SRR14407584.C.abbreviatus.TRINITY_DN24_c0_g1_i2_Entry:4739.conotoxin.Conikotikot_len:470_tpm:6.51 110
MDMNMWMTISVSVVVVMAATIVGSTPLQEEGLSRKNEIPCKCYRWAFHDCLFRHGWDWKDHLPACSKRARGECESPPHCCPGYYRCFASCKYSDLEICTSDCKNAPCSL
>SRR14407584.C.abbreviatus.TRINITY_DN3535_c0_g1_i1_Entry:2283.conotoxin.Conikotikot_len:566_tpm:6.39 111
MTMSRTLCMFLIFAMLATGFGSTYLQGEKRTIEDSEYHECCRHAMRNNFVNCINEGAKTMSDCWDYAYEEGAKDCRRDPSHGCCPDFLECFSSQLFHEQNSHQYAWNVCKDVDC
>SRR14407584.C.abbreviatus.TRINITY_DN35_c0_g1_i3_Entry:4739.conotoxin.Conikotikot_len:663_tpm:5.93 112
MDMNMWMTISVSVVVVMAATIVGSTPLQEEGLSRKNEIPCKCYRWAFHDCLFRHGWDWKDHLPACSKRAPCSL
>SRR14407584.C.abbreviatus.TRINITY_DN16_c0_g1_i1_Entry:3636.conotoxin.Conikotikot_len:482_tpm:3.60 113
MAMNMLVTLSLSVMVVMAATVVGSTPLQDPDLSRQERDRKECCIRETDSCLEDYEAGEQKTHVTFCHFNAAAPCGRSPSEGCCNGYMYCMGIELHDCSLQDAHNRCKERDCDRPGR
>SRR14407585.C.abbreviatus.TRINITY_DN37_c0_g1_i4_Entry:4117.conotoxin.Conikotikot_len:554_tpm:3903.62 114
MAMNMWKTISVCVVVVMATTVVGSTPLQEQGLSLDERRNVECCAWEFYDCLIGSGPWKTRLDICHNKATRICTPGLAGGCCPGLVGCFETCSVSEDYCDVCYHSCRFARCWF
>SRR14407585.C.abbreviatus.TRINITY_DN37_c0_g1_i2_Entry:2842.conotoxin.Conikotikot_len:550_tpm:1950.02 115
MAMNMWKTISVCVVVVMATTVVGSTPLQEQGLSLDERGTRGCCNWAFYGCLIKRIFPRDHFDLCYSMASRTCTRGRPGGCCIGLLLCFRRCTSSNINVCYNHCTSVNC
>SRR14407585.C.abbreviatus.TRINITY_DN14_c0_g5_i2_Entry:3629.conotoxin.Conikotikot_len:483_tpm:927.17 116
MATNLWMTLSMLVMVVMATTVSDCAPVDETKAGSDPGEVQRLARQPANCCVVFPFPPPEWCCDWDL
>SRR14407585.C.abbreviatus.TRINITY_DN276_c0_g2_i2_Entry:5928.conotoxin.Conikotikot_len:594_tpm:643.49 117
MDMKMTFSGFVLVVLVTTVVGSSVRRGEVSINLYHCRLPMFRLCLLECWSLPFNNCFGHCTTVLAADYGSDTNRFDCEIFKDCYYRCYVLGKPEYHCWEETAASVTGKESDLPNC
>SRR14407585.C.abbreviatus.TRINITY_DN51_c0_g2_i2_Entry:2284.conotoxin.Conikotikot_len:535_tpm:544.98 118
MTMNMSMTLSAFVMVVMTATVVSSSPFQERSHPCGSRRYHVCCKYKMWRCLKNCLVTGDDDTCWNLCYDEATSHCGCGALDGCCPLFLGKLSRCLLIGNAIQTCWGRNRYVPC
>SRR14407585.C.abbreviatus.TRINITY_DN77_c1_g1_i7_Entry:3629.conotoxin.Conikotikot_len:474_tpm:504.46 119
MATNLWMTLSMLVMVVMATTVSDCAPVDETKAGSDPGEVQRLARQPANCCLVFPYPPPKWCCDWPL
>SRR14407585.C.abbreviatus.TRINITY_DN10_c0_g1_i7_Entry:4117.conotoxin.Conikotikot_len:808_tpm:441.93 120
MAMNMWKTISVCVVVVMATTVVGSTPLQEQGLSLDERRNVGCCGWHFYDCLIGSDSWKTRLEFCYNKASRICTPGLAGGCCPGLLGCFQRCSLNARYCDVCFQPCTSGC
>SRR14407585.C.abbreviatus.TRINITY_DN37_c0_g1_i12_Entry:2842.conotoxin.Conikotikot_len:539_tpm:440.54 121
MAMNMWKTISVCVVVVMATTVVGSTPLQEQGLSLDERRTVKCCPYTFHHCLISRTGPWRSNFIRCYSHASDICTPGLPGGCCPGLLGCLQRCTSSDIDGCHFNCIFARC
>SRR14407585.C.abbreviatus.TRINITY_DN37_c0_g1_i9_Entry:2842.conotoxin.Conikotikot_len:503_tpm:401.06 122
MAMNMWKTISVCVVVVMATTVVGSTPLQEQGLSLDERRTVECCPYTFHHCLISRKGPWSSNFIGCYSHASDICTPGLPGGCCPGLLGCLQRCTSSDIDGCHFNCIFARC
>SRR14407585.C.abbreviatus.TRINITY_DN10_c0_g1_i1_Entry:4119.conotoxin.Conikotikot_len:500_tpm:335.33 123
MNMWMTISVCVVVVMATTVVGSTPLQEQGLSLDERRTVECCPYTFHHCLISRKGPWSSNFIGCYSHASDICTPGLPGGCCPGLLGCLLRCTSSDIDCHFNCIFGC
>SRR14407585.C.abbreviatus.TRINITY_DN14_c0_g1_i1_Entry:3626.conotoxin.Conikotikot_len:593_tpm:335.20 124
MATNLWMTLSILVMVAMATAVTDSAPIDETKAGSGPQEVRNLARQPDYCCATYSSPWCCIN
>SRR14407585.C.abbreviatus.TRINITY_DN14_c0_g4_i2_Entry:3628.conotoxin.Conikotikot_len:1607_tpm:303.60 125
MATHLWMTLSMLVLFVMATALSDSTPFDETKAGSAPLKVWILGLQSRFCCAYGPLKKWCCPS
>SRR14407585.C.abbreviatus.TRINITY_DN276_c0_g1_i2_Entry:5928.conotoxin.Conikotikot_len:579_tpm:286.84 126
MDMKMTFSGFVLVVLVTTVVGSSVRRGEVSSNLYHCRLPTFRLCLLECWSLNFNNCFAYCTTELAEAYGSDTNKFDCEIFKDCYYRCYELGKPEYHCWRETAETVTGKESDLETC
>SRR14407585.C.abbreviatus.TRINITY_DN276_c0_g1_i1_Entry:5928.conotoxin.Conikotikot_len:579_tpm:280.03 127
MDMKMTFSGFVLVVLVTTVVGSSVRRGEVSSNLNHCWLPEFRECMLECLPLPFNNCFAYCTTVLAEDYGSHTNRFDCEIFKDCYYRCYELGKPEYHCWRETAESVTGEESDMATC
>SRR14407585.C.abbreviatus.TRINITY_DN14_c0_g3_i2_Entry:3626.conotoxin.Conikotikot_len:406_tpm:228.76 128
MATNLWMTLSMLVMVVMATAVTDSAPIDDTKAGSAPLEVQRLRLKSVDCCGRGLFMEWCCRL
>SRR14407585.C.abbreviatus.TRINITY_DN478_c0_g2_i2_Entry:5652.conotoxin.Conikotikot_len:516_tpm:194.56 129
MKMRMTIIVFVVVATAATFVGSSQVQERDPWPPCCIRDTVECIKYDCLDTPRRCLSKCIREAANRCGGDRIVGCCPGFEICVVRCLRAGLEQPSTCLRQCKDVKC
>SRR14407585.C.abbreviatus.TRINITY_DN32_c0_g1_i7_Entry:4131.conotoxin.Conikotikot_len:592_tpm:192.05 130
MNMSMSLSVFLMVVISATVPGSTPLREKGLNCGEWSYHECCRHEMRYCMEGCASASNADWCWDDCYYTAATNCGRDPSDGCCPKYLESYSSCLFHHGNGLPECWELAKHVACW
>SRR14407585.C.abbreviatus.TRINITY_DN37_c0_g1_i3_Entry:2842.conotoxin.Conikotikot_len:491_tpm:191.32 131
MAMNMWKTISVCVVVVMATTVVGSTPLQEQGLSLDKRRSPECCLFDFYDCLIQRVPWWKHLSLCYRQASRICRRGLPLGCCPGLFGCFQRCTSRNSAVCYYRCKFARC
>SRR14407585.C.abbreviatus.TRINITY_DN10_c0_g1_i3_Entry:4119.conotoxin.Conikotikot_len:501_tpm:172.15 132
MNMWMTISVCVVVVMATTVVGSTPLQEQGLSLDERHTPGCCAWAFNECLIERIEPWSSQLNICYNRASRICTPGLPGGCCPGLVGCFQRCTSSDSDDCYLRCKFGC
>SRR14407585.C.abbreviatus.TRINITY_DN51_c0_g1_i3_Entry:2839.conotoxin.Conikotikot_len:589_tpm:167.09 133
MTMNMSMSLSVFLMVVISATVLASTPLEEKGLNCGEWSYHECCRHEMRYCMEGCASASNADWCWDDCYYTAATNCARDPSDGCCPEFLDSYSSCLFYHGNGLPECWEWAKHVACW
>SRR14407585.C.abbreviatus.TRINITY_DN14_c0_g4_i4_Entry:3628.conotoxin.Conikotikot_len:1609_tpm:145.68 134
MATHLWMTLSMLVLFVMATALSDSTPFDETKAGSAPLKVRSLGLRQNPCCASGPLMKWCCRD
>SRR14407585.C.abbreviatus.TRINITY_DN37_c0_g1_i11_Entry:4119.conotoxin.Conikotikot_len:497_tpm:100.89 135
MAMNMWKTISVCVVVVMATTVVGSTPLQEQGLSLDERRTVGCCPYTLHHCLMSRKEPWRSNLNICYIHASDICTPGLPGGCCPGLLGCLLRCTSSDIDCHFNCIFGC
>SRR14407585.C.abbreviatus.TRINITY_DN220_c0_g1_i5_Entry:4725.conotoxin.Conikotikot_len:851_tpm:76.73 136
MNAGMTLSMLVMVVLATAVDGSTAIEGNKADSAGVDRGRRDGAGGCCLQFMQCSEQCVGPKQECWDQCWEETSTACKERVTEGYCIMFEGCHRNCDTFVHDCNTVCEYEAKYKSTLFSGIHCSGFDASYGDCRINTDLPAKYHCFQSNKHVPC
>SRR14407585.C.abbreviatus.TRINITY_DN32_c0_g1_i2_Entry:4131.conotoxin.Conikotikot_len:592_tpm:61.87 137
MNMSMSLSVFLMVVISATVLASTPLEEKGLNCGEWSYHECCRHEMRYCMEICASASNADSCWDDCYYTAATNCARDPSDGCCPEFLDSYSSCLFYHGNGLPECWELAKHVACW
>SRR14407585.C.abbreviatus.TRINITY_DN51_c0_g1_i4_Entry:4130.conotoxin.Conikotikot_len:693_tpm:59.16 138
MNTMNMSMSLSVFLMVVIAATVLGSTPLEDKGLNCGGRSYHECCRHKMRHCMEECASASNANSCWNSCYDSAATNCGCHPSDGCCSEFLESYSSCLFFHGNGLPECWEWAKDVAC
>SRR14407585.C.abbreviatus.TRINITY_DN14_c0_g3_i1_Entry:3626.conotoxin.Conikotikot_len:406_tpm:58.66 139
MATNRWMTLSMLVLVVMATAVSDSAPVDDTKAGSAPLEVQRLRLKSVDCCGRGLFMEWCCRL
>SRR14407585.C.abbreviatus.TRINITY_DN51_c0_g1_i1_Entry:4132.conotoxin.Conikotikot_len:557_tpm:40.67 140
MTMNMSMSLSVFLMVVISATVLASTPLEEKGLNGGEWSYHECCRHEMRYCMEGCASASNADSCWDYCYYSAATNCGRHHSDGCCPKFLESYSSCLFHHGNGLPECWEWAKHVACW
>SRR14407585.C.abbreviatus.TRINITY_DN77_c1_g1_i4_Entry:3629.conotoxin.Conikotikot_len:474_tpm:28.66 141
MATNLWMTLSMLVMVVMATTVSDCAPVDETKAGSDPGEVRSLARQPIDCCFLFPYPPPEWCCDWDL
>SRR14407585.C.abbreviatus.TRINITY_DN130_c0_g1_i8_Entry:4725.conotoxin.Conikotikot_len:960_tpm:26.30 142
MNAGMTLSMLVMVVLATAVDGSTAIEGNKGHSPGIDRGRRDGAGGCCLQFMQCSEQCVGPKQECWDQCWEETSTACKERVTEGYCIMFEGCHRNCDTFVHDCNTACEYEAKYKSTLFTGIHCSGFDASYGDCRINTDLPAKYHCFQSNKHVPC
>SRR14407585.C.abbreviatus.TRINITY_DN248_c1_g1_i1_Entry:5333.conotoxin.Conikotikot_len:627_tpm:23.49 143
MALTMRMTMTVVVVAVVATTVVCAIQLPEDKRETLQRRELLSDRCCSAIQQCSDACQERKLAADCWDHCRRRKSRMCGEGPSPHYCSSYDTCCRTCQDGPGHECKLKCARDARRECIEIGTVDCCPGFMTAVIACSAQPGGGVLECWPSNADVEC
>SRR14407585.C.abbreviatus.TRINITY_DN130_c0_g1_i10_Entry:4725.conotoxin.Conikotikot_len:921_tpm:18.58 144
MNAGMTLSMLVMVVLATAVDGSTAIEGNKGDSAGVDRARRDGAGGCCLQFMQCSERCVGPKQECWDQCWEEASTACKERVTEGYCIMFEGCHRNCDTFVHDCNTVCEYEAKYKSTLFSGIHCSGFDASYGDCRINTDLPAKYHCFQSNKHVPC
>SRR14407585.C.abbreviatus.TRINITY_DN77_c1_g1_i6_Entry:3626.conotoxin.Conikotikot_len:473_tpm:14.83 145
MATNLWMTLSMLVLVVMATAVSDSAPIDEKKAGSGPQEVRSHAKVLKFCCNILHLEWCCAG
>SRR14407585.C.abbreviatus.TRINITY_DN478_c0_g1_i1_Entry:2566.conotoxin.Conikotikot_len:521_tpm:10.98 146
MKMQMTTIVLVVVATAATFVGSSQVEERHPPWPPCCIMAAFDCIKYGCLDSSIECLEKCVEEATGQCEGDPDLGCCHAFEICLTPCFIAGLRQPIDCLVECSTVKC
>SRR14407585.C.abbreviatus.TRINITY_DN32_c0_g1_i4_Entry:2840.conotoxin.Conikotikot_len:595_tpm:10.92 147
MTMNMSMTLSVFVMVVIAATVLGSTPLEDKGLGCVESVYHECCRHEMRYCMERCANASNADSCWDSCYHSAATNCGRHPSDGCCPKFLESYSSCLFHHGNGLPECWELAKHVACW
>SRR14407585.C.abbreviatus.TRINITY_DN32_c0_g1_i1_Entry:2840.conotoxin.Conikotikot_len:595_tpm:10.81 148
MTMNMSMTLSVFVMVVIAATVLGSTLLEDKGLGCVGSVYHECCRHEMRYCMERCANASNADSCWDSCYRSAATNCGCHPSDGCCSEFLESYSSCLFFHGNGLPECWELAKDVAC
>SRR14407585.C.abbreviatus.TRINITY_DN1309_c0_g1_i1_Entry:2567.conotoxin.Conikotikot_len:526_tpm:8.52 149
MAMTMRMTYIVFVMAVMATTVTGSAPSQEQELNRNDRNVERCCAEKTEQCLRAIGCLDSGDRHCAEPCYTTDTSGCGLYAADHCCSDYMFCLAECMISLEDPTGDPLDICYEGCDEGKPCY
>SRR14407585.C.abbreviatus.TRINITY_DN2170_c0_g1_i1_Entry:3150.conotoxin.Conikotikot_len:509_tpm:4.98 150
MAMNVWMTISVLVVVVMATTVIGSTASQEQKRDLDSRTCCAIKSYQCLQANGCLNPVNSACAGPCKTTDTSSCTTGDSCCSSYKSCLVDCQIERGDQHGDQLRSCFNDCNRDHPC
>SRR14407585.C.abbreviatus.TRINITY_DN1309_c0_g1_i2_Entry:2996.conotoxin.Conikotikot_len:455_tpm:4.91 151
MAMTMRMTYIVFVMAVMATTVTGSAPSQEQELNRNDRDIQRCCAEKVEQCVRANGCLGSGDRHCAACHITDMSGCGPYADYNCCISYKFCLSQCFLVISLVDPTSDPLDNCFWNCDKDKPCH
>SRR14407585.C.abbreviatus.TRINITY_DN5490_c0_g1_i1_Entry:3150.conotoxin.Conikotikot_len:518_tpm:4.58 152
MAMNVWMTISVLVVVVMATTLIGSTASQEQKRDLDSRTCCAIKSYQCLQANGCLNPVNSACAGPCKTTDTSSCGSTAGDSCCSSYKSCLVDCQIRRGDEHGDQLRFCYNECNRDHPC
>SRR14407586.C.aristophanes.TRINITY_DN222_c0_g1_i1_Entry:3150.conotoxin.Conikotikot_len:609_tpm:1522.98 153
MAMNVWMTISVLVVVVVATTVISSTASQKQERDRSSRKCCAMKSYQCLRLHGCLTPVDSVCAAQCKTTDTSSCGSSHGDTCCSTYKSCLVDCQIGHGSQHGDQLLVCYGECSRAHPC
>SRR14407586.C.aristophanes.TRINITY_DN47_c0_g2_i1_Entry:5652.conotoxin.Conikotikot_len:545_tpm:669.26 154
MNMRMTIIVFVVVATAATFVGSSSVEERHSWPPCCVRDIIECVRYGCLDSPRGCLKDCVGEATNRCGGDPIVGCCPGFEICVTSCLRAGLEQPTACILQCKDVKC
>SRR14407586.C.aristophanes.TRINITY_DN47_c0_g1_i6_Entry:4117.conotoxin.Conikotikot_len:609_tpm:532.28 155
MAMNMWMTISVCVVVVMATTVVGSTPLQEQGLSLDERRNVGCCTWEFYDCLIRRESWKTSLEFCYDQASWICTRGRSGRCCPGLLGCFRSCSLDQSYCDVCLHACESARC
>SRR14407586.C.aristophanes.TRINITY_DN110_c0_g1_i3_Entry:4117.conotoxin.Conikotikot_len:612_tpm:474.65 156
MAMNMWMTISVCVVVLMATTVVGSTPLQEQGLSLDERRNPGCCAWEFYDCLIRRESWKTSLEFCYDQASWICTRGRSGRCCPGLLGCFRSCSLDQSYCDVCLHACESARC
>SRR14407586.C.aristophanes.TRINITY_DN630_c0_g1_i1_Entry:3629.conotoxin.Conikotikot_len:486_tpm:353.59 157
MATNLWMTLSLLVLVVMATTVSDSAPVDETKAGSGPGEVRSLARQPMNCCLHRYPPPAWCCDLVI
>SRR14407586.C.aristophanes.TRINITY_DN148_c0_g2_i2_Entry:4132.conotoxin.Conikotikot_len:657_tpm:278.78 158
MTMNMSMSLSVFLMVVIAATVPGSTPLEEKGLNCGEWRYHECCRHEMRYCMEACASASDADSCWDFCYGSAATNCKRDPLNGCCPKFLENYSSCLFHHGYGLPECWEWAKHVACW
>SRR14407586.C.aristophanes.TRINITY_DN1513_c0_g1_i2_Entry:5928.conotoxin.Conikotikot_len:585_tpm:232.82 159
MVMKMTFSGFVLAVLVTTVVGSSVRGGEVSSNLNHCQLPAFRECLLECWSLNLSNCFADCTTVLAAEYGTVTNEPDCEIFKDCYYRCYVLGKPEDHCWEGTAGSVTGKESDMATC
>SRR14407586.C.aristophanes.TRINITY_DN47_c0_g1_i1_Entry:4116.conotoxin.Conikotikot_len:600_tpm:211.42 160
MAMNMWMTISVCVVVVMATTVVGSTPLQEQGLSLDERRNVGCCTWEFYDCLIRGIWRRRLNMCYNQASRICTRGRSGGCCPGLLRCFQRCTSNDRAVCYHSCKFAPCWF
>SRR14407586.C.aristophanes.TRINITY_DN110_c0_g1_i7_Entry:4114.conotoxin.Conikotikot_len:603_tpm:208.49 161
MAMNMWMTISVCVVVLMATTVVGSTPLQEQGLSLDERRNPGCCAWEFYDCLIRGMWKIRLNMCYNQASRICTRGRSGGCCPGLLRCFQRCTSNDRAVCYHSCKFAPCWF
>SRR14407586.C.aristophanes.TRINITY_DN47_c0_g1_i5_Entry:4118.conotoxin.Conikotikot_len:603_tpm:205.52 162
MAMNMWMTISVCVVVVMATTVVGSTPLQEQGLSLDERRNVGCCTWEFYDCLIGRLPWWRHLDICYSQASRICTRGLPGGCCPGLVGCFRRCTSSDRAVCHFRCKFARC
>SRR14407586.C.aristophanes.TRINITY_DN148_c0_g1_i1_Entry:4127.conotoxin.Conikotikot_len:743_tpm:188.95 163
MTMNMSMSLSVFLMVVIAATVPGSTPLEEKGLNCGEWRYHECCRHEMRYCMEECASASNADSCWDSCYYSAATNCGRHPSDGCCPKFLESYSSCLFHRGDGLPECWEWAKHVACW
>SRR14407586.C.aristophanes.TRINITY_DN110_c0_g1_i10_Entry:4115.conotoxin.Conikotikot_len:606_tpm:175.39 164
MAMNMWMTISVCVVVLMATTVVGSTPLQEQGLSLDERRNPGCCAWEFYDCLIRGMWKIRLNMCYNQATRICTPGRSGCCPGLLSCFQRCRSRSNDSAVCYHSCKFAPCWF
>SRR14407586.C.aristophanes.TRINITY_DN148_c0_g1_i3_Entry:4132.conotoxin.Conikotikot_len:831_tpm:174.33 165
MTMNMSMSLSVFLMVVIAATVPGSTPLEEKGLNCGEWRYHECCRHEMRYCMEACASASDADSCWDFCYGSAATNCKRDPLNGCCPKFLENYSSCLFHHGYGLPECWEWAKHGVYASLWVLGADGYTCVKNKGYGTT
>SRR14407586.C.aristophanes.TRINITY_DN47_c0_g1_i2_Entry:4115.conotoxin.Conikotikot_len:603_tpm:173.23 166
MAMNMWMTISVCVVVVMATTVVGSTPLQEQGLSLDERRNVGCCTWEFYDCLIRGIWRRRLNMCYNQATRICTPGRSGCCPGLLSCFQRCRSRSNDSAVCYHSCKFAPCWF
>SRR14407586.C.aristophanes.TRINITY_DN110_c0_g1_i6_Entry:4119.conotoxin.Conikotikot_len:606_tpm:160.22 167
MAMNMWMTISVCVVVLMATTVVGSTPLQEQGLSLDERRNPGCCAWEFYDCLIGRVPWWRHLDICYSQASRICTRGLPGGCCPGLVGCFRRCTSSDRAVCHFRCKFARC
>SRR14407586.C.aristophanes.TRINITY_DN110_c0_g1_i2_Entry:4118.conotoxin.Conikotikot_len:520_tpm:115.55 168
MAMNMWMTISVCVVVLMATTVVGSTPLQEQGLSLDERRNPGCCAWEFYDCLIGRVPWWRHLDICYSQATDTCTPGRPGGCCAGLVGCFQRCTSSISDVCYFGCKFGC
>SRR14407586.C.aristophanes.TRINITY_DN199_c0_g1_i2_Entry:2996.conotoxin.Conikotikot_len:584_tpm:56.45 169
MAMTLWMTYIVFVMAVMATTVTGSAPSQEQELNRNDRDIQRCCAEKVEQCVRANGCLGSGDRHCAACHITDMSGCGPYADYNCCISYKFCLSQCLLVITLVDPTKDPLDNCFWNCDKDKPCH
>SRR14407586.C.aristophanes.TRINITY_DN61_c0_g1_i1_Entry:4122.conotoxin.Conikotikot_len:657_tpm:48.86 170
MATRLWMTLIMLVTVVMATALSNSTPFDEAKRNTPEKKDDGSDGCCFETAKCYHQCIEDGQQAYCWPWCRDEGRADCRERDSKDYCQEFTACYEYCESQLLTRCDEHCRYEAKWECLLGEEDCCSGAGEPFESCSMANVGYALTYYCFEQIKEVSCLL
>SRR14407586.C.aristophanes.TRINITY_DN78_c0_g1_i2_Entry:4725.conotoxin.Conikotikot_len:1278_tpm:43.25 171
MNAGMTLSMLVMVVLATAVDGSTAIEGNKADSAGVDRGRRDGAGGCCFQFMQCSEQCVGSNQECGDQCWEEASTACKERVTKGYCIMFEGCHRTCDTFVHDCTTVCEYEAKYKSTLHSRIHCSGFYASYSDCRTNADLPAKYHCFQSNKHVPC
>SRR14407586.C.aristophanes.TRINITY_DN78_c0_g2_i2_Entry:4724.conotoxin.Conikotikot_len:1177_tpm:23.16 172
MNAGMTLSMLVMVVLATAVDGSTAIEGNKADSAGVDRGRRDGAGGCCFQFMQCSEQCVGPNQECWDQCWEEASTTCKERVTEGYCIMFEVCHRNCDTFVHDCTTVCEYEAKYKSTLHSRIHCSGFYASYSDCRTNADLPAKYHCFQSNKHVPC
>SRR14407586.C.aristophanes.TRINITY_DN199_c0_g2_i2_Entry:2567.conotoxin.Conikotikot_len:540_tpm:15.66 173
MAMTLWMTYIVFVMAVMATTVTGSAPSQEQELNRNDRDVERCCAEKAEQCLRANGCLGSGDRFCAEPCYATDTSGCGPYAADHCCSNYKFCLAECLISLEDPPADPLDICYEGCKEGEPCH
>SRR14407586.C.aristophanes.TRINITY_DN78_c0_g1_i1_Entry:4725.conotoxin.Conikotikot_len:1275_tpm:15.56 174
MNAGMTLSMLVMVVLATAVDGSTAIEGNKADGSGVGRGRRDRAGCCLQFMQCSDQCVGPNQECWDQCWEEASTTCKERVTKGYCIMFEVCHRNCDTFVHDCTTVCEYEAKYKSTLHSRIHCSGFYASYSDCRTNADLPAKYHCFQSNKHVPC
>SRR14407586.C.aristophanes.TRINITY_DN110_c0_g1_i4_Entry:3016.conotoxin.Conikotikot_len:612_tpm:15.32 175
MAMNMWMTISVCVVVLMATTVVGSTPLQEQGLSLDERRNPGCCAWEFYDCLIRRESWKTSLEFCYDQASGICTRDRFGGCCPGLLGCFQRCTSRSNDSAVCYHSCKFAPCWF
>SRR14407586.C.aristophanes.TRINITY_DN1735_c0_g1_i1_Entry:3629.conotoxin.Conikotikot_len:286_tpm:12.32 176
MATNLWMTLSILVMVVMATAVTDSAPVDETKAGSGPQESRSLARQPDYCCASYSNPWCCVNFIR
>SRR14407586.C.aristophanes.TRINITY_DN199_c0_g1_i3_Entry:2996.conotoxin.Conikotikot_len:467_tpm:11.03 177
MAMTLWMTYIVFVMAVMATTVTGSAPSQEQELNRNDRDIQRCCAEKVEQCVRANGCLGSGDRHCAACHITDMSGCGPYADYNCCISYKFCLSQCFLVISLVDPTSDPLDNCYYNCDKDTPCH
>SRR14407587.C.aristophanes.TRINITY_DN13_c0_g1_i3_Entry:4114.conotoxin.Conikotikot_len:527_tpm:2703.32 178
MAMNMWITISVCVVVVMATTVVGSTPLQEQGLSLDERRNVGCCAWEFYDCLIRGMWKIRLNMCYNQASRICARGRSGGCCPGLLGCFRRCTSNDSAVCYYYCKFERCWF
>SRR14407587.C.aristophanes.TRINITY_DN126_c0_g1_i1_Entry:2839.conotoxin.Conikotikot_len:522_tpm:228.85 179
MNMRMTIIVFVVVATAATFVGSSSVEERHSWPACCVRDIIECVKYGCLDSPRGCLSTCVGEATRRCGGDPIVGCCPGFEFCVTSCLRAGLKQTTACLRQCKNVKC
>SRR14407587.C.aristophanes.TRINITY_DN13_c0_g2_i1_Entry:4117.conotoxin.Conikotikot_len:571_tpm:106.93 180
MAMNMWMTISVCVVVVMATTVVGSTPLQEQGLNLDERRNVGCCAWEFYDCLIRSESWKTSLDICYNQASRICTRGLPGGCCPGLLGCFRRCSLDENYCDVCLHPCKSARC
>SRR14407587.C.aristophanes.TRINITY_DN13_c0_g1_i2_Entry:4119.conotoxin.Conikotikot_len:564_tpm:103.58 181
MARNMWMTISVCVVVVMATTVVGSTPLQEQGLSLDERHTPGCCAWAFNECLIQRIEPWRRHLDICYSRASRICTYGRPDGCCPGLVGCFQRCTSSNRAVCHFRCKFGC
>SRR14407587.C.aristophanes.TRINITY_DN13_c0_g1_i1_Entry:4117.conotoxin.Conikotikot_len:578_tpm:101.86 182
MARNMWMTISVCVVVVMATTVVGSTPLQEQGLSLDERRNVGCCAWEFYDCLIRSESWKTSLDICYNQASRICTPGLPGGCCPGLLGCFRRCSLDENYCDVCLHPCKSARC
>SRR14407587.C.aristophanes.TRINITY_DN180_c1_g1_i1_Entry:3150.conotoxin.Conikotikot_len:639_tpm:67.67 183
MAMNVWMTISVLVVVVVATTVISSTASQKQKRDRSSRKCCAVRSYRCLRVHGCLTPVDSVCAAQCKTTDTSSCGSSHGDTCCSTYKSCLVDCQIERGSQHGDQLLNCYDECNEAHPC
>SRR14407587.C.aristophanes.TRINITY_DN235_c0_g1_i1_Entry:5928.conotoxin.Conikotikot_len:592_tpm:66.77 184
MDMKMTFSGFVLVVLVTTVVGSSVRRGEVSSNLNHCQLPAFRLCLLKCWSLNCNCDCFAHCTTGLAAEYGSHTNKFDCEIFKDCYYRCYVLGKPEYHCWEETAGSVTGEVTDLETC
>SRR14407587.C.aristophanes.TRINITY_DN134_c0_g1_i2_Entry:3629.conotoxin.Conikotikot_len:379_tpm:52.59 185
MATNLWMTLSMLVLVVMATTVSDSAPVDETKAGSGPGEVRNLARQPMDCCFVFPYPPPKLCCDWGV
>SRR14407587.C.aristophanes.TRINITY_DN134_c0_g1_i6_Entry:3629.conotoxin.Conikotikot_len:398_tpm:25.66 186
MATNLWMTLSMLVLVVMATTVSDSAPVDETKAGSGPGEVRNLARQPMNCCLHRYPPPAWCCDWVV
>SRR14407587.C.aristophanes.TRINITY_DN24_c0_g1_i6_Entry:3629.conotoxin.Conikotikot_len:517_tpm:21.24 187
MATNLWMTLSMLVMVVMATAVSDSAPVDETKAGSGPQEVRSLARGPYYCCMYPLLRKWCCAF
>SRR14407587.C.aristophanes.TRINITY_DN623_c0_g2_i2_Entry:4724.conotoxin.Conikotikot_len:855_tpm:17.96 188
MNAGMTLSMLVMVVLATAVDGSTAIEGNKADSAGVDRGRRDGAGGCCLQFMQCSEQCVGPNQECWDQCWEETSTACKERVTEGYCIMFEGCHRNCDTFVHDCNTVCEYEAKYKNTLFSGIRCNGFYASYSDCRTNADLPAKYHCFQSNKHVPC
>SRR14407587.C.aristophanes.TRINITY_DN24_c0_g1_i5_Entry:3629.conotoxin.Conikotikot_len:515_tpm:14.36 189
MATNLWMTLSILVMVVMATAVTDSAPVDDTKAGSAPREVHSLPLRRIFCCATGPIMEWCCPG
>SRR14407587.C.aristophanes.TRINITY_DN24_c0_g1_i2_Entry:3629.conotoxin.Conikotikot_len:515_tpm:13.24 190
MATNLWMTLSMLVMVVMATAVSDSAPVDETKAGSGPQEVRSLARQPYFCCLYPLLRKWCCPF
>SRR14407587.C.aristophanes.TRINITY_DN134_c0_g2_i1_Entry:3629.conotoxin.Conikotikot_len:517_tpm:12.09 191
MATNLWMTLSMLVMVVMATAVSDSAPVDETNAGSGPQEVRSLTRQNEYCCMYPHLGKWCCES
>SRR14407587.C.aristophanes.TRINITY_DN24_c0_g1_i4_Entry:3629.conotoxin.Conikotikot_len:471_tpm:8.45 192
MATNLWMTLSILVMVVMATAVTDSAPVDETKAESGPQEVRRLARQPDYCCATYSNPWCCIN
>SRR14407587.C.aristophanes.TRINITY_DN5960_c0_g1_i1_Entry:4120.conotoxin.Conikotikot_len:626_tpm:7.50 193
MATHLWMTLIMLVTVVMATALSDSTPFDEAKRNTPEKKDDGSDGCCFETAKCYHQCIEDGQQAYCWPWCRDEGRADCRERDSKDYCQEFTGCYEYCESQLLTRCDEHCRYEAKWECLVGEEDCCSGAGQPFKSCTMANVGYALTYYCFEQIKEVSCLL
>SRR14407587.C.aristophanes.TRINITY_DN1807_c0_g1_i2_Entry:4132.conotoxin.Conikotikot_len:579_tpm:2.45 194
MTMNMSMSLSMFLMVVIAATVPGSTPLEEKGLNCGEWTYHECCRHEMRYCMEGCASASDADSCWDYCYYSAATNCGRHPSDGCCPKFLESYSSCLFHHGDGLPECWERAKHVACW
>SRR14407589.C.judaeus.TRINITY_DN38_c0_g1_i1_Entry:2351.conotoxin.Conikotikot_len:530_tpm:4489.95 195
MNMRMTTIVFVLVATAATFVGSSPVEERYPSFLCHMRAIIECVTSGCLHLLTECIKNCMEKAVARCRGVPALSSGVALRSNAVGRLA
>SRR14407589.C.judaeus.TRINITY_DN45_c0_g2_i1_Entry:5928.conotoxin.Conikotikot_len:584_tpm:973.50 196
MDMKMTFSGFVLAVLVTTVVGSSVRGGEVSGNLNHCWLPAYRQCLLECWSLNFDHCYARCTTVLTEEFGADTNKYDCTIYKVCYYRCYVFGKPEAHCWEETARSVTGKVTDLVFC
>SRR14407589.C.judaeus.TRINITY_DN218_c0_g2_i2_Entry:4217.conotoxin.Conikotikot_len:516_tpm:764.63 197
MAMNMWMTISVCVVVVMATTVVGSTPSQEQGLSLDKRGDVGCCAWEVYDCLIQRRSHFYICYSWASWICTRDLSDGCCPRLGGCIRRCVWGDRDLCYYHCIVARC
>SRR14407589.C.judaeus.TRINITY_DN25_c0_g1_i1_Entry:2566.conotoxin.Conikotikot_len:593_tpm:246.01 198
MAMNVWMTISVFVVVVMATTVIALECPPPSHGQNRDRSSRKCCAVKSYQCLRDRGCFNPVNSKCAEPCKTTDTTSCGSTTGDNCCSIYKSCLVECQIAHGDQREDQLLCCYNICDQSYPC
>SRR14407589.C.judaeus.TRINITY_DN25_c0_g1_i2_Entry:3150.conotoxin.Conikotikot_len:583_tpm:69.49 199
MAMNVWMTISVFVVVVMATTVIGSTASHEQKRDRSSRKCCATKAYQCLRNHKCFKKPIDYECGQPCKTTDTTSCRPTAGDDCCMIYKHCLVDCQLVSADREGDQLLYCYEVCSNSYPC
>SRR14407591.C.coronatus.TRINITY_DN20_c0_g1_i4_Entry:4129.conotoxin.Conikotikot_len:611_tpm:317.30 200
MTMNMSMSLSVFLMVVIAATVPGSTPLEEKGLNCGEWRYHECCRHEMRYCMEACASASNADSCWDSCYYSAATNCGRHPSDGCCPKFLESYSSCLFHPGDGLPECWERAKYVACW
>SRR14407591.C.coronatus.TRINITY_DN13_c0_g1_i7_Entry:4134.conotoxin.Conikotikot_len:2672_tpm:203.94 201
MTMNMSMTLSVFVMVVIAATVLGSTPLEGKGLYCGGLSYHECCRHEMQDCVKRCPSASNTDSCWEFCYYSAATNCGCHPSDGCCPKFLESYSSCQLHNGDGLPDCWEWVKHVACL
>SRR14407591.C.coronatus.TRINITY_DN443_c0_g1_i1_Entry:4115.conotoxin.Conikotikot_len:527_tpm:86.25 202
MAMNMWMTISVCVVVVMATTVVGSTPLQEQGLSLDERRNPGCCAWEFYDCLIRGMWKIRLNMCYNQATRICTPGRSGCCPGLLDCFQRCRSRSNDSAVCYYYCKSAPCWF
>SRR14407591.C.coronatus.TRINITY_DN430_c0_g1_i2_Entry:4115.conotoxin.Conikotikot_len:528_tpm:73.14 203
MAMNMWMTISVCVVVVMATTVVGSTPLQEQGLSLDERRNVGCCTWEFYDCLIRGMWKIRLNMCYNQASRICTRGRSGCCPGLLDCFQRCRSRSNDSAVCYYYCKSAPCWF
>SRR14407591.C.coronatus.TRINITY_DN255_c0_g1_i1_Entry:4725.conotoxin.Conikotikot_len:833_tpm:65.35 204
MNAGMTLSMLVMVVLATAVDGSTAIEGNKADGAGVDRGRRDGAGGCCLQFMQCSEQCVGPNQECWDQCWEEASTTCKERVTEGYCIMFEVCHRNCDTFVHDCTTLCEYEAKYKSTLHSGIHCSGFYASYSDCRTNADLPAKYHCFQSNKHVPC
>SRR14407591.C.coronatus.TRINITY_DN105_c0_g2_i2_Entry:5928.conotoxin.Conikotikot_len:667_tpm:37.97 205
MDMKMTFSGFVLVVLVTTVVGSSVRRGEVSSNLNHCQLPAFRECLLECWSLNLSNCFADCTTVLAVEYGTVTNEPDCEIFKDCYYRCYVLGKPEDHCWEGTAGSVTGKESDLETC
>SRR14407591.C.coronatus.TRINITY_DN792_c0_g1_i1_Entry:4120.conotoxin.Conikotikot_len:624_tpm:21.99 206
MATHLLMTLIMLVTVVMATALSDSTPLDEAKRNTPEKKDDGSDGCCFETAKCYHQCIEDGQQAYCWPWCRDEGRADCRERDSKDYCQEFTACYEYCESQLLTRCDEHCRYEAKWECLLGEEDCCSGAGEPFESCTMANVGYALTYYCFEQIKEVSCLL
>SRR14407591.C.coronatus.TRINITY_DN430_c0_g1_i1_Entry:4114.conotoxin.Conikotikot_len:522_tpm:18.96 207
MAMNMWMTISVCVVVVMATTVVGSTPLQEQGLSLDERRNVGCCTWEFYDCLIRGMWKIRLNMCYNQASRICTRGRSGCCPGLLRCFQRCTSNDRAVCYYYCKSARCWF
>SRR14407591.C.coronatus.TRINITY_DN105_c0_g2_i1_Entry:5928.conotoxin.Conikotikot_len:665_tpm:14.80 208
MDMKMTFSGFVLVVLVTTVVGSSVRHVKVSGNLNHCWLPEFRKCLLGCWSVNLHHCYARCTKGLIEEIGRDTNRFDCTIYKVCYYRCYVLGKPEDHCWKETAKSVTGKVTDLATC
>SRR14407592.C.coronatus.TRINITY_DN85_c1_g2_i3_Entry:4131.conotoxin.Conikotikot_len:587_tpm:326.64 209
MTMNMSMSLSVFLMVVIAATVPGSTPLEEKGLNCGEWTYHECCRHEMRYCMEECASASNADSCWDSCYYSAATNCKRHPSDGCCPKFLESYSSCLFHHGDGLPECWESAKHVACW
>SRR14407592.C.coronatus.TRINITY_DN841_c0_g1_i2_Entry:3629.conotoxin.Conikotikot_len:479_tpm:292.57 210
MATNLWMTLSLLVLVVMATTVSDSAPVDETKAGSGLGEVRSLARQPIDCCLHRFPPPAWCCDWFS
>SRR14407592.C.coronatus.TRINITY_DN30_c0_g2_i2_Entry:2567.conotoxin.Conikotikot_len:571_tpm:248.47 211
MAVTMWMTYIVFVMAVMATTVTGSAPSQEQELNRNDRDIQRCCAEKVEQCVRANGCLGSGDRHCAACHITDVSGCGPYADYNCCISYKFCLSQCFLVISLVDPTSDPLDNCYDNCDKDTPCH
>SRR14407592.C.coronatus.TRINITY_DN229_c0_g2_i4_Entry:4115.conotoxin.Conikotikot_len:528_tpm:150.67 212
MAMNMWMTISVCVVVVMATTVVGSTPLQEQGLSLDERRNVGCCTWEFYDCLIRGMWKIRLNMCYNQATRICTPGRSGCCPGLLGCFQRCRSRSNDSAVCYYYCKSAPCWF
>SRR14407592.C.coronatus.TRINITY_DN183_c0_g1_i1_Entry:4116.conotoxin.Conikotikot_len:530_tpm:107.89 213
MAMNMWMTISVCVVVVMATTVVGSTPLQEQGLSLDERRNVGCCTWEFYDCLIRGMWRRRLNMCYNQASRICTRGRSGGCCPGLLRCFQRCTSNDRAVCYYYCKFARCWF
>SRR14407592.C.coronatus.TRINITY_DN529_c0_g1_i2_Entry:5928.conotoxin.Conikotikot_len:596_tpm:106.91 214
MDMKMTFSGFVLVVLVTTVVGSSVRRGEVSSNLNHCQLPAFRKCLLGCWSVNCNCDCFAYCTTALAVEYGSHTNKFDCEIFKDCYYRCYVLGKPEYHCWEETAGSVTGKESDMATC
>SRR14407592.C.coronatus.TRINITY_DN529_c0_g2_i1_Entry:5928.conotoxin.Conikotikot_len:591_tpm:37.33 215
MVMKMTFSGFVLVVLVTTVVGSSVRDVKVSGNLNHCWLPEFRKCLLGCWSVNLHHCYARCTKGLIEEIGRDTNRFDCTIYKVCYYRCYVLEKPEDHCWKETAKSVTGKVTDLETC
>SRR14407592.C.coronatus.TRINITY_DN229_c0_g2_i3_Entry:4117.conotoxin.Conikotikot_len:528_tpm:13.55 216
MAMNMWMTISVCVVVVMATTVVGSTPLQEQGLSLDERRNVGCCTWEFYDCLIGRESWKTSLEFCYDQASWICTRGRSGGCCPGLLRCFQRCTSNDRAVCYYYCKFARCWF
>SRR1542424.C.miliaris.TRINITY_DN38_c0_g2_i1_Entry:3629.conotoxin.Conikotikot_len:497_tpm:2606.54 217
MATNLWMTLSMLVLVVMATTVSDCAPVDETKAGSGPGEVRNLARQPANCCSVFRYPPPKWCCDWVL
>SRR1542424.C.miliaris.TRINITY_DN38_c0_g1_i3_Entry:3629.conotoxin.Conikotikot_len:481_tpm:2513.30 218
MATNLWMTLSLLVLVVMATTVSDSAPVDETKAGSDPGEVRSLARQPMDCCFVFPYPPPKWCCDWVL
>SRR1542424.C.miliaris.TRINITY_DN38_c0_g1_i1_Entry:3628.conotoxin.Conikotikot_len:409_tpm:2282.49 219
MATNLWMTLSMLVMVVMATAVSDSAPVDDTKAGSAPLEVQRLRLKSVDCCGSGPFMEWCCRL
>SRR1542424.C.miliaris.TRINITY_DN389_c0_g1_i1_Entry:5928.conotoxin.Conikotikot_len:587_tpm:1018.56 220
MDMKMTFSGFVLVVLVTTVVGSSVRRGEVSSNLNHCQLPTFRLCLLECLALSFNNCFAHCTTVLAADYGSDTNKFDCEIFKDCYYRCYELGKPEYHCWEETAASVTGKESDLPNC
>SRR1542424.C.miliaris.TRINITY_DN164_c0_g1_i4_Entry:4119.conotoxin.Conikotikot_len:533_tpm:990.05 221
MAMNMWMTISVCVVVVMATTVVGSTPLQEQGLSLDERHTPGCCAWAFNECLIERIEPWRSQLNICYSRASRICTYGLPGGCCPGLVGCFQRCTSSDSGDCYLHCKFGC
>SRR1542424.C.miliaris.TRINITY_DN164_c0_g1_i5_Entry:4119.conotoxin.Conikotikot_len:524_tpm:796.97 222
MAMNMWMTISVCVVVVMATTVVGSTPLQEQGLSLDERHTPGCCPYTFHHCLMSRKEPWRSNLNSCYSRASDTCSPGLPGGCCPGVWDCFQRCESYDCHLNCIFGC
>SRR1542424.C.miliaris.TRINITY_DN389_c0_g2_i3_Entry:5928.conotoxin.Conikotikot_len:594_tpm:679.27 223
MDMKMTFSGFVLVVLVTTVVGSSVRRGEVSSNLNHCQLPTFRLCLLECWSLKLGDCFAYCTTVLAEAYGSDTNKFDCEIFKDCYYRCYVLGKPEYHCWEETAASVTGKESDLPNC
>SRR1542424.C.miliaris.TRINITY_DN38_c0_g3_i1_Entry:3626.conotoxin.Conikotikot_len:440_tpm:627.99 224
MATNLWMTLSILVMVAMATAVTDSASIDETKAGSGPQEVRNLARQPDYCCATYSGPWCCVN
>SRR1542424.C.miliaris.TRINITY_DN389_c0_g2_i4_Entry:5929.conotoxin.Conikotikot_len:593_tpm:508.55 225
MDMKMTFSGFVLVVLVTTVVGSSVRRGEVSSNLNHCRLPMFRLCLLECLSLTFNNCFGHCTTVLAEDYGSDTNKFDCEIFKDCYYRCYVWGNLNTIAGKKPLHQ
>SRR1542424.C.miliaris.TRINITY_DN164_c0_g1_i6_Entry:4117.conotoxin.Conikotikot_len:537_tpm:237.25 226
MAMNMWMTISVCVVVVMATTVVGSTPLQEQGLSLDERRNVECCAWEFYDCLIGSPSWKTSLDICHNKATRICTPGRAGGCCPGLLGCFETCSVSEDYCDVCYHSCKYARCWF
>SRR1542424.C.miliaris.TRINITY_DN83_c0_g1_i1_Entry:4117.conotoxin.Conikotikot_len:485_tpm:203.16 227
MAMNMWMTISVCVVVVMATTVVGSTPLQEQGLSLDERRNVECCAWEFYDCLIGRGPWKTRLDICHNKATRICTPGRAGGCCPGLLGCFKTCSVSEDYCDVCYHSCKYARCWF
>SRR1542424.C.miliaris.TRINITY_DN389_c0_g1_i3_Entry:5928.conotoxin.Conikotikot_len:587_tpm:190.97 228
MDMKMTFSGFVLVVLVTTVVGSSVRGVKISGNLNHCWLPEFRECLLGCWSLNLRHCYARCTKEMTELLGRDTNRFDCTIYKVCYYRCYELGKPEAHCWEGTAGSVTGQVTDLETC
>SRR1542424.C.miliaris.TRINITY_DN164_c0_g1_i1_Entry:2842.conotoxin.Conikotikot_len:524_tpm:188.64 229
MAMNMWMTISVCVVVVMATTVVGSTPLQEQGLSLDERHTPGCCPYTFHHCLMSRKEPWRSNLNSCYSHASKMCSPGRPGGCCPGVWDCFQGCVTYGCYFNCIFGC
>SRR1542424.C.miliaris.TRINITY_DN38_c0_g4_i1_Entry:3628.conotoxin.Conikotikot_len:347_tpm:86.71 230
MATNLWITLSMLVMVVMATAVSDSAPIDETKADSAPLKVRSLGLQPSPCCATGPLMKWCCRD
>SRR1542424.C.miliaris.TRINITY_DN164_c0_g1_i3_Entry:4114.conotoxin.Conikotikot_len:522_tpm:78.40 231
MAMNMWMTISVCVVVVMATTVVGSTPLQEQGLSLDKRRNPGCCAFEFYDCVIRGIWQMRLNRCYNQASRICRRGLPLGCCPGLLRCFQRCTSRNSAVCYYRCKFARC
>SRR1542424.C.miliaris.TRINITY_DN856_c0_g1_i1_Entry:3017.conotoxin.Conikotikot_len:507_tpm:54.03 232
MKMRMTIIVLVVVATAATFVGSSQVQERHPPWPPCCIMAAFDCIKYGCLDSSIECLEKCVEEAANRCEGDPDLGCCHAFEICLTPCFIAGLRQPIDCLVECSTVKC
>SRR1542424.C.miliaris.TRINITY_DN882_c0_g1_i1_Entry:2351.conotoxin.Conikotikot_len:501_tpm:50.19 233
MKMRMTIIVLVVVATAATFVGSSQVQERHPPWPPCCIMAAFECIKYGCLDSPIVCLEKCVEEAANRCEGDPDLGCCHAFEICLTPCFIAGLRQPIDCLVECSTVKC
>SRR1542424.C.miliaris.TRINITY_DN83_c0_g1_i6_Entry:4116.conotoxin.Conikotikot_len:472_tpm:38.03 234
MAMNMWMTISVCVVVVMATTVVGSTPLQEQGLSLDERRNVECCAWEFYDCLIQGIWRRRLNMCYNQASGICTRGLPGGCCPGLRSCFQRCTSRDRAVCYYRCKFARC
>SRR1542424.C.miliaris.TRINITY_DN2162_c0_g1_i1_Entry:5333.conotoxin.Conikotikot_len:351_tpm:22.47 235
MALTMRMTMTVVVVVVVATTVVSAIQLPEDKRETLQRRELLSDRCCSAIQQCSDDCQERKLAADCWDHCRRRKSRMCG
>SRR1542424.C.miliaris.TRINITY_DN2864_c0_g1_i1_Entry:4120.conotoxin.Conikotikot_len:610_tpm:17.18 236
MATHLWMTLSMLVTIVTATALSDSTPFDEAKRNTPEKKDDGSDGCCFEIAKCYHQCKEDGHTAYCWPWCRNEGRADCRERDSQDYCQEFTGCYEYCEAQLLTGCAEHCRYEAKWECLLGEEDCCSGAGESFKSCTMANVGYSLTYYCFEQIKEVSCLS
>SRR1542424.C.miliaris.TRINITY_DN1138_c0_g1_i1_Entry:2284.conotoxin.Conikotikot_len:347_tpm:13.22 237
MTMNMSMTLSAFVLVVMTATVVSSSPFQERSHPCGSRWYHVCCKYKMWRCLENCLVTGDDDTCWNLCYEEATWHCGCGVLDGCCPSFLGKMSQCLL
>SRR1544118.C.miliaris.TRINITY_DN1877_c0_g1_i1_Entry:3629.conotoxin.Conikotikot_len:351_tpm:2132.19 238
MATNLWMTLSMLIMVVMATTVSDSAPVDETKAGSDPGEVRSLARQPMNCCLVFPYPPPKWCCDWPL
>SRR1544118.C.miliaris.TRINITY_DN1882_c0_g1_i10_Entry:3629.conotoxin.Conikotikot_len:341_tpm:1000.09 239
MATNLWMTLSMLVLVVMATTVSDCAPVDETKAGSDPGEVQRLARQPANCCSVFPYPPPKWCCDWPL
>SRR1544118.C.miliaris.TRINITY_DN1877_c0_g1_i5_Entry:3626.conotoxin.Conikotikot_len:581_tpm:874.55 240
MATNLWMTLSILVMVAMATAVTDSAPIDETKAGSGPQEVRNLARQPDYCCATYTGPWCCVN
>SRR1544118.C.miliaris.TRINITY_DN1877_c0_g1_i3_Entry:3626.conotoxin.Conikotikot_len:531_tpm:665.63 241
MATNLWMTLSILVMVALATTVTDSAPVDETKAGSGPQEVRNLARHADYCCATYSSPWCCVN
>SRR1544118.C.miliaris.TRINITY_DN1947_c0_g6_i1_Entry:2842.conotoxin.Conikotikot_len:499_tpm:526.95 242
MAMNMWMTISVCVVVVMATTVVGSTPLQEQGLSLDERRSPECCLFDFYDCLIRRVPWWEHLSLCYRQASRICRRGLPGGCCPGLFGCFQTCRSRNSAVCYYRCKLARC
>SRR1544118.C.miliaris.TRINITY_DN1882_c0_g1_i11_Entry:3628.conotoxin.Conikotikot_len:383_tpm:504.56 243
MATNLWMTLSMLVMVVMATAVTDSAPIDDTKAGSAPLEVQRLRLKSVDCCGSGPFMEWCCRL
>SRR1544118.C.miliaris.TRINITY_DN1947_c0_g4_i3_Entry:2842.conotoxin.Conikotikot_len:492_tpm:306.38 244
MAMNMWMTISVCVVVVMATTVVGSTPLQEQGLSLDERHTPGCCPYTFHHCLMSRIEPWRSNLNSCYSHASDTCSPGRPGGCCPGVWDCFQRCESYDCHLNCIFGC
>SRR1544118.C.miliaris.TRINITY_DN1947_c0_g4_i6_Entry:4117.conotoxin.Conikotikot_len:504_tpm:157.43 245
MAMNMWMTISVCVVVVMATTVVGSTPLQEQGLSLDERRNVGCCGWYFYDCLIGSDSWKTRLEFCYNQASRICTPGLAGGCCPGLLGCFQRCSLNARYCDVCFQPCTSGC
>SRR1544118.C.miliaris.TRINITY_DN1947_c0_g4_i4_Entry:4117.conotoxin.Conikotikot_len:507_tpm:138.66 246
MAMNMWMTISVCVVVVMATTVVGSTPLQEQGLSLDERRNVECCAWEFYDCLIGRGPWKTRLDICHNKATRICTPGLAGGCCPGLLGCFKTCSVSEDYCDVCYHSCRFARC
>SRR1544118.C.miliaris.TRINITY_DN3307_c0_g1_i1_Entry:3150.conotoxin.Conikotikot_len:643_tpm:134.08 247
MAMNVWMTISVLVVAVIATTVIGSTASQEQKRDLDSRTCCAIKSYQCLQANGCLNPVNSACAGPCKTTDTSSCGSTAGDSCCSSYKSCLVDCQIRRGDEHGDQLRFCYNECNRDHPC
>SRR1544118.C.miliaris.TRINITY_DN1604_c0_g1_i1_Entry:2351.conotoxin.Conikotikot_len:538_tpm:113.99 248
MKMQMTTIVLVVVATAATFVGSSQVQERHPPWPPCCIMAAFECIKYGCLDSPIECLEKCVEEAANRCEGDPDLGCCYAFEICLTPCFIAGLRQPIGCLVECSTVKC
>SRR1544118.C.miliaris.TRINITY_DN1851_c0_g4_i1_Entry:2351.conotoxin.Conikotikot_len:549_tpm:113.46 249
MKMRMTIIVLVVVATAATFVGSSQVEERHPPWPPCCIMAAFECIKYGCLDSPIECLEKCVEEAANRCEGDPDLGCCYAFEICLTPCFIAGLRQPIGCLVECSTVKC
>SRR1544118.C.miliaris.TRINITY_DN1512_c0_g1_i2_Entry:5928.conotoxin.Conikotikot_len:654_tpm:105.94 250
MDMKMTFSGFVLVVLVTTVVGSTVRRVKISGNLNHCWLPEFRECLLGCWSLNLRHCYARCTKEMTELLGRDTNRFDCTIYKVCYYRCYVLGKPEYHCWEETAASVTGKESDLPNC
>SRR1544118.C.miliaris.TRINITY_DN1947_c0_g4_i5_Entry:4119.conotoxin.Conikotikot_len:499_tpm:87.92 251
MAMNMWMTISVCVVVVMATTVVGSTPLQEQGLSLDERHTPGCCAWAFNECLIERIEPWRSQLNICYNRASRICTYGLPDGCCPGLVGCFQRCTSSDSDVCYSRCRFGC
>SRR1544118.C.miliaris.TRINITY_DN1882_c0_g1_i3_Entry:3626.conotoxin.Conikotikot_len:417_tpm:85.14 252
MATNLWMTLSMLVMVAMATAVTDSAPIDETKAGSGPQEVRSLARQPYFCCKYPLLRKWCCVS
>SRR1544118.C.miliaris.TRINITY_DN1947_c0_g5_i1_Entry:2842.conotoxin.Conikotikot_len:493_tpm:54.71 253
MAMNMWMTISVCVVVVMATTVVGSTPLQEQGLSLDERRTVECCPYTFHHCLISRNAPWGSNLNFCYSRASDICSPGLPGGCCPGVWDCFQRCESSRCHLNCIFARC
>SRR1544118.C.miliaris.TRINITY_DN65_c0_g1_i1_Entry:3626.conotoxin.Conikotikot_len:275_tpm:30.62 254
MATNLWMTLSMLVLVVMATAVSDSAPIDEKKAGSDPQEVRSHARVLKFCCNILHLEWCCAG
>SRR1544118.C.miliaris.TRINITY_DN1035_c0_g1_i2_Entry:2284.conotoxin.Conikotikot_len:521_tpm:10.90 255
MTMNMSMTLSAFVLVVMTATVVSSSPFQERSHTCGGRRYHVCCKYKMTRCLENCLVTGDDDTCWNLCYEEATWHCGCGVLDGCCPSFLGKMSQCLLIGNAIQTCWKRTRNVPCS
>SRR1544118.C.miliaris.TRINITY_DN1096_c0_g1_i1_Entry:4120.conotoxin.Conikotikot_len:633_tpm:2.21 256
MATHLWMTLSMLVLFVMATALSDSTPFDEAKRNTPEKKDDGSDGCCFEIAKCYHQCKEDGHTAYCWPWCRNEGRADCRERDSKDYCQEFTGCYEYCEAQLLTGCAEHCRYEAKWECLLGEEDCCSGAGESFKSCTMANVGYSLTYYCFEQIKEVSCLS
>SRR1544119.C.miliaris.TRINITY_DN1401_c0_g1_i1_Entry:5928.conotoxin.Conikotikot_len:640_tpm:742.10 257
MDMKMTFSGFVLVVLVTTVVGSSVRRGEVSSNLYHCRLPTFRLCLLECLSLTFNNCFGHCTTVLAADYGSDTNKFDCEIFKDCYYRCYVLGKPEYHCWEETAASVTGKESDLPNC
>SRR1544119.C.miliaris.TRINITY_DN1634_c0_g5_i2_Entry:3629.conotoxin.Conikotikot_len:465_tpm:668.90 258
MATNLWMTLSLLVLVVMATTVSDSAPVDETKAGSGPGEVRSLARQPMDCCFVFPYPPPKWCCDWPL
>SRR1544119.C.miliaris.TRINITY_DN1634_c0_g5_i4_Entry:3629.conotoxin.Conikotikot_len:537_tpm:476.97 259
MATNLWMTLSILVMVAMATAVTDSASIDETKAGSGPQEVRNLARKADYCCATYSSPWCCVN
>SRR1544119.C.miliaris.TRINITY_DN1651_c0_g3_i5_Entry:3629.conotoxin.Conikotikot_len:525_tpm:447.78 260
MATNLWMTLSLLVLVVMATTVSDSAPVDETKAGSDPEEVRNLARQPADCCLVFRYPPPKWCCDWVL
>SRR1544119.C.miliaris.TRINITY_DN1619_c0_g1_i2_Entry:4117.conotoxin.Conikotikot_len:453_tpm:186.14 261
MAMNMWMTISVCVVVVMATTVVGSTPLQEQGLSLDERRNVGCCAWEFYDCLIGSKSWTESLGICHIQATRICTPGLAGGCCPGLVGCFETCSVSEDYCDVCYHSCEYARCWF
>SRR1544119.C.miliaris.TRINITY_DN1619_c0_g1_i1_Entry:4117.conotoxin.Conikotikot_len:464_tpm:165.42 262
MAMNMWMTISVCVVVVMATTVVGSTPLQEQGLSLDERRNVGCCGLEFDGCLLGSESSWKDSLVTCYRQASRICGPGHSGGCCRGLLDCFETCSVSENYYNVCFHSCKFARC
>SRR1544119.C.miliaris.TRINITY_DN1524_c0_g1_i2_Entry:5335.conotoxin.Conikotikot_len:799_tpm:119.78 263
MALTMRMTMTVVVVVVVATTVVSAIQLPEDKRETLQRRELLSDRCCSALQQCSDACQERKLAADCWDQCRRRKSRMCGEGPSPHYCSTYHTCCRTCEDQPGHECKLKCARDARLECIEIGTVDCCPGFMTAVIECSAKPRGSVLRCWPSNADVEC
>SRR1544119.C.miliaris.TRINITY_DN1651_c0_g3_i2_Entry:3626.conotoxin.Conikotikot_len:589_tpm:72.93 264
MATNLWMTLSMLVLVVMATAVSDSAPIDETKAGSGPQEVRSLARQPYYCCTYPLFRKWCCVS
>SRR1544119.C.miliaris.TRINITY_DN1386_c0_g1_i1_Entry:2840.conotoxin.Conikotikot_len:591_tpm:51.32 265
MTMNMSMTLSVFVMVVIAATVLGSTPLEDKGLGCVESVYHECCRHEMRYCMERCANASNADSCWDSCYHSAATNCGRHPSDGCCPKFLESYSSCLFHDGNGLPECWKWAKDVAC
>SRR1544119.C.miliaris.TRINITY_DN1548_c0_g1_i1_Entry:3628.conotoxin.Conikotikot_len:1647_tpm:43.28 266
MATHLWMTLSMLVLFVMATALSDSTPFDETKAGSAPLKVRSLGLRQSFCCSNGFLRKWCCHG
>SRR1544119.C.miliaris.TRINITY_DN1750_c0_g1_i5_Entry:4725.conotoxin.Conikotikot_len:842_tpm:38.00 267
MNAGMTLSMLVTVVLATAVDGSTAIEGNKGESPGIDRGRRDGAGGCCLQFMQCSEQCVGPKQECWDQCWEETSTACKERVTEGYCIMLEGCHRNCDIFVHDCNTVCEYEAKYKSTLFTGIHCSGFDASYGDCRINTDLPAKYHCFQTNKHVPC
>SRR1544119.C.miliaris.TRINITY_DN1395_c0_g1_i3_Entry:2354.conotoxin.Conikotikot_len:434_tpm:32.59 268
MTMNMSMTLSAFVLVVMTATVVSSSPFQERSHTCGGRRYHVCCKYKMTRCLENCLVTGDDDTCWNLCYEVPCS
>SRR1544119.C.miliaris.TRINITY_DN1750_c0_g1_i1_Entry:4725.conotoxin.Conikotikot_len:812_tpm:23.10 269
MNAGMTLSMLVTVVLATAVDGSTAIEGNKGESPGIDRGRRDGAGGCCLQFMQCSEQCVGPKQECWDQCWEETSTACKERVTEGYCIMFEGCHRNCDTFVHDCNTVCEYEAKYKSTLFSGIHCSGFDASYGDCRINTDLPAKYHCFQSNKHVPC
>SRR1544119.C.miliaris.TRINITY_DN1395_c0_g1_i4_Entry:2839.conotoxin.Conikotikot_len:592_tpm:14.34 270
MTMNMSMTLSAFVLVVMTATVVSSSPFQERSHTCGGRRYHVCCKYKMTRCLENCLVTGDDDTCWNLCYEDSCMMKTRLC
>SRR1544119.C.miliaris.TRINITY_DN2261_c0_g1_i1_Entry:2996.conotoxin.Conikotikot_len:437_tpm:9.17 271
MAMTMWMTYIVFVMAVMATTVTGSAPSQEQELNRNGRDIQRCCAEKVEQCVRANGCLGSGDRHCAACHITDTSGCGPYADYNCCISYKFCLSQCLLVITLVDPTKDPLDNCFWNCDKDK
>SRR1544119.C.miliaris.TRINITY_DN1386_c0_g1_i5_Entry:2840.conotoxin.Conikotikot_len:591_tpm:8.24 272
MTMNMSMTLSVFVMVVIAATVLGSTPLEDIGLDCVGSSYHECCRHKMRYCMERYANASNADSCWDFCYYSAATNCGCHPSDGCCPKFLESYSSCLFHHGNGLPECWEWAKDVAC
>SRR1544119.C.miliaris.TRINITY_DN1634_c0_g3_i2_Entry:3628.conotoxin.Conikotikot_len:431_tpm:4.39 273
MATNLWMTLSMLVLVVMATAVSDSASIDDTKAGSAPLEVQRLRLKSVDCCGSGPFMEWCCRL
>SRR1544120.C.miliaris.TRINITY_DN1350_c0_g1_i1_Entry:5928.conotoxin.Conikotikot_len:659_tpm:738.88 274
MDMKMTFSGFVLVVLVTTVVGSSVRGGEVSSNLNHCRLPTFRLCLLECLALSFNNCFAHCTTVLAADYGSDTNKFDCEIFKDCYYRCYVLGKPEYHCWEETAASVTGKESDLPNC
>SRR1544120.C.miliaris.TRINITY_DN1336_c0_g1_i3_Entry:5929.conotoxin.Conikotikot_len:656_tpm:524.26 275
MDMKMTFSGFVLVVLVTTVVGSSVRRGEVSSNLNHCQLPTFRLCLLECWSLKLGDCFAYCTTVLAEAYGSDTNKFDCEIFKDCYYRCYVWGNLNTIAGKKPLHQ
>SRR1544120.C.miliaris.TRINITY_DN1336_c0_g1_i2_Entry:5928.conotoxin.Conikotikot_len:656_tpm:363.60 276
MDMKMTFSGFVLVVLVTTVVGSTVRRGEVSINLYHCRLPTFRLCLLECLSLPFNNCFGHCTTVLAEDYGSDTNKFDCKIFKDCYYRCYVWGNLNTIAGKKPLHQ
>SRR1544120.C.miliaris.TRINITY_DN1350_c0_g1_i2_Entry:5928.conotoxin.Conikotikot_len:547_tpm:279.50 277
MDMKMTFSGFVLVVLVTTVVGSTVRRGEVSSNLNHCQLPMFRLCLLECWSLKLGDCFAYCTTVLAEAYGSDTNKFDCEIFKDCYYRCYELGKPEHHCWRETAESVTGKESDLETC
>SRR1544120.C.miliaris.TRINITY_DN1350_c0_g1_i3_Entry:5928.conotoxin.Conikotikot_len:547_tpm:152.94 278
MDMKMTFSGFVLVVLVTTVVGSTVRRGEVSINLYHCRLPTFRLCLLECLSLPFNNCFGHCTTVLAEDYGSDTNKFDCEIFKDCYYRCYELGKPEHHCWRETAESVTGKESDLETC
>SRR1544120.C.miliaris.TRINITY_DN1297_c0_g2_i3_Entry:4117.conotoxin.Conikotikot_len:511_tpm:27.10 279
MAMNMWMTISVCVVVVMATTVVGSTPLQEQGLSLDERRNVGCCALEFDGCLIGSESSWKDSLDICYRQASRICGPGLAGDCCPGLLGCFKTCSVSEDYCDVCYHSCRFARC
>SRR1544120.C.miliaris.TRINITY_DN1297_c0_g1_i3_Entry:2842.conotoxin.Conikotikot_len:441_tpm:16.38 280
MAMNMWMTISVCVVVVMATTVVGSTPLQEQGLSLDERHTPGCCPYTFHHCLMSRIEPWRSNLNSCYSHASKICSPGRPGGCCPGVWDCFQRCESSRCHLNCIFARC
>SRR1544140.C.miliaris.TRINITY_DN1486_c0_g1_i1_Entry:3629.conotoxin.Conikotikot_len:331_tpm:2294.87 281
MATNLWMTLSLLVLVVMATTVSDCAPVDETKAGSGPGEVRSLARQPMDCCFVFPYPPPKWCCDWVL
>SRR1544140.C.miliaris.TRINITY_DN1491_c0_g3_i2_Entry:3629.conotoxin.Conikotikot_len:390_tpm:1730.17 282
MATNLWMTLSLLVMVVMATTVSDSAPVDETKAGSDPGEVRNLARQPADCCLVFRYPPPKWCCDWVL
>SRR1544140.C.miliaris.TRINITY_DN1491_c0_g2_i1_Entry:3628.conotoxin.Conikotikot_len:396_tpm:587.49 283
MATNLWMTLSMLVMLVMATAVSDSASIDDTKAGSAPLEVQRLRLKSVDCCGSGPFMEWCCRL
>SRR1544140.C.miliaris.TRINITY_DN1558_c0_g1_i1_Entry:5929.conotoxin.Conikotikot_len:636_tpm:502.77 284
MTMDMKMTFSGFVLVVLVTTVVGSTVRRGEVSINLYHCRLPTFRLCLLECLALSFNNCFAHCTTVLAADYGSDTNKFDCKIFKDCYYRCYVWGNLNTIAGKKPLHQ
>SRR1544140.C.miliaris.TRINITY_DN1558_c0_g1_i3_Entry:5928.conotoxin.Conikotikot_len:506_tpm:398.25 285
MDMKMAFSGFVLVVLVTTVVGSSVRRGEVSSNLNHCRLPMFRLCLLECLSLTFNNCFGHCTTVLAADYGSDTNRFDCEIFKDCYYRCYVLGKPEYHCWEETAASVTGKESDLPNC
>SRR1544140.C.miliaris.TRINITY_DN1574_c0_g3_i3_Entry:5928.conotoxin.Conikotikot_len:651_tpm:265.53 286
MDMKMAFSGFVLVVLVTTVVGSSVRGVKISGNLNHCWLPEFRECLLGCWSLNLRHCYASCTKEMTELLGRDTNRFDCTIFKVCYYRCYVLGKPEAHCWEGIAGSVTGQVTDLGNC
>SRR1544140.C.miliaris.TRINITY_DN1459_c0_g2_i1_Entry:4114.conotoxin.Conikotikot_len:540_tpm:254.17 287
MAMNMWMTISVCVVVVMATTVVGSTPLQEQGLSLDERHTPGCCAFEFYDCVIRGIWQMRLNRCYNQASRICRRGLPHGCCPGLLRCFQRCTSRDSDVCYYRCKFARC
>SRR1544140.C.miliaris.TRINITY_DN1574_c0_g3_i5_Entry:5928.conotoxin.Conikotikot_len:498_tpm:237.89 288
MDMKMTFSGFVLVVLVTTVVGSSVRRGEVSSNLNHCWLPTFRLCLLECWSLKLGDCFAYCTTVLAADYGSDTNRFDCEIFKDCYYRCYVLGKPEYHCWEETAASVTGKESDLPNC
>SRR1544140.C.miliaris.TRINITY_DN1558_c0_g1_i8_Entry:5928.conotoxin.Conikotikot_len:371_tpm:54.31 289
MDMKMTFSGFVLVVLVTTVVGSSVRRGEVSSNLNHCWLPTFRLCLLECWSLKLGDCFAYCTTVLAADYGSDTNRFDCEIFKDCYYRCYDLGKPEHHCWRETAESVTGKESDLETC
>SRR1544140.C.miliaris.TRINITY_DN1574_c0_g3_i2_Entry:5928.conotoxin.Conikotikot_len:371_tpm:49.72 290
MDMKMTFSGFVLVVLVTTVVGSSVRRGEVSSNLNHCWLPTFRLCLLECWSLKLGDCFAYCTTVLAEAYGSDTNKFDCKIFKDCYYRCYDLGKPEHHCWRETAESVTGKESDLETC
>SRR1544142.C.miliaris.TRINITY_DN127_c0_g1_i1_Entry:2567.conotoxin.Conikotikot_len:609_tpm:588.24 291
MAMTMWMTYIVFVMAVMATTVTGSAPSQEQELNRNDRNVERCCAEKTEQCLRAIGCLDSGDRFCAEPCYTTDTSGCGLYAADHCCSDYMFCLAECMISLEDPPADPLDICYEGCDEGKPCY
>SRR1544142.C.miliaris.TRINITY_DN78_c0_g2_i1_Entry:2840.conotoxin.Conikotikot_len:556_tpm:459.71 292
MNMSMSLSVFLMVVMAATVLGSTPLEDKGLNCGGRSYHECCRHKMRHCMEECASASNANSCWDSCYYSAATNCGCHPSDGCCPKFLESYSSCLFHHGNGLPECWEWTKDVAC
>SRR1544142.C.miliaris.TRINITY_DN78_c0_g1_i3_Entry:2839.conotoxin.Conikotikot_len:584_tpm:409.36 293
MTMNMSMTLSVFLMVVIAATVLGSTPLEDKGLNCGGRSYHECCRHKMRHCMEGCASASNADSCWDSCYHSAATNCGCHPSDGCCPKFLESYSSCLFHHGNGLPECWEWAKHVACW
>SRR1544142.C.miliaris.TRINITY_DN1727_c0_g1_i1_Entry:4120.conotoxin.Conikotikot_len:648_tpm:40.85 294
MATHLWMTLIMLVTVVMATALSDSTPFDEAKRNTPEKKDDGSDGCCFEIAKCYHQCKEDGHTAYCWPWCRNEGRADCRDRDSKDYCQEFTGCYEYCEAQLLTGCAEHCRYEAKWECLLGEEDCCSGAGESFKSCTMANVGYSLTYYCFEQIKEVSCLS
>SRR1544142.C.miliaris.TRINITY_DN242_c0_g1_i2_Entry:2839.conotoxin.Conikotikot_len:485_tpm:25.14 295
MTMNMSMTLSAFVLVVMTATVVSSSPFQERSHPCGGRRYHVCCKYKMTLCLENCLVTGDDDTCWNLCYEEATSYCGCGVLDGCCPSFLGKLARCLLTGNAIQTCWRRTRNVPCS
>SRR1544142.C.miliaris.TRINITY_DN1163_c0_g1_i1_Entry:3629.conotoxin.Conikotikot_len:436_tpm:23.73 296
MATNLWMTLSLLVLVVMATTVSDCAPVDETKAGSDPGEVQRLARQPANCCLAFPFPPPKWCCDWPL
>SRR1544142.C.miliaris.TRINITY_DN417_c0_g1_i2_Entry:4119.conotoxin.Conikotikot_len:510_tpm:22.21 297
MAMNMWMTISVCVVVVMATTVVGSTPLQEQGLSLDERRTVECCPYTFHHCLISRKGPWKSNFIVCYSHASDICTPGLPGGCCPGLWGCLQRCTSSDIDGCHFSCIFGC
>SRR1544142.C.miliaris.TRINITY_DN473_c0_g1_i2_Entry:2284.conotoxin.Conikotikot_len:433_tpm:15.33 298
MTMNMSMTLSAFVLVVMTATVVSSSPFQERSHPCGSRWYHVCCKYKMWRCLENCLVTGDDDTCWNLCFEEATSHCGCGVLDGCCPSFLGKLARCLLTGNAIQTCWRRTRNVPCS
>SRR1544595.C.miliaris.TRINITY_DN17_c0_g4_i1_Entry:2839.conotoxin.Conikotikot_len:527_tpm:432.98 299
MTMNMSMTLSAFVLVVMTATVVSSGPFQERSHPCGGRRYHVCCKYKMTLCLENCLVTGDDDTCWNLCFEEATSHCGCGVLDGCCPSFLGKLARCLLTGNAIQTCWRRTRNVPCS
>SRR1544595.C.miliaris.TRINITY_DN17_c0_g3_i2_Entry:4132.conotoxin.Conikotikot_len:582_tpm:400.95 300
MNMSMLLSVFLMVVIAATVPGSTPLEEKGLNCGEWTYHECCRHEMRHCMEGCASVSDADSCWDDCYYTAATNCARHPSDGCCPEFLDSYSSCLFYHGNGLPECWEWAKHVACW
>SRR1544595.C.miliaris.TRINITY_DN17_c0_g3_i3_Entry:2840.conotoxin.Conikotikot_len:582_tpm:98.28 301
MNMSMSLSVFLMVVIAATVLGSTPLEDKDLNCGGWSYHECCRHEMRHCMEGCASASNADSCWDSCYYSAATNCGCHPSDGCCPKFLESYSSCLFHHGNGLPECWEWAKDVAC
>SRR1544595.C.miliaris.TRINITY_DN42_c0_g1_i1_Entry:4725.conotoxin.Conikotikot_len:848_tpm:87.99 302
MNAGMTLSMLVMVVLATAVDGSTAIEGNKGDSAGVDRGRRDGAGGCCLQFMQCSEQCVGPKQECWDQCWEEASTTCKERVTEGYCIMFEGCHRNCDTFVHDCTTVCEYEAKYKSTLFTGIHCSGFDASYGDCRINTDLPAKYHCFQSNKHVPC
>SRR1544595.C.miliaris.TRINITY_DN153_c1_g1_i1_Entry:2567.conotoxin.Conikotikot_len:565_tpm:31.25 303
MAMTMWMTYIVFVMAVMATTVTGSAPSQEQELNRNDRNVERCCAEKTEQCLRAIGCLDSGDRHCAEPCYTTDTSGCGPYAADHCCSDYMFCLAECMISLEDPTGDPLDICYEGCDEDKPCY
>SRR1544597.C.miliaris.TRINITY_DN33_c0_g1_i1_Entry:5928.conotoxin.Conikotikot_len:596_tpm:1431.52 304
MDMKMAFSGFVLVVLVTTVVGSTVRRGEVSSNLYHCRLPMFRLCLLECWSLNFNNCFAYCTTELAEAYGSDTNKFDCEIFKDCYYRCYELGKPEYHCWRETAKTVTGKESDLETC
>SRR1544597.C.miliaris.TRINITY_DN64_c0_g1_i3_Entry:5928.conotoxin.Conikotikot_len:594_tpm:758.15 305
MDMKMAFSGFVLVVLVTTVVGSTVRRGEVSINLYHCRLPTFRLCLLECLSLPFNNCFGHCTTVLAADYGSDTNRFDCEIFKDCYYRCYVLGKPEYHCWEETAASVTGKESDLPNC
>SRR1544597.C.miliaris.TRINITY_DN33_c0_g1_i3_Entry:5928.conotoxin.Conikotikot_len:596_tpm:554.53 306
MDMKMAFSGFVLVVLVTTVVGSTVRRGEVSSNLYHCRLPMFRLCLLECWSLKLGDCFAYCTTVLAEAYGSDTNKFDCEIFKDCYYRCYDLGKPEHHCWRETAESVTGKESDLETC
>SRR1544597.C.miliaris.TRINITY_DN119_c0_g1_i2_Entry:2839.conotoxin.Conikotikot_len:570_tpm:221.20 307
MTMNMSMTLSVFVMVVIAATVLGSTPLEDKGLNCGGRSYHECCRHKMRHCMEECASASNADSCWDSCYHSAATNCGCHPSDGCCPKFLESYSSCLFHHGNGLPQCWEWAKDVAC
>SRR1544597.C.miliaris.TRINITY_DN73_c2_g1_i1_Entry:2839.conotoxin.Conikotikot_len:389_tpm:133.21 308
MKVRMTIIVLVVVATAATFVGSSQVEERHPPWPPCCIMAAFDCIKYGCLDSSIECLEKCVEEATGQCEGDPDLGCCHAFEICLTPCFIAGLRQPIDCLVECSTVKC
>SRR1544600.C.miliaris.TRINITY_DN1240_c0_g1_i1_Entry:2840.conotoxin.Conikotikot_len:599_tpm:190.21 309
MNMSMSLSVFVMVVIAATVLGSTPLEDKGLNCGGRSYHECCRHKMRHCMEECASASNANSCWDSCYYSAATNCGCHPSDGCCPKFLERHSSCLFHHGNGLPECWEWAKHVAC
>SRR1544600.C.miliaris.TRINITY_DN1240_c0_g1_i2_Entry:2839.conotoxin.Conikotikot_len:599_tpm:179.15 310
MNMSMTLSVFLMVVIAAAVLGSTPLEAKGQYCGGWSYHECCRHEMRHCMEGCASASNADSCWDSCYYSAATNCGCHPSDGCCPKFLERHSSCLFHHGNGLPECWEWAKHVAC
>SRR1544600.C.miliaris.TRINITY_DN975_c0_g1_i2_Entry:2839.conotoxin.Conikotikot_len:534_tpm:20.01 311
MTMNMSMTLSAFVLVVMTATIVSSSPFQERSHPCGSRWYHVCCKYKMWRCLENCLVTGDDDTCWNLCYEDATSYCGCGVLDGCCPLFLGKLSRCLLIGHAIQTCWGRNRNVPC
>SRR1544600.C.miliaris.TRINITY_DN1182_c0_g1_i3_Entry:2842.conotoxin.Conikotikot_len:864_tpm:6.11 312
MAMNMWMTISVCVVVVMATTVVGSTPLQEQGLSLDERRTVKCCPHTFHHCLITRTGPWRSNFIGCYSHASDICSPGLPGGCCPGVWDCFQRCESSRCHLNCIFARC
>SRR1544622.C.miliaris.TRINITY_DN1133_c0_g1_i3_Entry:5928.conotoxin.Conikotikot_len:629_tpm:366.96 313
MDMKMTFSGFVLVVLVTTVVGSSVRRGEVSSNLNHCQLPMFRLCLLECWSLNFNNCFAYCTTELAEAYGSDTNKFDCEIFKDCYYRCYVLGKSEYHCWEETAASVTGKESDLPNC
>SRR1544622.C.miliaris.TRINITY_DN1190_c0_g3_i1_Entry:2840.conotoxin.Conikotikot_len:582_tpm:140.19 314
MTMNMSMTLSVFVMVVIAATVLGSTPLEDKGLNCGGRSYHECCRHKMRHCMEQCASASNANSCWDSCYYSAATNCGCHPSDGCCPKFLESYSSCLFHHGNGLPECWEWAKDVAC
>SRR1544622.C.miliaris.TRINITY_DN1286_c0_g5_i1_Entry:3629.conotoxin.Conikotikot_len:481_tpm:96.90 315
MATNLWMTLSLLVLVVMATTVSDSAPVDETKAGSGPGEVRNLARQPMNCCLVARYPPPKWCCDWVL
>SRR1544622.C.miliaris.TRINITY_DN956_c0_g1_i1_Entry:4123.conotoxin.Conikotikot_len:663_tpm:94.62 316
MATHLWMTLSMLVTIVTATALSDSTPFDEAKRNTPEKKDDGSDGCCFEIAKCYHQCKEDGHTAYCWPWCRNEGRADCRERDSKDYCQEFTGCYEYCEAQLLTGCAEHCRYEAKWECLLGEEDCCSGAGEPFTSCTMANVGYALTYYCFEQIKEVSCLS
>SRR1544622.C.miliaris.TRINITY_DN1218_c0_g2_i1_Entry:2842.conotoxin.Conikotikot_len:525_tpm:52.59 317
MAMNMWMTISVCVVVVMATTVVGSTPLQEQGLSLDERRNGGCCGLYLYGCLIGPWETRFECCYNQASDICTPGLPGGCCPGLLGCLQRCTSSDIDGCHFNCIFGC
>SRR1544622.C.miliaris.TRINITY_DN1286_c0_g3_i1_Entry:3626.conotoxin.Conikotikot_len:487_tpm:50.71 318
MATNLWMTLSMLVLVVMATAVSDYAPIDEKKAGSGPQEVRSHARVLKFCCNILHLEWCCAG
>SRR1544622.C.miliaris.TRINITY_DN1286_c0_g2_i1_Entry:3626.conotoxin.Conikotikot_len:517_tpm:46.73 319
MATNLWMTLSMLVMVVMATAVSDSAPIDETKAGSGPQEVRNLARQPYYCCKYPLLRKWCCVS
>SRR1544622.C.miliaris.TRINITY_DN1218_c0_g2_i3_Entry:4117.conotoxin.Conikotikot_len:543_tpm:33.57 320
MAMNMWMTISVCVVVVMATTVVGSTPLQEQGLSLDERRDVGCCGLEFDGCLIGSKSSWKGRLVTCYRQASRICGPGLAGDCCPGLLDCLETCSVSENYYNVCNYRCKFARC
>SRR1544622.C.miliaris.TRINITY_DN1270_c0_g3_i1_Entry:3626.conotoxin.Conikotikot_len:324_tpm:31.35 321
MATNLWMTLSMLVMVVMATAVSDSASIDDTKAGSAPLEVQRLRLKSVDCCGRGLFMEWCCNL
>SRR1544622.C.miliaris.TRINITY_DN1218_c0_g1_i1_Entry:4116.conotoxin.Conikotikot_len:533_tpm:28.31 322
MAMNMWMTISLCVVVVMATTVVGSTPLQEQGLSLDERRNVECCAWEFYDCLIRVKRDIWKRRLNMCYNQASRICTRGLPGGCCPGLKGCFQGCTSRDRAVCYYRCKFARC
>SRR1544622.C.miliaris.TRINITY_DN1260_c0_g3_i1_Entry:4132.conotoxin.Conikotikot_len:586_tpm:27.83 323
MNMSMSLSVFLMVVISATVPGSTPLEEKGLNCGEWTYHECCRHEMRYCMEGCASASNADSCWDDCYYTAATNCGRHPSDGCCPKFLESYSSCLFHHGNGLPECWEWAKDVAC
>SRR1544622.C.miliaris.TRINITY_DN1190_c0_g3_i2_Entry:4132.conotoxin.Conikotikot_len:486_tpm:27.51 324
MNMSMSLSVFLMVVISATVPGSTPLEEKGLNCGEWTYHECCRHEMRYCMEICASASNADSCWDDCYYTAATKCGRDPSDGCCPKYLESYSSCLFHHGNGLPECWEWARHVACW
>SRR1544622.C.miliaris.TRINITY_DN1190_c0_g2_i1_Entry:2839.conotoxin.Conikotikot_len:532_tpm:26.89 325
MTMNMSMTLSAFVLVVMTATVVSSSPSQERSHPCGSRWYHVCCKYKMWRCLENCLVTGDDDTCWNLCYEEATSYCGCGVLDGCCPLFLGKLSRCLLIGNSIQTCWGRNRNVPC
>SRR1544627.C.miliaris.TRINITY_DN2467_c0_g2_i1_Entry:4116.conotoxin.Conikotikot_len:549_tpm:50.28 326
MAMNMWMTISLCVVVVMATTVVGSTPLQEQGLSLDERRNVGCCAWEFYDCLIQGKWRKRLHACYNQASRICTRGLPGGCCPGLKGCFQGCTSRVRAVCYYRCKFARC
>SRR1544627.C.miliaris.TRINITY_DN2415_c0_g9_i3_Entry:2840.conotoxin.Conikotikot_len:663_tpm:30.44 327
MNMSMSLSVFLMVVIAATVLGSTPLEAKGLYCGGWSYHECCRHEMWHCMEGCASASNADSCWDSCYHSAATNCGCHPSDGCCPKFLERYSSCLFHHGNGLPECWEWAKDVAC
>SRR1544627.C.miliaris.TRINITY_DN2492_c0_g1_i5_Entry:4117.conotoxin.Conikotikot_len:541_tpm:26.87 328
MAMNMWMTISVCVVVVMATTVVGSTPLQEQGLSLDERRNVECCAWEFYDCLIGRGSWKTRLFICYRQASRICAPGRSGGCCPGLWGCFKTCSGSEDYCNVCYHSCKYARC
>SRR1544627.C.miliaris.TRINITY_DN2082_c0_g2_i1_Entry:3626.conotoxin.Conikotikot_len:302_tpm:24.64 329
MATNLWMTLSILVMVVMATAVSDSAPIDDTKAGSAPLEVQRLRLKSVDCCGRGLFMEWCCRL
>SRR1544627.C.miliaris.TRINITY_DN2113_c0_g1_i1_Entry:3629.conotoxin.Conikotikot_len:447_tpm:24.28 330
MATNLWMTLSMLVMVVMATTVSDCAPVDETKAGSGPGEVRNLARQPMNCCLVARYPPPKWCCDWVL
>SRR1544627.C.miliaris.TRINITY_DN2398_c0_g4_i1_Entry:2839.conotoxin.Conikotikot_len:335_tpm:9.92 331
MNMSMSLSVFLMVVIAATVLGSTPLEAKGLYCGGWSYHECCRHEMWHCMEGCASASNADSCWDFCYYC
>SRR1544627.C.miliaris.TRINITY_DN2082_c0_g1_i3_Entry:3629.conotoxin.Conikotikot_len:447_tpm:9.19 332
MATNLWMTLSMLVMVVMATTVSDCAPVDETKAGSGPGEVRNLARQPADCCLVFRYPPPKWCCDWVL
>SRR1544690.C.miliaris.TRINITY_DN1518_c0_g2_i8_Entry:2840.conotoxin.Conikotikot_len:664_tpm:98.18 333
MTMNMSMTLSVFVMVVIAATVLGSTPLEGKGLNCGGLSYHECCRHEMQDCMKRCASASNSDSCWDFCYYSAATNCGCHPSDGCCPKFLESYSSCQLHNGDRLPSCWEWVKHVPCL
>SRR1544690.C.miliaris.TRINITY_DN1529_c0_g2_i1_Entry:4132.conotoxin.Conikotikot_len:555_tpm:83.74 334
MNMSMLLSVFLMVVIAATVPGSTPLEEKGLNCGEWSYHECCRREMRYCMEGCASVSDADSCWDDCYYTAATNCARHPSDGCCPEFLDSYSSCLFYHGNGLPECWEWAKHVACW
>SRR1544690.C.miliaris.TRINITY_DN1463_c0_g1_i2_Entry:2842.conotoxin.Conikotikot_len:531_tpm:77.34 335
MAMNMWMTISVCVVVVMATTVVGSTPLQEQGLSLDERRTVECCPYTFHHCLISGTGPWSSNFIDCYSHASDICSPGLPGGCCPGVWDCFQRCESSRCHLNCIFARC
>SRR1544690.C.miliaris.TRINITY_DN1463_c0_g1_i3_Entry:4116.conotoxin.Conikotikot_len:530_tpm:42.41 336
MAMNMWMTISVCVVVVMATTVVGSTPLQEQGLSLDERRNVGCCAWEFYDCLIGGIWGLNMCYNEASRICTRGLPGGCCPGLLGCFQGCTSRDRAVCYYRCKFARC
>SRR1544690.C.miliaris.TRINITY_DN1451_c0_g2_i4_Entry:4116.conotoxin.Conikotikot_len:561_tpm:39.20 337
MAMNMWMTISVCVVVVMATTVVGSTPLQEQGLSLDERRNVGCCAWEFYDCLILIRGIWRKRLHVCYNQASRICTRGLPGGCCPGLRSCFQRCTSRDRAVCYYRCKFARC
>SRR1544690.C.miliaris.TRINITY_DN1363_c0_g1_i1_Entry:3626.conotoxin.Conikotikot_len:503_tpm:30.30 338
MATNLWMTLSMLVMVVMATAVSDSAPIDETKAGSGPQEVRSLARQPYFCCKYPLLRKWCCVS
>SRR1544690.C.miliaris.TRINITY_DN844_c0_g3_i1_Entry:3626.conotoxin.Conikotikot_len:423_tpm:6.87 339
MTLSMLVMVAMATAVSDSAPIDETKAGSGPQEVRNLARQPYFCCKYPLLRKWCCVS
>SRR1544692.C.miliaris.TRINITY_DN1130_c0_g1_i1_Entry:4725.conotoxin.Conikotikot_len:843_tpm:152.11 340
MNAGMTLSMLVMVVLATAVDGSTAIEGNKGDSAGVDRARRDGAGGCCLQFMQCSEQCVGPKQECWDQCWEETSTACKERVTEGYCIMFEGCHRNCDTFVQFVNTKPSIRAPCLAVFTAADLMPATVTAGLTPICLRSTIASNRTSTCPVDHTQSATAELTSGHVSSVQRRRLKYDPELTPHPTSHSLTT
>SRR1544692.C.miliaris.TRINITY_DN1178_c0_g1_i1_Entry:4117.conotoxin.Conikotikot_len:550_tpm:84.01 341
MAMNMWTTISVCVVVVMATTVVGSTPLQEQGLSLDERRNVGCCGLEFDGCLLVNESSWQDSLLTCYRQASRICGPGLAGDCCPGLLGCFKTCSVSENNYNVCYYRCKFARC
>SRR1544692.C.miliaris.TRINITY_DN1163_c0_g1_i1_Entry:4132.conotoxin.Conikotikot_len:502_tpm:78.17 342
MNMSMSLSVFLMVVIAATVPGSTPLEEKGLNCGEWSYHECCRHEMRYCMEGCASASNADSCWDDCYYTAATNCARHPSDGCCPKYLERYSSCLFHHGNGLPECWEWAKHVACW
>SRR1544692.C.miliaris.TRINITY_DN1159_c0_g1_i1_Entry:2842.conotoxin.Conikotikot_len:527_tpm:39.23 343
MAMNMWTTISVCVVVVMATTVVGSTPLQEQGLSLDERRNGGCCGLYLYGCLIGPWETRFECCYNQASDICTPGLPGGCCPGLWGCLQRCTSSDIDGCHFSCIFGC
>SRR1544692.C.miliaris.TRINITY_DN1178_c0_g1_i2_Entry:4117.conotoxin.Conikotikot_len:544_tpm:30.04 344
MAMNMWTTISVCVVVVMATTVVGSTPLQEQGLSLDERRNVGCCGLEFDGCLLGSESWQDSLGTCYRQASRICGPGHSGGCCRGLLDCFETCSVSENYYVCNYRCKFARC
>SRR1544692.C.miliaris.TRINITY_DN1163_c0_g1_i3_Entry:2840.conotoxin.Conikotikot_len:706_tpm:23.14 345
MTMNMSMTLSVFVMVVIAATVLGSTPLEGKGLNCGGLSYHECCRHEMRYCMEGCASASNADSCWDDCYYTAATNCARHPSDGCCPKYLERYSSCLFHHGNGLPECWEWAKHVACW
>SRR1544692.C.miliaris.TRINITY_DN989_c0_g1_i2_Entry:4120.conotoxin.Conikotikot_len:627_tpm:16.93 346
MATHLWMTLSMLVTIVTATALSDSTPFDEAKRNTPEKKDDGSDGCCFEIAKCYHQCKEDGHTAYCWPWCRNEGRADCRERDSQDYCQEFTGCYEYCEAQLLTGCAEHCRYVFLGPSFKAARPSSLYSPIFFFLNVG
>SRR1548185.C.miliaris.TRINITY_DN15_c0_g2_i2_Entry:5928.conotoxin.Conikotikot_len:587_tpm:3368.02 347
MDMKMTFSGFVLVVLVTTVVGSTVRRGEVSSNLNHCWLPMFRLCLLECWSLKLGDCFAYCTTVLAEAYGSDTNKFDCEIFKDCYYRCYELGKPEHHCWRETAESVTGKESDMATC
>SRR1548185.C.miliaris.TRINITY_DN412_c0_g1_i3_Entry:4116.conotoxin.Conikotikot_len:541_tpm:744.74 348
MAMNMWMTISVCVVVVMATTVVGSTPLQEQGLSLDERRNVECCAWEFYDCLIRVKRDIWKRRLNMCYNQASRICTRGLPGGCCPGLWVCFQGCTSRDRAVCYYRCKFARC
>SRR1548185.C.miliaris.TRINITY_DN372_c0_g1_i6_Entry:4132.conotoxin.Conikotikot_len:580_tpm:590.05 349
MTMNMSMSLSVFLMVVISATVPGSTPLEEKGLNCGEWSYHECCRHEMRYCMEGCASVSDADSCWDDCYYTAATKCGRDPSDGCCPKYLESYSSCLFHHGNGLPECWEWAKHVACW
>SRR1548185.C.miliaris.TRINITY_DN372_c0_g1_i7_Entry:4132.conotoxin.Conikotikot_len:580_tpm:540.05 350
MTMNMSMSLSVFLMVVISATVPGSTPLEEKGLNCGEWSYHECCRHEMRYCMEGCASVSDADSCWDDCYYTAATNCGRHPSDGCCPKYLESYSSCLFHHGNRLPECWEWARQVACW
>SRR1548185.C.miliaris.TRINITY_DN53_c0_g1_i8_Entry:2840.conotoxin.Conikotikot_len:629_tpm:347.95 351
MNMSMSLSLFLMVVISATVPGSTPLEEKGLNCGEWSYHECCRHEMRYCMEICASASNADSCWDDCYYTAATKCGRDPSDGCCPKYLESYSSCLFHHGNGLPECWEWAKHVACW
>SRR1548185.C.miliaris.TRINITY_DN53_c0_g1_i6_Entry:2840.conotoxin.Conikotikot_len:629_tpm:276.94 352
MNMSMSLSLFLMVVISATVPGSTPLEEKGLNCGEWSYHECCRHEMRYCMEICASASNADSCWDDCYYTAATNCGRHPSDGCCPKYLESYSSCLFHHGNRLPECWEWARQVACW
>SRR1548185.C.miliaris.TRINITY_DN372_c0_g1_i5_Entry:2840.conotoxin.Conikotikot_len:580_tpm:228.70 353
MTMNMSMSLSVFLMVVISATVPGSTPLEEKGLNCGEWSYHECCRHEMRYCMEGCASVSDADSCWDDCYYTAATNCGCHPLDGCCPKFLDSYSSCLFHHGHGLPVCWELAKHVACW
>SRR1548185.C.miliaris.TRINITY_DN53_c0_g1_i1_Entry:2840.conotoxin.Conikotikot_len:657_tpm:187.73 354
MNMSMSLSLFLMVVISATVPGSTPLEEKGLNCGEWSYHECCRHEMRYCMEICASASNADSCWDDCYYTAATNCGCHPLDGCCPKFLDSYSSCLFHHGHGLPVCWELAKHVACW
>SRR1548185.C.miliaris.TRINITY_DN372_c0_g1_i2_Entry:2840.conotoxin.Conikotikot_len:580_tpm:74.73 355
MTMNMSMSLSVFLMVVISATVPGSTPLEEKGLNCGEWSYHECCRHEMRYCMEGCASVSDADSCWDDCYYTAATNCGCHPLDGCCPKFLDSYSSCLFHHGNGLPECWEWAKHVACW
>SRR1548185.C.miliaris.TRINITY_DN53_c0_g1_i5_Entry:2840.conotoxin.Conikotikot_len:629_tpm:65.23 356
MNMSMSLSLFLMVVISATVPGSTPLEEKGLNCGEWSYHECCRHEMRYCMEICASASNADSCWDDCYYTAATNCARHPSDGCCPEFLDSYSSCLFHHGHGLPVCWELAKHVACW
>SRR1548185.C.miliaris.TRINITY_DN36_c0_g1_i3_Entry:4725.conotoxin.Conikotikot_len:863_tpm:51.54 357
MNAGMTLSMLVMVVLATAVDGSTAIEDSPLLTGNKADSPGVDRGRRDGAGGCCLQFMQCSEQCVGPKQECWDQCWEETSTACKERVTEGYCIMFEGCHRNCDTFVHDCNTVCEYEAKYKSTLFSGIHCSGFDASYGDCRINTDLPAKYHCFQSNKHVPC
>SRR1548185.C.miliaris.TRINITY_DN346_c1_g2_i1_Entry:3629.conotoxin.Conikotikot_len:484_tpm:34.86 358
MATNLWMTLSILVMVVMATAVTDSAPETKAGSGPQEVRNLARHPDYCCATYSSPWCCVN
>SRR1548185.C.miliaris.TRINITY_DN412_c0_g1_i2_Entry:4116.conotoxin.Conikotikot_len:522_tpm:29.91 359
MAMNMWMTISLCVVGVMATTVVGSLPLQEQGLSLDERRNVECCAWEFYDCLIRVKRDIWKRRLNMCYNQASRICTRGLPGGCCPGLWVCFQGCTSRDRAVCYYRCKFARC
>SRR1548185.C.miliaris.TRINITY_DN346_c2_g1_i1_Entry:3628.conotoxin.Conikotikot_len:327_tpm:28.32 360
MATHLWMTLSMLVTVVMATTLSDFTPFDETNAGSAPLKAWSLGLEHAFCCSLGPLMQWCCTD
>SRR1548185.C.miliaris.TRINITY_DN372_c0_g1_i1_Entry:2840.conotoxin.Conikotikot_len:580_tpm:23.98 361
MTMNMSMSLSVFLMVVISATVLGSTPLEDKGLNCGGRSYHECCRHKMRHCMEECASASNANSCWDSCYYSAATNCGCHPSDGCCPKFLECYSSCLFHHGNGLPECWEWAKDVAC
>SRR1548186.C.miliaris.TRINITY_DN26_c0_g1_i4_Entry:2840.conotoxin.Conikotikot_len:558_tpm:433.89 362
MTMNMSMSLSVFLMVVIAATVPGSTPLEEKGLNCGEWSYHECCRREMRYCMEICASASNADSCWDDCYYTAATNCGCHPSDGCCPKYLESYSSCLFHHGNGLPECWEWAKHVACW
>SRR1548186.C.miliaris.TRINITY_DN26_c0_g1_i5_Entry:4132.conotoxin.Conikotikot_len:580_tpm:380.90 363
MTMNMSMSLSVFLMVVIAATVPGSTPLEEKGLNCGEWSYHECCRREMRYCMEICASASNADSCWDDCYYTAATKCGRDPSDGCCPKYLESYSSCLFHHGNGLPECWEWAKHVACW
>SRR1548186.C.miliaris.TRINITY_DN26_c0_g1_i1_Entry:2840.conotoxin.Conikotikot_len:580_tpm:309.75 364
MTMNMSMSLSVFLMVVIAATVPGSTPLEEKGLNCGEWSYHECCRREMRYCMEICASASNADSCWDDCYYTAATNCGCHPSDGCCPKYLESYSSCLFHHGNRLPECWEWARQVACW
>SRR1548186.C.miliaris.TRINITY_DN26_c0_g1_i2_Entry:2840.conotoxin.Conikotikot_len:580_tpm:228.47 365
MTMNMSMSLSVFLMVVIAATVPGSTPLEEKGLNCGEWSYHECCRREMRYCMEICASASNADSCWDDCYYTAATNCGCHPLDGCCPKFLDSYSSCLFHHGHGLPVCWELAKHVACW
>SRR1548186.C.miliaris.TRINITY_DN358_c0_g2_i1_Entry:2840.conotoxin.Conikotikot_len:568_tpm:112.48 366
MNMSMSLSLFLMVVISATVPGSTPLEEKGLNCGEWTYHECCRHEMRYCMEICASASNADSCWDDCYYTAATNCGCHPLDGCCPKFLDSYSSCLFHHGNRLPECWEWARQVACW
>SRR1548186.C.miliaris.TRINITY_DN26_c0_g2_i1_Entry:2839.conotoxin.Conikotikot_len:529_tpm:105.24 367
MTMNMSMTLSAFVLVVMTATVVSSGPFQERSHPCGSRWYHVCCKYKMWRCLENCLVTGDDDTCWNLCFEEATSHCGCGVLDGCCPLFLGKLSRCLLIGHAIQTCWGRNRNVPC
>SRR1548186.C.miliaris.TRINITY_DN358_c0_g2_i5_Entry:4132.conotoxin.Conikotikot_len:568_tpm:92.57 368
MNMSMSLSLFLMVVISATVPGSTPLEEKGLNCGEWTYHECCRHEMRYCMEICASASNADSCWDDCYYTAATNCARHPSDGCCPEFLDSYSSCLFHHGNGLPECWEWAKDVAC
>SRR1548186.C.miliaris.TRINITY_DN26_c0_g1_i3_Entry:4131.conotoxin.Conikotikot_len:558_tpm:88.45 369
MTMNMSMSLSVFLMVVIAATVPGSTPLEEKGLNCGEWSYHECCRREMRYCMEICASASNADSCWDDCYYTAATNCARHPSDGCCPEFLDSYSSCLFHHGHGLPVCWELAKHVACW
>SRR1548186.C.miliaris.TRINITY_DN26_c0_g1_i6_Entry:2839.conotoxin.Conikotikot_len:360_tpm:44.04 370
MTMNMSMSLSVFLMVVIAATVLGSTPLEDKGLNCGGRSYHECCRHKMRHCMEECASASNANSCWDSCYYSAATNCGCHPSDGCCPKYLE
>SRR1548186.C.miliaris.TRINITY_DN101_c0_g1_i3_Entry:4725.conotoxin.Conikotikot_len:847_tpm:42.93 371
MNAGMTLSMLVMVVLATAVDGSTAIEGNKGDSAGVGRGRRDGAGGCCLQFMQCSEQCVGPKQECWDQCWEEASTTCKERVTEGYCIMFEGCHRNCDTFVHDCNTVCEYEAKYKSTLHSGIHCSGFDASYGDCRINTDLPAKYHCFQSNKHVPC
>SRR1548187.C.miliaris.TRINITY_DN1906_c0_g1_i4_Entry:4117.conotoxin.Conikotikot_len:585_tpm:297.43 372
MAMNMWMTISVCVVVVMATTVVGSTPLQEQGLSLDERRNVGCCALEFDGCLIGSESPWKDSLDICYRQASRICGPGLAGDCCPGLLGCFKTCSVSENYYNVCNYRCKFARC
>SRR1548187.C.miliaris.TRINITY_DN2072_c0_g2_i3_Entry:4132.conotoxin.Conikotikot_len:599_tpm:180.65 373
MTMNMSMSLSVFLMVVISATVPGSTPLEEKGLNCGEWSYHECCRHEMRYCMEGCASASNADSCWDDCYYTAATNCGRHPSDGCCPKYLESYSSCLFHHGNGLPECWEWAKHVACW
>SRR1548187.C.miliaris.TRINITY_DN2205_c0_g1_i2_Entry:3626.conotoxin.Conikotikot_len:354_tpm:149.01 374
MATNLWMTLSMLVLVVMATAVSDSAPIDDTKAGSAPLEVQRLRLKSVDCCGRGLFMEWCCNL
>SRR1548187.C.miliaris.TRINITY_DN2112_c0_g2_i3_Entry:4132.conotoxin.Conikotikot_len:704_tpm:135.82 375
MNMSMLLSVFLMVVIAATVPGSTPLEEKGLNCGEWSYHECCRHEMRYCMEGCASVSDADSCWDDCYYTAATNCARHPSDGCCPEFLDSYASCLFHHGNGLPECWEWAKHVACW
>SRR1548187.C.miliaris.TRINITY_DN2205_c0_g1_i4_Entry:3626.conotoxin.Conikotikot_len:434_tpm:114.49 376
MATNLWMTLSMLVLVVMATAVSDSAPIDEKKAGTGPQEDRSHAKVLKFCCNILHLEWCCGG
>SRR1548188.C.miliaris.TRINITY_DN1106_c0_g1_i5_Entry:4116.conotoxin.Conikotikot_len:559_tpm:143.05 377
MAMNMWMTISLCVVVVMATTVVGSTPLQEQGLSLDERRNVGCCAWEFYDCLIRGIWRKRLNMCYNQASRICTRGLPGGCCPGLRSCFQRCTSRDRAVCYYRCKFARC
>SRR1548188.C.miliaris.TRINITY_DN1094_c0_g1_i2_Entry:3628.conotoxin.Conikotikot_len:317_tpm:55.38 378
MATNLWMTLSMLVMVVMATTVSDSASIDDTKAGSAPLEVQRLRLKSVDCCGSGPFMEWCCRL
>SRR1548188.C.miliaris.TRINITY_DN1106_c0_g1_i4_Entry:4116.conotoxin.Conikotikot_len:564_tpm:39.00 379
MAMNMWMTISLCVVVVMATTVVGSTPLQEQGLSLDERRNVGCCAWEFYDCLIRGIWRKRLNMCYNQASRICTRGLPGGCCPGLWVCFQGCTSKDRAVCYYHCKFARC
>SRR1548188.C.miliaris.TRINITY_DN1183_c0_g1_i1_Entry:2840.conotoxin.Conikotikot_len:586_tpm:29.26 380
MTMNMSMSLSVFLMVVIAATVPGSTPLEEKGLNCGEWTYHECCRREMRYCMEGCASVSDADSCWDDCYYTAATNCGCHPLDGCCPKFLDSYSSCLFHHGHGLPVCWELAKHVACW
>SRR1548188.C.miliaris.TRINITY_DN1191_c0_g2_i2_Entry:4132.conotoxin.Conikotikot_len:588_tpm:26.72 381
MTMNMSMSLSVFLMVVISATVPGSTPLEEKGLNCGEWSYHECCRHEMRYCMEGCASASNADSCWDDCYYTAATNCARHPSDGCCPEFLDSYSSCLFHHGNGLPECWEWAKHVACW
>SRR1548188.C.miliaris.TRINITY_DN1183_c0_g1_i2_Entry:4132.conotoxin.Conikotikot_len:586_tpm:24.53 382
MTMNMSMSLSVFLMVVIAATVPGSTPLEEKGLNCGEWTYHECCRREMRYCMEGCASVSDADSCWDDCYYTAATNCGRHPSDGCCPKYLESYSSCLFHHGNRLPECWEWAKHVACW
>SRR1548188.C.miliaris.TRINITY_DN1059_c0_g4_i1_Entry:3628.conotoxin.Conikotikot_len:310_tpm:23.63 383
MATNLWMTLSILVMVVMATAVSDSAPIDDTKAGSAPLEVQRLRLKSVDCCGRGLFMEWCCNF
>SRR1548188.C.miliaris.TRINITY_DN212_c0_g1_i1_Entry:3629.conotoxin.Conikotikot_len:359_tpm:15.52 384
MATNLWMTLSLLVLVVMATTVSDCAPVDETKAGSDPGEVRSLARQPMDCCFVFPYPPPKWCCDWDL
>SRR1548188.C.miliaris.TRINITY_DN1094_c0_g2_i1_Entry:3628.conotoxin.Conikotikot_len:838_tpm:12.93 385
MATHLWMTLSMLVLFVMVTALSDSIPSDETKAGSAPLKVWILGLQSTFCCTYGPLKKWCCPT
>SRR1548188.C.miliaris.TRINITY_DN1191_c0_g2_i5_Entry:2840.conotoxin.Conikotikot_len:585_tpm:7.09 386
MNMSMSLSVFVMVVIAATVLGSTPLEGKGLYCGGWSYHECCRHEMRHCMEGCASASNADSCWDDCYYTAATNCARHPSDGCCPEFLDSYSSCLFHHGNGLPECWEWAKHVACW
>SRR1548188.C.miliaris.TRINITY_DN1183_c0_g1_i8_Entry:2840.conotoxin.Conikotikot_len:625_tpm:6.93 387
MNMSMSLSVFVMVVIAATVLGSTPLEGKGLYCGGWSYHECCRHEMRHCMEGCASASNADSCWDDCYYSAATNCGCHPSDGCCPKFLESYSSCLFHHGNGLPECWEWAKDVAC
>SRR1548188.C.miliaris.TRINITY_DN1183_c0_g1_i7_Entry:2839.conotoxin.Conikotikot_len:540_tpm:4.70 388
MNMSMSLSVFVMVVIAATVLGSTPLEGKGLYCGGWSYHECCRHEMRHCMEGCASASNADSCWDDCYYSAATNCGCHPSDGCCPKFLESYSSCQLHNGDRLPSCWEWVKHVPCL
>SRR1548188.C.miliaris.TRINITY_DN1191_c0_g2_i7_Entry:2840.conotoxin.Conikotikot_len:585_tpm:2.90 389
MTMNMSMTLSVFVMVVIAATVLGSTPLEGKGLYCGGWSYHECCRHEMRHCMEGCASASNADSCWDDCYYSAATNCGCHPSDGCCPKFLESYSSCLFHHGHGLPVCWELAKHVACW
>SRR1548188.C.miliaris.TRINITY_DN1183_c0_g1_i5_Entry:2840.conotoxin.Conikotikot_len:540_tpm:1.86 390
MTMNMSMSLSVFLMVVIAATVLGSTPLEDKGLNCGGRSYHECCRHKMRHCMEQCASASNANSCWDSCYYSAATNCGCHPSDGCCPKFLESYSSCQLHNGDRLPSCWEWVKHVPCL
>SRR1548189.C.miliaris.TRINITY_DN1552_c0_g1_i2_Entry:2840.conotoxin.Conikotikot_len:610_tpm:1028.54 391
MNMSMSLSVFLMVVIAATVPGSTPLEEKGLNCGEWTYHECCRHEMRYCMEGCASVSDADSCWDDCYYTAATNCARHPSDGCCPEFLDSYSSCLFHHGNGLPECWEWAKHVACW
>SRR1548189.C.miliaris.TRINITY_DN1452_c0_g1_i4_Entry:4116.conotoxin.Conikotikot_len:580_tpm:256.43 392
MAMNMWMTISLCVVVVMATTVVGSTPLQEQGLSLDERRNVGCCAWEFYDCLIRGIWGERLNMCYNQASRICTRGLPGGCCPGLKRCFQGCTSRVRAVCYYRCKFARC
>SRR1548189.C.miliaris.TRINITY_DN973_c0_g1_i1_Entry:5928.conotoxin.Conikotikot_len:383_tpm:127.12 393
MTFSGFVLVVLVTTVVGSTVRRVKISGNLNHCWLPEFRECLLGCWSLNLRHCYARCTKEMTELLGRDTNRFDCTIYKVCYYRCYVLGKPEAHCWEGTAGSVTGQVTDLETC
>SRR1548189.C.miliaris.TRINITY_DN1129_c0_g3_i1_Entry:3626.conotoxin.Conikotikot_len:414_tpm:79.35 394
MATNLWMTLSMLVMVVMATAVTDSAPVDDTKAGSAPLEVQRLRLKSVDCCGRGLFMEWCCNL
>SRR1548189.C.miliaris.TRINITY_DN1129_c0_g1_i1_Entry:4123.conotoxin.Conikotikot_len:608_tpm:18.41 395
MATHLWMTLSMLVTVVMATALSDSTPFDEAKRNTPEKKDDGSDGCCFEIAKCYHQCKEDGHTAYCWPWCRNEGRADCRDRDSKDYCQEFTGCYEYCEAQLLTGCAEHCRYEAKWECLLGEEDCCSGAGEPFKSCTMANVGYALTYDCFEQIKEVSCLS
>SRR1548190.C.miliaris.TRINITY_DN931_c0_g1_i4_Entry:4132.conotoxin.Conikotikot_len:628_tpm:390.00 396
MNMSMSLSVFLMVVISATVPGSTPLEEKGLNCGEWTYHECCRHEMRYCMEGCASASDADSCWDNCYYTAATNCGRHPSDGCCPKYLESYSSCLFHHGNRLPECWEWAKHVACW
>SRR1548190.C.miliaris.TRINITY_DN931_c0_g1_i6_Entry:2840.conotoxin.Conikotikot_len:622_tpm:226.56 397
MTMNMSMSLSVFLMVVIAATVLGSTPLEAKGLYCGGWSYHECCRHEMRHCMEGCASASNADSCWDSCYYSAATNCGCHPSDGCCPKFLESYSSCLFHHGNGLPECWEWAKHVACW
>SRR1548190.C.miliaris.TRINITY_DN932_c0_g1_i7_Entry:2840.conotoxin.Conikotikot_len:628_tpm:183.72 398
MTMNMSMSLSVFLMVVIAATVLGSTPLEAKGLYCGGWSYHECCRHEMRYCMEGCASASNADSCWDDCYYTAATNCARHPSDGCCPEFLDSYSSCLFHHGNGLPECWEWAKHVACW
>SRR1548190.C.miliaris.TRINITY_DN932_c0_g1_i1_Entry:2839.conotoxin.Conikotikot_len:394_tpm:34.61 399
MTMNMSMSLSVFLMVVIAATVLGSTPLEAKGLYCGGWSYHECCRHEMRYCMEGCASASNADSCWDDCYYTAATNCGRHPSDGCCPKYLESYSSCLF
>SRR1548192.C.miliaris.TRINITY_DN1600_c0_g1_i1_Entry:5928.conotoxin.Conikotikot_len:652_tpm:1359.81 400
MDMKMTFSGFVLVVLVTTVVGSTVRRGEVSINLYHCRLPMFRLCLLECWSLNFNNCFAYCTTELAEAYGSDTNRFDCEIFKDCYYRCYVLGKPEYHCWEETAASVTGKESDLPNC
>SRR1548192.C.miliaris.TRINITY_DN1640_c0_g4_i2_Entry:2839.conotoxin.Conikotikot_len:342_tpm:464.76 401
MNMSMLLSLFLMVVIAATVLGSTPLEAKGLYCGGWSYHECCRHEMWHCMEGCASASNADSCW
>SRR1548192.C.miliaris.TRINITY_DN1548_c0_g1_i3_Entry:5652.conotoxin.Conikotikot_len:579_tpm:227.40 402
MAMNMWMTISVCVVVVMATTVVGSTPLQEQGLSLDERRTVECCPYTFHHCLISRKGPWKSNFIVCYSHASDICTPGLPGGCCPGVWDCFQRCESSRCHLNCIFARC
>SRR1548192.C.miliaris.TRINITY_DN1435_c0_g1_i1_Entry:2351.conotoxin.Conikotikot_len:547_tpm:194.10 403
MKMRMTIIVLVVVATAATFVGFSQVQERHPPWPPCCIMAAFDCIKYGCLDSSIECLEKCVEEATGQCEGDPDLGCCHAFEICLTPCFIAGLRQPIDCLVECSTVKC
>SRR1548192.C.miliaris.TRINITY_DN1548_c0_g1_i4_Entry:4116.conotoxin.Conikotikot_len:592_tpm:179.86 404
MAMNMWTTISVCVVVVMATTVVGSTPLQEQGLSLDERRNVGCCAWEFYDCLIQGIWRKRLNMCYNQASRICTRGLPGGCCPGLWVCFQGCTSKDRAVCYYHCKFARC
>SRR1548192.C.miliaris.TRINITY_DN1564_c0_g1_i2_Entry:5652.conotoxin.Conikotikot_len:336_tpm:153.86 405
MAMNMWMTISVCVVVVMTTTVVGSTPLQEQGLSLDERRDVGCCGLEFDGCLLGSESWQGRLGTCYRQ
>SRR1548192.C.miliaris.TRINITY_DN1564_c0_g1_i1_Entry:4116.conotoxin.Conikotikot_len:562_tpm:19.16 406
MAMNMWMTISLCVVVVMATTVVGSTPLQEQGLSLDERRNVECCAWEFYDCLIRVKRDIWKRRLNMCYNQASRICTRGLPGGCCPGLWGCLQRCTSSDIDGCHFSCIFGC
>SRR1548192.C.miliaris.TRINITY_DN1480_c0_g1_i2_Entry:4725.conotoxin.Conikotikot_len:644_tpm:6.40 407
MNAGMTLSMLVMVVLATAVDGSTAIEGNKGDSAGVDRARRDGAGGCCLQFMQCSEQCVGPKQECWDQCWEETSTACKERVTEGYCIMFEGCHRNCDTFVHDCTTVCEYEAKYKSTLFSGIHCSGFDTSYGDCRTNADLPAKYHCFQSNKHVPC
>SRR6983161.C.ermineus.TRINITY_DN15866_c0_g1_i1_Entry:5928.conotoxin.Conikotikot_len:619_tpm:7.20 408
MDMKMTFSGFVLVVLITTVVGSSVRRGEVSNALIHCRLPEFRVCLLECWSLGKSDCYAFCTTVMAELHGLKTNRFDCTIYKTCYYRCYVYGKTERHCWEGTAASVTGKVTDLEFC
>SRR6983163.C.ermineus.TRINITY_DN40_c0_g1_i11_Entry:2351.conotoxin.Conikotikot_len:1011_tpm:63.18 409
MNMRMTIIVFVVVATAATVVGSTPSEERPSLPINCCIMTSVACALYTCPTAPLECNDFCHLEVATGICGGDPVDGCCPEFMGCFMECLTDGSKSPFICFGLCKKFGCWWVQGDANHS
>SRR6983163.C.ermineus.TRINITY_DN223_c0_g1_i5_Entry:5928.conotoxin.Conikotikot_len:627_tpm:13.19 410
MDMKMTFSGFVLVVMVTTVVGSSVRHGEVSDNLMHCQLPHFRWCLWDCWTLIAGDCYASCTTVVAELHGPETNRFDCTIYKTCYYRCYMYGKTEPHCWEGAAKNVTGDVHDLETC
>SRR6983164.C.ermineus.TRINITY_DN1219_c0_g2_i3_Entry:5693.conotoxin.Conikotikot_len:782_tpm:5536.53 412
MAMNMSMTLSMFVMVVVAATVTGSTRFQKRGLRHMKRDDCCIGNTYGCLKRRPGQEHEQAMPCKHEATIRCPGSDIDGCCPGYATCMSIFAKDNLIPAHYHCEKRPCYT
>SRR6983165.C.ermineus.TRINITY_DN45_c0_g1_i4_Entry:2351.conotoxin.Conikotikot_len:882_tpm:19.98 413
MNMRMTIIVFVVVATAVTVVGSTPSEERPSLPINCCIMTSVACALYTCPTAPLECNDFCHLEVATGICGGDPVDGCCPEFMGCFMECLTDGSKSLFICFGLCKNFGCWWVQGDANHS
>SRR6983165.C.ermineus.TRINITY_DN236_c0_g1_i9_Entry:5929.conotoxin.Conikotikot_len:1075_tpm:2.06 415
MDMKMTFSGFVLVVMVTTVVGSSVRHGEVSDNLMHCQLPDFRWCLWDCWTLIAGDCYASCTTGLYDWRRKRSGRGVPHA
>SRR6983166.C.ermineus.TRINITY_DN1624_c0_g2_i13_Entry:2355.conotoxin.Conikotikot_len:878_tpm:66.13 416
MNMRMTIIVFVVVATAATVVGSTPLEERGSWPTSCCIRKTIECVRYKCLLTPLLCTPFCYSKGATARCGGDPDEGCCPAFFGCYISCLRGVAGKPFACYKTCRDVDCEL
>arenatus.TRINITY_DN841_c1_g2_i2_Entry:3642.conotoxin.Conikotikot_len:664_tpm:11564.53 417
MNMWMTFSVCVVVVMAVTVAGSTPLQKQGLSLDERSVPGCCLWGVYDCLRGGGGWKSRLYYCYYDKASAYCTRGLPGGCCPGLLRCFEDCTSPDSAVCFDRCKYVSC
>arenatus.TRINITY_DN871_c3_g5_i1_Entry:3627.conotoxin.Conikotikot_len:455_tpm:10990.15 418
MATNLWMTLSMLVMVVMATAVSDFTPFDEPNAGSAAQEVRSPTDCCRIPLLWQWCCPWLSPSSA
>arenatus.TRINITY_DN841_c1_g2_i1_Entry:3638.conotoxin.Conikotikot_len:659_tpm:9511.35 419
MNMWMTFSVCVVVVMATTVAGSTPLQKQDLSLDERRVPGCCLWSFYDCLRGGGGWKSRLYYCYYNKASAYCTIGRPGGCCPLLLRCFEDCTSPDSAVCYDRCKYVPC
>arenatus.TRINITY_DN841_c1_g1_i1_Entry:3641.conotoxin.Conikotikot_len:485_tpm:5944.16 420
MNMWMTFSVCVVVVMAVTVAGSTPLQEQGLSLDERRNPGCCPWEFYDCLIKRGVWRSRLYICYNMASRICAPGRSGGCCPMLLSCFERCGSSNSAVCYYRCKFSPCWM
>arenatus.TRINITY_DN871_c3_g5_i3_Entry:3629.conotoxin.Conikotikot_len:467_tpm:5751.66 421
MATNLWMTLSMLVMVVMATAVSDFTPFDEPNAGSAPQEVRSLPRDFPNCCHFPPLWKFCCP
>arenatus.TRINITY_DN904_c0_g8_i1_Entry:2839.conotoxin.Conikotikot_len:601_tpm:531.73 424
MTMSMSMTLSLFVMVVIAATVLGSTSLEDKDLGCEERGYHECCRREMRDCIQECASVWNADSCWDYCYYSAATNCRCHPSDGCCPKFLERYSSCLFHDGHGLSECWELTKHVPCW
>arenatus.TRINITY_DN871_c2_g2_i1_Entry:3624.conotoxin.Conikotikot_len:255_tpm:416.16 425
MATNLWMMLSMLVMVVMGTAVSYFIPFDEPNARSAPQKVRRFSTDYPECCWSPFLYEFCCPE
>arenatus.TRINITY_DN806_c0_g1_i1_Entry:3633.conotoxin.Conikotikot_len:573_tpm:306.71 426
MTMNMSMTLAAFVMVVMTATVVVSGPFQEKRDSCGDDLHQECCLSRTRRCLDICLINGVSATCWYPCYQVAGISCGCVPQNGCCPKFLDKMSFCLSEGHVIETCWEKNKRVPC
>arenatus.TRINITY_DN718_c0_g1_i1_Entry:5928.conotoxin.Conikotikot_len:621_tpm:228.60 427
MDIKMTFSGFVLVVLVTTAAGSSVRPILFHCRLPEFRICLYECWELNFDDCYGTCTTVIFEKHGSATNRFDCTVYKTCYYRCVLYDKPEDHCWDATAETVTGRFTDLEFC
>arenatus.TRINITY_DN806_c0_g1_i2_Entry:3635.conotoxin.Conikotikot_len:581_tpm:155.25 428
MTMNMSMTLAAFVMVVMTATVVVSGPFQEKRDSCGDDLHQECCMYETRHCLDICLIHGNAATCWYPCYKEAGINCGCVPQDGCCPTFLDKMSFCLSEGHVIETCWEKNKRVPC
>arenatus.TRINITY_DN806_c0_g1_i3_Entry:3634.conotoxin.Conikotikot_len:584_tpm:117.66 429
MTMNMSMTLAAFVMVVMTATVVVSGPFQEKRDSCGDDLHQECCTDQTGRCLDICLIHGNAATCWYPCYKEAGINCGCVPQDGCCPTFLDKMSFCLSKGHAIETCWEKNKRVPC
>arenatus.TRINITY_DN871_c1_g1_i1_Entry:3630.conotoxin.Conikotikot_len:303_tpm:27.61 430
MTLTMLVIVVMATAVSVSTPFDETKTGSAPREVRSLAFGPRFCCAGLAFQWCCPG
>arenatus.TRINITY_DN368_c0_g1_i1_Entry:3636.conotoxin.Conikotikot_len:472_tpm:26.30 431
MNMSMTLSGFVMVVTAATVIGSTPQEPDLSRMERDNRECCIEKTYQCLQGHPGEEHTYATSCHWDAANPCGVNPSKGCCTGYMHCMGIYVQENGLEPTHNYCKDRNCDRPGR
>arenatus.TRINITY_DN904_c0_g7_i2_Entry:2561.conotoxin.Conikotikot_len:568_tpm:23.62 433
MTMNMSMMLTMFVMVAIAATVLGSIPLEDKDADCDGLYDEECCRYHMHICFDHCYNGFNMDICWNISRKKSADICKCNPSNGCCPKFLEKYSSCLNSGKWPSECWQQSKFVPC
>arenatus.TRINITY_DN2013_c0_g1_i1_Entry:3644.conotoxin.Conikotikot_len:657_tpm:13.93 434
MNMWMTISLFVGVVMAATVVGSTPLQDQGLSRNGRNDECCRYAIADCVYWKYPNWKGELDTCDKQAAEYCKGRGAVACCPRYKRCYRRCTSNDPDVCNYRCRRESCR
>arenatus.TRINITY_DN904_c0_g7_i1_Entry:2562.conotoxin.Conikotikot_len:590_tpm:12.23 435
MTMNMSMMLTMFVMVAIAATVLDSIPLEDKDTYPYGPTYDECCKREVRDCFNRCYYNGQTADFSFDNCHEQSAYNCNGLPGTCCTRFLEKYGLCVFRGQSPIECWRQYKSESC
>coronatus.TRINITY_DN615_c1_g1_i1_Entry:2351.conotoxin.Conikotikot_len:607_tpm:3818.37 436
MNMLMTSIVFVVVATAVTFVGSSSVEERHSWPPCCVRDIIECVRYGCLDSPRGCLKDCVGEATNRCGGDPIVGCCPGFEICVTSCLRAGLEQPTACILQCKDVKC
>coronatus.TRINITY_DN1786_c0_g1_i1_Entry:5928.conotoxin.Conikotikot_len:629_tpm:895.95 437
MDMKMTFSGFVLVVLVTTVVGSSVRRGEVSSNLNHCQLPAFRKCLLGCWSLNCNCDCFAYCTTVLAAEYGTVTNEPDCEIFKDCYYRCYVLGKPEDHCWEGTAGSVTGEVTDLETC
>coronatus.TRINITY_DN750_c0_g1_i1_Entry:4133.conotoxin.Conikotikot_len:618_tpm:629.26 438
MTMNMSMSLSVFLMVVIAATVPGSTPLEEKGLNCGEWTYHECCRHEIRYCVEGCPSASCWDNCYYSAATNCERHPSDGCCPKFLESYYSCLFHDGDGLSECWERFKHVACW
>coronatus.TRINITY_DN744_c0_g1_i3_Entry:4121.conotoxin.Conikotikot_len:685_tpm:186.79 439
MATRLWMTLIMLVTVVMATALSDSTPFDEAKRNTPEKKDDGSDGCCFEIAKCYNQCKEDGLVAICWPWCRDEGRADCRERDSEDYCRLFTACYEYCEAQLRTGCDEHCRYEAKWDCLLGEEDCCSGAGEPFKSCVMAGVGDALADPCFEQFQEVSCLL
>coronatus.TRINITY_DN561_c0_g2_i1_Entry:4114.conotoxin.Conikotikot_len:575_tpm:124.41 440
MAMNMWMTISVCVVVVMATTVVGSTPLQEQGLSLDERHNVGCCTWEFYDCLIRGIWKIRLNMCYNQASRICTRGRSGGCCPGLLRCFQRCTSNDRAVCYYYCKSAPCWF
>coronatus.TRINITY_DN625_c1_g1_i1_Entry:2567.conotoxin.Conikotikot_len:563_tpm:71.29 441
MAMTMWMTYIVFVMAVMATTVTGSAPSQEQELNRNDRDVERCCAVKVEQCLREIGCLGSGDRFCAEPCHTTDTSGCGPYAADHCCSNYKFCLAECLISLEDPPADPLDICYEGCKEGEPCY
>coronatus.TRINITY_DN625_c1_g1_i2_Entry:2567.conotoxin.Conikotikot_len:566_tpm:41.45 442
MAMTMWMTYIVFVMAVMATTVTGSAPSQEQELNRNDRDIQRCCAETVEQCVRANGCLGSGDRHCAACHITDMSGCGPYADYNCCISYKFCLSQCFLVISLVDPTSDPLDNCYYNCDKDKPCH
>ebraeus.TRINITY_DN333_c0_g1_i1_Entry:2993.conotoxin.Conikotikot_len:590_tpm:139.36 443
MAMNVWMTISVFVVVVMATTVIGSTVSHEQKRDRSSRKCCATKAYQCLRDHKCFEPIDYKCGQPCKNTDTTSCRPTAGDNCCMIYKHCLVECQIFRSDRRGDQLLYCYELCSDSYPC
>gloriamaris.TRINITY_DN2406_c0_g1_i2_Entry:5928.conotoxin.Conikotikot_len:629_tpm:257.90 444
MTMDMKMTFGGFALVVLVITVVGTSGHRGEFPNNLVHCRLPEFRFCLLTCWIEDGRNCFSNCTFEIGKNLGFHTHGFDCTVFKVCYYRCYLFGRPEAHCWNKAAATVTGEVAELDVC
>gloriamaris.TRINITY_DN2406_c0_g1_i1_Entry:5928.conotoxin.Conikotikot_len:629_tpm:35.98 445
MTKDMKTTFGGFALVVLVITVVGTSGHRGEVSDNLSHCRLLEFRLCLLECWIEDAPYCFPGCTMGILLEHGFRTIRRDCNVFKLCYYRCMLLGKTEDHCWNGTAASVTGDMVDLETC
>lividus.TRINITY_DN859_c0_g1_i1_Entry:4510.conotoxin.Conikotikot_len:415_tpm:9632.69 446
MAMNMSMTLIMFVMVVMAAIVIDSTLLRELDLSRGKRTRSCCIETTYECLQTEDCIEQGDIYSCHWEAASPCGVD
>lividus.TRINITY_DN859_c0_g1_i3_Entry:4509.conotoxin.Conikotikot_len:772_tpm:2145.36 447
MAMNMSMTLIMFVMVVMAAIVIDSTLLRELDLSRGKRSRSCCIETTYECVQNEECITSGSVWSCHWEAANPCGVDPSEGCCPGYAYCMGLWAEPCDIPANHAACSEVYCHPPGT
>lividus.TRINITY_DN685_c0_g1_i1_Entry:5928.conotoxin.Conikotikot_len:604_tpm:282.94 448
MDMKTTFSGLVLVVLVTTVVGTSVSRGLVSGNLHHCRLPEFRTCLLDCWIMGEGDCYARCTTVTAELFGSKTNRFDCTVFKVCYYRCYVLKKPEAHCWKGTAETVTGDVRDLDTC
>lividus.TRINITY_DN433_c0_g1_i1_Entry:4514.conotoxin.Conikotikot_len:596_tpm:120.85 449
MAMNVWMTLSVFVVIVMTTAVTGSEQERNRSVRTKKICCAMKTYECLRANGCLLPQDSQCANGCKNTDTTSCYSFPGNGCCVTYMSCLVDCQIMAGSSGPDPLLQCYNSCKNAHPC
>lividus.TRINITY_DN947_c0_g1_i5_Entry:4515.conotoxin.Conikotikot_len:3519_tpm:48.16 450
MPMHMSMTLSVSALVVIATTVLGSTPLGGRDLECGEEEYHECCRYGLKNCLERCTSIQEILYCWDVCLLFASTDCGGQPSDGCCPNFNDYFLACLFFDGDVVSNCWEEHKDEPC
>marmoreus_MP.TRINITY_DN1206_c0_g1_i1_Entry:5928.conotoxin.Conikotikot_len:460_tpm:7.88 451
MSMDMKMTFSGFMLVVLVTTVVGWHYHRGEVADNLNHCRLPEFRLCLLECWDSDEGHCFARCTLVMAEAHGPHTNAFGCQVFKICYHRCILFGKFENLCWNGAAETVTGTTADLELC
>quercinus.TRINITY_DN922_c0_g1_i1_Entry:4514.conotoxin.Conikotikot_len:809_tpm:11227.44 452
MAMNVWMTISVLVVVVMATAVTGSTPSQEQERSSVDRTKKSCCAMKTYECLRDRDCLISQDSDCATPCKNIDTSGCDSADGNDCCASYMDCVVDCQIDTGSDVEDPLAVCYNSCNSAHSC
>quercinus.TRINITY_DN553_c0_g1_i1_Entry:4651.conotoxin.Conikotikot_len:545_tpm:377.39 453
MAMNMSMTLIVFVMVFILATVIDSTLLQEPDLNPMERSTRDCCIEATYQCLLNHHCQEHDHLTGCHWEAASPCGVDPVEGCCYGYMYCMGMWMEACNIDPVHNECKNEYC
>quercinus.TRINITY_DN0_c0_g1_i1_Entry:5928.conotoxin.Conikotikot_len:580_tpm:91.39 454
MDMKTTFSGFVLVVLVTTVVGTSVRRGLVSDNLHHCWLPEFRTCLLECWIVEKGDCYARCTTMTAELFGSKTNRFDCTVYKVCYYRCYLLGKSEAHCWEGTAASVTGDVRDLETC
>quercinus.TRINITY_DN808_c2_g1_i5_Entry:4652.conotoxin.Conikotikot_len:2942_tpm:31.46 455
MPMNMSMTLSLSAMVVIAATVLGSTPLEDKDLECGDEEYHECCRYGMKNCLERCTSIQEILYCWDICLLFASTDCGGQPSDDCCPEFLHVLFACLFFVGDVVSKCWEEYKHEPC
>rattus.TRINITY_DN868_c1_g1_i1_Entry:2355.conotoxin.Conikotikot_len:644_tpm:9864.95 456
MTFNMSMTLSAFVMVVTVASVAGSGPFQSGEISSERSEGIHDGCYKQEIGRCLKKCEITVKLPCEPERCFIRCMTNSPNICSSPSPGCCPIFLEIMSSCLMRERGVQYCWNLYQNVHCW
>rattus.TRINITY_DN868_c1_g1_i3_Entry:2355.conotoxin.Conikotikot_len:513_tpm:5493.42 457
MTFNMSMTLSAFVMVVTVASVVGSGPFQSGEISSARSERIYDGCYKQEMQRCLEECEITFKSRCSTHRCLITCMTTSRNKCRGTSPDCCPNFMDQMSSCLMLVGDVWHCWNQLQNVDCW
>rattus.TRINITY_DN868_c1_g1_i2_Entry:2355.conotoxin.Conikotikot_len:508_tpm:3276.29 458
MTFNMSMTLSAFVMVVTVASVVGSGPFQSGEISSECSEGIHDGCYKQEIGRCLKKCENTFLLLCEPERCFIRCMTSSPNICSGPSPGCCPIFLEIMSSCLMRERGVQYCWNLYQNVHCW
>rattus.TRINITY_DN2255_c0_g1_i1_Entry:4726.conotoxin.Conikotikot_len:679_tpm:2769.40 459
MAMNMLVTLSVSVVVVVAATLIGSTPLQEPDLRQTDREIDSETKECCTNRTYTCLKKYPNREQDATTYCHFFAARPCGRSPIDGCCNGYMYCMYLNVEENGLELSHPICIKRPC
>rattus.TRINITY_DN857_c0_g1_i3_Entry:4737.conotoxin.Conikotikot_len:697_tpm:2126.25 460
MAVNMWMTMGVLVVVFMAEQGLCCNGVNWPSCCHSRVYECVTQCGDSDLNKCIDDCDAAMRVRCQCEDPHCCLGFLVCFKRCALEEGDTLLHCYNQCDLVSCLVPED
>rattus.TRINITY_DN800_c0_g1_i3_Entry:2839.conotoxin.Conikotikot_len:563_tpm:1421.35 461
MSMTLSVFVMFAIAATVLGSPKARGHGYDCEFQECCKFELTLCINKCHDVSELDWCLDHCTESAIVSCKESAPMACCTPFANCYYLCLLAKHHTYECWDWCESERCYGVAGLC
>rattus.TRINITY_DN857_c0_g1_i4_Entry:4738.conotoxin.Conikotikot_len:702_tpm:1364.80 462
MAVNMWMTMGVLVVVFMAEQGLCCNGVNWPSCCHYGVHDCVTQCSDSDLNKCIDDCDAATRIECQCEDPHCCLGFLVCYKRCALDDGDSIDWCYSKCDIVSCLVPEDES
>rattus.TRINITY_DN581_c0_g1_i1_Entry:4732.conotoxin.Conikotikot_len:844_tpm:815.39 463
MAVNLWMSLGMLVMVVMATTVRDSTALVEGERDPLEPKDDGSDGCCFEVAECWEQCLKDGQEPYCWPWCRDEGRAICREQDSQRYCQVFHGCYDFCEKQQLDGCAKYCQLETKWQCVMVGEGCCTGLNRTFTQCVNRNLAFPMKYRCFEETKNVSCLSV
>rattus.TRINITY_DN800_c0_g1_i1_Entry:2839.conotoxin.Conikotikot_len:594_tpm:732.99 464
MSMTLSVFVMFAIAATVLGSPKARDHYPDFTFHECGEAERQICVDHCLHFATLDYCRDPCNERAEVNCRHYLSLTSCPAILYCLNLCQHYGHYLYTCWERCQFEPCY
>rattus.TRINITY_DN800_c0_g1_i2_Entry:2839.conotoxin.Conikotikot_len:594_tpm:628.11 465
MSMTLSVFVMFAIAATVLGSPKARDHYPDYTFHECGKAERQICEDHCLHFATLDYCWDFCNERAEENCRYYLSLTSCPAILYCLNSCQHDGHYLFTCWKHCQFEPCY
>rattus.TRINITY_DN857_c0_g1_i6_Entry:4734.conotoxin.Conikotikot_len:610_tpm:254.85 466
MAVNMWMTISVCVVVVMAATVVGSSPSQDQGLSRNDRTNSACCLWHFYQCLRRMQGGWRRSLRFCFNTAATSCHGCCTGYYSCFRQCPYSNQATCYQRCKNERC
>rattus.TRINITY_DN2214_c0_g1_i1_Entry:4740.conotoxin.Conikotikot_len:579_tpm:245.32 467
MWMTISIFVVVVMEATVVGSTPLQEQGLSRREQTMRECCLEKTHDCAMQSFITGEHDTYPLLVNCYGIHAQMDCFCDDDAGCCPGFFDCYHNCAFEDSPIDYCYDKCSDVPC
>rattus.TRINITY_DN737_c0_g1_i4_Entry:4725.conotoxin.Conikotikot_len:1058_tpm:243.13 468
MAMNAGMTLSMVVMVVLATAVGGSTPIEGIKGDSPGSERGRRDGVNGCCIKFMACFQQCRASQDDCWNQCWQEATAACKARVSIGYCIAFQACHRNCDRFEHDCEQVCEYEAKYKHFENPAFSCKGFLEGFVDCFSNTELPAKYYCFLSNKDVTC
>rolani.TRINITY_DN11245_c0_g1_i1_Entry:5928.conotoxin.Conikotikot_len:794_tpm:92.47 471
MDMKMTFSGLVLVVLVTTVFGSSVRRGEVSDHLNHCRLLEFRLCLYECWSLNSGDCYALCTTVITESHGSETNRFDCTIYKTCYYRCYVCGKPEDHCWEGTAASVTGKVTDLEFC
>rolani.TRINITY_DN5528_c0_g1_i1_Entry:2256.conotoxin.Conikotikot_len:226_tpm:6.83 472
MTLSVFVMVVVAATVIGSIRLQKPGLSRMERDRSCCLRHMLSCLKGHPGQEYTFTTLCYSGLYFRKGETKSVCV
>rolani.TRINITY_DN5528_c0_g1_i2_Entry:2256.conotoxin.Conikotikot_len:262_tpm:5.38 473
MTLSVFVMVVVAATVIGSIRLQKPGLSRMERDRSCCLRHMLSCLKGHPGQEYTFTTLCYSDSGAQCGTEDIDGCCNGYRMCFLRNV
>sponsalis.TRINITY_DN824_c0_g1_i1_Entry:5128.conotoxin.Conikotikot_len:848_tpm:3228.72 474
MAMNMRMTLSVLAVVLLTTTIVRSTSLQDHKRKALQRRGDLTAMCCFLFFGCYRECKNNGREDCVEDCRNDHRDVCYWDHPVYCLSFGSCYDKCIETKPEDHCNKGCSYEAKLKCIQEDFFNCCPNFMMCYYECREEYDLCSEACKEAEC
>sponsalis.TRINITY_DN879_c0_g2_i4_Entry:2355.conotoxin.Conikotikot_len:705_tpm:2237.95 475
MTLNMSMTLGAFVVVVMTTTVLSSSPLQERRHDCGERVYNECCRHEMRYCLEKCFVDADFERCWDSCYADAAHKCGRGPSDGCCPKFLEKISSCLLHGLSFYDCWEATKFVPCW
>sponsalis.TRINITY_DN879_c0_g2_i3_Entry:2355.conotoxin.Conikotikot_len:615_tpm:987.41 476
MTLNMSMTLGAFVVVVMTTTVLSSSPLQERRHDCGKKVYNECCRHEFRRCLPQCLVDADFETCWDFCYAEAAGQCGRGPSDGCCPKFLENMESCLLHGHSFYDCWEATKFVPC
>sponsalis.TRINITY_DN879_c0_g2_i1_Entry:5330.conotoxin.Conikotikot_len:439_tpm:965.31 477
MSMTLGAFVMVVMTTTVLSSSPLQERRHDCGERVYNECCRHEMRYCLEKCFVDADFERCWDSCYAEAAHNCGRGPSDGCCPKFLEKISSCLLHGLSFYDCWEATKFVPC
>sponsalis.TRINITY_DN824_c0_g1_i3_Entry:5131.conotoxin.Conikotikot_len:836_tpm:490.15 478
MAMNMRMTLSVLAVVLLTTTIVRSTSLQDHKRKALQRRGDPTAMCCFLFWGCYRGCENNGGEYCLENCRNDNKDECHLDHPFYCLSFGSCYDKCIETKPEDHCNKGCSYEAKLKCIQEDFFNCCPNFMMCYYECREEYDLCSEACKEAEC
>sponsalis.TRINITY_DN824_c0_g1_i2_Entry:5128.conotoxin.Conikotikot_len:842_tpm:477.20 479
MAMNMRMTLSVLAVVLLTTTIVRSTSLQDHKRKALQRRGDLTAMCCFLFFGCYRECKNNGREDCVEDCRNDHRDVCYWDHPVYCLSFGSCYDKCIETKPEDHCNKGCSYEAKLKCIQADFVDCCPNFMMCYYECRNKYDQFHCSEACEKVTC
>sponsalis.TRINITY_DN879_c0_g2_i5_Entry:5336.conotoxin.Conikotikot_len:439_tpm:388.03 480
MSMTLGAFVMVVMTTTVLSSSPLQERRHDCGKRVYNECCRHEFRRCLGQCLVDADFETCWNFCYAEAAHNCGRGPSDGCCPKFLEKISSCLLHGLSFYDCWEATKFVPC
>sponsalis.TRINITY_DN564_c0_g1_i1_Entry:2351.conotoxin.Conikotikot_len:549_tpm:362.32 481
MRMTIIVFVVVATAATVVGSTPVEERQSGPSCCIKHLIECNLYKCPGKPFDCSLFCYEDGATPRCNGDPEAGCCPPFMKCYARCLWREAREISPCYEACKHLDCVP
>sponsalis.TRINITY_DN517_c0_g1_i1_Entry:5135.conotoxin.Conikotikot_len:553_tpm:58.04 482
MAMNVWITISVFVVVVMATTVIGSIPSQEQERGSNGHNIRTCCAQMSYFCLRNNGCSNKRKSDCVELCSNTDTSGCGRTADDNCCSHYMYCLADCQMSQVQGGDPLFICYRHCKELRC
>sponsalis.TRINITY_DN1755_c0_g1_i1_Entry:3628.conotoxin.Conikotikot_len:516_tpm:29.52 483
MAMKHWMTLSMLVMVIVMATAVSDPIPFDETKAGSARQELHRLVLRHSFCCSTGPIQEWCCPS
>sponsalis.TRINITY_DN532_c0_g2_i1_Entry:5928.conotoxin.Conikotikot_len:565_tpm:27.11 484
MAMKMTFSGFVLVVLVTTVAGWPKGGELADNLEHCELPAFRLCLVECWELDGANCDVSCTIEQVEKLGSTTFGFDCTVFKYCYVRCQILGKPEDHCWKGTAASVTGKVGDLTFC
>sponsalis.TRINITY_DN690_c1_g1_i1_Entry:5132.conotoxin.Conikotikot_len:437_tpm:14.32 485
MATNRWMTLSVFVVVVMAATVVGSTPSQEQGLSLHERRNPACCLWEFYDCLIQRRKLRKRLRVCDIRTSRICASVRYGGCCPEILRCFEECTSSDRAVCYHHCKAGVYLYLAGAG
>sponsalis.TRINITY_DN532_c0_g1_i1_Entry:5928.conotoxin.Conikotikot_len:563_tpm:12.49 486
MAMKMTFSGFVLVVLVTTVAGCPKGRGEVADNLDHCRLPEFRLCVKKCLDLKKDNCYFDCTLAQVDNRWHSTIRFDCTVFKYCYFRCYVLGKPEDHCWKETAASVTGEAGDLKSC
>striatus.TRINITY_DN23440_c0_g5_i1_Entry:unipro5656.conotoxin.Conikotikot_len:1760_tpm:4437.59 488
MAMNMSMTLCVFVMVVVAATVIDSTQLQEPDLSRMRRSGPADCCRMKECCTDRVNECLQRYSGREDKFVSFCYQEATVTCGSFNEIVGCCYGYQMCMIRVVKPNSLSGAHEACKTVSCGNPCA
>terebra.TRINITY_DN2896_c0_g1_i1_Entry:5448.conotoxin.Conikotikot_len:868_tpm:1720.18 492
MAMNMRMTLSVLVVVVLTTTLVRSTALHEDERGALQRRGDTTAMCCFTIFGCYRECEDRGGMYCWENCANDYEYECYGDHAYYCWSFGTCYAKCITEESQDRCFKGCSYDAKLKCVGEGFTGCCHNFMLCYYECRQMNNHHSCSDMCGKVSC
>textile.TRINITY_DN8091_c0_g2_i1_Entry:5928.conotoxin.Conikotikot_len:724_tpm:125.89 494
MTMYMKTTFGGFVLVVLVITVVGTSGHRGESPNNLIHCRLPEFRFCLYRCWIEEERNCFSNCTFEIGKNLGFHTHGLDCTVFKICYYRCYLFGRPEAHCWNKAAETVTGEVTDLDVC
>textile.TRINITY_DN8091_c0_g1_i1_Entry:5928.conotoxin.Conikotikot_len:729_tpm:10.27 495
MTRNMKMTFSGFVLIVLVTTVVGWPDHRGEVSDNLSHCRLPEFRLCLLECWIEDERYCFPGCTFGILLEHGFHTIRPDCNVFKFCYYRCILLGKTEAHCWNGTAASVTGDMADLETC
>tribblei.all.TRINITY_DN8739_c5_g1_i3_Entry:2993.conotoxin.Conikotikot_len:799_tpm:1809.50 496
MAMNMWMTISVFVVAVMATTVIGSTPSQVQEPGRRSEVDKCCAKRIYKCLKDNDCIEPQRQCDGPCDVPEDCMDCCTQYTGCVSNCIWHYDIPSQPEQRGDPLRDCHNQCKNSC
>tribblei.all.TRINITY_DN8838_c2_g1_i2_Entry:2994.conotoxin.Conikotikot_len:698_tpm:791.34 497
MNMRTTISVLAVAVMATTVTASSLLQDQERETDDRKCCAIALYQCLKDGGCLVEGSSCQIACTFPHDCDICCQPYLLCVYNCLKASSNGEDVMRVCHTSCKDTSCE
>tribblei.all.TRINITY_DN9097_c0_g1_i2_Entry:3000.conotoxin.Conikotikot_len:1028_tpm:659.65 498
MNMWMTISMFAVVATAATVVGSTPLEERQPRDCCHSIFYECAAEECSFTDDLLCAEMCWDAATDVCGGDPDSGFCPSFFGCFKDCVFTESGPHFLCYELCKMGQRPWDCCHSVFYECAGEACSFTDDPGCPEMCYLDAATDVCGGHPDFGCCPSFFDCFMDCVFVESGPHFRCYELCKTVPCWLDK
>tribblei.all.TRINITY_DN7391_c0_g1_i1_Entry:5131.conotoxin.Conikotikot_len:920_tpm:339.10 499
MAMNMWMTLSVLVVVVFTTTVVCSTSLDEDKREALQLRWDTASLCCLSIYGCYWECKTKGGDNCWLWCAQENYDVCNGMYGDYCWPFANCFKECIKTKSKEHCFNGCTYEAKLKCIEEGYVACCPKFMTCYNECLENTGQYSCSNQCEGVGC
>tribblei.all.TRINITY_DN9585_c0_g1_i6_Entry:5929.conotoxin.Conikotikot_len:766_tpm:191.89 500
MDMKMTFSGFVLVVLVTTVVGRSFLGGEVPVNLNHCRLTNFRMCLFECWELNTDAYCYAYCTTVMAQEHGVETNWFDCTIFKYCYRRCRLDGKPEHHCWDATTETVTGKMEDVETC
>tribblei.all.TRINITY_DN9585_c0_g1_i1_Entry:5928.conotoxin.Conikotikot_len:559_tpm:161.84 501
MDMKMTFSGFVLVVLVTTVVGWSFLDDEVSVKLEHCRLPEFRQCLLECWGFEGCFAHCTAEIADHFGDQTDSFDCTVFKTCYERCYLLGKSEEHCWEGTAATVTGEVEDLETC
>tribblei.all.TRINITY_DN9097_c0_g1_i3_Entry:3000.conotoxin.Conikotikot_len:797_tpm:118.96 502
MNMWMTISMFAVVATAATVVGSTPLEERQPRDCCHSIFYECAAEECSFTDDLLCAEMCWDAATDVCGGDPDFGCCPSFFDCFMDCVFMESGPHFGCYELCKTVPCWLDK
>tribblei.all.TRINITY_DN4146_c0_g1_i1_Entry:3000.conotoxin.Conikotikot_len:464_tpm:51.19 503
MNMWMTISVFVVVATAATVVGSTVLGERHPWNCCRIATYECARGKCGPNLDPNCVAFCYFIAANNTCGSEAEDGCCFPFFDCFMDCVFYASGSYRLCFSICKHAACTAK
>tribblei.all.TRINITY_DN8403_c0_g1_i1_Entry:2998.conotoxin.Conikotikot_len:760_tpm:37.89 504
MAMNLSMTISVLVVVVMATTVVGSTPLQDQGLSRNERNIHECCTRETHQCTTQCWDSNDEDTFYCLPNCYHIYATEYCGSDNRSGCCLGFLDCYLNCAVENRTDLPFCYNSCKDVSC
>tribblei.all.TRINITY_DN7327_c0_g1_i1_Entry:2997.conotoxin.Conikotikot_len:688_tpm:35.39 505
MWMTHIVFVTVVMAATVIGSTALQKQELNRNDRDIQECCADKANECLRIDGCYQSQEESCAEWCYYTDTSSCGDQADVVCCFDYQYCMTECLFPHQDLYPEMLGDCYDYCKEYEQC
>tribblei.all.TRINITY_DN8363_c0_g1_i6_Entry:2995.conotoxin.Conikotikot_len:370_tpm:17.03 506
MNMRTTISVFVVAVMATTVTVSSPLQEQERATTPKCCGMTLYQCLKRDGCLGTTTPCSGHCRFSRMWKQCYNTGMWKQCYNTGMWKQCYNTGMWKQCYNTGMWKQC
>tribblei.all.TRINITY_DN8363_c0_g1_i2_Entry:2995.conotoxin.Conikotikot_len:401_tpm:3.47 508
MNMRTTISVFVVAVMATTVTVSSPLQEQERATTPKCCGMTLYQCLKRDGCLGTTTPCSGHCRFSRMWKQCYNTGMWKQCYNTGMWKQCYNTGMWRCRHRVHVHVEFQCVCVCVCVC
>varius_MP.TRINITY_DN990_c0_g1_i1_Entry:3016.conotoxin.Conikotikot_len:850_tpm:29468.26 509
MAMSMWMTISVFVVVAMAATVVDSTPLQEQGLSRNDRDNPGCCRWDMYDCLYRQQNWRNSLNYCYNKGVRMCTSPRDVRCCNAFFHCLNQCPFGDHAICYSGCKDVPCWLR
>varius_MP.TRINITY_DN1132_c0_g1_i1_Entry:5333.conotoxin.Conikotikot_len:714_tpm:2368.15 510
MAMTIRMTMTVAVLAVIATTVVCSSQLPEDKRDKLQRREQMYDRCCYVIQQCAQACQEREYAIDCWDHCRMIKSRLCGAGPSPHYCTKYEECCYSCKDGSGHECMEACAIDAKRLCIDIGTHDCCPKFMKAAVACHHQTGKDIGSCLLENVNVPC
>varius_MP.TRINITY_DN3952_c0_g1_i1_Entry:5330.conotoxin.Conikotikot_len:481_tpm:18.62 511
MAMNMSMTLSAFVVVTMAATVIGSSPFREKSSTCGDEIYNECCRHEMRRCLHACLMDGYHDTCWFPCYERAASECGREPTDGCCPAFLDKMSGCLLRGVTLEACWEQTRFVPCW
>varius_MP.TRINITY_DN4221_c0_g1_i1_Entry:2560.conotoxin.Conikotikot_len:211_tpm:12.21 512
MNMSMTLSAFVMVFMAAAVIGTDPVSVNSFTCGGRLYGECCRHELRRCLENCLEVFKKRKCNDRCYLVAA
>virgo_MP.TRINITY_DN479_c0_g1_i1_Entry:5448.conotoxin.Conikotikot_len:872_tpm:8065.07 513
MAMNMRMTLSVLVVVVLTTTAVRSTALHEDKRGALQRRGDTTAMCCFTIFGCYRECKASGGEYCWENCANDYEYECYGDNTFYCWSFGTCYANCITEEGQDHCFKGCSDEAKLKCIEEGFTGCCHNFMMCYYECRLTRNHVFCSDQCGDVPC
>virgo_MP.TRINITY_DN218_c0_g1_i1_Entry:3150.conotoxin.Conikotikot_len:886_tpm:2049.09 514
MAMNMWMTISVFVVVVLATTVIGSTPSQEQERNNGIRCCAIDSYQCLRDNGCLFPIDIDCAEQCKTTDTSYCGHAAGDCCFSYKSCLVDCQIERGDEPGDQLRNCYNNCNSQEAC
</seq>
<seqgroups>
name=Con-ikot-ikots
type=2
size=10
hide=0
color=174;131;124;255
numbers=21;22;23;25;26;28;29;30;32;34;35;36;37;38;39;40;44;46;47;49;50;51;54;56;57;60;61;64;65;69;71;77;78;80;81;82;83;84;85;86;87;88;89;90;93;95;96;97;98;99;101;102;103;104;105;106;107;108;109;112;114;115;116;117;123;124;125;126;127;129;131;132;134;140;141;142;143;144;145;146;147;148;149;150;152;154;155;156;157;158;159;160;161;162;163;167;169;171;172;173;174;175;176;177;188;189;191;192;193;194;195;196;197;201;203;205;206;207;210;215;216;220;221;223;225;226;227;228;231;236;238;239;240;241;242;243;245;247;249;255;256;259;262;264;265;266;273;274;281;285;286;287;289;291;292;293;294;295;297;301;302;303;304;305;306;308;311;314;316;317;318;319;320;321;322;325;327;328;329;330;331;335;336;337;338;339;342;343;344;345;346;347;348;349;350;353;355;356;357;358;359;360;361;362;363;364;366;367;369;371;373;374;375;376;380;381;382;383;384;385;386;390;391;392;393;395;396;397;398;399;400;403;405;406;408;409;411;412;414;416;418;419;421;422;423;424;425;427;429;430;431;432;435;436;438;439;441;442;444;445;446;447;448;450;453;454;455;456;459;460;462;463;464;467;468;469;472;474;478;479;480;484;485;486;487;488;489;490;492;493;495;
name=Mu8
type=7
size=12
hide=0
color=0;0;0;255
numbers=0;1;
name=SLC
type=2
size=10
hide=0
color=39;101;52;255
numbers=0;1;2;3;4;5;6;7;8;9;10;11;12;13;14;15;16;17;18;19;20;24;27;33;41;42;43;45;52;53;55;58;59;62;63;68;74;79;100;111;120;121;153;178;190;199;202;208;209;214;217;219;222;244;251;268;269;270;271;272;278;279;280;282;283;284;298;299;300;307;341;387;394;402;404;407;417;426;433;434;437;440;443;458;471;473;476;477;482;483;
name=Cluster1
type=2
size=10
hide=0
color=153;0;153;255
numbers=31;48;66;67;72;75;76;91;92;94;130;136;137;138;164;165;166;168;182;187;198;200;229;230;250;257;261;263;288;296;310;334;340;351;365;389;401;428;449;451;452;457;461;465;466;475;481;491;494;
name=Cluster2
type=2
size=10
hide=0
color=255;153;0;255
numbers=70;73;110;113;118;119;122;128;133;135;139;151;170;179;180;181;183;184;185;186;204;211;212;213;218;224;232;233;234;235;237;246;248;252;253;254;258;260;267;275;276;277;290;309;312;313;315;323;324;326;332;333;352;354;368;370;372;377;378;379;388;410;413;415;420;470;
</seqgroups>
<pos>
0 -21.844591 21.543661 0.0
1 -21.752407 21.297579 0.0
2 -19.963924 20.650194 0.0
3 -19.352991 20.744644 0.0
4 -19.972713 19.851236 0.0
5 -20.154722 20.19067 0.0
6 -20.761002 20.295286 0.0
7 -20.544172 20.527315 0.0
8 -21.021389 19.800968 0.0
9 -21.712069 20.164076 0.0
10 -22.208689 19.97795 0.0
11 -20.694366 19.742144 0.0
12 -19.945435 21.783588 0.0
13 -22.60158 20.487556 0.0
14 -21.996506 20.931946 0.0
15 -22.251688 21.798187 0.0
16 -19.297966 21.973562 0.0
17 -19.506933 19.211609 0.0
18 -21.840763 22.671526 0.0
19 -19.069975 20.403292 0.0
20 -21.6864 20.722113 0.0
21 0.9817728 -13.858668 0.0
22 0.75524825 -12.754393 0.0
23 2.415584 -12.822555 0.0
24 -19.479635 21.672897 0.0
25 -5.4616547 -6.855995 0.0
26 -2.420822 -2.3626044 0.0
27 -20.162865 23.04708 0.0
28 1.9644811 -13.78344 0.0
29 -5.484094 -4.341582 0.0
30 -2.7014437 -1.2188725 0.0
31 16.96717 1.5746952 0.0
32 -6.0092926 -4.8087025 0.0
33 -21.673521 22.209097 0.0
34 -2.5423794 -3.1323948 0.0
35 -1.8673527 -7.469313 0.0
36 0.5362484 -6.435463 0.0
37 -5.2801876 -11.679519 0.0
38 -2.600441 -10.584854 0.0
39 -3.1747115 -11.172018 0.0
40 -1.4456462 -8.204322 0.0
41 -21.369255 20.501507 0.0
42 -22.303507 21.1924 0.0
43 -23.565165 23.162683 0.0
44 -7.2131987 -5.1423407 0.0
45 -19.776018 20.189695 0.0
46 -0.7863138 -2.7808263 0.0
47 -8.655237 -4.8448596 0.0
48 13.936313 0.01832675 0.0
49 -8.100958 -3.4683013 0.0
50 -6.6655045 -5.45108 0.0
51 -8.466149 -3.9793189 0.0
52 -19.561827 21.110035 0.0
53 -19.145445 21.447361 0.0
54 -9.859267 -5.107332 0.0
55 -19.477512 19.919222 0.0
56 -8.086667 -4.304291 0.0
57 -8.058659 -5.524234 0.0
58 -20.263819 19.935873 0.0
59 -19.902788 21.078945 0.0
60 -0.9617179 -2.729938 0.0
61 -0.21995363 -3.3597565 0.0
62 -19.506882 20.696383 0.0
63 -19.121542 19.986347 0.0
64 0.91304004 -6.022824 0.0
65 -1.560406 -2.6936603 0.0
66 13.820881 -5.354589 0.0
67 8.871991 -3.429749 0.0
68 -19.175062 21.247297 0.0
69 -1.1887307 -2.419208 0.0
70 25.239716 -8.085759 0.0
71 -7.888857 -4.8239565 0.0
72 9.468053 -3.6689188 0.0
73 24.209845 -7.401333 0.0
74 -21.492973 24.51085 0.0
75 11.109167 1.4412256 0.0
76 13.952942 -4.8654766 0.0
77 -3.060007 -1.651558 0.0
78 1.005874 -15.241524 0.0
79 -19.505116 22.380934 0.0
80 -5.9118156 -7.2591763 0.0
81 1.7895406 -12.407871 0.0
82 3.027029 -13.873303 0.0
83 -2.0966325 -8.13472 0.0
84 -2.1496904 -2.090378 0.0
85 -2.4025655 -0.97001326 0.0
86 2.9111354 -14.434912 0.0
87 4.132844 -9.910991 0.0
88 5.525897 -10.077158 0.0
89 3.5739539 -13.835365 0.0
90 3.7761917 -6.425108 0.0
91 9.758746 -3.9973695 0.0
92 14.22258 -5.148335 0.0
93 -0.55836535 -3.035805 0.0
94 16.020144 2.9576893 0.0
95 1.8532076 -8.847555 0.0
96 -4.930552 -10.4140625 0.0
97 0.75599194 -8.625943 0.0
98 2.7281227 -8.984325 0.0
99 0.6635493 -8.322569 0.0
100 -18.998798 19.248133 0.0
101 0.113258645 -8.303306 0.0
102 -2.790946 -8.274727 0.0
103 1.1746213 -8.835726 0.0
104 2.1454895 -8.749955 0.0
105 -4.196282 -1.6766137 0.0
106 4.4996243 -7.8577013 0.0
107 -2.162414 -6.982773 0.0
108 1.1369764 -7.5010643 0.0
109 2.7387624 -8.068301 0.0
110 23.320272 -11.369567 0.0
111 -21.325874 21.071367 0.0
112 -3.355946 -4.2034774 0.0
113 22.51851 -10.83215 0.0
114 1.4134263 -7.932423 0.0
115 2.9441307 -6.3566103 0.0
116 2.2131035 -6.935521 0.0
117 1.626676 -5.2383957 0.0
118 21.832129 -10.851214 0.0
119 24.900412 -7.665476 0.0
120 -20.700489 21.222137 0.0
121 -20.251137 21.467632 0.0
122 22.791597 -7.9078846 0.0
123 -8.027393 -6.9389853 0.0
124 -2.48382 -4.079627 0.0
125 2.0868201 -7.8612285 0.0
126 2.7423718 -7.6466303 0.0
127 -1.4850619 -4.6414604 0.0
128 25.154701 -8.865628 0.0
129 1.7776605 -8.078399 0.0
130 10.481231 -3.813991 0.0
131 -2.0101595 -3.5135722 0.0
132 -2.2403696 -3.2490544 0.0
133 24.866493 -9.521731 0.0
134 -1.7199204 -3.8154993 0.0
135 22.76695 -10.441461 0.0
136 10.424029 -3.2173483 0.0
137 12.446133 1.407884 0.0
138 9.9601965 -3.5355895 0.0
139 21.573101 -8.522022 0.0
140 -12.530266 -7.1462803 0.0
141 -1.5865198 -2.977338 0.0
142 -2.3011265 -2.4464228 0.0
143 -1.3412974 -8.825974 0.0
144 1.8196535 -10.622778 0.0
145 -1.2057642 -10.406384 0.0
146 0.8313987 -10.166905 0.0
147 -1.4964648 -12.387589 0.0
148 -7.26083 -6.369485 0.0
149 1.8560989 -6.538939 0.0
150 1.1189129 -6.93733 0.0
151 21.37891 -11.024319 0.0
152 -0.8015027 -4.165605 0.0
153 -22.003706 22.212397 0.0
154 1.396097 -6.2637134 0.0
155 0.99426174 -6.476204 0.0
156 2.7178235 -6.703257 0.0
157 -1.1132729 -3.6185281 0.0
158 0.875243 -6.7585692 0.0
159 -0.4070107 -3.5559168 0.0
160 1.4044387 -6.5316863 0.0
161 1.5718684 -6.769618 0.0
162 1.906546 -7.4281855 0.0
163 -0.13454302 -10.491016 0.0
164 14.757468 -4.276876 0.0
165 11.054809 -3.7712224 0.0
166 9.661685 -2.8400671 0.0
167 -0.13625139 -9.530352 0.0
168 9.957167 -3.1455088 0.0
169 0.89846236 -6.4187193 0.0
170 20.858404 -8.993337 0.0
171 0.6202059 -10.893649 0.0
172 1.9363576 -6.154098 0.0
173 -6.597143 -6.309318 0.0
174 1.812856 -5.821614 0.0
175 3.4785588 -6.115027 0.0
176 2.3131068 -6.1284738 0.0
177 -0.8703667 -12.506265 0.0
178 -20.41848 21.72564 0.0
179 21.217453 -10.1008005 0.0
180 21.546133 -9.709648 0.0
181 23.210772 -9.441777 0.0
182 10.611581 -3.4848795 0.0
183 23.908905 -9.32407 0.0
184 22.814926 -9.21432 0.0
185 23.090078 -9.921739 0.0
186 20.657936 -10.203586 0.0
187 14.818191 -4.815488 0.0
188 -1.5089504 -3.593111 0.0
189 -15.421746 -7.345225 0.0
190 -21.396095 22.410105 0.0
191 2.4896607 -8.309325 0.0
192 -0.035257336 -11.924814 0.0
193 1.1243665 -10.67014 0.0
194 -0.84030664 -3.8840137 0.0
195 -1.0488694 -3.0140364 0.0
196 0.93674177 -7.0124717 0.0
197 1.194669 -5.866657 0.0
198 9.872186 -2.533838 0.0
199 -21.102938 21.479681 0.0
200 15.201501 -3.8568544 0.0
201 1.7411577 -7.036417 0.0
202 -20.454279 22.630003 0.0
203 -0.4185893 -3.7609875 0.0
204 19.965048 -10.254044 0.0
205 -0.11640052 -10.969795 0.0
206 1.1870326 -7.305255 0.0
207 1.6763841 -6.253669 0.0
208 -20.330734 21.07868 0.0
209 -20.6519 23.021599 0.0
210 1.572758 -5.9233947 0.0
211 23.548897 -10.932163 0.0
212 20.736485 -9.732958 0.0
213 23.431713 -8.2441435 0.0
214 -21.173756 20.878956 0.0
215 3.2984915 -7.069299 0.0
216 2.9893816 -5.324125 0.0
217 -20.944437 21.715837 0.0
218 24.551954 -10.651527 0.0
219 -22.76587 21.831402 0.0
220 0.7780459 -6.6845927 0.0
221 1.1840978 -6.7104983 0.0
222 -20.392473 22.325773 0.0
223 2.0052764 -5.095047 0.0
224 24.46776 -9.2667055 0.0
225 2.6304421 -5.9739137 0.0
226 -10.988818 -7.4658833 0.0
227 -11.132938 -8.045821 0.0
228 1.9766878 -6.8615127 0.0
229 12.671059 3.8206358 0.0
230 15.242625 -4.4712844 0.0
231 -2.69257 -5.3029003 0.0
232 21.246088 -9.357454 0.0
233 22.861193 -11.070879 0.0
234 21.934778 -10.100709 0.0
235 20.84107 -11.117968 0.0
236 2.1543453 -6.5903816 0.0
237 22.991613 -8.463845 0.0
238 2.3893235 -5.0271516 0.0
239 2.4586396 -7.8867183 0.0
240 1.4047048 -7.081452 0.0
241 0.3299221 -10.206322 0.0
242 -12.022455 -7.335813 0.0
243 -11.495546 -6.8837695 0.0
244 -20.131153 22.136118 0.0
245 2.8936107 -6.0431166 0.0
246 23.76523 -9.879243 0.0
247 2.4172094 -5.3515825 0.0
248 20.81432 -8.4032955 0.0
249 -2.2989936 -4.956101 0.0
250 15.095159 -5.4141345 0.0
251 -20.971752 20.653011 0.0
252 21.57694 -10.451387 0.0
253 24.439562 -11.150648 0.0
254 19.927483 -9.466866 0.0
255 1.7101892 -7.733157 0.0
256 1.7988685 -5.477787 0.0
257 11.654868 0.49119398 0.0
258 22.156145 -9.384062 0.0
259 -1.3970395 -3.0191205 0.0
260 24.682117 -8.226721 0.0
261 11.265765 -3.3352797 0.0
262 -1.4364941 -1.3179221 0.0
263 11.052479 -3.0173361 0.0
264 -3.9336274 -3.3600402 0.0
265 -0.5214492 -10.186782 0.0
266 -2.3886013 -4.345849 0.0
267 23.887447 -8.524817 0.0
268 -21.082779 21.254864 0.0
269 -22.13593 22.975689 0.0
270 -22.626034 22.207863 0.0
271 -21.23549 21.73582 0.0
272 -21.563122 21.081297 0.0
273 1.504986 -5.648037 0.0
274 2.9200425 -5.6223555 0.0
275 23.89409 -11.415254 0.0
276 20.327248 -9.25645 0.0
277 24.524714 -8.742696 0.0
278 -21.38167 19.907757 0.0
279 -21.350529 21.324495 0.0
280 -20.098124 22.465055 0.0
281 2.2131765 -5.8691936 0.0
282 -20.754072 21.737902 0.0
283 -20.981504 22.026394 0.0
284 -21.279423 22.060152 0.0
285 -0.8533111 -9.225281 0.0
286 -1.3163505 -3.700346 0.0
287 -1.436023 -3.9983218 0.0
288 15.540883 -4.7448316 0.0
289 -2.032627 -5.0552917 0.0
290 22.337212 -11.464467 0.0
291 3.2621548 -6.3174915 0.0
292 -2.975088 -4.518568 0.0
293 -2.6929278 -4.7091227 0.0
294 -1.0774636 -4.3178387 0.0
295 -2.2737699 -3.4572384 0.0
296 9.440206 -3.1393466 0.0
297 -0.64809275 -8.864788 0.0
298 -20.541975 21.42044 0.0
299 -20.900446 21.479382 0.0
300 -21.496529 21.590576 0.0
301 -1.5977495 -3.242003 0.0
302 -12.163027 -7.913206 0.0
303 -1.2092192 -3.888297 0.0
304 -1.8184853 -2.681311 0.0
305 -2.9937634 -4.2828317 0.0
306 3.2279518 -5.5930233 0.0
307 -20.869259 20.999271 0.0
308 -1.5227752 -3.444127 0.0
309 20.958906 -10.556838 0.0
310 15.232425 -4.9602447 0.0
311 3.6553442 -7.2126265 0.0
312 24.554663 -10.06346 0.0
313 21.964664 -8.985267 0.0
314 2.0823352 -5.659476 0.0
315 23.790588 -7.86627 0.0
316 2.6882367 -6.9923096 0.0
317 -1.5599971 -3.8315086 0.0
318 -2.2324817 -4.1644373 0.0
319 -3.1436064 -3.6259942 0.0
320 3.529323 -6.8017964 0.0
321 -2.545687 -3.744068 0.0
322 1.4105663 -7.4891686 0.0
323 22.127377 -8.245221 0.0
324 23.940973 -10.599015 0.0
325 -1.0108075 -1.7392629 0.0
326 23.461317 -10.459833 0.0
327 -0.99657106 -3.1003454 0.0
328 -1.3385723 -4.4848657 0.0
329 2.6592503 -5.0913014 0.0
330 2.5573926 -6.3504505 0.0
331 2.6673443 -7.370455 0.0
332 22.566717 -9.674185 0.0
333 25.451658 -10.848034 0.0
334 10.504856 -1.9112202 0.0
335 0.65872455 -7.03064 0.0
336 -1.5557051 -4.3766446 0.0
337 3.169062 -7.9718866 0.0
338 1.3509854 -5.633269 0.0
339 -1.4481267 -3.2252822 0.0
340 15.872738 -5.4442544 0.0
341 -21.51388 21.854996 0.0
342 2.0738916 -7.1872945 0.0
343 -1.8663201 -3.998568 0.0
344 -1.7402105 -4.0492244 0.0
345 -2.2864623 -3.9440446 0.0
346 -1.7257762 -3.7279127 0.0
347 -2.1544065 -4.4653873 0.0
348 -2.3196297 -3.7116408 0.0
349 -2.074284 -3.6798506 0.0
350 -1.2291346 -3.434207 0.0
351 10.867392 -2.6080942 0.0
352 19.512 -9.8680935 0.0
353 1.6049213 -7.3122168 0.0
354 25.88259 -8.533833 0.0
355 -1.8142217 -2.9841099 0.0
356 -2.034758 -3.9173365 0.0
357 -1.8698562 -4.5505033 0.0
358 -1.8858889 -3.7816415 0.0
359 -2.0105531 -4.1605487 0.0
360 -2.50104 -3.5031636 0.0
361 -3.1893637 -3.8666766 0.0
362 -0.99773395 -3.3560762 0.0
363 -1.1139345 -4.5222044 0.0
364 -0.574267 -4.543799 0.0
365 10.215411 -2.5445654 0.0
366 2.6524765 -5.707538 0.0
367 -1.7499001 -4.2750816 0.0
368 23.174946 -7.6838 0.0
369 -1.1586311 -4.131773 0.0
370 21.278484 -7.899209 0.0
371 2.9691823 -7.16096 0.0
372 22.45894 -8.554681 0.0
373 3.1103408 -7.4049096 0.0
374 -1.9584965 -4.3708277 0.0
375 -1.0211797 -4.0074344 0.0
376 -1.5450746 -4.1596847 0.0
377 22.163237 -7.829144 0.0
378 22.852762 -11.630136 0.0
379 25.789606 -9.605408 0.0
380 -1.2784424 -3.2404552 0.0
381 -2.1099706 -3.0225058 0.0
382 -1.3806999 -2.7917988 0.0
383 -1.8222984 -3.3116083 0.0
384 -0.85430396 -3.5730886 0.0
385 -1.3116648 -4.256117 0.0
386 3.2409306 -6.68464 0.0
387 -20.957886 23.060291 0.0
388 23.384699 -8.842649 0.0
389 14.683531 -5.415194 0.0
390 -1.6985049 -4.6648974 0.0
391 -2.0379395 -3.2306275 0.0
392 -1.6825492 -3.501544 0.0
393 -0.6265589 -3.1935837 0.0
394 -20.53846 20.89243 0.0
395 -0.9962417 -1.267395 0.0
396 3.174147 -5.8211126 0.0
397 -11.900549 -8.403998 0.0
398 2.3754866 -7.5767746 0.0
399 4.2486486 -8.22916 0.0
400 3.003065 -6.8281617 0.0
401 10.57533 -2.8803778 0.0
402 -20.499971 21.959448 0.0
403 -7.1539264 -4.4921637 0.0
404 -20.721897 22.214882 0.0
405 -4.193272 -8.179797 0.0
406 -6.8307195 -4.0860586 0.0
407 -22.714802 24.092104 0.0
408 -6.1444864 -5.2667723 0.0
409 0.41648766 -7.6470685 0.0
410 23.25642 -6.826191 0.0
411 1.036918 -8.118865 0.0
412 0.92326146 -7.3516164 0.0
413 22.221252 -7.2579336 0.0
414 -0.8188531 -3.020495 0.0
415 26.905926 -8.726797 0.0
416 -3.6493895 -2.1815112 0.0
417 -21.309948 22.782665 0.0
418 -3.203081 -2.1019611 0.0
419 -3.7386932 -2.6170511 0.0
420 26.516932 -10.856597 0.0
421 -2.628736 -7.4082923 0.0
422 -0.5268746 -2.0849514 0.0
423 -0.24762264 -6.771441 0.0
424 -1.8264033 -0.7871743 0.0
425 -9.1034565 -6.41571 0.0
426 -21.80363 21.865807 0.0
427 -0.3509566 -4.086391 0.0
428 16.03193 -4.4643717 0.0
429 1.1198685 -6.2892156 0.0
430 -0.57856613 -9.541806 0.0
431 0.22563855 -10.724999 0.0
432 1.4058696 -10.955561 0.0
433 -19.724451 21.375347 0.0
434 -21.321323 23.255522 0.0
435 -4.224655 -11.177016 0.0
436 -3.7069006 -7.4728365 0.0
437 -21.716991 22.968878 0.0
438 -1.0243983 -11.2615 0.0
439 -0.17938831 -2.5548332 0.0
440 -19.945053 22.853638 0.0
441 3.1557236 -10.326888 0.0
442 -3.1538718 -7.9574113 0.0
443 -21.075567 22.402906 0.0
444 -0.093490824 -3.065087 0.0
445 -3.854301 -0.2906651 0.0
446 -4.825451 -0.7987142 0.0
447 -4.370548 -0.45203668 0.0
448 -3.606638 -8.493194 0.0
449 1.9337878 2.4830499 0.0
450 -4.5864406 0.7515562 0.0
451 3.2152824 1.4138498 0.0
452 13.945865 -3.6949346 0.0
453 -3.7426918 1.1207839 0.0
454 -3.1525156 0.93177575 0.0
455 1.4521748 -9.052517 0.0
456 -1.2599754 -7.023517 0.0
457 9.350905 -4.278222 0.0
458 -20.837145 22.573368 0.0
459 -6.420154 -13.081595 0.0
460 -3.8397384 -9.309587 0.0
461 12.182809 -0.813784 0.0
462 -2.9981093 -3.1086833 0.0
463 -1.6231122 -2.0997026 0.0
464 -2.6233916 -2.636081 0.0
465 12.691575 -0.12061388 0.0
466 12.729491 -0.9795119 0.0
467 -2.3881536 -2.075221 0.0
468 -6.997412 -3.5386536 0.0
469 2.062625 -9.499525 0.0
470 26.737133 -9.833774 0.0
471 -22.348108 22.675663 0.0
472 3.4922678 -7.834217 0.0
473 -20.431026 23.385702 0.0
474 -3.142481 -9.138302 0.0
475 15.309507 -0.204215 0.0
476 -19.513544 22.782808 0.0
477 -20.836277 23.313307 0.0
478 2.5134535 -11.725914 0.0
479 1.6659276 -14.438737 0.0
480 -4.4411573 -6.582723 0.0
481 13.299989 -1.2915387 0.0
482 -22.367643 21.4647 0.0
483 -19.651115 22.070982 0.0
484 -3.596992 -6.239826 0.0
485 -5.420221 -6.0420966 0.0
486 -0.7429008 -5.8295407 0.0
487 -1.9895415 -8.849706 0.0
488 1.627558 -16.433504 0.0
489 2.5858855 -16.35744 0.0
490 -0.07490862 -7.5712385 0.0
491 9.628632 0.9789623 0.0
492 -2.9532688 -2.6661923 0.0
493 -2.7399611 -0.1076246 0.0
494 14.844349 0.24817698 0.0
495 0.5623776 -9.588917 0.0
</pos>
<hsp>
201 490:8.9E-32 
15 79:1.3E-39 
39 46:2.4E-6 
39 44:3.9E-6 
15 74:1.6E-14 
39 49:6.7E-5 
39 47:6.3E-6 
201 488:4.1E-9 
201 489:3.1E-9 
201 486:1.0E-16 
201 487:3.1E-11 
201 484:4.3E-14 
201 485:5.6E-7 
201 480:5.5E-11 
39 40:7.9E-35 
248 492:2.2E-5 
248 495:2.4E-7 
15 85:1.4E-5 
201 479:9.6E-11 
248 490:9.8E-7 
201 478:1.5E-12 
201 474:7.0E-12 
201 472:1.3E-37 
296 396:1.6E-7 
296 398:6.0E-8 
248 481:5.7E-7 
15 58:3.4E-42 
15 59:4.8E-42 
248 484:3.5E-5 
15 52:4.1E-41 
15 53:4.3E-39 
15 55:1.0E-41 
248 480:5.3E-5 
248 489:1.3E-5 
248 486:1.4E-6 
248 488:2.0E-5 
296 385:1.5E-10 
296 386:8.1E-10 
296 388:1.3E-7 
296 389:1.8E-23 
248 470:1.5E-16 
15 68:3.5E-38 
248 472:1.3E-7 
15 63:6.1E-41 
248 478:1.0E-6 
201 495:5.3E-16 
296 390:3.4E-9 
15 62:9.8E-41 
296 391:6.0E-9 
201 493:1.4E-6 
296 392:1.3E-9 
296 393:2.4E-9 
201 491:3.7E-5 
201 492:5.8E-14 
296 395:5.5E-5 
125 308:2.9E-14 
125 309:3.8E-7 
15 27:6.6E-39 
125 302:3.1E-6 
125 303:7.2E-12 
201 448:1.3E-8 
125 301:3.8E-14 
201 449:9.3E-9 
248 462:6.1E-5 
15 30:4.6E-6 
125 306:1.5E-35 
201 447:2.0E-6 
125 304:5.0E-8 
201 444:1.5E-11 
15 33:1.4E-42 
125 305:5.1E-13 
201 445:6.3E-12 
201 442:2.7E-11 
248 469:3.8E-10 
201 441:9.5E-12 
248 463:4.3E-5 
15 45:1.3E-41 
201 439:5.7E-12 
201 438:2.1E-9 
15 41:2.9E-84 
201 435:2.9E-8 
15 42:1.5E-86 
201 436:4.5E-9 
15 43:5.6E-45 
201 431:2.3E-12 
248 456:3.3E-5 
201 432:5.8E-13 
248 457:4.6E-9 
201 430:2.8E-12 
248 452:1.9E-9 
248 455:1.7E-6 
201 468:2.4E-5 
201 469:1.5E-15 
201 466:9.6E-8 
201 467:2.9E-14 
201 464:1.5E-12 
201 465:1.1E-7 
201 462:6.2E-9 
201 463:7.1E-10 
201 460:9.8E-11 
248 441:4.0E-10 
201 461:9.3E-8 
248 438:1.8E-7 
64 70:6.9E-5 
64 71:2.7E-10 
15 16:6.6E-40 
15 17:5.6E-34 
64 75:4.6E-5 
15 18:6.3E-40 
64 72:1.7E-8 
15 19:1.0E-41 
64 73:7.6E-5 
64 67:5.0E-10 
15 24:1.0E-39 
64 65:3.9E-19 
201 459:1.2E-7 
64 66:1.0E-8 
201 457:5.4E-8 
15 20:3.9E-79 
64 69:2.7E-12 
201 455:4.4E-28 
201 456:3.8E-15 
201 451:2.3E-10 
201 452:5.7E-8 
248 430:2.6E-7 
201 450:3.4E-5 
248 431:2.9E-7 
248 432:1.7E-6 
40 296:7.6E-8 
296 330:2.8E-8 
40 297:7.6E-15 
296 331:5.3E-9 
173 259:2.3E-14 
296 332:5.3E-7 
296 333:7.5E-6 
40 292:5.7E-14 
296 334:1.7E-71 
40 293:2.3E-12 
296 335:7.5E-8 
40 294:1.5E-11 
173 255:1.1E-8 
296 336:9.9E-10 
40 295:8.8E-13 
173 256:5.1E-10 
296 337:5.3E-8 
296 338:2.1E-6 
296 339:1.4E-11 
40 291:1.8E-16 
201 408:1.8E-6 
201 409:2.1E-35 
125 346:1.4E-10 
201 406:8.8E-7 
125 347:1.6E-10 
125 344:1.0E-11 
125 345:1.1E-10 
201 405:4.5E-11 
201 403:1.0E-6 
125 348:2.5E-9 
201 400:6.5E-47 
125 349:2.7E-10 
201 401:2.6E-5 
173 264:2.9E-5 
173 265:1.3E-9 
173 262:2.9E-5 
125 342:1.2E-48 
125 343:7.9E-12 
125 340:1.7E-7 
296 340:1.5E-17 
296 320:4.0E-11 
296 321:3.5E-9 
173 249:3.8E-13 
296 322:1.6E-6 
296 323:2.0E-7 
173 247:1.6E-7 
296 324:7.1E-6 
173 244:6.6E-5 
296 325:6.1E-6 
173 245:2.4E-11 
296 326:6.5E-7 
296 327:1.1E-11 
296 328:1.4E-10 
296 329:7.8E-8 
125 335:9.7E-39 
125 336:3.8E-11 
125 334:1.3E-6 
40 96:6.4E-26 
125 339:4.3E-12 
40 97:6.9E-17 
40 98:1.4E-14 
125 337:4.1E-36 
40 99:1.1E-16 
125 338:1.9E-37 
125 331:3.1E-48 
125 332:1.6E-6 
125 330:8.1E-47 
173 239:1.6E-8 
296 310:8.1E-24 
173 238:9.3E-11 
296 311:5.6E-9 
296 312:1.8E-5 
173 236:1.3E-11 
296 313:5.6E-7 
296 314:1.9E-6 
296 315:4.3E-8 
40 92:8.0E-5 
296 316:5.4E-9 
40 93:7.8E-12 
296 317:1.1E-9 
296 318:8.5E-9 
40 95:1.2E-14 
296 319:3.0E-8 
40 90:1.3E-16 
40 91:2.1E-9 
40 89:3.6E-9 
125 324:7.4E-6 
201 428:1.4E-8 
125 325:1.7E-9 
201 429:1.9E-75 
125 322:1.8E-41 
125 323:1.2E-6 
201 427:7.4E-16 
40 85:3.4E-9 
125 328:5.7E-11 
201 424:6.2E-8 
40 86:4.0E-9 
125 329:5.0E-36 
40 87:2.8E-9 
125 326:8.1E-6 
201 422:1.4E-12 
40 88:8.0E-6 
125 327:3.4E-14 
201 423:3.4E-30 
173 242:1.8E-44 
173 243:3.5E-46 
201 421:8.5E-14 
173 240:2.7E-8 
173 241:8.0E-8 
125 320:3.9E-49 
125 321:3.7E-10 
173 228:1.2E-9 
173 226:6.2E-44 
173 227:1.3E-45 
296 301:5.5E-12 
173 225:6.8E-13 
173 222:1.3E-5 
296 303:7.5E-12 
173 223:1.7E-11 
296 304:1.0E-10 
40 81:2.3E-9 
296 305:3.1E-8 
40 82:2.4E-9 
296 306:1.6E-7 
40 83:1.5E-12 
125 319:6.4E-13 
40 84:1.8E-12 
296 308:3.4E-12 
296 309:6.6E-6 
201 419:2.0E-6 
40 80:2.3E-5 
40 78:1.7E-8 
125 313:1.7E-6 
125 314:2.9E-35 
201 418:2.1E-6 
39 98:5.0E-10 
125 311:2.4E-36 
39 99:4.8E-14 
125 312:5.6E-6 
125 317:2.5E-11 
201 413:2.2E-7 
40 75:4.7E-8 
125 318:4.7E-11 
201 414:1.2E-14 
40 76:8.1E-8 
125 315:2.4E-6 
201 411:2.1E-35 
40 77:1.4E-7 
125 316:7.2E-51 
201 412:1.3E-46 
173 231:2.3E-11 
39 93:1.8E-7 
201 410:5.0E-7 
39 90:4.7E-8 
39 96:4.4E-25 
39 97:3.9E-9 
125 310:1.6E-7 
39 95:1.4E-13 
296 374:1.3E-9 
296 375:6.9E-10 
173 215:3.0E-11 
296 376:6.9E-10 
40 255:4.0E-15 
173 216:5.0E-10 
296 377:1.6E-7 
296 378:1.6E-5 
460 472:2.8E-10 
125 390:3.2E-11 
40 250:5.6E-5 
460 470:8.3E-5 
39 403:2.2E-6 
40 71:1.0E-8 
40 72:8.2E-9 
39 400:3.3E-11 
39 89:2.9E-6 
40 67:1.4E-8 
39 87:4.5E-7 
40 69:2.1E-10 
125 388:3.4E-6 
125 389:2.4E-8 
40 64:4.7E-16 
40 65:7.2E-13 
40 66:2.9E-6 
39 81:8.5E-10 
125 382:1.7E-10 
173 220:3.3E-10 
39 82:2.5E-6 
125 383:2.8E-11 
173 221:5.2E-9 
125 380:2.1E-11 
460 463:6.6E-7 
125 381:4.5E-10 
296 380:1.1E-10 
460 464:1.9E-7 
39 85:5.3E-8 
40 256:9.7E-13 
125 386:5.8E-48 
296 381:4.9E-10 
460 469:5.0E-9 
39 86:1.9E-6 
40 257:2.7E-6 
296 382:3.9E-10 
39 83:9.5E-13 
125 384:1.0E-13 
296 383:1.8E-10 
460 467:3.8E-8 
39 84:3.1E-7 
40 259:2.1E-15 
125 385:8.4E-12 
296 384:1.9E-11 
460 468:2.8E-13 
40 263:8.5E-8 
173 206:3.0E-10 
296 363:1.9E-10 
40 264:8.9E-8 
173 207:3.3E-10 
296 364:1.0E-10 
40 265:1.4E-13 
296 365:1.5E-113 
40 266:1.6E-14 
173 205:1.7E-7 
296 366:3.4E-11 
296 367:2.9E-9 
173 203:8.9E-13 
296 368:1.4E-7 
460 462:1.7E-7 
40 261:7.5E-7 
296 369:2.5E-10 
40 262:4.5E-8 
173 201:3.4E-9 
39 414:4.4E-11 
40 60:1.9E-13 
39 412:3.5E-8 
40 61:5.2E-11 
39 411:1.5E-10 
39 78:6.3E-8 
40 56:4.2E-7 
40 57:1.0E-6 
39 76:1.6E-5 
39 409:6.2E-11 
125 377:1.3E-6 
39 77:8.6E-5 
125 378:2.5E-6 
39 408:8.2E-8 
39 405:1.4E-24 
40 54:8.4E-6 
39 406:7.6E-6 
125 371:3.0E-50 
39 71:4.7E-6 
125 372:7.1E-7 
173 210:1.1E-8 
125 370:6.9E-7 
125 375:2.9E-12 
296 370:2.8E-6 
39 75:3.7E-6 
125 376:1.2E-11 
296 371:2.1E-9 
125 373:3.5E-48 
296 372:1.3E-7 
125 374:2.1E-10 
296 373:1.2E-8 
40 274:1.5E-13 
296 352:5.5E-5 
460 490:1.1E-12 
296 353:1.0E-5 
296 355:9.8E-12 
296 356:4.7E-9 
296 357:2.4E-9 
460 495:1.0E-5 
296 358:6.4E-9 
460 492:1.8E-11 
40 273:5.2E-13 
296 359:1.9E-9 
40 50:1.4E-7 
40 51:7.9E-8 
125 368:2.6E-6 
40 46:8.3E-10 
125 369:2.5E-11 
39 65:3.0E-8 
40 47:5.4E-8 
125 366:8.0E-39 
40 48:8.2E-5 
125 367:7.3E-12 
39 69:1.4E-6 
40 44:3.0E-7 
125 360:4.1E-9 
460 487:1.1E-13 
39 60:9.1E-9 
125 361:2.1E-12 
460 485:1.8E-9 
460 486:2.4E-14 
40 49:5.4E-8 
125 364:1.3E-12 
39 64:3.8E-13 
125 365:1.2E-6 
296 360:5.4E-9 
39 61:7.2E-7 
125 362:4.1E-11 
296 361:4.7E-8 
125 363:2.6E-12 
296 362:3.7E-10 
40 285:5.2E-15 
40 286:1.9E-13 
296 342:3.4E-7 
460 480:8.0E-6 
40 287:4.4E-14 
296 343:3.2E-9 
296 344:1.8E-9 
40 281:2.1E-14 
296 345:3.5E-9 
296 346:1.7E-9 
460 484:4.6E-8 
296 347:2.4E-9 
296 348:2.3E-9 
296 349:2.9E-9 
39 56:2.4E-5 
125 357:7.0E-12 
125 358:2.3E-10 
125 355:1.2E-13 
125 356:2.2E-10 
125 359:1.8E-10 
125 350:3.4E-11 
460 474:2.6E-24 
40 289:8.7E-13 
125 353:7.8E-56 
125 354:1.7E-5 
39 50:7.4E-6 
125 351:8.9E-8 
296 350:2.5E-10 
460 478:2.2E-8 
39 51:8.7E-6 
125 352:1.6E-6 
296 351:1.6E-110 
372 478:1.2E-6 
40 210:1.2E-17 
372 474:3.9E-5 
39 327:3.6E-12 
39 325:2.7E-7 
39 322:6.0E-12 
87 230:1.4E-8 
39 320:3.7E-10 
39 321:1.5E-9 
87 233:1.2E-8 
87 234:2.3E-9 
348 355:3.2E-67 
87 231:4.1E-9 
87 232:2.3E-9 
348 353:3.0E-10 
39 319:3.7E-11 
87 237:3.8E-9 
348 358:9.9E-76 
87 238:1.3E-16 
348 359:1.9E-82 
39 317:7.8E-8 
87 235:1.2E-9 
348 356:1.1E-77 
39 318:1.1E-7 
87 236:1.6E-17 
348 357:1.1E-74 
40 216:7.4E-14 
372 481:2.8E-7 
87 239:2.8E-16 
372 484:3.3E-5 
348 350:1.9E-80 
348 351:5.3E-8 
40 215:1.7E-13 
372 480:5.6E-5 
39 330:6.7E-11 
40 220:8.1E-17 
40 221:5.3E-16 
372 469:1.3E-6 
372 465:3.3E-5 
372 466:4.4E-5 
39 337:3.3E-9 
39 338:3.7E-11 
39 335:4.6E-8 
39 336:6.2E-8 
87 240:3.6E-17 
87 241:3.3E-33 
39 331:1.6E-12 
87 244:2.9E-6 
348 365:4.1E-9 
87 245:1.9E-16 
348 366:5.4E-14 
87 242:1.1E-7 
348 363:4.1E-79 
87 243:6.8E-8 
348 364:3.5E-52 
87 248:6.4E-10 
348 369:3.9E-73 
87 249:7.0E-9 
39 328:3.1E-6 
87 246:8.6E-9 
348 367:2.3E-76 
39 329:1.1E-9 
87 247:2.1E-15 
40 227:2.4E-7 
372 470:3.9E-22 
40 228:1.7E-14 
40 229:1.3E-7 
372 472:1.9E-6 
40 223:2.4E-13 
348 361:7.1E-33 
348 362:3.8E-75 
40 225:6.3E-16 
40 226:1.3E-7 
348 360:7.8E-79 
40 231:5.6E-14 
39 304:2.9E-7 
39 305:4.0E-10 
39 303:1.6E-10 
39 301:4.7E-12 
87 211:1.8E-8 
87 212:7.6E-10 
87 210:3.2E-16 
87 215:4.1E-17 
87 216:1.4E-16 
87 213:9.5E-9 
87 214:2.7E-5 
40 238:6.4E-14 
87 219:1.5E-5 
40 239:1.9E-14 
87 218:2.6E-8 
40 236:2.3E-16 
40 241:1.2E-12 
40 242:1.6E-6 
40 243:4.3E-7 
372 486:4.7E-6 
40 240:1.0E-15 
39 316:9.6E-11 
348 349:3.1E-78 
39 314:4.4E-11 
39 311:2.4E-10 
87 222:4.3E-5 
87 223:1.9E-17 
87 220:7.4E-17 
125 399:2.3E-20 
87 221:3.8E-17 
39 308:1.8E-11 
87 226:7.2E-7 
87 227:1.4E-8 
39 306:2.4E-10 
87 224:6.0E-9 
87 225:1.2E-18 
40 249:1.4E-13 
125 393:1.4E-11 
87 228:9.4E-17 
125 391:2.1E-10 
87 229:2.9E-7 
125 392:1.7E-11 
372 495:1.1E-6 
40 245:3.9E-15 
125 397:2.3E-6 
125 398:6.2E-48 
40 247:4.3E-13 
125 395:9.6E-9 
372 490:5.9E-5 
125 396:4.5E-37 
39 362:2.3E-6 
39 363:1.2E-7 
39 360:2.2E-6 
39 361:8.7E-10 
296 410:3.4E-7 
296 411:4.7E-6 
372 430:1.1E-6 
296 412:3.1E-7 
372 431:8.8E-7 
296 413:1.9E-7 
372 432:1.3E-6 
296 414:8.3E-11 
296 416:4.9E-5 
39 369:1.1E-6 
296 418:9.5E-6 
39 366:1.6E-10 
296 419:1.5E-5 
372 438:3.0E-5 
39 367:5.0E-9 
39 364:3.1E-11 
39 373:3.5E-10 
372 423:2.3E-5 
39 374:2.1E-7 
39 371:7.4E-11 
296 400:7.7E-8 
296 401:1.7E-112 
372 420:3.8E-15 
173 289:6.3E-13 
296 405:4.6E-7 
296 409:2.9E-5 
372 428:5.1E-9 
39 375:6.6E-8 
372 429:1.5E-7 
39 376:2.4E-8 
87 200:1.0E-6 
87 201:2.2E-17 
87 204:2.0E-9 
87 205:4.0E-22 
87 202:3.9E-6 
87 203:1.9E-8 
87 208:3.3E-5 
173 297:3.1E-10 
87 209:2.6E-5 
87 206:7.6E-18 
173 295:6.6E-15 
87 207:2.4E-17 
173 293:1.9E-12 
173 294:6.2E-13 
173 291:1.1E-7 
173 292:1.9E-13 
372 457:5.3E-7 
372 452:1.5E-9 
372 455:6.4E-6 
39 348:1.6E-6 
39 349:2.7E-7 
39 346:2.3E-7 
39 347:2.5E-7 
39 344:3.6E-8 
39 345:2.8E-7 
39 342:4.5E-11 
39 343:4.5E-8 
39 339:8.6E-9 
173 286:5.9E-14 
173 287:6.2E-15 
372 461:3.7E-5 
173 285:9.6E-10 
173 280:3.1E-5 
173 281:2.1E-13 
39 350:1.9E-6 
40 200:6.8E-5 
372 441:3.8E-6 
173 266:1.7E-14 
39 359:9.8E-8 
39 357:1.9E-8 
39 358:1.2E-8 
39 355:5.8E-11 
39 356:8.9E-9 
39 353:6.2E-9 
40 205:9.1E-14 
40 206:4.3E-17 
40 207:1.7E-17 
173 273:2.9E-9 
173 274:4.8E-11 
40 201:9.4E-17 
40 203:8.1E-13 
39 384:2.6E-11 
39 385:5.0E-7 
39 382:2.1E-9 
39 383:1.1E-9 
39 380:1.2E-7 
39 381:1.5E-8 
87 291:2.0E-15 
87 292:4.2E-10 
87 290:7.3E-10 
87 295:3.0E-10 
87 296:3.4E-5 
39 386:1.8E-9 
87 293:1.8E-8 
87 294:1.2E-7 
87 299:1.1E-5 
87 297:1.4E-26 
39 395:1.7E-6 
39 396:3.6E-10 
39 393:1.9E-8 
39 391:8.9E-9 
39 392:2.0E-7 
39 390:1.0E-7 
39 399:1.7E-7 
39 398:9.9E-10 
87 270:3.8E-6 
87 273:1.0E-15 
87 274:6.9E-17 
87 271:5.5E-5 
87 272:6.0E-7 
87 277:9.1E-8 
87 278:1.4E-5 
87 275:1.4E-8 
87 276:9.7E-10 
87 279:3.9E-5 
87 281:4.7E-19 
87 285:7.4E-26 
87 283:7.4E-5 
87 288:1.3E-8 
87 289:3.9E-8 
87 286:1.1E-10 
87 287:8.6E-11 
87 251:6.0E-6 
87 252:9.2E-10 
87 250:1.5E-9 
87 255:6.5E-17 
87 256:8.3E-15 
87 253:2.3E-8 
87 254:3.7E-10 
87 259:8.0E-9 
87 257:1.3E-6 
87 258:2.6E-9 
87 262:3.5E-9 
87 263:3.9E-5 
87 260:2.8E-9 
87 261:4.4E-5 
87 266:9.4E-11 
87 267:5.1E-8 
87 264:9.9E-10 
87 265:2.7E-22 
87 268:3.5E-5 
125 429:2.4E-41 
125 423:2.0E-30 
125 424:2.4E-6 
125 421:3.1E-13 
196 438:2.5E-12 
125 422:2.3E-11 
196 439:5.8E-13 
125 427:1.0E-14 
125 428:1.4E-5 
196 432:8.3E-14 
196 430:5.9E-14 
196 431:5.4E-13 
196 436:1.2E-9 
196 435:9.3E-9 
125 412:1.5E-41 
196 429:9.2E-60 
125 413:4.1E-7 
125 410:3.0E-7 
196 427:6.2E-15 
125 411:7.3E-32 
196 428:3.0E-7 
125 414:5.2E-14 
196 421:2.3E-12 
196 422:9.8E-14 
196 425:5.8E-5 
196 423:2.0E-25 
196 424:2.5E-9 
125 409:1.8E-34 
125 408:1.2E-6 
125 401:4.0E-8 
196 418:1.5E-8 
196 419:8.8E-8 
196 416:6.4E-7 
125 400:1.0E-43 
125 405:1.1E-10 
125 406:4.6E-6 
125 403:5.2E-6 
196 410:5.4E-8 
196 411:8.2E-34 
196 414:3.1E-15 
196 412:2.6E-48 
196 413:1.7E-7 
196 408:3.4E-6 
196 405:1.9E-11 
196 406:2.7E-6 
196 409:3.5E-31 
196 400:1.4E-42 
196 403:3.4E-6 
196 401:5.0E-6 
196 480:6.7E-11 
296 452:1.6E-28 
296 454:8.9E-6 
296 455:4.2E-7 
412 488:1.8E-9 
196 484:9.6E-16 
412 489:1.5E-9 
173 376:1.7E-14 
296 457:4.1E-71 
412 486:8.0E-14 
412 487:1.5E-11 
296 459:5.0E-5 
412 484:1.5E-15 
412 485:5.8E-6 
412 480:1.3E-11 
125 467:4.9E-13 
125 468:6.4E-7 
125 465:8.6E-7 
125 466:8.4E-7 
125 469:6.8E-15 
173 385:5.1E-13 
125 460:8.3E-10 
173 386:3.0E-10 
173 383:2.5E-14 
196 474:6.6E-13 
173 384:7.0E-14 
125 463:1.7E-9 
173 381:3.6E-14 
125 464:6.7E-11 
173 382:7.1E-14 
125 461:8.4E-7 
196 478:4.0E-13 
296 460:3.7E-5 
125 462:5.1E-7 
173 380:1.9E-13 
196 479:1.2E-11 
296 461:1.8E-5 
296 441:3.4E-6 
173 369:7.1E-13 
173 367:1.7E-13 
196 472:3.8E-34 
296 444:2.5E-9 
173 366:4.9E-9 
412 495:5.4E-13 
412 493:6.2E-6 
412 492:2.1E-14 
412 490:2.5E-32 
125 456:1.0E-17 
125 457:1.1E-9 
125 455:2.0E-24 
87 403:2.4E-7 
87 400:2.8E-17 
87 401:3.4E-5 
125 459:1.0E-6 
87 406:2.3E-7 
173 374:1.5E-14 
196 465:5.4E-8 
173 375:5.0E-13 
196 466:3.9E-8 
196 463:4.2E-10 
87 405:1.9E-8 
173 373:2.7E-11 
196 464:3.8E-12 
125 452:4.2E-7 
196 469:4.0E-15 
173 371:1.2E-10 
87 408:9.4E-10 
125 450:3.6E-7 
196 467:5.7E-14 
87 409:1.1E-16 
125 451:2.4E-10 
196 468:1.7E-5 
296 450:3.9E-6 
173 358:1.9E-13 
412 468:3.3E-5 
173 359:1.8E-14 
296 432:1.7E-8 
412 469:5.3E-14 
173 356:1.1E-13 
196 461:4.3E-8 
412 466:1.8E-5 
173 357:2.4E-15 
196 462:1.1E-9 
412 467:2.6E-12 
412 464:8.9E-12 
173 355:1.0E-14 
196 460:1.7E-10 
296 436:7.8E-5 
412 465:1.9E-5 
412 462:1.8E-9 
296 438:1.5E-5 
412 463:5.9E-9 
296 439:1.0E-8 
412 460:2.6E-9 
412 461:1.8E-5 
125 444:3.9E-11 
125 449:5.6E-9 
125 448:3.7E-9 
173 363:2.5E-13 
173 364:2.1E-11 
196 455:6.1E-25 
173 361:4.1E-11 
196 452:1.7E-7 
173 362:9.2E-12 
125 441:7.3E-11 
125 442:2.1E-12 
173 360:1.1E-12 
196 459:5.6E-8 
196 456:1.3E-16 
196 457:2.0E-9 
173 349:3.6E-14 
173 347:6.2E-14 
296 420:5.6E-6 
412 479:7.6E-10 
173 348:4.3E-13 
296 421:3.3E-6 
173 345:5.7E-14 
196 450:5.0E-6 
296 422:1.6E-5 
173 346:2.0E-12 
196 451:1.9E-12 
296 423:7.4E-8 
412 478:4.4E-9 
173 343:8.8E-15 
173 344:3.2E-13 
296 427:4.7E-12 
412 474:4.0E-8 
296 428:7.7E-20 
296 429:4.3E-7 
412 472:2.8E-40 
125 435:2.1E-8 
125 432:5.0E-12 
196 449:1.3E-11 
125 438:2.5E-8 
125 439:7.1E-12 
125 436:2.0E-10 
173 353:2.2E-9 
196 444:3.8E-11 
173 350:5.9E-12 
196 441:1.4E-13 
196 442:1.9E-10 
125 430:4.2E-11 
196 447:1.3E-6 
125 431:4.5E-11 
196 448:2.1E-7 
196 445:1.7E-11 
196 446:4.6E-5 
40 373:2.5E-15 
173 338:7.1E-8 
296 495:8.3E-5 
40 374:2.1E-12 
173 339:1.3E-12 
40 375:4.3E-12 
173 336:8.8E-13 
40 376:2.0E-12 
173 337:2.1E-6 
173 335:2.0E-8 
40 371:6.0E-15 
173 342:3.6E-11 
40 384:1.7E-13 
173 327:4.1E-14 
296 484:1.3E-5 
40 385:1.2E-11 
173 328:1.1E-13 
40 386:3.0E-15 
173 325:4.2E-6 
296 486:3.0E-10 
40 380:8.3E-12 
40 381:1.3E-11 
40 382:1.5E-11 
173 321:1.8E-14 
40 383:9.2E-13 
173 322:3.5E-9 
173 329:2.4E-7 
125 492:2.1E-13 
173 330:1.0E-10 
125 493:1.4E-6 
173 331:6.3E-10 
125 490:4.3E-26 
296 491:1.9E-10 
40 389:3.1E-5 
296 492:1.5E-6 
296 493:5.8E-7 
125 495:6.0E-15 
296 494:2.8E-12 
40 395:4.1E-9 
173 316:9.9E-11 
40 396:5.8E-14 
173 317:1.8E-13 
296 474:7.4E-7 
40 397:8.2E-9 
173 314:1.7E-10 
296 475:5.2E-10 
40 398:5.0E-14 
40 391:5.9E-12 
40 392:9.1E-12 
296 478:1.3E-5 
40 393:3.0E-12 
173 311:3.8E-7 
40 390:1.5E-11 
173 318:2.4E-13 
173 319:1.6E-11 
125 489:5.6E-11 
125 487:1.7E-9 
125 488:5.8E-11 
173 320:1.6E-10 
125 480:1.2E-13 
40 399:2.5E-9 
125 485:4.2E-6 
296 480:7.5E-8 
125 486:2.9E-14 
296 481:5.1E-6 
125 484:4.8E-15 
173 305:2.5E-11 
196 490:8.9E-32 
296 462:4.3E-7 
173 306:2.7E-5 
196 491:2.8E-5 
296 463:3.1E-8 
173 303:1.2E-13 
296 464:2.3E-7 
173 304:2.3E-13 
296 465:3.9E-5 
173 301:8.5E-15 
296 466:1.5E-12 
173 302:2.7E-43 
196 495:5.5E-17 
296 467:1.7E-7 
196 492:9.5E-17 
196 493:8.4E-7 
173 308:7.9E-15 
125 478:1.1E-11 
125 479:1.4E-9 
196 487:2.2E-11 
196 488:1.2E-10 
196 485:1.6E-7 
196 486:1.5E-17 
125 474:6.7E-13 
125 472:9.8E-33 
196 489:1.0E-10 
40 330:1.7E-14 
436 438:1.6E-9 
40 331:1.1E-16 
436 439:9.8E-10 
39 448:2.7E-27 
87 350:3.1E-6 
39 444:1.3E-5 
87 351:9.1E-5 
39 441:2.7E-13 
63 440:5.0E-41 
39 442:1.4E-28 
87 354:3.0E-8 
63 443:5.6E-43 
87 355:5.4E-10 
87 352:1.1E-7 
63 445:3.9E-7 
87 353:3.0E-16 
87 358:5.7E-9 
87 359:1.1E-8 
39 438:2.9E-14 
87 356:5.3E-9 
39 439:1.4E-5 
87 357:3.8E-8 
40 337:5.1E-16 
40 338:8.5E-12 
40 339:3.3E-13 
40 334:1.4E-6 
40 335:2.7E-13 
40 336:1.9E-12 
39 450:8.0E-6 
40 342:5.9E-15 
40 343:2.7E-12 
39 459:6.0E-16 
39 456:2.2E-10 
39 457:1.8E-5 
87 361:1.2E-8 
39 455:7.4E-13 
87 362:2.7E-6 
87 360:1.4E-7 
87 365:4.4E-5 
87 366:1.4E-15 
63 433:1.2E-44 
87 363:2.6E-7 
63 434:1.9E-42 
87 364:1.0E-10 
87 369:4.5E-8 
63 437:1.0E-39 
87 367:5.3E-9 
87 368:4.6E-9 
40 348:2.0E-11 
40 349:2.6E-12 
40 344:3.3E-12 
40 345:2.2E-11 
40 346:2.2E-11 
40 347:2.8E-12 
40 351:1.2E-7 
40 353:9.0E-13 
40 350:5.0E-11 
39 423:6.0E-9 
39 424:1.2E-5 
39 421:2.6E-33 
39 422:4.0E-6 
63 464:9.2E-6 
87 332:3.9E-9 
63 465:8.8E-5 
87 333:8.8E-5 
87 330:1.8E-17 
63 467:7.0E-7 
87 331:1.1E-16 
39 418:8.9E-9 
87 336:2.2E-8 
39 419:3.5E-9 
87 337:2.7E-15 
39 416:8.0E-8 
87 335:2.5E-15 
40 359:1.1E-12 
87 338:5.1E-14 
87 339:7.4E-10 
40 355:3.4E-14 
40 356:1.5E-12 
40 357:1.1E-12 
40 358:1.5E-12 
40 362:7.1E-11 
40 363:2.6E-12 
40 364:2.7E-14 
40 365:4.5E-8 
40 360:3.0E-11 
40 361:4.1E-13 
39 436:1.4E-23 
39 435:1.3E-17 
39 432:2.4E-12 
63 450:3.7E-5 
87 340:1.5E-8 
39 430:1.3E-9 
39 431:6.7E-8 
87 343:6.5E-9 
87 344:1.2E-8 
87 341:3.0E-5 
87 342:2.4E-17 
39 429:5.4E-12 
87 347:2.1E-9 
63 458:2.2E-41 
87 348:1.3E-7 
39 427:6.2E-7 
87 345:4.4E-7 
87 346:8.0E-7 
87 349:8.0E-10 
40 366:6.1E-13 
40 367:1.9E-12 
40 369:1.9E-11 
39 484:1.9E-7 
39 480:7.6E-5 
39 489:2.8E-6 
39 487:7.2E-13 
63 482:4.2E-38 
39 488:2.0E-6 
63 483:5.4E-43 
39 485:1.7E-9 
39 486:3.8E-15 
87 310:1.4E-8 
87 311:3.5E-16 
87 314:1.1E-14 
87 315:7.2E-8 
87 312:5.3E-9 
87 313:3.7E-9 
87 318:4.4E-7 
87 319:2.4E-8 
87 316:5.3E-17 
87 317:1.5E-7 
39 495:3.3E-11 
39 492:5.2E-7 
39 493:1.1E-5 
39 490:3.4E-13 
63 471:6.2E-35 
63 473:2.2E-33 
87 321:6.2E-9 
63 476:2.5E-37 
87 322:1.8E-17 
63 477:2.0E-43 
87 320:3.2E-17 
40 308:1.9E-14 
87 325:3.6E-8 
87 326:2.4E-8 
87 323:2.8E-9 
87 324:2.4E-8 
40 304:3.2E-10 
87 329:1.7E-15 
40 305:7.7E-13 
40 306:5.0E-14 
87 327:4.6E-10 
87 328:2.2E-7 
40 301:1.1E-14 
40 302:7.6E-7 
40 303:2.0E-13 
39 460:3.2E-22 
173 398:9.0E-11 
39 469:6.3E-8 
39 467:1.1E-5 
39 468:2.6E-6 
39 463:4.4E-6 
40 319:6.7E-13 
40 316:5.3E-14 
40 317:3.8E-11 
40 318:1.1E-11 
40 311:2.3E-16 
40 314:1.8E-12 
39 472:1.1E-10 
40 320:9.2E-16 
40 321:1.4E-12 
39 478:4.5E-10 
39 479:2.0E-6 
63 492:1.6E-9 
39 474:6.1E-36 
63 495:1.3E-6 
87 303:2.5E-10 
87 304:3.7E-9 
87 301:1.7E-10 
87 302:5.3E-6 
173 396:3.3E-7 
40 327:5.4E-14 
87 308:2.1E-11 
173 397:1.0E-42 
40 328:4.1E-11 
87 305:1.8E-9 
40 329:1.6E-14 
87 306:1.1E-15 
173 395:1.6E-5 
40 322:6.9E-16 
173 392:4.9E-13 
173 393:3.9E-12 
87 309:1.0E-9 
173 390:1.5E-13 
40 325:7.6E-10 
173 391:2.3E-14 
64 81:1.3E-10 
64 82:1.2E-10 
64 80:3.7E-10 
64 85:3.1E-11 
64 86:1.6E-10 
64 83:5.2E-12 
64 84:1.7E-18 
64 78:1.1E-8 
64 76:5.4E-9 
64 77:3.0E-9 
64 92:2.0E-8 
64 93:2.7E-18 
64 90:3.5E-35 
64 91:4.0E-9 
64 96:6.6E-8 
64 97:5.6E-27 
64 95:3.2E-30 
64 89:1.4E-10 
64 87:1.4E-15 
64 88:1.4E-13 
64 98:2.3E-25 
64 99:6.5E-31 
436 490:4.9E-12 
436 492:3.4E-14 
436 493:2.9E-5 
436 494:9.4E-6 
436 495:2.7E-9 
436 480:7.9E-11 
436 481:3.7E-5 
436 484:1.3E-12 
436 485:3.1E-9 
436 486:9.1E-15 
436 487:1.9E-13 
436 488:8.1E-6 
436 489:1.4E-5 
88 90:2.5E-14 
88 91:1.5E-9 
87 390:7.4E-8 
88 92:3.2E-8 
87 391:8.8E-10 
88 93:5.6E-9 
88 95:4.4E-12 
88 96:4.9E-8 
87 395:2.6E-7 
88 97:3.6E-12 
87 392:6.4E-9 
88 98:3.3E-12 
87 393:2.2E-8 
88 99:1.1E-13 
87 398:5.5E-17 
88 89:6.5E-11 
87 399:1.0E-14 
87 396:2.3E-15 
87 397:2.4E-6 
63 402:4.0E-45 
63 404:1.7E-47 
436 472:2.6E-9 
63 407:4.8E-18 
436 474:1.4E-25 
436 475:4.5E-6 
436 478:1.8E-10 
436 479:5.3E-8 
436 460:1.2E-15 
436 462:1.7E-13 
436 463:4.0E-13 
436 464:1.6E-12 
436 467:1.8E-12 
436 468:4.1E-11 
436 469:1.5E-12 
436 459:1.1E-9 
87 372:1.4E-8 
87 373:1.9E-17 
87 370:1.5E-9 
87 371:2.2E-17 
87 376:2.9E-8 
87 377:2.5E-9 
63 422:8.5E-5 
87 374:5.1E-9 
87 375:8.9E-9 
63 424:2.1E-6 
63 426:5.3E-39 
87 378:7.8E-9 
87 379:9.0E-7 
436 452:3.0E-6 
436 455:2.2E-11 
436 456:2.2E-12 
436 457:2.8E-5 
436 448:3.2E-23 
87 380:1.1E-8 
87 383:4.0E-10 
87 384:2.1E-10 
87 381:1.8E-9 
87 382:2.6E-9 
87 387:3.2E-5 
87 388:5.4E-9 
87 385:8.3E-8 
87 386:2.3E-17 
63 414:9.6E-9 
87 389:1.5E-9 
63 417:6.3E-42 
436 441:1.3E-11 
436 442:9.4E-45 
436 444:3.1E-11 
436 446:6.6E-6 
173 416:4.3E-7 
173 414:3.5E-13 
173 411:7.0E-7 
173 412:3.4E-9 
173 419:2.4E-8 
173 418:7.9E-9 
201 248:3.0E-8 
201 249:2.2E-14 
201 246:6.3E-7 
201 247:4.6E-33 
201 245:1.2E-40 
201 240:3.7E-44 
201 241:1.1E-14 
173 405:3.4E-12 
173 403:5.1E-28 
173 400:1.3E-9 
173 408:1.1E-37 
173 409:6.0E-9 
173 406:2.5E-28 
201 239:1.1E-42 
201 237:4.2E-7 
201 238:2.6E-32 
201 235:3.8E-8 
201 236:1.4E-41 
201 233:3.5E-7 
201 234:6.5E-8 
201 231:8.9E-14 
201 232:6.4E-8 
201 230:2.1E-8 
273 287:2.4E-17 
273 288:3.4E-8 
273 289:1.1E-17 
273 294:5.1E-15 
273 295:2.9E-14 
273 296:1.0E-8 
273 297:1.2E-19 
273 290:4.9E-7 
273 291:5.0E-37 
273 292:1.2E-15 
273 293:1.9E-16 
201 266:4.1E-13 
201 267:2.9E-7 
201 264:2.3E-11 
201 265:3.8E-12 
201 262:9.0E-11 
201 263:1.4E-5 
201 260:1.4E-6 
201 261:7.5E-6 
148 405:6.0E-13 
148 403:7.5E-28 
148 400:1.2E-8 
201 259:2.0E-16 
201 258:1.9E-8 
201 255:6.7E-43 
201 256:2.0E-36 
201 253:1.2E-6 
201 254:3.9E-9 
148 408:1.3E-38 
148 409:2.3E-8 
201 252:7.1E-8 
148 406:4.2E-26 
201 250:5.9E-9 
148 416:1.0E-6 
148 414:2.6E-12 
148 411:3.1E-6 
148 412:2.8E-7 
201 206:8.2E-63 
273 274:1.0E-35 
201 207:8.7E-75 
273 275:1.7E-6 
201 204:6.1E-9 
201 205:6.8E-12 
201 203:5.9E-15 
148 419:1.2E-7 
148 418:2.5E-8 
148 427:3.9E-13 
148 424:8.4E-9 
148 425:4.1E-73 
148 422:6.8E-11 
148 423:5.9E-12 
148 421:3.9E-12 
273 276:2.4E-8 
273 277:5.7E-7 
273 285:8.0E-18 
273 286:6.3E-16 
273 281:7.8E-39 
148 429:9.3E-10 
148 438:2.3E-8 
148 435:2.2E-6 
148 436:3.7E-13 
148 431:6.9E-8 
148 432:6.9E-7 
148 430:4.8E-10 
201 228:6.9E-54 
201 226:3.8E-6 
201 227:1.3E-5 
201 224:1.2E-6 
201 225:1.0E-52 
201 223:1.3E-31 
201 220:1.8E-45 
201 221:1.0E-47 
148 439:7.4E-10 
148 448:2.6E-7 
148 449:3.1E-8 
148 446:1.2E-6 
148 447:1.2E-6 
148 444:8.9E-10 
148 445:4.9E-5 
148 442:1.8E-12 
148 441:9.7E-6 
201 218:1.5E-6 
201 215:1.4E-40 
201 216:1.6E-31 
201 213:4.5E-7 
201 211:3.7E-7 
201 212:2.9E-8 
201 210:2.2E-58 
102 245:4.6E-10 
148 457:6.2E-5 
102 240:2.7E-12 
148 455:1.4E-8 
102 241:4.3E-10 
148 456:2.2E-9 
148 454:7.8E-6 
148 451:1.4E-6 
148 450:3.3E-6 
102 248:8.2E-6 
102 249:1.1E-7 
102 246:1.7E-5 
102 247:1.2E-11 
102 234:7.4E-5 
102 231:3.7E-8 
148 468:1.9E-29 
102 232:5.4E-5 
148 469:1.7E-9 
148 466:5.4E-5 
173 488:1.5E-7 
102 230:2.5E-5 
148 467:1.4E-11 
173 489:2.8E-7 
148 464:5.5E-12 
173 486:1.0E-13 
148 465:4.1E-5 
173 487:2.2E-11 
63 390:3.6E-7 
148 462:1.8E-13 
63 391:1.2E-9 
148 463:6.4E-12 
63 392:1.9E-8 
102 239:2.2E-10 
148 460:2.9E-8 
63 393:8.0E-6 
148 461:1.5E-5 
63 394:4.9E-39 
102 238:6.5E-11 
102 236:7.3E-15 
173 495:8.2E-10 
173 494:4.3E-5 
173 492:4.5E-15 
173 490:5.0E-13 
102 223:1.1E-11 
102 220:7.3E-13 
148 479:2.3E-6 
173 479:3.4E-6 
102 221:2.9E-12 
148 478:2.9E-7 
173 478:5.8E-9 
148 475:2.1E-6 
173 475:1.2E-5 
148 474:9.2E-11 
102 228:4.0E-13 
148 472:7.1E-7 
102 225:3.9E-10 
173 484:2.8E-20 
173 485:1.0E-15 
173 480:5.5E-16 
173 481:2.2E-5 
102 212:3.8E-5 
173 468:8.4E-32 
102 210:5.5E-13 
173 469:3.7E-10 
148 488:1.7E-7 
148 489:3.1E-7 
173 467:1.1E-11 
148 486:1.0E-13 
173 464:4.0E-12 
148 487:1.7E-11 
148 484:2.5E-19 
197 198:1.8E-6 
148 485:3.3E-16 
148 483:6.6E-5 
102 215:4.4E-10 
148 480:2.4E-15 
102 216:2.1E-11 
173 474:6.9E-12 
173 472:2.3E-8 
102 200:2.8E-6 
102 201:2.0E-11 
173 457:7.9E-5 
173 455:1.1E-8 
173 456:3.4E-9 
173 453:1.1E-5 
173 454:3.1E-7 
148 495:5.2E-10 
102 206:9.4E-11 
102 207:1.2E-13 
148 494:2.4E-6 
102 204:1.4E-5 
102 205:2.0E-9 
148 492:1.4E-14 
102 203:1.1E-14 
148 490:2.4E-11 
125 148:1.0E-8 
125 149:2.2E-36 
125 146:3.3E-14 
125 147:7.4E-5 
125 140:2.2E-6 
173 462:1.4E-13 
125 141:7.9E-14 
173 463:5.3E-12 
173 460:3.9E-9 
173 461:8.8E-5 
125 144:1.2E-14 
125 145:1.8E-8 
125 142:3.1E-10 
125 143:4.5E-9 
173 448:1.8E-9 
173 449:8.4E-8 
173 446:4.8E-8 
173 447:7.0E-7 
173 444:8.8E-11 
173 445:2.9E-5 
173 442:7.6E-14 
125 138:5.1E-8 
125 135:3.5E-6 
125 136:8.4E-8 
125 139:7.5E-7 
173 451:3.6E-6 
125 130:2.9E-8 
173 450:2.3E-7 
125 133:9.8E-6 
125 134:2.6E-12 
125 131:1.7E-11 
125 132:3.0E-11 
173 438:1.4E-7 
173 435:1.2E-6 
173 436:1.7E-13 
173 431:4.1E-8 
173 432:3.5E-6 
173 439:5.8E-10 
125 126:1.4E-42 
125 127:4.1E-13 
348 495:2.7E-8 
125 128:2.6E-5 
125 129:6.6E-36 
173 441:1.6E-5 
348 490:7.5E-12 
348 493:3.3E-20 
348 494:1.0E-4 
348 491:1.0E-8 
348 492:5.0E-39 
173 427:9.1E-14 
173 424:9.8E-9 
173 425:2.5E-65 
173 422:1.2E-10 
173 423:7.3E-12 
173 421:7.3E-11 
173 429:4.2E-11 
173 430:3.3E-9 
16 219:9.1E-32 
125 191:2.2E-33 
125 192:5.7E-10 
87 472:1.2E-14 
87 470:1.4E-5 
63 321:4.1E-6 
87 475:9.3E-11 
87 474:2.7E-9 
87 479:1.0E-27 
63 327:2.0E-9 
63 328:2.4E-6 
87 478:1.6E-39 
125 184:2.1E-6 
125 185:1.5E-6 
16 222:3.2E-41 
125 182:3.1E-8 
125 183:3.1E-6 
125 188:1.5E-12 
125 186:7.0E-7 
125 187:8.9E-8 
125 180:8.1E-7 
125 181:2.4E-6 
87 480:1.4E-9 
87 481:4.6E-12 
87 486:1.8E-14 
87 487:1.3E-19 
87 484:1.8E-10 
125 179:6.1E-7 
87 485:4.9E-11 
87 488:2.8E-20 
63 317:9.7E-8 
87 489:2.2E-20 
63 318:7.5E-8 
125 173:8.2E-11 
63 319:4.6E-7 
125 174:5.4E-41 
125 171:1.2E-10 
125 172:9.8E-45 
125 175:7.8E-45 
125 176:4.4E-39 
125 170:3.1E-7 
63 341:1.3E-39 
63 343:2.1E-9 
63 344:1.7E-8 
63 345:9.1E-8 
87 451:3.5E-6 
125 168:1.2E-7 
63 346:8.6E-7 
87 452:1.8E-7 
125 169:1.8E-53 
63 347:1.8E-7 
87 457:2.4E-6 
63 348:8.8E-6 
63 349:7.4E-8 
87 455:6.2E-17 
87 456:1.3E-11 
16 202:1.1E-41 
125 162:7.5E-57 
125 163:9.7E-10 
87 459:3.4E-5 
125 160:2.5E-39 
125 161:4.7E-64 
125 166:2.6E-8 
125 167:2.6E-10 
125 164:9.0E-7 
125 165:5.6E-9 
16 208:5.8E-42 
102 297:1.5E-11 
16 209:1.5E-40 
102 295:7.3E-15 
102 293:1.1E-6 
102 294:6.8E-13 
87 460:1.9E-6 
87 461:2.8E-10 
87 464:1.4E-6 
125 159:7.5E-14 
87 465:1.4E-10 
87 462:3.6E-9 
125 157:5.5E-14 
87 463:1.0E-8 
125 158:4.9E-49 
63 336:2.7E-6 
87 468:2.6E-7 
87 469:8.3E-28 
87 466:3.3E-10 
63 339:1.0E-8 
87 467:1.1E-7 
125 151:4.8E-7 
16 214:5.3E-44 
125 152:6.1E-14 
125 150:8.1E-47 
16 217:1.9E-43 
125 155:8.7E-53 
125 156:2.6E-53 
125 154:3.8E-43 
102 288:2.2E-5 
102 289:3.6E-7 
102 286:6.2E-15 
102 287:5.9E-14 
102 285:5.0E-12 
39 129:2.2E-10 
39 126:2.6E-9 
39 127:1.5E-7 
63 360:2.3E-6 
39 124:4.1E-8 
63 361:1.7E-6 
39 125:1.3E-10 
63 362:2.5E-6 
63 363:2.6E-7 
39 123:2.0E-8 
63 364:3.5E-6 
87 431:1.2E-21 
87 432:4.6E-30 
63 367:1.5E-8 
87 430:9.8E-27 
63 369:2.6E-6 
87 435:1.3E-8 
87 436:7.3E-8 
87 439:3.1E-7 
102 291:4.2E-12 
102 292:1.5E-7 
87 438:5.3E-26 
484 495:1.5E-17 
39 131:1.3E-6 
39 132:3.4E-10 
102 276:8.0E-5 
102 273:5.0E-10 
102 274:9.7E-11 
63 350:1.3E-5 
39 134:2.8E-9 
87 442:3.6E-8 
63 355:3.1E-11 
63 356:3.9E-8 
63 357:1.8E-9 
87 441:1.2E-30 
63 358:3.4E-8 
87 446:1.7E-5 
63 359:1.9E-7 
87 447:1.7E-5 
87 444:2.0E-7 
102 281:6.8E-11 
87 448:5.8E-12 
87 449:1.8E-7 
102 266:1.4E-19 
102 264:6.9E-7 
102 265:5.6E-9 
102 262:6.0E-7 
39 106:5.9E-6 
39 107:4.7E-26 
63 380:2.8E-7 
39 104:5.9E-9 
63 381:1.9E-8 
63 382:7.2E-8 
39 102:2.3E-25 
63 383:1.5E-9 
39 103:1.9E-13 
63 384:2.0E-9 
63 385:1.2E-6 
39 101:1.3E-10 
63 387:1.9E-37 
87 410:2.4E-7 
87 413:5.7E-9 
87 414:1.0E-7 
87 411:3.4E-16 
87 412:2.0E-14 
87 418:3.4E-8 
87 415:2.0E-6 
87 416:1.2E-8 
87 419:1.2E-7 
102 255:4.8E-11 
484 490:6.2E-18 
39 110:4.0E-5 
102 256:1.6E-10 
484 492:3.9E-16 
102 254:6.8E-5 
102 252:3.6E-5 
102 250:1.1E-5 
39 117:9.1E-10 
39 115:1.8E-9 
39 116:5.9E-10 
39 113:2.3E-5 
102 259:4.7E-18 
39 114:1.1E-10 
63 374:7.8E-8 
39 112:4.5E-10 
63 375:9.6E-8 
102 258:1.5E-6 
63 376:8.0E-9 
87 420:2.7E-6 
87 421:9.4E-8 
87 424:4.5E-5 
87 425:1.7E-9 
39 108:2.4E-10 
87 422:5.3E-6 
39 109:1.1E-8 
87 423:5.9E-12 
87 428:2.7E-8 
125 195:1.1E-14 
484 487:2.4E-12 
87 429:2.8E-17 
125 196:5.7E-39 
484 488:2.9E-6 
87 426:6.7E-5 
125 193:2.8E-12 
484 489:4.7E-6 
87 427:8.5E-11 
125 194:5.8E-14 
125 197:2.5E-39 
484 485:8.6E-28 
125 198:4.7E-7 
484 486:2.2E-14 
39 162:7.6E-11 
39 163:2.2E-8 
39 160:7.0E-11 
39 161:1.7E-10 
39 169:2.5E-11 
39 167:5.9E-9 
39 175:2.1E-10 
39 176:3.8E-10 
39 173:2.3E-5 
39 174:2.2E-10 
39 171:2.6E-8 
39 172:5.6E-11 
39 177:2.5E-11 
39 142:7.9E-11 
39 143:5.2E-11 
39 141:1.8E-11 
39 149:1.2E-11 
39 146:3.4E-10 
39 147:3.7E-12 
39 144:4.3E-10 
39 145:9.9E-9 
16 282:2.8E-43 
16 283:3.5E-42 
16 280:4.4E-40 
16 286:5.0E-7 
16 287:1.9E-6 
16 284:7.9E-42 
16 289:1.7E-7 
39 154:1.1E-11 
39 152:2.9E-7 
39 150:2.7E-11 
39 159:5.3E-7 
39 157:4.4E-9 
39 158:6.9E-10 
39 155:1.0E-10 
39 156:9.2E-11 
16 293:3.5E-7 
16 292:5.7E-8 
16 298:3.8E-44 
16 295:3.0E-6 
16 299:2.4E-44 
201 291:4.2E-36 
201 292:2.0E-14 
201 290:3.4E-7 
459 460:1.6E-41 
459 468:7.2E-9 
16 264:5.8E-5 
459 469:4.8E-6 
16 262:4.7E-5 
16 268:6.9E-46 
201 288:1.9E-8 
16 269:4.3E-30 
201 289:5.8E-16 
16 266:1.6E-6 
201 286:2.7E-14 
201 287:2.9E-15 
201 285:4.2E-12 
201 281:6.3E-52 
459 470:7.0E-5 
459 478:1.6E-8 
459 472:3.6E-10 
459 474:2.4E-16 
16 271:1.2E-41 
16 272:5.6E-44 
16 270:4.7E-32 
16 279:2.2E-44 
201 277:8.8E-7 
201 275:1.3E-6 
16 278:1.6E-32 
201 276:1.7E-8 
201 273:1.6E-38 
201 274:4.5E-34 
39 186:9.0E-5 
459 487:3.7E-11 
87 490:8.7E-15 
87 493:3.9E-5 
87 494:1.8E-11 
39 188:3.8E-8 
87 491:1.0E-6 
459 485:8.8E-5 
87 492:3.2E-9 
459 486:3.5E-10 
63 300:2.0E-38 
63 301:4.9E-11 
87 495:1.2E-33 
63 303:3.2E-8 
63 304:2.2E-7 
63 305:4.5E-6 
63 307:2.5E-40 
63 308:6.8E-11 
16 244:9.4E-41 
16 249:8.0E-8 
39 197:1.7E-10 
459 490:3.5E-11 
39 195:1.3E-11 
459 492:3.2E-5 
39 196:1.0E-10 
39 193:2.1E-14 
39 194:1.3E-8 
39 191:1.6E-9 
39 192:2.2E-15 
459 495:1.2E-5 
16 251:1.1E-44 
201 297:2.1E-12 
201 295:2.4E-11 
201 296:5.3E-6 
16 259:7.0E-8 
201 293:7.3E-15 
201 294:7.9E-15 
224 470:1.3E-21 
201 369:2.0E-14 
201 367:1.3E-14 
224 472:1.6E-6 
201 368:3.3E-7 
224 478:2.6E-5 
201 366:4.4E-38 
201 363:9.1E-15 
201 364:2.2E-13 
201 361:2.1E-13 
201 362:2.7E-12 
201 360:7.6E-12 
224 481:3.6E-7 
201 358:2.6E-13 
201 359:7.9E-14 
224 486:4.4E-5 
201 356:4.6E-14 
201 357:8.9E-15 
201 354:2.2E-6 
201 355:3.2E-15 
201 352:4.8E-9 
201 353:1.1E-58 
201 350:1.5E-13 
201 351:3.8E-5 
201 390:1.6E-13 
201 391:2.0E-13 
224 452:3.8E-9 
201 389:2.0E-9 
201 388:4.7E-7 
224 457:5.7E-9 
201 385:8.5E-15 
201 386:3.9E-56 
224 455:2.7E-5 
201 383:5.5E-14 
201 384:2.7E-14 
201 381:9.8E-12 
201 382:2.4E-11 
201 380:2.3E-13 
201 378:3.3E-7 
201 376:1.2E-14 
201 377:1.6E-7 
201 374:1.5E-13 
201 375:5.9E-15 
201 372:8.6E-8 
201 373:1.3E-57 
201 370:7.6E-8 
224 469:7.2E-9 
201 371:4.0E-58 
201 329:2.8E-32 
201 327:4.0E-15 
201 328:3.8E-14 
201 325:1.3E-9 
201 326:5.1E-7 
201 323:1.6E-7 
201 324:6.5E-7 
201 321:2.8E-12 
201 322:3.7E-44 
201 320:1.4E-53 
148 305:1.3E-10 
148 306:1.5E-6 
148 303:1.5E-12 
148 304:2.8E-12 
148 301:1.5E-14 
148 302:3.3E-45 
201 318:2.4E-13 
201 319:9.3E-14 
201 316:3.1E-53 
201 317:6.5E-13 
201 314:9.0E-37 
201 315:3.8E-7 
201 312:8.1E-7 
201 313:5.5E-8 
201 310:2.1E-8 
201 311:3.5E-38 
148 308:1.0E-14 
148 316:2.2E-9 
148 317:2.1E-14 
148 314:1.4E-8 
148 311:4.0E-7 
201 349:1.1E-13 
224 490:1.6E-5 
201 347:1.5E-13 
201 348:1.2E-12 
201 345:1.6E-13 
201 346:1.3E-12 
224 495:1.9E-6 
201 343:4.8E-15 
201 344:4.0E-14 
201 342:1.8E-51 
201 340:3.1E-8 
148 318:2.6E-13 
148 319:9.0E-11 
148 327:4.5E-13 
148 328:1.6E-13 
148 325:3.7E-6 
148 321:3.4E-14 
148 322:3.4E-8 
148 320:3.2E-9 
201 338:2.6E-35 
201 339:5.1E-14 
201 336:3.8E-14 
201 337:3.2E-36 
201 334:4.9E-5 
201 335:4.5E-37 
201 332:2.9E-7 
201 330:2.6E-52 
201 331:1.2E-53 
148 329:1.1E-7 
40 175:7.3E-16 
102 123:9.0E-9 
148 338:7.5E-7 
40 176:3.6E-14 
102 124:3.9E-15 
148 339:8.8E-13 
40 177:1.1E-10 
148 336:8.6E-13 
148 337:1.4E-6 
40 171:2.5E-13 
40 172:1.2E-16 
148 335:1.3E-6 
40 173:8.4E-11 
40 174:8.8E-15 
63 280:1.2E-38 
148 330:7.0E-9 
148 331:9.9E-9 
63 282:1.7E-40 
102 129:7.0E-12 
63 283:1.3E-39 
63 284:1.7E-40 
102 127:1.7E-13 
63 286:6.6E-9 
102 125:1.3E-12 
63 287:5.6E-10 
102 126:1.3E-9 
125 225:1.9E-53 
63 289:3.3E-7 
125 226:2.3E-7 
125 223:1.9E-33 
125 224:2.6E-6 
125 227:2.7E-6 
125 228:3.2E-49 
125 221:1.3E-40 
125 220:4.2E-39 
40 186:4.0E-5 
102 112:1.4E-8 
148 349:4.9E-14 
40 187:1.8E-5 
40 188:8.7E-12 
148 347:7.5E-14 
148 348:3.8E-13 
40 182:9.4E-8 
148 345:8.0E-14 
148 346:1.3E-12 
148 343:1.4E-14 
148 344:2.6E-13 
63 270:6.7E-26 
148 342:2.4E-10 
63 271:3.2E-39 
102 118:8.0E-5 
63 272:1.8E-36 
102 116:4.6E-11 
102 117:4.4E-12 
102 114:1.4E-9 
102 115:3.4E-10 
63 278:2.1E-27 
125 215:1.6E-43 
63 279:9.5E-36 
125 212:2.4E-7 
125 213:4.4E-6 
125 218:3.4E-5 
125 216:6.0E-34 
224 401:5.0E-8 
224 400:1.2E-6 
125 210:1.0E-44 
125 211:9.3E-6 
40 197:2.8E-16 
372 412:8.9E-6 
40 198:2.3E-8 
372 413:1.4E-21 
148 358:1.2E-13 
372 414:9.7E-5 
148 359:1.6E-14 
372 415:1.2E-17 
40 193:1.3E-12 
148 356:1.2E-13 
40 194:2.8E-12 
148 357:3.1E-15 
40 195:1.5E-14 
372 410:6.3E-18 
40 196:1.8E-16 
148 355:1.8E-14 
372 411:1.1E-6 
102 109:6.3E-13 
148 353:1.8E-8 
40 191:1.4E-14 
102 107:7.6E-35 
148 350:5.3E-12 
40 192:7.4E-13 
102 108:8.4E-11 
102 105:2.4E-7 
102 106:6.9E-10 
102 103:3.4E-12 
201 309:2.8E-8 
102 104:9.1E-10 
125 203:6.7E-14 
125 204:5.8E-8 
201 308:2.1E-15 
125 201:1.1E-41 
201 305:5.0E-14 
201 306:7.3E-32 
125 207:1.3E-44 
201 303:2.8E-13 
201 304:1.7E-9 
125 205:1.5E-9 
201 301:1.1E-14 
125 206:8.3E-39 
201 302:5.9E-5 
125 200:6.7E-6 
372 401:1.4E-7 
148 369:9.8E-13 
148 367:1.4E-13 
148 366:2.1E-7 
372 400:2.5E-8 
148 363:2.3E-13 
372 409:4.7E-6 
63 292:9.7E-7 
148 364:3.5E-11 
63 293:2.4E-7 
148 361:1.7E-10 
63 294:2.3E-6 
148 362:1.1E-12 
63 295:8.6E-9 
372 405:5.5E-6 
148 360:7.7E-13 
63 298:7.3E-39 
63 299:1.8E-35 
40 131:7.9E-11 
40 132:4.1E-12 
325 330:2.3E-9 
40 134:5.7E-12 
148 376:2.0E-14 
40 130:1.1E-7 
148 374:1.5E-14 
325 337:8.7E-8 
148 375:4.3E-13 
325 338:7.4E-8 
325 335:1.8E-7 
148 373:6.6E-10 
325 336:1.7E-39 
148 371:3.3E-9 
325 334:6.2E-6 
325 331:6.4E-9 
348 398:2.5E-9 
348 399:2.7E-9 
125 267:2.8E-6 
348 396:6.4E-13 
224 430:1.4E-5 
224 431:1.9E-5 
325 339:2.5E-39 
125 261:1.5E-8 
348 390:1.0E-73 
125 262:4.8E-9 
348 391:3.0E-71 
224 432:3.5E-7 
125 260:1.6E-5 
125 265:2.1E-10 
224 438:1.7E-5 
348 394:9.1E-5 
40 136:4.8E-9 
125 266:5.8E-12 
348 395:1.1E-33 
40 137:1.4E-5 
125 263:2.9E-8 
348 392:2.5E-71 
40 138:3.8E-9 
125 264:5.1E-9 
348 393:7.4E-59 
40 142:6.2E-14 
40 143:7.3E-15 
40 144:5.0E-13 
40 145:8.2E-14 
40 140:6.7E-7 
40 141:1.8E-15 
148 385:6.7E-13 
325 348:3.4E-37 
148 386:9.9E-9 
325 349:1.2E-37 
148 383:1.3E-14 
325 346:2.3E-37 
148 384:5.5E-13 
325 347:9.5E-38 
148 381:3.4E-15 
325 344:6.0E-38 
148 382:3.6E-14 
325 345:2.8E-37 
325 342:4.0E-10 
148 380:1.3E-13 
325 343:7.1E-38 
125 258:1.5E-6 
125 259:7.6E-14 
125 256:8.6E-34 
224 441:1.4E-7 
125 250:6.7E-8 
40 146:2.7E-13 
125 254:5.1E-8 
40 147:1.8E-11 
125 255:1.6E-39 
40 148:3.4E-10 
125 252:5.1E-7 
40 149:2.1E-15 
125 253:2.8E-5 
40 154:2.8E-19 
40 155:1.5E-18 
40 156:4.6E-17 
40 150:2.3E-14 
148 398:2.3E-9 
40 152:3.4E-12 
148 396:6.9E-8 
148 397:1.1E-44 
148 395:1.5E-5 
148 392:3.2E-13 
148 393:2.3E-13 
148 390:1.0E-12 
148 391:3.0E-13 
125 247:3.0E-38 
348 376:9.0E-73 
125 248:2.9E-7 
125 245:1.9E-44 
348 374:1.3E-79 
125 246:3.5E-6 
348 375:4.1E-76 
125 249:5.4E-14 
224 412:3.6E-5 
125 240:6.2E-42 
224 413:1.3E-22 
224 410:9.4E-20 
224 411:2.9E-5 
40 157:1.2E-12 
125 243:5.8E-6 
40 158:2.0E-16 
348 373:1.4E-10 
40 159:7.2E-12 
125 241:1.4E-13 
125 242:7.8E-6 
224 415:1.3E-18 
348 371:7.5E-11 
40 164:8.4E-6 
40 165:9.6E-8 
40 166:1.5E-8 
224 429:1.4E-6 
40 167:1.8E-15 
40 160:4.3E-17 
40 161:4.3E-16 
40 162:1.1E-14 
40 163:2.3E-13 
325 327:5.6E-39 
125 236:1.1E-63 
125 237:3.3E-6 
125 234:2.2E-6 
348 385:3.9E-74 
125 235:8.0E-7 
348 386:6.2E-11 
224 420:8.4E-19 
125 238:8.3E-34 
325 328:2.2E-36 
125 239:4.4E-36 
325 329:2.2E-10 
348 380:9.1E-70 
40 168:3.2E-8 
125 232:3.4E-7 
348 383:4.7E-74 
40 169:3.4E-18 
125 233:4.5E-6 
224 428:3.6E-11 
348 384:2.8E-64 
125 230:1.5E-7 
348 381:4.3E-69 
125 231:8.8E-13 
348 382:4.0E-65 
395 460:6.3E-8 
39 205:2.0E-8 
39 206:2.8E-10 
39 203:8.1E-8 
39 201:3.6E-10 
348 475:5.5E-6 
395 459:6.3E-8 
63 202:4.2E-39 
63 203:9.1E-9 
348 474:7.2E-10 
16 100:2.3E-38 
348 478:4.0E-5 
63 208:2.8E-39 
63 209:3.4E-37 
395 453:5.7E-9 
395 454:2.7E-10 
395 455:5.9E-7 
348 472:1.1E-10 
395 456:1.2E-8 
395 457:7.9E-6 
40 101:9.9E-16 
102 196:4.0E-10 
102 197:1.4E-11 
102 194:1.4E-15 
102 195:1.7E-15 
395 450:1.6E-10 
39 216:6.3E-11 
39 215:1.1E-10 
39 210:5.6E-13 
348 486:1.5E-25 
395 448:6.7E-8 
348 487:6.5E-14 
348 484:5.4E-19 
348 485:1.7E-17 
16 111:4.9E-45 
39 207:8.9E-12 
348 488:8.0E-5 
348 489:8.9E-5 
40 106:1.0E-9 
125 294:1.0E-11 
40 107:1.7E-24 
125 295:1.1E-9 
395 441:9.5E-6 
40 108:1.0E-14 
125 292:1.4E-13 
395 442:7.6E-8 
40 109:3.0E-15 
125 293:9.2E-14 
40 102:3.4E-23 
395 444:4.1E-23 
40 103:4.8E-20 
395 445:3.9E-6 
40 104:8.6E-16 
125 296:6.1E-9 
348 480:4.0E-14 
395 446:2.0E-8 
40 105:1.5E-6 
125 297:1.0E-10 
348 481:1.8E-7 
395 447:3.0E-7 
372 379:1.0E-23 
102 187:2.7E-5 
40 112:1.5E-14 
102 188:1.2E-15 
102 185:1.2E-6 
125 290:1.1E-6 
395 480:6.1E-7 
102 186:1.8E-5 
125 291:1.4E-38 
102 183:7.8E-5 
372 377:1.8E-37 
102 184:7.1E-6 
372 378:6.1E-23 
348 459:1.6E-7 
63 222:4.0E-40 
348 453:7.6E-15 
348 454:6.6E-16 
125 289:7.9E-15 
348 451:2.9E-7 
348 457:8.9E-9 
348 455:1.4E-8 
348 456:1.1E-15 
40 117:3.4E-13 
102 192:7.3E-8 
102 193:4.6E-11 
372 383:4.5E-5 
395 474:5.4E-8 
125 281:7.8E-50 
102 191:2.3E-13 
125 287:6.1E-13 
40 114:2.6E-13 
125 288:2.1E-7 
348 450:2.1E-15 
395 478:4.7E-7 
40 115:1.2E-14 
125 285:1.0E-10 
40 116:1.9E-15 
125 286:8.7E-13 
102 176:2.4E-9 
40 123:4.5E-11 
102 177:7.7E-11 
102 174:3.8E-11 
102 175:3.2E-10 
102 172:8.8E-12 
102 173:1.4E-7 
395 472:6.7E-8 
348 464:3.0E-40 
348 462:2.5E-41 
63 214:4.4E-37 
348 463:1.2E-37 
348 468:6.8E-14 
348 469:2.4E-10 
63 217:5.2E-40 
348 467:4.0E-36 
63 219:6.2E-26 
102 181:1.8E-5 
395 462:4.0E-18 
40 129:4.9E-12 
125 273:2.9E-37 
395 463:7.4E-17 
372 373:5.0E-8 
395 464:7.4E-18 
102 180:3.9E-5 
40 124:5.4E-13 
125 276:6.0E-8 
348 460:5.9E-11 
40 125:4.6E-14 
125 277:8.4E-6 
395 467:3.3E-16 
40 126:4.9E-13 
125 274:5.6E-37 
395 468:2.5E-5 
40 127:2.3E-12 
125 275:7.3E-6 
395 469:5.9E-8 
39 241:1.4E-9 
102 167:3.2E-10 
39 242:8.0E-6 
39 240:1.5E-11 
102 163:3.0E-9 
102 164:2.8E-5 
102 161:7.8E-12 
102 162:3.4E-11 
39 249:1.5E-8 
348 439:6.6E-35 
39 247:3.4E-11 
348 438:1.1E-7 
39 245:1.6E-10 
39 243:8.5E-6 
102 169:4.6E-13 
63 244:1.1E-38 
348 431:4.7E-9 
348 432:1.7E-6 
348 430:6.7E-12 
348 435:8.5E-8 
63 249:5.7E-6 
348 436:4.6E-12 
348 433:3.7E-5 
102 170:3.0E-5 
395 495:7.2E-8 
102 171:3.3E-9 
102 156:5.3E-13 
102 157:6.8E-16 
102 154:1.2E-13 
102 155:2.4E-11 
395 490:8.7E-10 
102 152:3.4E-14 
395 492:1.4E-19 
102 150:1.3E-10 
395 493:5.1E-19 
102 151:7.4E-6 
348 448:8.5E-13 
39 259:8.0E-12 
348 449:8.6E-7 
39 256:1.3E-11 
63 231:8.2E-5 
102 158:3.1E-9 
39 255:2.1E-11 
102 159:4.6E-14 
348 442:1.7E-12 
348 441:3.1E-8 
348 446:7.7E-17 
348 447:2.7E-18 
348 444:7.0E-39 
348 445:6.0E-17 
395 484:1.7E-7 
102 160:1.9E-11 
395 485:4.8E-6 
395 486:3.8E-14 
395 487:1.6E-6 
395 488:5.4E-5 
395 489:6.4E-5 
102 145:1.9E-9 
39 220:7.6E-12 
102 146:1.3E-11 
102 143:2.3E-11 
102 144:3.6E-9 
102 141:4.9E-18 
102 142:7.5E-15 
39 227:3.0E-5 
39 228:2.0E-11 
348 418:2.8E-37 
39 225:3.9E-9 
348 416:1.8E-34 
39 223:3.2E-11 
63 262:3.1E-5 
102 149:7.1E-12 
39 221:9.8E-12 
63 264:3.6E-5 
102 147:7.2E-11 
348 419:8.4E-36 
102 148:2.5E-6 
63 266:1.7E-9 
63 268:4.5E-37 
63 269:8.2E-29 
348 414:4.7E-59 
348 411:1.3E-10 
348 412:4.7E-12 
102 134:1.8E-14 
39 231:1.6E-10 
102 132:1.8E-13 
102 131:1.1E-13 
39 238:1.0E-10 
39 239:1.5E-11 
348 429:2.8E-12 
39 236:2.5E-11 
348 427:5.9E-63 
63 251:8.1E-37 
102 139:3.2E-6 
348 421:1.2E-13 
63 259:5.1E-11 
348 424:1.5E-22 
348 425:1.6E-11 
39 229:5.0E-5 
348 422:9.3E-32 
348 423:3.7E-13 
39 285:4.5E-11 
39 286:2.1E-10 
39 281:1.4E-9 
39 289:7.9E-9 
39 287:1.1E-11 
16 188:3.1E-6 
39 297:3.2E-11 
39 294:4.8E-7 
39 295:1.0E-9 
39 292:5.5E-10 
39 293:5.9E-8 
39 290:5.7E-5 
39 291:7.9E-11 
348 406:1.3E-16 
348 405:6.3E-13 
16 190:3.5E-42 
348 408:1.8E-15 
348 409:7.6E-12 
16 195:3.0E-6 
16 192:8.4E-5 
16 199:2.5E-41 
348 403:4.8E-16 
348 400:9.0E-12 
348 401:2.8E-8 
39 264:3.2E-6 
39 262:1.9E-6 
39 265:1.0E-8 
39 266:3.2E-13 
39 274:7.7E-11 
39 273:1.2E-10 
16 178:1.2E-43 
372 398:5.6E-7 
372 399:2.4E-8 
16 141:1.3E-8 
16 142:7.2E-9 
16 148:4.7E-5 
372 386:4.6E-8 
372 388:9.1E-38 
372 389:2.2E-10 
16 153:1.4E-39 
201 398:6.2E-55 
201 399:2.3E-22 
201 396:2.4E-34 
201 397:4.7E-5 
372 396:2.1E-8 
201 395:6.7E-9 
201 392:2.6E-13 
201 393:7.7E-12 
16 121:2.6E-44 
16 120:4.1E-45 
16 132:3.6E-7 
16 134:2.7E-5 
197 327:2.5E-17 
197 328:6.7E-15 
197 329:5.4E-32 
197 320:5.4E-50 
202 297:6.5E-7 
197 321:2.0E-12 
202 298:5.7E-51 
197 322:6.5E-44 
202 299:5.6E-47 
197 323:1.7E-7 
197 324:8.0E-7 
197 325:1.4E-9 
202 294:3.3E-5 
197 326:6.4E-7 
202 295:3.1E-6 
197 338:3.7E-35 
197 339:2.3E-14 
197 330:1.7E-48 
197 331:7.8E-50 
197 332:3.9E-7 
197 334:4.6E-5 
197 335:3.1E-37 
197 336:2.9E-14 
197 337:1.5E-33 
197 340:5.3E-8 
197 349:1.2E-14 
272 286:1.8E-7 
272 287:7.2E-6 
272 284:2.1E-66 
202 278:1.4E-32 
272 282:2.2E-62 
202 279:2.5E-49 
272 283:8.5E-67 
272 280:4.2E-43 
197 342:2.0E-47 
197 343:3.6E-15 
197 344:2.4E-14 
197 345:1.2E-13 
202 270:1.3E-32 
197 346:8.1E-13 
202 271:9.0E-52 
197 347:1.5E-14 
202 272:4.0E-48 
197 348:1.1E-13 
202 280:1.5E-63 
197 350:1.5E-14 
197 351:1.9E-6 
272 279:7.2E-67 
272 278:5.7E-54 
197 352:5.7E-9 
197 353:1.1E-54 
202 286:8.2E-5 
197 354:2.5E-6 
202 287:4.2E-6 
197 355:2.1E-15 
197 356:3.0E-14 
197 357:6.2E-15 
202 282:1.8E-53 
197 358:1.5E-13 
202 283:1.2E-53 
197 359:6.6E-15 
202 284:1.2E-53 
197 360:5.8E-13 
197 361:1.6E-14 
197 362:3.2E-13 
15 298:3.4E-42 
15 299:6.1E-42 
15 292:3.4E-6 
15 293:1.3E-5 
202 259:2.6E-7 
202 251:3.4E-48 
15 282:7.1E-45 
202 268:8.6E-50 
15 283:4.0E-44 
202 269:5.4E-37 
15 284:5.8E-45 
202 264:7.7E-5 
15 289:2.5E-6 
202 262:7.4E-5 
15 280:4.2E-40 
197 305:6.8E-15 
435 490:1.6E-11 
197 306:1.5E-31 
197 308:1.2E-15 
197 309:3.7E-8 
435 494:1.5E-5 
435 495:1.7E-10 
435 492:4.3E-10 
435 493:6.0E-7 
197 301:7.3E-15 
197 302:9.6E-5 
197 303:1.7E-13 
197 304:1.1E-9 
148 206:1.5E-8 
197 316:2.4E-49 
202 249:4.4E-5 
148 207:3.6E-9 
197 317:5.5E-13 
435 480:2.0E-7 
197 318:1.8E-13 
148 205:2.9E-7 
197 319:9.9E-16 
148 203:7.8E-12 
435 484:4.9E-8 
435 481:6.7E-5 
148 201:4.9E-8 
435 487:6.9E-11 
435 488:2.8E-7 
197 310:7.2E-8 
435 485:5.0E-7 
197 311:1.8E-35 
202 244:6.0E-66 
435 486:4.9E-11 
197 312:1.0E-6 
197 313:8.2E-8 
197 314:5.9E-38 
435 489:3.9E-7 
197 315:3.9E-7 
202 217:4.8E-52 
148 215:3.7E-10 
148 216:8.1E-10 
202 219:6.4E-35 
202 214:1.5E-49 
325 414:1.4E-28 
148 210:1.0E-8 
325 412:1.4E-8 
325 411:4.0E-8 
325 418:5.5E-17 
325 419:2.0E-15 
325 416:2.0E-13 
148 228:1.6E-9 
148 226:1.4E-46 
148 227:4.5E-48 
148 225:2.1E-11 
148 222:1.6E-6 
148 223:1.4E-10 
148 220:1.4E-8 
148 221:2.1E-7 
325 423:3.9E-12 
202 222:6.6E-66 
325 424:2.7E-17 
63 152:6.7E-8 
325 421:9.3E-12 
63 153:8.4E-36 
325 422:6.3E-19 
101 203:1.4E-11 
63 157:1.7E-9 
101 204:3.1E-6 
101 205:1.8E-11 
63 159:6.4E-8 
101 206:9.7E-22 
101 207:3.2E-22 
325 429:5.7E-9 
325 427:1.7E-32 
101 201:1.3E-22 
148 239:1.8E-7 
148 238:1.6E-10 
148 236:8.0E-10 
148 231:3.1E-11 
63 188:2.1E-9 
202 205:2.8E-5 
148 249:1.2E-10 
202 208:4.0E-53 
148 247:1.9E-7 
148 244:6.6E-6 
202 203:5.4E-5 
148 245:1.5E-9 
148 242:4.4E-47 
325 403:1.5E-6 
148 243:1.0E-48 
148 240:6.1E-7 
325 401:8.8E-6 
148 241:6.0E-8 
325 400:1.6E-9 
63 178:1.4E-39 
325 409:2.0E-9 
325 408:4.3E-9 
325 405:3.4E-10 
325 406:5.6E-6 
202 209:2.6E-81 
325 450:1.3E-12 
148 259:3.7E-14 
148 255:9.7E-7 
148 256:7.3E-8 
197 363:9.0E-16 
197 364:1.7E-13 
325 459:6.8E-9 
325 456:2.2E-9 
197 366:3.4E-38 
325 457:1.3E-6 
197 367:8.3E-15 
325 454:1.0E-13 
197 368:3.2E-7 
325 455:1.1E-7 
197 369:1.9E-15 
325 452:3.1E-5 
325 453:6.0E-11 
197 370:1.1E-7 
197 371:2.1E-54 
197 372:8.4E-8 
197 373:4.3E-53 
325 461:2.7E-5 
325 462:8.1E-21 
325 460:7.1E-9 
63 190:7.7E-39 
148 266:6.0E-15 
63 192:3.3E-5 
148 264:5.1E-5 
197 374:1.3E-14 
325 469:7.1E-9 
63 193:6.4E-5 
148 265:6.5E-9 
197 375:7.1E-16 
63 194:3.3E-9 
148 262:4.6E-5 
197 376:5.6E-15 
325 467:1.4E-19 
63 195:4.5E-9 
197 377:1.6E-7 
325 468:5.8E-6 
197 378:4.3E-7 
325 465:2.6E-5 
325 466:2.3E-5 
325 463:5.0E-21 
63 199:1.1E-37 
325 464:1.5E-20 
197 380:2.3E-14 
197 381:6.5E-12 
197 382:1.6E-13 
197 383:2.6E-14 
197 384:1.8E-16 
197 385:8.2E-16 
325 436:4.7E-7 
197 386:1.7E-51 
148 273:1.4E-7 
148 274:1.7E-10 
197 388:5.2E-7 
325 435:3.1E-8 
197 389:8.7E-9 
325 432:3.0E-6 
325 430:6.3E-6 
325 431:3.0E-6 
197 390:1.1E-13 
197 391:1.3E-13 
197 392:2.1E-14 
197 393:5.9E-12 
197 395:6.7E-9 
325 439:3.4E-21 
148 289:3.0E-11 
148 286:9.4E-14 
197 396:4.9E-34 
325 447:1.1E-7 
148 287:6.4E-14 
197 397:7.8E-5 
325 448:7.7E-9 
197 398:2.2E-50 
325 445:1.7E-6 
148 285:1.2E-10 
197 399:2.7E-22 
325 446:9.0E-9 
325 444:9.6E-25 
148 280:6.0E-6 
325 441:1.7E-6 
148 281:8.0E-12 
325 442:9.6E-9 
325 373:7.9E-9 
325 374:5.5E-37 
325 371:6.1E-9 
101 281:4.6E-24 
148 297:2.8E-11 
148 295:1.6E-14 
148 293:7.9E-11 
148 294:8.3E-13 
148 291:2.6E-8 
325 375:5.0E-39 
148 292:9.2E-12 
325 376:5.1E-37 
300 417:6.6E-49 
101 273:2.3E-19 
101 274:7.8E-22 
101 275:4.8E-5 
101 276:6.5E-6 
101 277:3.5E-5 
300 414:1.9E-5 
325 384:3.9E-39 
325 385:6.3E-38 
325 382:3.2E-43 
325 383:1.0E-42 
101 290:2.9E-5 
325 380:6.0E-43 
101 291:5.3E-24 
325 381:4.1E-43 
101 292:1.9E-10 
101 293:8.3E-10 
325 386:1.4E-8 
300 421:3.5E-6 
101 285:1.4E-10 
300 426:1.3E-55 
101 286:3.7E-13 
101 287:6.0E-13 
101 288:9.5E-5 
101 289:5.3E-10 
325 351:9.9E-6 
325 350:2.2E-37 
101 260:7.3E-5 
325 359:3.7E-37 
325 357:3.0E-37 
325 358:2.7E-37 
325 355:2.4E-38 
325 356:4.5E-37 
325 353:7.2E-8 
63 100:1.8E-38 
101 258:1.5E-5 
101 259:2.2E-14 
101 250:3.3E-5 
300 439:1.9E-5 
101 252:4.7E-6 
300 437:2.1E-50 
101 253:9.6E-5 
101 254:3.6E-6 
101 255:5.5E-18 
101 256:3.6E-18 
300 433:1.2E-45 
300 434:1.3E-42 
325 362:3.2E-37 
325 363:2.4E-37 
325 360:6.2E-37 
325 361:4.3E-21 
325 369:3.0E-37 
325 366:1.8E-9 
325 367:5.4E-39 
325 364:5.4E-40 
325 365:1.3E-5 
300 443:9.7E-50 
300 440:2.0E-44 
101 262:1.2E-7 
101 264:1.4E-7 
101 265:5.2E-12 
101 266:3.9E-13 
101 267:1.1E-5 
63 120:1.3E-39 
63 121:1.6E-37 
63 123:1.6E-5 
101 236:5.5E-24 
63 124:1.9E-7 
101 237:5.3E-7 
101 238:1.6E-22 
101 239:2.8E-18 
63 127:1.7E-7 
101 231:2.3E-7 
101 232:1.4E-5 
101 233:4.8E-5 
101 234:2.1E-5 
101 235:1.2E-5 
63 111:3.2E-37 
101 247:1.5E-22 
101 248:1.0E-5 
101 249:3.9E-10 
101 240:9.8E-21 
101 241:4.3E-12 
101 245:9.6E-22 
101 246:4.1E-5 
325 395:4.3E-42 
325 396:2.1E-10 
325 393:3.1E-44 
325 391:6.1E-44 
325 392:4.9E-43 
325 390:3.3E-38 
63 141:1.2E-11 
325 399:1.4E-8 
63 142:4.1E-11 
325 398:1.5E-8 
63 145:5.3E-5 
101 215:2.3E-20 
101 216:1.1E-22 
101 210:6.5E-21 
101 211:5.4E-5 
101 212:5.3E-6 
101 213:1.3E-6 
63 131:9.5E-7 
63 132:1.0E-8 
63 134:6.4E-9 
101 225:2.7E-23 
101 226:1.9E-5 
101 227:9.1E-5 
101 228:5.5E-25 
300 407:1.1E-23 
300 404:7.0E-50 
101 220:1.2E-19 
101 221:1.3E-20 
300 402:1.7E-53 
101 223:1.9E-21 
15 251:2.1E-43 
300 495:1.5E-5 
300 492:1.3E-6 
15 242:4.9E-5 
15 243:2.3E-5 
15 244:2.0E-40 
15 249:3.8E-5 
15 270:5.3E-31 
15 271:2.0E-44 
15 272:1.8E-42 
15 278:3.7E-31 
15 279:3.2E-43 
15 268:4.2E-43 
15 269:3.0E-33 
15 217:2.5E-45 
15 219:2.0E-32 
15 214:1.0E-43 
15 209:9.0E-37 
300 450:1.0E-5 
300 458:1.5E-52 
272 299:1.2E-71 
272 298:1.5E-68 
272 295:1.9E-5 
272 293:1.7E-6 
272 294:5.0E-5 
272 292:2.8E-7 
15 208:2.2E-44 
15 202:4.3E-39 
300 464:4.5E-5 
300 461:5.2E-5 
300 469:2.2E-6 
300 466:5.8E-5 
272 289:1.3E-6 
300 467:8.1E-6 
300 476:4.0E-37 
300 473:2.2E-39 
300 471:1.2E-37 
101 294:7.8E-10 
101 295:3.6E-10 
101 297:8.0E-11 
300 477:9.0E-38 
15 222:1.3E-40 
15 226:2.5E-5 
300 482:6.3E-44 
300 483:1.2E-40 
197 206:7.7E-79 
197 207:8.9E-60 
197 200:4.0E-7 
197 201:7.0E-74 
197 203:5.8E-16 
197 204:7.9E-9 
197 205:6.2E-12 
197 218:1.9E-6 
197 210:1.3E-52 
197 211:4.6E-7 
197 212:4.2E-8 
197 213:4.5E-7 
197 215:2.0E-38 
197 216:9.5E-32 
197 228:4.9E-50 
197 220:3.7E-45 
197 221:1.8E-47 
197 223:5.3E-32 
197 224:1.7E-6 
202 391:4.4E-6 
197 225:2.5E-49 
202 392:4.8E-6 
197 226:6.3E-6 
202 393:8.2E-7 
197 227:1.7E-5 
202 394:2.6E-51 
197 230:8.0E-8 
197 239:3.8E-42 
225 490:8.7E-28 
225 491:5.2E-5 
225 492:2.4E-15 
225 493:2.1E-6 
225 495:1.1E-15 
197 231:8.5E-14 
197 232:8.9E-8 
197 233:4.4E-7 
197 234:8.2E-8 
197 235:4.9E-8 
197 236:5.1E-41 
197 237:4.6E-7 
197 238:1.2E-32 
197 240:6.4E-44 
197 241:4.0E-15 
15 178:1.1E-43 
202 375:3.1E-5 
202 376:1.8E-6 
202 385:3.3E-5 
202 387:4.7E-63 
202 380:3.2E-6 
202 381:3.2E-6 
202 382:1.5E-5 
202 383:6.5E-6 
202 390:6.5E-6 
15 199:8.9E-47 
15 193:6.3E-6 
202 355:7.7E-6 
202 357:1.2E-6 
15 190:6.4E-41 
202 367:1.4E-6 
202 369:5.3E-5 
202 339:6.5E-7 
202 336:1.2E-5 
225 441:3.4E-11 
174 184:5.9E-7 
197 286:2.1E-14 
225 442:2.7E-11 
174 185:3.8E-7 
197 287:2.0E-15 
174 186:1.6E-7 
197 288:7.5E-8 
225 444:2.5E-11 
174 187:4.1E-8 
197 289:1.0E-17 
225 445:2.7E-9 
174 180:6.9E-8 
174 181:6.9E-7 
174 182:5.3E-9 
225 448:3.0E-8 
174 183:2.2E-7 
225 449:2.7E-12 
373 431:4.9E-12 
197 290:4.4E-7 
373 432:2.4E-13 
197 291:1.5E-33 
197 292:2.2E-16 
373 430:4.9E-12 
174 177:2.0E-6 
197 293:9.0E-17 
373 435:1.1E-8 
197 294:1.3E-15 
373 436:1.2E-10 
174 179:4.4E-8 
197 295:1.9E-11 
197 296:1.2E-7 
373 439:1.4E-12 
373 438:2.7E-10 
88 200:4.4E-6 
88 201:1.1E-14 
202 344:3.2E-6 
202 345:2.2E-6 
88 203:1.1E-7 
202 346:5.4E-5 
88 204:8.7E-8 
225 430:6.3E-12 
88 205:1.8E-8 
197 297:7.6E-13 
225 431:1.6E-12 
88 206:1.7E-14 
202 341:1.1E-53 
225 432:3.1E-13 
88 207:1.3E-14 
174 175:4.8E-39 
174 176:2.1E-78 
202 343:1.1E-7 
225 435:2.3E-8 
225 436:1.6E-11 
225 438:3.3E-10 
225 439:2.0E-11 
373 421:1.4E-12 
373 424:2.3E-10 
373 425:4.1E-5 
373 422:6.0E-13 
373 423:1.7E-26 
373 428:3.5E-9 
373 429:8.9E-59 
373 427:8.1E-15 
202 317:3.3E-6 
202 318:5.1E-6 
225 421:2.1E-12 
225 422:3.4E-14 
225 423:2.7E-30 
225 424:6.4E-10 
373 460:3.5E-10 
225 425:2.2E-6 
373 461:1.7E-7 
225 427:1.0E-16 
225 428:8.0E-9 
225 429:7.3E-53 
373 451:2.4E-9 
373 452:3.0E-7 
373 457:3.8E-10 
373 455:1.2E-29 
373 456:2.6E-15 
373 459:2.8E-7 
202 328:3.2E-5 
225 410:3.4E-8 
225 411:2.2E-36 
202 321:6.0E-5 
225 412:1.1E-46 
225 413:2.6E-8 
225 414:5.2E-15 
225 415:8.9E-5 
373 442:1.9E-11 
225 418:6.3E-6 
225 419:1.3E-5 
373 441:7.0E-12 
373 444:3.3E-12 
373 445:8.1E-9 
373 448:4.4E-10 
373 449:2.1E-8 
225 480:8.7E-11 
225 484:3.4E-13 
225 485:1.0E-6 
225 486:6.7E-15 
225 487:4.8E-12 
225 488:9.1E-11 
197 245:1.9E-38 
225 489:8.0E-11 
197 246:8.1E-7 
197 247:8.8E-33 
197 248:4.9E-8 
197 249:1.4E-16 
197 250:2.4E-8 
197 252:9.8E-8 
202 304:4.4E-5 
148 149:5.1E-8 
202 307:3.1E-52 
225 470:9.6E-5 
202 300:1.6E-49 
202 301:1.2E-5 
225 472:8.7E-33 
225 474:3.0E-12 
197 253:1.4E-6 
197 254:5.6E-9 
197 255:1.2E-42 
197 256:1.3E-37 
225 478:1.1E-12 
225 479:1.7E-10 
197 258:2.8E-8 
197 259:5.8E-16 
197 260:1.9E-6 
197 261:6.7E-7 
197 262:9.9E-11 
197 263:5.8E-7 
202 308:1.2E-5 
148 158:2.0E-9 
225 460:1.6E-8 
148 159:2.3E-12 
225 461:1.4E-8 
148 156:5.1E-8 
225 462:2.7E-9 
148 157:3.7E-12 
225 463:6.2E-11 
148 154:2.9E-8 
197 264:2.5E-11 
225 464:3.7E-13 
148 155:2.9E-9 
197 265:3.7E-12 
225 465:4.5E-9 
148 152:5.9E-13 
197 266:2.8E-13 
225 466:1.2E-8 
197 267:2.9E-7 
225 467:5.6E-15 
148 150:2.9E-9 
225 468:5.5E-7 
225 469:1.1E-15 
373 410:3.2E-7 
373 413:1.5E-7 
373 414:2.4E-14 
197 273:4.6E-38 
373 411:3.9E-38 
197 274:7.8E-34 
373 412:1.7E-47 
373 418:1.8E-5 
373 415:7.3E-5 
373 419:2.6E-5 
148 169:4.6E-11 
225 450:7.3E-9 
148 167:4.4E-10 
225 451:1.0E-13 
225 452:5.3E-8 
197 275:1.5E-6 
225 453:9.2E-7 
197 276:2.2E-8 
225 454:3.3E-6 
148 163:1.2E-7 
197 277:9.1E-7 
225 455:2.9E-26 
225 456:2.1E-15 
148 161:1.0E-8 
225 457:2.2E-10 
148 162:1.4E-7 
225 459:2.1E-6 
148 160:1.4E-8 
197 281:2.5E-48 
373 403:3.1E-5 
373 400:1.7E-54 
197 285:1.7E-12 
373 401:6.5E-8 
373 406:4.5E-5 
373 405:5.0E-12 
373 408:4.6E-6 
373 409:2.3E-39 
325 494:6.8E-5 
88 154:1.4E-14 
325 495:1.8E-8 
88 155:4.0E-14 
325 492:8.5E-21 
88 156:1.3E-14 
325 493:8.7E-22 
88 157:1.4E-7 
325 490:1.5E-10 
88 158:4.3E-14 
325 491:4.0E-6 
88 159:2.4E-7 
101 160:1.9E-22 
101 161:3.9E-24 
148 176:3.1E-7 
148 177:3.6E-8 
148 174:7.9E-8 
148 175:9.0E-9 
148 172:4.6E-8 
148 173:7.2E-68 
148 171:1.5E-7 
101 159:3.7E-10 
373 398:1.2E-77 
373 399:2.0E-24 
373 396:6.1E-42 
373 397:1.9E-6 
101 151:5.4E-6 
101 152:5.3E-11 
101 154:7.0E-24 
101 155:1.3E-26 
88 150:2.3E-14 
101 156:1.3E-20 
88 151:7.6E-8 
101 157:2.1E-10 
88 152:1.7E-7 
101 158:3.6E-25 
88 164:2.2E-7 
88 165:6.1E-8 
88 166:2.3E-7 
88 167:6.5E-9 
88 168:6.7E-6 
88 169:3.4E-14 
101 170:5.6E-6 
101 171:3.5E-12 
148 189:4.1E-24 
101 172:1.1E-19 
373 390:1.6E-11 
148 188:1.1E-12 
373 391:4.5E-10 
373 395:5.8E-9 
373 392:3.6E-11 
373 393:2.7E-11 
148 191:2.0E-7 
373 388:3.1E-7 
373 385:3.6E-12 
373 386:1.5E-64 
373 389:6.1E-10 
101 162:3.6E-22 
300 307:2.3E-65 
101 163:4.6E-12 
300 308:4.9E-6 
300 305:2.7E-7 
88 160:1.5E-14 
300 303:9.5E-6 
88 161:3.7E-14 
101 167:1.4E-10 
88 162:4.0E-14 
300 301:5.9E-7 
88 163:1.5E-8 
101 169:3.8E-26 
88 131:2.3E-6 
325 472:9.9E-9 
396 489:3.1E-9 
88 132:2.8E-8 
88 133:5.3E-7 
396 487:2.6E-11 
88 134:5.0E-7 
396 488:1.6E-9 
88 135:4.1E-7 
396 485:6.6E-7 
88 136:1.1E-8 
396 486:1.7E-15 
88 137:9.0E-5 
88 138:2.1E-7 
396 484:1.8E-12 
88 139:3.0E-7 
148 196:5.2E-10 
325 478:1.5E-7 
148 197:2.1E-8 
148 194:4.7E-12 
148 195:1.8E-12 
148 192:6.5E-7 
325 474:2.3E-9 
148 193:7.4E-9 
101 139:1.1E-5 
300 318:2.6E-5 
396 492:1.1E-14 
300 319:1.6E-7 
396 493:1.2E-7 
101 131:2.2E-9 
396 490:2.4E-17 
101 132:1.5E-11 
300 317:4.4E-5 
396 491:1.2E-5 
101 133:4.2E-6 
101 134:1.1E-9 
101 135:7.1E-5 
88 130:1.5E-7 
88 142:1.9E-8 
88 143:2.4E-7 
325 484:2.4E-8 
88 144:4.0E-16 
88 145:7.0E-7 
88 146:2.8E-15 
88 147:9.1E-12 
325 480:8.5E-8 
88 148:2.4E-5 
88 149:7.5E-15 
101 150:5.0E-24 
396 495:1.4E-14 
325 489:1.3E-5 
325 487:9.9E-10 
325 488:1.2E-5 
325 485:8.0E-9 
325 486:1.3E-15 
101 148:7.0E-9 
300 321:5.2E-5 
101 149:1.3E-20 
101 140:9.7E-6 
101 141:1.8E-13 
101 142:1.1E-10 
300 327:9.5E-6 
101 143:8.3E-9 
300 328:6.6E-5 
101 144:1.0E-13 
101 145:1.3E-10 
101 146:4.1E-13 
88 141:9.7E-10 
101 147:1.7E-7 
88 110:1.5E-6 
88 112:4.8E-6 
88 113:9.2E-7 
88 114:1.1E-13 
88 115:1.5E-13 
88 116:1.7E-13 
88 117:4.3E-13 
88 118:4.8E-7 
88 119:1.7E-6 
101 115:8.7E-23 
101 116:9.2E-24 
101 117:2.6E-23 
101 118:1.8E-5 
101 110:7.0E-5 
101 112:3.0E-6 
101 113:7.7E-5 
101 114:2.8E-17 
88 122:9.3E-8 
88 123:3.3E-5 
88 124:3.0E-6 
88 125:1.9E-13 
88 126:1.8E-13 
88 127:6.8E-7 
88 128:1.7E-6 
88 129:1.7E-14 
101 126:5.0E-20 
101 127:1.9E-10 
101 129:1.0E-19 
101 122:4.7E-7 
101 123:3.8E-8 
101 124:1.3E-10 
101 125:2.5E-22 
373 380:4.5E-11 
373 383:7.1E-11 
373 384:7.0E-13 
373 381:9.6E-10 
373 382:1.2E-9 
373 376:3.1E-12 
373 377:2.3E-7 
373 374:1.1E-10 
373 375:8.2E-13 
373 378:1.2E-7 
88 101:2.3E-12 
88 102:4.7E-8 
88 103:1.1E-12 
88 104:3.0E-12 
88 106:1.9E-12 
174 195:3.6E-16 
88 107:1.3E-10 
174 196:2.1E-44 
88 108:1.0E-12 
174 197:4.0E-46 
88 109:1.3E-14 
174 198:3.7E-8 
174 191:3.3E-35 
174 192:1.2E-11 
174 193:6.5E-16 
174 194:7.8E-18 
101 104:1.1E-56 
101 106:2.8E-34 
101 107:1.5E-13 
101 108:1.5E-19 
174 188:1.3E-16 
101 109:1.9E-17 
174 189:6.4E-5 
101 102:3.6E-10 
101 103:3.4E-25 
300 380:1.8E-6 
300 375:3.8E-5 
15 120:3.6E-43 
15 121:1.6E-44 
300 391:1.9E-5 
300 387:5.4E-46 
300 385:3.7E-5 
300 383:1.7E-5 
300 384:5.9E-5 
300 381:1.5E-6 
300 382:8.2E-6 
15 153:2.7E-43 
300 394:2.3E-67 
300 392:2.8E-5 
15 143:4.8E-5 
88 197:1.4E-14 
88 198:4.1E-7 
101 195:5.7E-13 
101 196:4.2E-21 
88 191:1.8E-13 
101 197:7.8E-22 
88 192:1.7E-13 
300 339:3.9E-5 
88 193:1.5E-12 
88 194:1.2E-7 
88 195:9.7E-9 
88 196:2.4E-14 
300 343:5.9E-6 
300 341:3.2E-73 
300 349:2.3E-5 
300 345:1.5E-5 
88 175:5.1E-14 
88 176:1.8E-13 
15 111:8.6E-43 
88 177:5.1E-12 
15 112:2.7E-5 
88 179:1.6E-7 
101 180:8.7E-6 
101 181:3.3E-5 
101 183:3.2E-5 
300 355:3.8E-7 
101 173:3.3E-8 
101 174:2.3E-19 
101 175:6.7E-20 
88 170:4.8E-8 
101 176:6.6E-19 
88 171:1.9E-8 
101 177:1.8E-8 
88 172:7.1E-14 
88 173:1.9E-5 
101 179:7.2E-6 
300 356:8.2E-5 
88 174:2.2E-14 
300 357:6.9E-6 
88 186:1.5E-7 
88 187:2.1E-7 
15 100:2.4E-39 
88 188:4.2E-7 
101 191:2.7E-16 
101 192:1.7E-8 
101 193:1.9E-12 
101 194:1.2E-10 
300 361:5.7E-7 
101 184:2.9E-5 
101 185:2.9E-6 
88 180:1.7E-7 
101 186:6.8E-6 
88 181:7.5E-7 
88 182:2.3E-7 
101 188:7.6E-11 
300 369:5.0E-5 
88 183:6.5E-8 
101 189:3.8E-5 
88 184:7.1E-7 
300 367:6.1E-5 
88 185:6.4E-8 
50 76:5.5E-5 
50 77:4.0E-6 
49 80:1.5E-9 
174 220:6.7E-57 
295 373:1.8E-9 
49 83:1.2E-6 
295 374:3.5E-69 
49 84:9.6E-18 
295 371:1.6E-9 
49 85:4.3E-9 
248 261:3.1E-6 
295 366:4.5E-14 
174 215:1.2E-41 
248 262:2.5E-5 
295 367:7.4E-74 
174 216:4.1E-35 
248 263:3.1E-6 
295 364:4.2E-58 
248 264:2.8E-5 
295 365:2.7E-9 
174 210:6.8E-50 
174 211:6.2E-7 
174 212:4.7E-8 
174 213:2.8E-7 
248 260:2.5E-23 
295 369:1.5E-70 
174 218:1.7E-6 
248 265:1.2E-7 
50 83:1.8E-7 
50 80:4.8E-14 
248 267:1.1E-21 
225 390:3.2E-13 
272 495:1.2E-5 
50 87:3.1E-5 
225 391:3.5E-12 
50 84:4.9E-14 
225 392:3.8E-13 
50 85:7.8E-9 
225 393:2.7E-13 
225 395:5.6E-9 
272 492:2.6E-8 
225 396:6.5E-36 
225 397:1.2E-9 
225 398:1.3E-54 
295 380:1.0E-73 
225 399:4.1E-22 
295 381:2.0E-78 
49 71:1.5E-50 
295 384:2.9E-71 
295 385:2.1E-71 
295 382:3.8E-71 
295 383:5.9E-74 
174 203:2.3E-17 
248 250:4.0E-13 
174 204:1.4E-8 
174 205:2.7E-12 
248 252:8.2E-25 
295 375:1.7E-72 
174 206:1.3E-45 
248 253:2.3E-26 
295 376:3.6E-71 
174 200:6.7E-7 
174 201:2.7E-46 
248 258:2.1E-29 
248 259:2.4E-5 
50 93:1.3E-11 
174 207:1.7E-47 
248 254:6.6E-26 
248 255:6.8E-8 
248 256:4.9E-8 
25 97:1.6E-6 
49 64:2.1E-10 
50 97:1.5E-6 
25 98:1.7E-6 
49 65:7.2E-14 
50 98:3.3E-5 
225 380:6.7E-13 
25 95:2.2E-5 
50 95:1.5E-7 
225 381:1.0E-11 
225 382:3.8E-12 
225 383:3.7E-13 
49 69:3.4E-8 
225 384:1.5E-14 
25 99:8.1E-5 
50 99:4.0E-5 
225 385:1.5E-13 
225 386:6.1E-58 
25 90:5.7E-7 
225 388:5.1E-7 
225 389:6.6E-11 
25 93:2.4E-11 
49 60:1.6E-14 
295 351:1.1E-8 
49 61:4.1E-14 
25 91:2.2E-6 
295 350:1.5E-67 
295 344:6.2E-72 
295 345:2.4E-70 
295 342:5.6E-11 
295 343:6.8E-71 
295 348:2.6E-69 
295 349:5.4E-73 
295 346:2.2E-71 
295 347:7.8E-70 
248 249:4.4E-5 
49 54:1.7E-40 
225 370:5.2E-8 
49 56:1.9E-48 
225 371:5.1E-59 
49 57:5.4E-36 
225 372:5.9E-7 
225 373:3.2E-57 
225 374:3.4E-12 
225 375:5.5E-14 
225 376:1.5E-13 
225 377:2.2E-7 
225 378:1.1E-7 
295 362:6.8E-72 
49 50:8.7E-40 
295 363:9.5E-68 
49 51:1.9E-57 
295 360:1.9E-71 
295 361:1.3E-31 
295 355:1.0E-76 
295 356:1.3E-73 
295 353:1.2E-8 
295 359:1.8E-69 
295 357:1.5E-70 
295 358:8.4E-73 
272 461:8.9E-5 
25 77:5.0E-5 
25 78:6.9E-5 
25 71:2.5E-14 
25 72:1.0E-5 
272 458:2.3E-48 
25 86:3.8E-6 
25 87:2.3E-8 
25 84:1.2E-11 
25 85:7.1E-8 
272 450:2.9E-7 
74 79:4.0E-17 
25 88:5.7E-7 
25 89:3.3E-6 
25 82:3.3E-6 
25 83:5.7E-10 
25 80:3.3E-101 
25 81:6.0E-8 
272 443:2.9E-46 
25 54:4.5E-13 
25 51:6.6E-14 
272 482:8.5E-43 
272 483:6.0E-42 
25 57:1.3E-14 
25 56:6.6E-16 
295 391:1.7E-78 
295 392:1.4E-73 
295 390:4.2E-72 
295 395:5.4E-37 
25 50:1.9E-15 
295 396:1.3E-12 
295 393:2.1E-61 
295 394:2.8E-6 
295 386:1.1E-9 
25 49:1.6E-11 
272 477:8.1E-37 
272 478:7.5E-5 
272 476:2.0E-36 
25 64:3.6E-12 
272 473:7.0E-42 
25 65:9.2E-12 
272 471:1.5E-36 
25 69:1.5E-10 
25 67:1.7E-6 
25 60:1.3E-12 
25 61:2.9E-12 
295 399:4.4E-8 
295 397:2.4E-5 
295 398:4.8E-9 
272 467:2.0E-8 
272 464:5.2E-7 
272 465:2.0E-6 
124 305:4.8E-29 
396 423:2.6E-24 
124 306:1.4E-13 
396 424:5.6E-8 
124 307:2.0E-5 
396 421:8.1E-14 
88 310:2.7E-6 
124 308:2.6E-66 
396 422:1.1E-12 
88 311:1.6E-14 
124 301:9.0E-66 
88 312:1.9E-6 
124 302:3.4E-5 
88 313:4.9E-7 
124 303:2.2E-66 
88 314:4.3E-15 
124 304:4.4E-67 
225 320:1.8E-55 
88 315:2.6E-6 
225 321:3.2E-12 
88 316:1.6E-13 
225 322:6.8E-41 
88 317:1.8E-6 
225 323:2.2E-7 
396 429:2.5E-34 
88 318:1.9E-6 
124 300:1.8E-6 
225 324:1.5E-6 
88 319:1.3E-5 
225 325:1.0E-9 
396 427:4.4E-15 
225 326:1.2E-6 
396 428:4.9E-6 
225 327:1.6E-15 
225 328:1.3E-12 
225 329:7.7E-36 
101 435:2.6E-8 
101 436:1.5E-9 
101 438:5.4E-9 
101 439:1.0E-10 
272 417:5.5E-49 
272 414:1.1E-5 
101 430:2.4E-11 
101 431:4.2E-12 
101 432:1.1E-11 
396 435:1.1E-9 
88 320:4.0E-14 
396 432:3.4E-13 
88 321:3.6E-7 
88 322:6.8E-14 
396 430:4.4E-13 
88 323:6.1E-8 
396 431:5.4E-14 
88 324:3.1E-6 
88 325:2.0E-7 
88 326:8.9E-7 
174 294:9.3E-16 
225 310:4.3E-10 
88 327:1.4E-8 
174 295:4.2E-13 
225 311:1.6E-40 
88 328:1.6E-6 
174 296:9.8E-10 
225 312:4.5E-7 
88 329:1.9E-14 
174 297:3.9E-14 
225 313:1.6E-7 
174 290:5.6E-7 
225 314:4.5E-38 
396 438:9.6E-9 
174 291:4.6E-37 
225 315:2.3E-6 
396 439:9.2E-14 
174 292:3.5E-17 
225 316:5.5E-54 
396 436:3.5E-11 
174 293:4.8E-17 
225 317:2.8E-13 
101 445:1.4E-7 
225 318:5.2E-13 
101 446:8.0E-8 
225 319:4.6E-15 
101 447:8.1E-5 
101 448:5.4E-10 
101 449:6.7E-8 
174 287:3.4E-16 
174 288:7.1E-9 
174 289:3.9E-18 
272 407:4.6E-21 
272 404:2.7E-46 
272 402:4.3E-50 
101 441:2.0E-10 
101 442:9.1E-12 
101 444:9.6E-12 
272 440:4.1E-41 
396 401:1.0E-6 
396 400:2.1E-43 
396 409:2.9E-27 
174 285:4.0E-14 
225 301:3.9E-15 
174 286:1.8E-15 
225 302:1.2E-9 
396 408:1.0E-6 
225 303:7.0E-13 
396 405:8.2E-10 
225 304:2.4E-9 
396 406:5.8E-5 
174 281:2.4E-44 
225 305:2.9E-15 
396 403:6.1E-5 
225 306:1.0E-34 
101 412:2.7E-20 
101 413:3.0E-5 
225 308:4.0E-15 
101 414:4.9E-14 
225 309:5.1E-8 
101 416:1.2E-8 
174 276:2.1E-8 
174 277:6.4E-7 
101 418:1.8E-7 
272 439:2.9E-6 
101 419:9.0E-7 
272 437:1.1E-46 
272 433:2.4E-45 
272 434:1.2E-41 
101 410:4.7E-6 
101 411:1.2E-21 
272 432:6.2E-5 
396 412:1.4E-35 
396 413:1.0E-7 
396 410:2.3E-7 
396 411:3.3E-26 
88 301:9.4E-10 
88 303:9.0E-9 
88 304:5.6E-7 
88 305:4.4E-6 
174 273:5.2E-52 
88 306:1.9E-14 
174 274:2.5E-35 
396 418:1.0E-6 
174 275:1.9E-6 
88 308:9.5E-10 
88 309:1.3E-7 
396 414:6.2E-14 
396 415:6.5E-5 
101 423:3.6E-24 
101 424:5.8E-8 
101 425:3.0E-5 
101 427:5.8E-13 
174 265:3.1E-12 
174 266:1.6E-14 
101 429:2.0E-23 
174 267:2.0E-7 
272 426:1.7E-52 
272 427:1.5E-5 
272 423:9.3E-5 
101 421:2.4E-13 
101 422:5.4E-10 
272 421:1.1E-6 
124 349:2.4E-75 
396 467:9.3E-13 
396 465:4.2E-8 
225 360:1.3E-10 
396 466:5.7E-9 
124 345:1.5E-78 
225 361:1.7E-14 
396 463:1.4E-9 
124 346:5.0E-76 
225 362:1.2E-12 
396 464:1.4E-12 
124 347:5.9E-75 
225 363:6.0E-14 
396 461:5.8E-9 
124 348:2.0E-74 
225 364:3.3E-13 
396 462:4.2E-9 
124 341:9.8E-6 
174 261:7.1E-10 
225 365:1.4E-6 
124 342:1.0E-12 
174 262:2.8E-10 
225 366:7.0E-39 
124 343:4.7E-79 
174 263:4.0E-9 
225 367:8.2E-14 
124 344:1.7E-76 
174 264:2.4E-10 
225 368:4.2E-7 
225 369:4.6E-13 
295 330:5.9E-12 
396 469:9.1E-14 
174 260:1.9E-6 
174 258:1.6E-7 
295 322:4.0E-13 
174 259:6.7E-18 
295 320:1.6E-9 
295 321:1.9E-76 
174 254:4.1E-9 
174 255:2.1E-55 
295 327:4.9E-67 
174 256:9.1E-46 
295 325:1.9E-41 
295 328:2.2E-69 
295 329:1.0E-12 
124 338:4.1E-14 
396 478:4.6E-12 
124 339:6.2E-73 
396 479:7.8E-10 
124 334:6.5E-7 
225 350:6.6E-13 
396 474:4.0E-12 
124 335:1.5E-13 
225 351:4.8E-9 
124 336:4.2E-78 
225 352:3.1E-8 
396 472:2.4E-23 
124 337:1.4E-9 
225 353:7.1E-60 
101 409:1.1E-22 
124 330:3.4E-15 
174 250:1.6E-9 
225 354:1.2E-6 
124 331:9.7E-12 
225 355:6.0E-15 
174 252:1.1E-7 
225 356:4.1E-12 
174 253:1.4E-6 
225 357:1.0E-13 
225 358:5.1E-12 
225 359:4.5E-12 
174 247:1.2E-35 
174 248:6.2E-8 
295 334:1.7E-8 
174 249:3.7E-17 
248 296:2.5E-6 
295 331:7.4E-10 
248 297:4.0E-7 
101 405:5.4E-9 
174 243:3.7E-5 
248 290:5.0E-23 
295 337:5.4E-9 
248 291:8.9E-8 
295 338:4.3E-13 
174 245:1.6E-42 
248 292:4.8E-5 
295 335:8.7E-12 
101 408:6.2E-8 
174 246:8.5E-7 
248 293:1.6E-5 
295 336:5.0E-73 
396 481:3.4E-5 
295 339:7.1E-73 
396 480:7.7E-10 
101 400:1.2E-22 
124 327:3.2E-59 
396 445:5.4E-8 
50 54:8.7E-38 
124 328:1.6E-73 
50 51:1.5E-43 
124 329:2.1E-14 
396 444:1.1E-11 
50 57:2.1E-48 
396 441:4.9E-10 
225 340:4.4E-10 
396 442:1.8E-12 
124 325:3.0E-37 
50 56:6.3E-48 
225 342:1.3E-52 
225 343:5.9E-14 
124 320:3.2E-11 
174 240:1.9E-55 
225 344:1.1E-13 
124 321:6.2E-66 
174 241:1.6E-15 
225 345:1.2E-12 
124 322:3.6E-14 
174 242:4.1E-5 
225 346:1.9E-12 
225 347:2.3E-12 
396 449:6.1E-5 
225 348:5.2E-11 
225 349:5.5E-12 
396 448:8.6E-9 
174 236:1.1E-42 
295 300:2.7E-5 
174 237:3.2E-7 
295 301:3.7E-77 
174 238:6.0E-34 
248 285:4.0E-7 
174 239:4.1E-56 
174 232:8.6E-8 
295 304:2.4E-75 
174 233:5.7E-7 
295 305:5.5E-32 
174 234:1.0E-7 
248 281:3.7E-8 
295 302:6.4E-6 
174 235:5.8E-8 
295 303:1.7E-75 
295 308:7.7E-78 
295 306:6.0E-13 
295 307:6.3E-5 
50 60:9.8E-13 
50 61:5.2E-13 
248 288:7.4E-12 
248 289:1.7E-5 
49 97:9.8E-9 
50 64:2.8E-14 
124 316:2.4E-12 
396 456:3.8E-16 
49 98:4.6E-5 
50 65:6.1E-12 
124 317:5.6E-77 
396 457:1.9E-8 
49 99:6.8E-6 
124 318:2.7E-78 
124 319:2.7E-29 
396 455:7.0E-21 
396 452:3.8E-6 
50 69:7.8E-6 
124 314:3.7E-14 
225 330:1.4E-53 
225 331:4.1E-55 
396 451:9.6E-7 
225 332:1.7E-7 
174 230:6.2E-9 
225 334:6.7E-8 
124 311:2.2E-11 
174 231:5.7E-16 
225 335:2.3E-39 
49 93:3.4E-13 
225 336:3.9E-13 
225 337:7.8E-39 
225 338:3.2E-38 
225 339:1.3E-13 
396 459:4.4E-8 
174 225:7.3E-44 
295 311:9.0E-11 
174 226:1.7E-6 
248 273:7.9E-8 
174 227:5.8E-6 
248 274:7.1E-8 
174 228:3.8E-46 
248 275:7.9E-24 
174 221:9.6E-55 
295 316:2.2E-10 
174 223:6.1E-34 
174 224:1.8E-6 
295 314:3.6E-13 
295 319:2.4E-32 
396 460:1.8E-12 
295 317:2.3E-75 
295 318:3.4E-70 
50 71:1.1E-51 
248 276:4.6E-25 
248 277:7.3E-21 
88 274:4.4E-16 
88 275:1.1E-6 
88 276:3.1E-8 
88 277:3.1E-6 
124 385:9.2E-76 
124 386:8.1E-12 
15 416:1.9E-6 
15 417:8.5E-33 
124 381:3.7E-69 
124 382:7.8E-64 
124 383:8.0E-71 
124 384:6.1E-62 
124 390:3.8E-77 
124 391:3.4E-71 
15 407:9.1E-21 
88 273:2.8E-14 
88 285:4.0E-9 
349 395:2.6E-33 
88 286:6.9E-9 
349 396:1.2E-13 
412 416:9.5E-7 
88 287:2.5E-9 
396 399:3.3E-20 
412 413:5.2E-6 
88 288:2.1E-6 
349 398:3.1E-10 
412 414:6.7E-15 
88 289:3.0E-6 
349 399:5.5E-11 
396 398:1.8E-39 
124 374:2.6E-73 
15 404:9.3E-45 
124 375:1.2E-77 
124 376:5.1E-76 
349 390:1.6E-78 
349 391:2.2E-76 
124 371:1.7E-11 
349 392:1.8E-76 
349 393:1.0E-60 
15 402:3.4E-45 
124 373:2.1E-11 
349 394:1.8E-5 
124 380:1.7E-71 
88 281:1.7E-14 
412 419:2.2E-6 
412 418:2.8E-7 
88 252:8.3E-8 
349 384:2.2E-67 
88 253:7.4E-7 
349 385:5.4E-80 
88 254:2.6E-8 
349 386:5.2E-11 
88 255:1.7E-14 
88 256:1.2E-15 
124 367:7.9E-80 
88 258:3.2E-7 
124 369:8.2E-75 
88 259:1.0E-9 
124 363:8.0E-75 
15 437:1.9E-41 
124 364:2.3E-50 
124 365:5.8E-8 
124 366:1.8E-15 
349 380:2.1E-73 
15 433:9.7E-35 
124 360:2.2E-72 
349 381:1.0E-72 
15 434:6.1E-40 
124 361:9.4E-29 
349 382:1.4E-67 
124 362:1.6E-73 
349 383:3.5E-73 
101 492:1.2E-14 
101 493:4.2E-7 
101 495:1.8E-12 
88 250:2.3E-7 
88 263:2.0E-8 
349 373:1.6E-10 
88 264:1.6E-6 
349 374:3.5E-81 
88 265:2.5E-9 
349 375:3.9E-81 
88 266:2.9E-9 
349 376:5.4E-80 
88 267:1.7E-6 
124 356:9.4E-76 
124 357:9.2E-78 
124 358:1.1E-73 
124 359:1.0E-73 
15 426:2.6E-47 
124 353:1.8E-10 
124 355:3.4E-66 
15 421:4.2E-5 
124 350:1.4E-75 
349 371:7.6E-11 
124 351:6.6E-7 
15 418:9.3E-6 
15 419:1.3E-5 
88 260:1.0E-6 
88 261:2.1E-8 
88 262:1.5E-6 
88 230:2.3E-6 
349 362:2.2E-75 
412 448:1.7E-6 
88 231:2.3E-6 
349 363:1.2E-75 
412 449:1.0E-8 
88 232:2.1E-7 
349 364:4.3E-53 
88 233:8.6E-8 
349 365:4.9E-9 
88 234:6.0E-7 
349 366:1.4E-15 
412 444:1.5E-13 
88 235:1.3E-7 
349 367:2.6E-81 
412 445:1.4E-7 
88 236:5.4E-14 
412 442:8.6E-9 
88 237:9.8E-8 
101 480:8.7E-10 
349 369:4.4E-79 
38 318:1.2E-8 
88 238:5.0E-16 
38 319:6.8E-10 
88 239:1.5E-14 
412 441:1.1E-11 
225 400:1.0E-46 
225 401:1.6E-9 
225 403:6.4E-5 
349 360:4.6E-79 
225 405:2.7E-10 
349 361:3.3E-34 
38 321:6.3E-9 
101 478:4.4E-13 
225 406:7.7E-5 
38 322:6.4E-13 
101 479:1.4E-6 
225 408:7.6E-5 
38 324:2.9E-5 
225 409:2.1E-38 
38 325:1.5E-7 
38 326:2.1E-5 
38 327:1.2E-9 
38 328:1.2E-7 
101 472:4.6E-15 
101 474:3.3E-13 
38 320:1.9E-11 
88 241:8.1E-16 
349 351:7.8E-8 
349 353:3.4E-10 
412 457:6.3E-6 
88 244:3.9E-5 
88 245:8.8E-15 
349 355:1.4E-71 
412 455:3.9E-26 
88 246:1.2E-6 
349 356:3.9E-80 
412 456:6.0E-16 
88 247:2.0E-14 
101 490:4.5E-25 
349 357:4.5E-77 
88 248:2.0E-7 
349 358:2.8E-78 
38 329:7.2E-14 
88 249:3.9E-6 
412 451:4.6E-9 
412 452:1.8E-6 
349 350:8.5E-75 
101 489:3.7E-7 
38 335:2.7E-10 
38 336:1.6E-8 
38 337:2.4E-11 
38 338:6.1E-11 
38 339:8.4E-9 
349 359:4.4E-79 
101 484:1.0E-12 
101 485:8.4E-8 
101 486:3.9E-13 
38 330:1.5E-10 
101 487:3.0E-11 
38 331:3.6E-13 
88 240:1.1E-13 
101 488:1.3E-7 
412 427:3.4E-14 
88 210:1.1E-14 
88 211:9.4E-8 
88 212:4.0E-8 
412 422:5.9E-13 
88 213:2.2E-7 
412 423:4.2E-26 
88 215:7.0E-15 
412 421:5.0E-12 
88 216:3.9E-16 
88 218:9.4E-6 
101 456:2.8E-20 
101 457:3.7E-5 
38 301:6.8E-11 
38 302:4.7E-6 
101 459:1.2E-8 
38 303:1.5E-9 
38 304:2.3E-7 
38 305:4.2E-10 
38 306:2.5E-14 
101 451:7.3E-9 
101 452:7.1E-5 
412 428:3.0E-7 
101 455:2.7E-25 
412 429:4.1E-50 
88 220:1.1E-13 
412 438:9.8E-10 
88 221:1.1E-13 
412 435:2.9E-7 
412 436:2.3E-8 
88 223:3.8E-16 
88 224:2.1E-6 
88 225:1.1E-14 
412 431:5.8E-12 
412 432:1.1E-12 
124 396:5.2E-13 
38 308:2.1E-10 
88 228:6.6E-14 
124 397:3.4E-5 
412 430:7.2E-13 
38 309:4.4E-5 
88 229:2.0E-5 
124 398:5.3E-11 
124 399:2.6E-10 
124 392:4.2E-73 
124 393:5.4E-61 
124 394:1.3E-6 
124 395:8.1E-33 
101 467:1.7E-9 
38 311:7.1E-12 
101 468:3.4E-7 
101 469:2.0E-11 
38 314:5.2E-11 
38 316:2.6E-11 
38 317:2.2E-8 
101 460:9.6E-12 
101 461:1.7E-8 
101 462:6.4E-8 
101 463:3.1E-9 
101 464:1.2E-8 
101 465:3.2E-6 
412 439:5.4E-13 
101 466:7.2E-7 
15 495:4.7E-5 
25 32:3.9E-19 
25 30:1.9E-9 
25 35:6.5E-5 
248 306:2.2E-8 
25 36:5.9E-10 
15 492:1.2E-7 
248 308:7.3E-5 
25 34:1.5E-13 
248 309:5.2E-24 
38 366:7.1E-11 
38 367:1.7E-9 
38 369:8.4E-7 
25 28:2.9E-6 
25 29:8.3E-88 
25 26:8.2E-13 
38 360:4.3E-8 
248 305:5.6E-5 
38 361:2.8E-9 
38 362:6.7E-7 
38 363:2.1E-9 
38 364:2.3E-10 
248 301:7.8E-5 
15 483:8.1E-40 
25 40:3.9E-6 
15 486:1.7E-7 
25 46:7.2E-11 
25 47:4.1E-13 
25 44:2.7E-16 
15 482:6.8E-39 
38 376:7.0E-10 
38 378:8.9E-5 
25 38:6.9E-7 
38 371:6.8E-12 
38 373:2.2E-12 
38 374:1.7E-9 
38 375:3.5E-8 
38 343:1.5E-8 
38 344:1.2E-8 
38 345:2.5E-8 
38 346:2.1E-8 
38 347:2.5E-8 
38 348:4.7E-8 
38 349:2.3E-8 
38 342:2.7E-12 
38 355:6.1E-10 
38 356:1.6E-10 
38 357:9.7E-11 
38 358:1.3E-10 
38 359:2.1E-10 
38 350:4.9E-7 
38 353:4.8E-10 
15 458:3.3E-41 
15 440:1.0E-39 
15 447:7.6E-8 
15 443:2.1E-44 
15 445:3.4E-7 
15 446:3.6E-6 
88 296:2.6E-7 
15 473:5.6E-37 
88 297:3.1E-9 
15 471:1.3E-35 
15 476:2.7E-32 
15 477:2.4E-41 
38 380:3.1E-7 
38 381:3.8E-8 
88 290:7.7E-7 
38 382:1.3E-8 
88 291:2.1E-14 
38 383:2.5E-9 
88 292:3.0E-6 
38 384:4.6E-10 
88 293:7.8E-6 
38 385:4.5E-7 
88 294:1.7E-6 
38 386:7.2E-12 
88 295:2.1E-7 
38 398:3.0E-11 
38 399:1.0E-7 
38 390:3.9E-8 
38 391:1.2E-8 
38 392:9.7E-8 
38 393:9.5E-9 
38 395:8.3E-7 
38 396:1.6E-13 
38 397:2.0E-8 
197 448:2.2E-8 
272 385:1.1E-5 
197 449:6.6E-10 
225 281:1.4E-64 
272 383:1.3E-6 
272 384:6.3E-6 
272 381:6.7E-7 
225 285:3.4E-12 
272 382:2.7E-6 
225 286:4.6E-14 
225 287:2.6E-14 
272 380:8.1E-7 
225 288:7.2E-10 
295 490:3.2E-11 
197 441:1.5E-12 
225 289:7.3E-17 
295 491:2.0E-10 
174 340:4.7E-9 
197 442:7.3E-11 
197 444:1.2E-11 
295 494:8.5E-6 
197 445:7.6E-12 
295 495:1.6E-11 
295 492:5.7E-38 
197 447:2.2E-6 
295 493:3.5E-23 
174 335:1.1E-43 
295 487:1.7E-17 
174 336:1.2E-15 
295 488:3.2E-6 
174 337:1.1E-35 
295 485:1.3E-16 
174 338:1.2E-42 
295 486:6.5E-26 
174 331:2.7E-48 
174 332:4.2E-7 
295 489:4.3E-6 
174 334:1.6E-8 
197 450:1.0E-5 
174 339:1.5E-15 
248 386:1.8E-8 
248 388:6.3E-23 
272 376:1.9E-5 
225 290:6.2E-8 
248 389:7.8E-13 
197 459:1.1E-7 
272 374:2.8E-5 
272 375:3.1E-5 
225 273:1.1E-38 
225 274:6.2E-38 
225 275:7.9E-7 
225 276:2.1E-8 
197 451:2.1E-10 
225 277:7.1E-6 
197 452:1.7E-7 
174 330:4.4E-46 
197 455:5.4E-25 
197 456:4.4E-17 
197 457:4.5E-9 
174 324:1.1E-6 
248 371:1.9E-8 
174 325:4.0E-9 
248 372:9.9E-21 
174 326:7.9E-7 
248 373:2.3E-8 
174 327:1.9E-18 
248 374:7.7E-5 
174 320:2.1E-49 
174 321:3.9E-13 
174 322:2.9E-52 
197 460:1.7E-10 
174 323:1.1E-7 
197 461:6.7E-8 
248 370:6.9E-40 
248 379:8.4E-19 
272 369:2.6E-5 
174 328:3.6E-15 
272 367:4.6E-5 
174 329:1.7E-33 
248 376:8.3E-5 
248 377:5.5E-23 
248 378:8.9E-25 
225 260:8.7E-7 
225 261:9.4E-10 
225 262:2.1E-10 
225 263:1.8E-9 
225 264:9.6E-11 
225 265:1.3E-12 
197 462:6.5E-11 
225 266:6.5E-13 
197 463:2.3E-11 
225 267:2.2E-6 
197 464:2.6E-13 
197 465:7.7E-8 
197 466:6.2E-8 
295 472:3.5E-10 
197 467:3.3E-15 
197 468:8.9E-5 
197 469:1.5E-14 
174 313:9.3E-8 
295 465:1.2E-6 
174 314:1.2E-42 
248 361:3.7E-5 
295 466:9.7E-7 
174 315:2.8E-7 
295 463:2.6E-39 
174 316:1.2E-49 
248 363:7.2E-5 
295 464:1.2E-41 
295 469:1.5E-13 
174 310:4.8E-9 
174 311:1.7E-37 
295 467:1.0E-38 
174 312:9.3E-7 
197 472:8.0E-33 
295 468:1.1E-14 
248 368:6.7E-24 
174 317:1.4E-15 
174 318:2.2E-15 
248 365:2.9E-6 
174 319:2.1E-16 
248 366:7.6E-8 
272 394:2.8E-66 
225 250:1.7E-10 
272 392:1.2E-5 
225 252:4.2E-8 
272 393:7.7E-5 
225 253:2.7E-6 
272 390:3.4E-5 
225 254:7.3E-9 
272 391:1.3E-5 
225 255:5.8E-40 
197 474:8.9E-12 
225 256:3.9E-36 
295 480:1.6E-13 
225 258:1.4E-7 
225 259:5.5E-16 
295 483:5.0E-6 
197 478:1.6E-12 
295 484:4.1E-17 
197 479:3.6E-11 
295 481:2.2E-7 
174 302:3.4E-5 
295 476:1.4E-5 
174 303:1.3E-14 
174 304:7.9E-11 
248 351:1.8E-5 
295 474:2.2E-12 
174 305:6.2E-16 
248 352:4.1E-24 
295 475:1.3E-5 
197 480:6.5E-11 
295 478:5.2E-7 
174 301:5.9E-17 
295 479:5.3E-8 
248 357:6.5E-5 
248 358:6.5E-5 
248 359:6.4E-5 
174 306:4.3E-34 
248 353:2.1E-7 
248 354:2.7E-18 
174 308:1.5E-16 
272 387:9.6E-44 
174 309:5.3E-8 
248 356:6.0E-5 
272 341:3.6E-66 
197 405:1.9E-10 
197 406:4.2E-7 
197 408:2.1E-7 
197 409:9.5E-32 
197 400:2.8E-44 
197 401:7.3E-7 
197 403:3.9E-7 
248 340:5.7E-12 
272 339:4.3E-7 
248 342:4.0E-8 
197 416:4.2E-7 
197 418:8.1E-9 
197 419:1.0E-8 
197 410:6.7E-7 
197 411:3.5E-33 
197 412:1.9E-46 
197 413:3.4E-7 
197 414:2.0E-15 
248 330:3.6E-8 
248 335:4.0E-7 
272 327:2.3E-6 
272 328:4.2E-5 
248 337:5.3E-7 
248 338:3.2E-7 
248 331:2.6E-8 
248 332:4.5E-29 
248 333:5.6E-23 
248 334:5.4E-6 
272 363:9.7E-5 
197 427:2.7E-16 
272 364:5.1E-5 
197 428:5.4E-7 
272 361:3.0E-6 
197 429:1.3E-62 
272 362:5.5E-5 
248 329:8.3E-8 
272 360:5.8E-5 
197 421:5.8E-13 
197 422:5.9E-14 
197 423:1.9E-26 
197 424:1.8E-9 
248 324:3.6E-23 
248 326:1.4E-23 
272 358:5.6E-5 
272 359:7.0E-5 
248 320:1.8E-8 
272 356:4.9E-5 
272 357:7.8E-6 
248 322:4.3E-8 
248 323:5.3E-23 
272 355:5.0E-8 
225 291:2.7E-36 
197 438:9.3E-11 
225 292:1.2E-15 
197 439:2.2E-13 
225 293:8.2E-16 
225 294:1.7E-13 
225 295:2.5E-11 
225 296:2.8E-10 
225 297:1.8E-12 
197 430:2.4E-13 
197 431:2.2E-12 
197 432:5.3E-13 
197 435:2.2E-8 
197 436:4.2E-10 
248 313:4.5E-28 
272 349:1.6E-5 
248 314:6.2E-8 
248 315:2.5E-22 
272 347:4.4E-5 
248 316:2.4E-8 
272 345:1.8E-5 
248 310:6.5E-12 
272 346:9.8E-5 
248 311:5.9E-8 
272 343:5.7E-6 
248 312:9.3E-42 
272 344:3.6E-5 
124 426:1.8E-5 
124 427:3.0E-66 
62 476:7.5E-40 
88 430:5.4E-9 
62 477:1.6E-45 
88 431:8.5E-9 
124 429:1.2E-14 
88 432:5.7E-16 
124 422:1.1E-31 
124 423:8.3E-13 
124 424:3.2E-23 
88 435:2.4E-6 
124 425:6.7E-12 
88 436:7.7E-6 
88 438:1.0E-9 
88 439:2.1E-6 
124 421:2.8E-15 
101 313:2.1E-5 
101 314:3.2E-19 
295 400:5.9E-10 
101 315:1.2E-5 
101 316:1.6E-23 
101 317:1.3E-9 
295 403:9.9E-14 
101 318:5.9E-10 
295 404:9.2E-6 
101 319:4.5E-9 
295 401:1.1E-8 
295 402:4.7E-6 
62 471:1.3E-35 
295 408:2.5E-18 
295 405:8.6E-12 
295 406:1.9E-14 
101 311:5.7E-19 
295 409:4.5E-11 
62 473:1.2E-34 
101 312:6.6E-5 
124 416:2.4E-29 
88 441:3.5E-11 
88 442:6.0E-5 
124 418:2.0E-32 
124 411:3.3E-11 
88 444:4.0E-7 
124 412:2.7E-12 
124 414:5.0E-55 
88 448:7.6E-9 
101 325:1.2E-8 
295 411:4.8E-12 
101 326:8.5E-5 
101 327:3.1E-15 
101 328:2.8E-9 
295 414:1.2E-59 
101 329:3.2E-23 
295 412:4.2E-11 
295 418:2.3E-35 
62 482:4.7E-39 
295 419:7.1E-33 
295 416:2.1E-31 
101 320:5.0E-23 
124 419:1.1E-30 
101 321:2.5E-9 
62 483:6.2E-44 
101 322:3.8E-21 
101 323:3.7E-7 
124 404:3.8E-6 
124 405:1.2E-12 
124 406:5.1E-16 
88 410:1.5E-6 
124 400:5.6E-12 
88 411:2.9E-10 
124 401:3.2E-7 
88 412:4.3E-11 
124 402:8.8E-7 
88 413:1.5E-8 
124 403:2.4E-15 
88 414:7.8E-7 
88 416:9.2E-5 
88 418:8.0E-5 
88 419:7.6E-5 
174 397:1.9E-5 
174 398:1.6E-46 
174 399:2.1E-25 
272 318:1.6E-5 
272 319:1.5E-6 
62 492:5.5E-10 
272 317:1.3E-5 
124 408:1.0E-16 
124 409:5.1E-14 
62 495:1.3E-5 
88 421:1.3E-5 
88 422:9.0E-6 
88 423:4.7E-12 
88 424:4.3E-5 
174 393:3.4E-14 
88 427:1.2E-7 
174 395:1.6E-8 
88 428:2.6E-6 
174 396:2.2E-36 
88 429:1.6E-14 
174 390:3.9E-15 
174 391:3.9E-13 
174 392:2.3E-14 
101 302:1.2E-5 
101 303:7.3E-12 
101 304:2.1E-8 
101 305:1.3E-9 
101 306:2.3E-24 
174 386:5.7E-48 
101 308:3.5E-14 
174 388:3.7E-7 
272 307:1.4E-62 
101 309:6.1E-6 
174 389:7.7E-10 
272 308:1.7E-7 
272 305:3.5E-6 
272 303:1.5E-6 
272 304:9.3E-5 
272 301:2.3E-7 
101 301:1.8E-13 
272 300:1.7E-68 
124 466:1.8E-5 
225 240:4.7E-43 
124 467:4.7E-39 
225 241:1.7E-15 
124 468:7.1E-15 
225 242:7.1E-9 
124 469:9.2E-14 
225 243:5.0E-9 
124 462:2.2E-44 
174 382:3.3E-13 
197 484:1.0E-15 
124 463:1.4E-39 
174 383:3.8E-14 
197 485:6.4E-8 
225 245:9.7E-45 
124 464:2.2E-43 
174 384:3.1E-16 
197 486:1.9E-17 
225 246:3.6E-7 
124 465:2.7E-5 
174 385:8.7E-16 
197 487:3.6E-11 
225 247:1.5E-35 
197 488:4.3E-9 
225 248:2.1E-8 
295 450:2.6E-18 
197 489:3.3E-9 
225 249:6.5E-16 
295 451:8.0E-8 
124 460:3.8E-12 
174 380:3.1E-14 
124 461:5.4E-6 
174 381:1.0E-12 
295 443:7.1E-5 
295 444:9.3E-43 
295 441:7.6E-9 
197 490:2.1E-30 
295 442:9.5E-14 
174 375:1.3E-16 
197 491:3.0E-5 
295 447:1.1E-18 
174 376:1.1E-15 
197 492:7.2E-18 
295 448:1.4E-14 
174 377:1.3E-7 
197 493:1.4E-6 
295 445:8.1E-17 
174 378:5.5E-7 
295 446:2.3E-16 
295 449:5.7E-8 
124 459:1.2E-8 
124 455:5.1E-9 
88 400:3.3E-13 
124 456:6.5E-15 
225 230:3.9E-10 
88 401:2.0E-7 
124 457:1.2E-7 
225 231:3.2E-15 
124 458:9.4E-6 
225 232:6.9E-8 
88 403:3.6E-5 
124 451:2.3E-7 
174 371:1.2E-50 
197 495:1.4E-16 
225 233:3.8E-7 
124 452:6.1E-5 
174 372:6.1E-8 
225 234:2.1E-7 
88 405:3.6E-7 
124 453:3.9E-17 
174 373:2.9E-49 
225 235:1.2E-7 
88 406:3.9E-5 
124 454:1.1E-17 
174 374:1.3E-14 
225 236:1.9E-50 
225 237:3.8E-7 
295 461:5.0E-7 
88 408:1.3E-7 
225 238:7.6E-35 
295 462:2.7E-41 
88 409:3.4E-11 
225 239:7.9E-39 
124 450:1.4E-19 
174 370:1.2E-7 
295 460:1.2E-10 
174 368:2.5E-7 
295 454:3.6E-18 
174 369:2.1E-15 
295 455:5.7E-9 
295 452:8.4E-7 
295 453:6.3E-17 
174 364:6.0E-15 
174 365:4.9E-6 
295 459:1.1E-7 
174 366:1.9E-49 
295 456:4.0E-15 
174 367:4.4E-16 
295 457:2.6E-9 
124 448:2.6E-14 
124 449:2.3E-7 
124 444:2.0E-40 
124 445:4.9E-18 
124 446:1.4E-17 
124 447:2.4E-19 
174 360:2.5E-13 
124 441:3.3E-9 
174 361:2.9E-15 
124 442:1.9E-14 
174 362:1.5E-15 
174 363:4.1E-17 
225 226:1.2E-10 
225 227:8.5E-10 
225 228:6.8E-55 
174 357:2.4E-16 
295 421:1.1E-18 
174 358:1.1E-14 
295 422:4.4E-38 
174 359:3.9E-15 
174 353:4.2E-54 
295 425:6.7E-13 
174 354:2.5E-6 
295 426:4.6E-6 
174 355:2.8E-16 
295 423:1.5E-15 
174 356:9.6E-15 
295 424:4.2E-29 
295 429:1.0E-11 
295 427:7.0E-61 
124 438:9.6E-10 
124 439:7.4E-37 
124 435:2.6E-9 
124 436:5.8E-15 
124 430:1.7E-12 
174 350:8.7E-16 
124 431:4.9E-10 
174 351:1.2E-8 
124 432:3.6E-9 
174 352:5.7E-9 
295 440:8.5E-5 
174 346:6.9E-15 
295 432:2.5E-8 
174 347:1.7E-14 
295 433:1.1E-6 
174 348:8.9E-14 
295 430:1.8E-12 
174 349:3.8E-14 
248 396:6.5E-8 
295 431:2.0E-10 
174 342:5.0E-47 
295 436:1.5E-15 
174 343:8.9E-16 
174 344:1.7E-15 
174 345:4.4E-15 
295 435:4.5E-10 
295 438:9.3E-9 
295 439:9.5E-40 
248 398:2.9E-7 
248 399:1.3E-7 
88 395:8.1E-7 
88 396:1.8E-14 
88 398:1.5E-13 
88 399:4.0E-14 
38 400:2.6E-11 
38 405:3.7E-23 
101 393:3.4E-10 
101 395:8.6E-8 
88 390:1.7E-6 
101 396:1.2E-23 
88 391:8.6E-8 
101 397:5.9E-6 
88 392:8.8E-8 
101 398:6.6E-22 
88 393:4.2E-8 
101 399:5.7E-13 
62 402:2.4E-46 
62 404:1.1E-49 
124 495:2.1E-10 
38 408:2.3E-5 
62 407:3.6E-20 
38 409:9.5E-12 
124 491:6.5E-10 
124 492:2.3E-40 
124 493:1.6E-20 
124 494:2.5E-5 
38 410:2.9E-8 
38 411:9.2E-12 
38 412:1.6E-10 
38 413:4.2E-7 
38 414:8.9E-12 
38 416:9.5E-7 
88 373:5.0E-14 
88 374:2.1E-7 
88 375:4.4E-7 
88 376:1.7E-7 
88 377:6.2E-8 
124 488:4.6E-5 
62 417:3.9E-44 
88 378:4.4E-7 
124 489:6.2E-5 
62 414:4.8E-9 
101 380:9.1E-10 
101 381:5.8E-11 
124 484:9.8E-19 
124 485:1.6E-17 
124 486:2.4E-26 
124 487:7.9E-16 
124 480:9.6E-14 
124 481:1.4E-7 
124 490:2.1E-11 
101 371:1.8E-23 
101 372:3.4E-6 
101 373:2.5E-23 
101 374:3.4E-11 
101 375:6.1E-10 
88 370:3.0E-7 
101 376:3.6E-11 
88 371:4.6E-14 
101 377:3.1E-7 
88 372:5.2E-7 
101 378:3.6E-5 
88 384:6.8E-9 
88 385:8.1E-7 
88 386:4.8E-14 
62 422:5.7E-5 
88 388:1.5E-7 
88 389:2.6E-7 
101 390:1.4E-10 
124 478:4.2E-6 
101 391:3.0E-11 
62 426:1.2E-43 
101 392:5.7E-10 
15 305:7.3E-6 
124 474:4.0E-10 
124 475:5.1E-6 
15 307:1.9E-44 
15 300:3.6E-43 
124 472:2.4E-10 
101 382:1.6E-12 
101 383:5.1E-12 
101 384:6.6E-15 
101 385:6.8E-10 
88 380:1.2E-7 
101 386:2.7E-22 
88 381:1.1E-7 
88 382:1.2E-7 
101 388:5.6E-7 
88 383:9.6E-9 
101 389:1.5E-5 
62 434:1.7E-44 
88 351:3.2E-7 
88 352:2.5E-7 
88 353:7.2E-13 
62 433:4.6E-45 
88 354:2.4E-6 
88 355:1.4E-8 
62 439:5.6E-5 
88 356:1.8E-7 
88 357:1.7E-7 
62 437:3.2E-43 
88 358:1.7E-7 
38 439:9.3E-6 
88 359:2.0E-7 
38 442:2.0E-22 
101 357:3.1E-11 
101 358:2.4E-11 
38 444:9.4E-8 
101 359:6.0E-11 
38 445:1.1E-5 
38 446:1.2E-6 
38 447:4.8E-5 
38 448:2.2E-24 
101 350:7.7E-9 
101 352:1.5E-5 
101 353:1.8E-26 
101 355:3.9E-14 
38 441:1.5E-12 
88 350:4.3E-6 
101 356:7.1E-12 
62 445:3.8E-5 
88 362:4.2E-6 
88 363:1.8E-7 
62 443:6.1E-43 
88 364:2.8E-9 
62 444:7.9E-5 
88 365:4.3E-7 
88 366:3.5E-14 
88 367:4.1E-7 
88 368:1.1E-7 
88 369:1.6E-6 
101 370:9.6E-6 
38 453:9.1E-5 
101 368:5.4E-7 
38 454:6.6E-5 
101 369:7.6E-10 
38 455:3.3E-14 
38 456:2.5E-11 
38 457:1.1E-9 
38 459:9.4E-21 
101 360:2.8E-9 
101 361:2.5E-9 
101 362:2.6E-9 
101 363:2.8E-10 
101 364:7.8E-12 
38 450:2.3E-7 
88 360:5.2E-6 
101 366:3.2E-19 
62 440:2.3E-43 
88 361:7.6E-6 
101 367:1.8E-10 
88 330:2.1E-14 
88 331:1.7E-14 
88 332:4.7E-7 
88 334:3.1E-7 
62 458:1.2E-43 
88 335:2.3E-13 
88 336:6.3E-7 
88 337:1.4E-13 
38 418:2.8E-7 
88 338:1.7E-13 
38 419:3.4E-7 
88 339:1.3E-8 
101 335:4.4E-19 
38 421:1.8E-29 
101 336:3.5E-10 
38 422:1.4E-8 
101 337:5.4E-18 
38 423:3.4E-11 
101 338:3.8E-15 
38 424:6.1E-5 
101 339:2.2E-11 
38 425:1.9E-9 
38 427:1.2E-7 
101 330:4.0E-21 
101 331:1.4E-24 
101 332:2.1E-5 
62 450:8.8E-5 
62 467:4.4E-7 
88 340:1.9E-6 
88 342:8.5E-14 
88 343:4.4E-7 
88 344:4.4E-7 
88 345:4.3E-6 
88 346:4.2E-6 
88 347:5.3E-7 
88 348:4.9E-6 
38 429:9.0E-12 
88 349:5.5E-7 
38 431:4.1E-11 
101 346:6.6E-9 
38 432:2.1E-10 
101 347:2.1E-10 
101 348:1.9E-9 
101 349:2.0E-10 
38 435:6.0E-14 
38 436:5.5E-18 
38 438:5.7E-9 
101 342:2.3E-24 
62 464:8.9E-6 
101 343:9.9E-11 
101 344:6.9E-10 
38 430:8.5E-12 
101 345:8.4E-10 
248 427:8.4E-5 
435 472:4.7E-9 
248 428:1.3E-11 
248 429:4.5E-8 
435 474:1.8E-18 
435 475:9.4E-7 
435 478:1.9E-12 
435 479:5.6E-7 
38 486:8.7E-15 
38 487:1.0E-12 
38 488:1.0E-5 
38 489:1.9E-5 
248 423:1.2E-5 
38 480:6.3E-7 
248 420:5.5E-22 
38 484:2.0E-11 
38 485:6.8E-8 
435 462:1.2E-8 
15 361:2.1E-5 
435 460:3.3E-12 
435 463:1.0E-8 
435 464:5.7E-8 
435 469:8.7E-10 
435 467:8.5E-8 
435 468:3.7E-5 
248 412:2.1E-6 
38 490:1.2E-16 
248 413:1.6E-23 
38 492:8.7E-10 
248 415:3.1E-17 
38 493:7.9E-6 
38 494:9.3E-5 
38 495:7.7E-11 
248 410:3.6E-21 
248 411:4.8E-7 
248 409:3.2E-6 
15 394:1.2E-42 
435 455:5.0E-10 
435 452:2.5E-6 
435 459:2.3E-10 
435 456:4.6E-10 
435 457:1.0E-5 
38 465:9.3E-5 
38 466:3.9E-5 
38 468:8.3E-7 
38 469:1.1E-6 
248 401:2.6E-6 
38 460:7.1E-30 
38 461:4.4E-5 
38 462:3.9E-5 
248 400:3.7E-8 
15 387:6.3E-40 
435 444:5.4E-8 
435 441:1.3E-11 
435 442:3.5E-31 
435 448:2.4E-16 
435 446:2.7E-5 
38 475:3.4E-5 
38 478:5.2E-14 
38 479:1.8E-6 
38 472:2.4E-11 
98 99:3.6E-24 
38 474:1.9E-45 
435 436:6.6E-47 
435 438:5.1E-9 
435 439:1.5E-5 
15 319:2.1E-6 
15 341:3.1E-44 
174 460:1.7E-10 
174 461:3.3E-9 
174 462:1.1E-10 
271 461:4.0E-6 
271 464:3.1E-5 
174 456:4.0E-16 
174 457:2.4E-11 
174 459:2.4E-7 
174 452:1.6E-6 
271 458:6.3E-54 
174 454:1.9E-5 
200 201:7.2E-8 
174 455:1.7E-25 
200 203:2.0E-7 
200 204:4.5E-9 
200 206:7.1E-7 
200 207:1.8E-9 
174 450:4.9E-9 
174 451:2.6E-11 
271 450:9.8E-7 
174 445:7.1E-8 
271 443:1.2E-50 
174 448:9.7E-10 
174 441:3.6E-13 
174 442:9.6E-13 
174 444:5.6E-14 
174 449:2.0E-10 
271 482:4.0E-45 
271 483:5.6E-41 
271 476:5.6E-37 
174 435:4.7E-8 
271 477:3.1E-38 
174 436:8.8E-11 
271 478:8.5E-5 
200 220:1.2E-5 
174 430:1.2E-13 
200 221:1.2E-5 
174 431:1.3E-12 
174 432:3.6E-14 
200 223:9.8E-7 
200 224:6.8E-10 
200 225:2.4E-9 
200 228:8.6E-8 
174 438:1.8E-11 
200 229:3.5E-11 
174 439:2.8E-14 
271 471:8.2E-39 
271 473:2.0E-40 
174 423:3.0E-26 
271 465:2.3E-5 
174 424:1.6E-11 
271 466:4.0E-6 
271 467:1.7E-6 
200 210:8.7E-9 
271 469:1.5E-7 
200 211:1.3E-8 
174 421:1.6E-12 
200 212:4.5E-9 
174 422:1.5E-12 
200 213:1.2E-9 
200 215:5.2E-8 
200 216:1.6E-7 
174 427:6.3E-17 
200 218:1.3E-7 
174 428:8.2E-8 
174 429:1.1E-46 
174 412:3.9E-40 
174 413:2.4E-7 
174 414:7.1E-15 
271 414:8.6E-6 
174 410:1.1E-6 
174 411:1.8E-31 
271 417:1.7E-48 
174 418:3.4E-5 
174 401:5.0E-9 
174 403:5.0E-6 
271 402:1.5E-53 
271 404:2.4E-51 
174 400:1.5E-46 
174 409:8.8E-34 
271 407:4.4E-25 
174 405:2.3E-9 
174 406:4.6E-6 
174 408:6.5E-7 
271 440:1.0E-45 
271 432:7.3E-5 
271 433:1.4E-45 
271 434:2.6E-43 
271 437:1.6E-50 
271 439:9.5E-5 
147 400:1.3E-6 
147 401:1.6E-5 
147 403:9.3E-7 
147 405:1.1E-6 
147 406:2.1E-7 
271 421:9.5E-7 
147 408:1.2E-7 
147 409:1.8E-5 
271 426:3.6E-58 
147 410:1.2E-5 
147 411:6.9E-6 
17 300:7.7E-34 
147 412:2.9E-5 
17 301:2.6E-10 
147 413:1.7E-5 
147 414:1.7E-8 
17 303:9.0E-7 
17 304:3.9E-6 
17 305:3.6E-8 
100 404:4.1E-41 
247 297:5.0E-14 
100 402:1.1E-44 
247 295:1.0E-12 
247 296:2.7E-6 
247 293:3.5E-14 
247 294:6.6E-15 
247 291:2.0E-53 
100 407:1.0E-14 
247 292:1.9E-13 
147 421:5.3E-13 
147 423:2.7E-9 
100 401:2.1E-5 
147 427:2.3E-6 
147 428:2.7E-6 
147 429:7.9E-6 
17 307:1.7E-32 
17 308:1.5E-9 
247 286:3.3E-16 
247 287:3.0E-16 
247 285:6.0E-13 
147 430:1.6E-35 
147 431:2.5E-25 
247 281:6.2E-36 
147 432:4.7E-53 
147 435:4.0E-9 
147 436:9.5E-12 
147 438:1.9E-45 
247 288:2.2E-6 
147 439:3.0E-7 
247 289:2.2E-15 
247 290:5.2E-7 
247 275:1.4E-6 
247 276:2.0E-8 
247 273:4.0E-37 
247 274:5.9E-59 
147 441:9.2E-39 
147 442:1.1E-12 
147 444:8.4E-8 
147 448:7.3E-7 
147 449:1.4E-7 
247 277:2.4E-7 
247 264:1.2E-10 
247 265:7.9E-13 
247 262:1.1E-10 
247 263:1.4E-5 
147 450:1.7E-6 
247 260:2.6E-6 
247 261:1.2E-5 
147 452:5.5E-8 
147 455:8.7E-9 
147 456:8.3E-5 
147 457:4.6E-5 
147 459:8.9E-7 
247 266:1.9E-15 
247 267:8.0E-8 
247 253:3.1E-6 
247 254:6.6E-9 
147 460:1.7E-10 
247 252:9.6E-8 
147 461:5.2E-8 
247 250:7.3E-7 
147 463:2.0E-5 
147 464:3.9E-8 
147 465:6.1E-10 
174 492:5.9E-14 
147 466:6.7E-8 
174 493:2.5E-6 
147 467:1.1E-8 
247 259:1.1E-15 
174 495:1.6E-16 
147 469:2.1E-35 
247 258:4.8E-8 
174 490:8.2E-29 
247 255:4.0E-35 
174 491:1.6E-5 
247 256:3.6E-35 
174 489:3.5E-9 
174 486:3.7E-15 
174 487:3.9E-11 
174 488:3.9E-9 
147 470:2.5E-5 
147 472:1.7E-5 
147 474:1.1E-9 
147 478:1.6E-21 
247 248:7.3E-8 
147 479:1.9E-17 
174 484:1.7E-13 
247 249:2.2E-14 
174 480:1.7E-13 
174 478:2.5E-13 
174 479:1.3E-10 
174 474:6.1E-10 
147 480:4.3E-9 
147 481:1.7E-5 
147 484:6.5E-11 
147 485:6.8E-10 
147 486:1.3E-6 
147 487:5.9E-28 
147 488:2.0E-12 
147 489:3.3E-12 
174 472:1.8E-31 
174 467:2.2E-15 
174 469:2.7E-17 
174 463:5.1E-12 
174 464:1.6E-14 
174 465:3.1E-8 
174 466:9.3E-9 
147 490:1.0E-7 
147 491:4.2E-8 
147 492:3.1E-10 
124 147:5.9E-9 
17 262:7.5E-6 
124 148:2.1E-13 
147 495:7.9E-50 
124 149:5.8E-13 
17 264:8.3E-6 
65 169:9.9E-15 
100 473:2.8E-34 
124 143:6.6E-15 
17 266:2.4E-9 
124 144:7.9E-8 
100 471:7.9E-33 
124 145:4.6E-11 
17 268:1.4E-33 
124 146:2.4E-9 
17 269:9.9E-24 
65 165:2.0E-8 
100 477:1.2E-38 
65 166:5.7E-10 
100 478:1.6E-5 
124 140:2.3E-5 
65 167:1.1E-11 
124 141:1.9E-70 
65 168:1.4E-8 
100 476:2.4E-36 
124 142:2.5E-61 
41 491:1.1E-5 
65 161:7.9E-15 
41 492:1.5E-9 
65 162:1.4E-13 
65 163:5.3E-10 
65 164:9.0E-5 
41 495:4.0E-7 
41 494:8.3E-5 
65 160:4.5E-15 
17 270:4.0E-21 
17 271:3.0E-34 
17 272:2.5E-33 
124 136:1.4E-7 
124 137:6.7E-8 
124 138:1.1E-7 
65 158:1.6E-14 
124 132:3.8E-62 
65 159:2.3E-56 
17 278:2.8E-22 
100 482:1.1E-40 
124 134:3.2E-73 
17 279:8.4E-33 
100 483:1.6E-37 
65 154:4.1E-18 
65 155:1.7E-17 
65 156:6.4E-15 
124 130:1.8E-7 
65 157:9.1E-60 
124 131:3.0E-76 
65 150:7.1E-14 
65 151:2.6E-5 
302 492:2.9E-9 
65 152:9.8E-58 
65 153:9.3E-5 
302 490:7.0E-10 
302 495:3.3E-11 
100 492:5.0E-13 
302 494:7.1E-6 
124 129:1.9E-11 
100 457:2.0E-5 
100 458:1.2E-42 
124 125:6.4E-12 
124 126:9.4E-11 
17 241:3.3E-6 
124 127:1.0E-77 
17 244:4.1E-29 
100 450:2.8E-8 
65 188:1.1E-59 
17 249:1.5E-7 
65 189:7.6E-6 
100 453:5.4E-8 
100 454:1.2E-9 
65 186:2.7E-5 
65 180:2.2E-5 
65 181:8.2E-5 
65 182:6.6E-9 
100 469:3.8E-5 
17 251:3.2E-34 
100 462:5.9E-6 
100 463:1.5E-7 
100 461:3.2E-5 
65 176:1.2E-15 
100 466:3.3E-5 
17 259:7.8E-11 
65 177:2.5E-7 
100 467:2.6E-10 
65 178:9.7E-6 
100 464:6.8E-9 
100 465:4.0E-7 
65 172:3.6E-15 
65 173:2.5E-11 
65 174:2.9E-17 
65 175:4.9E-15 
65 170:4.4E-5 
65 171:2.0E-9 
100 437:3.3E-39 
323 324:7.6E-23 
323 329:3.9E-8 
100 439:3.4E-5 
323 326:6.1E-23 
323 327:4.3E-5 
17 222:6.4E-28 
124 188:1.2E-75 
124 189:1.3E-5 
100 433:8.7E-45 
100 434:6.5E-44 
41 458:4.3E-41 
100 432:6.6E-7 
124 186:3.3E-5 
124 190:6.8E-5 
17 219:2.1E-21 
124 191:2.2E-12 
124 192:1.5E-9 
124 193:2.4E-8 
302 462:8.5E-8 
302 463:1.0E-8 
302 460:1.3E-6 
302 467:7.6E-7 
302 464:2.0E-7 
302 468:3.3E-21 
302 469:8.7E-9 
17 231:2.5E-7 
100 440:3.5E-38 
124 176:3.9E-12 
41 467:1.7E-5 
124 177:3.4E-9 
41 464:7.8E-5 
65 198:1.6E-9 
124 172:1.1E-13 
65 199:3.4E-6 
100 445:1.8E-5 
124 173:2.1E-13 
124 174:6.8E-15 
100 443:5.8E-44 
124 175:2.0E-11 
65 194:3.3E-60 
65 195:1.6E-57 
124 180:6.7E-5 
65 196:1.0E-13 
65 197:4.0E-14 
124 182:1.9E-7 
41 462:1.6E-6 
65 190:7.0E-6 
302 451:1.4E-5 
41 463:3.4E-7 
65 191:1.6E-13 
65 192:2.7E-5 
65 193:5.8E-7 
302 450:3.0E-6 
302 456:7.3E-7 
302 457:5.8E-6 
100 414:1.7E-9 
124 169:4.7E-15 
100 417:2.0E-39 
41 477:5.9E-43 
124 165:8.4E-7 
124 166:2.1E-8 
41 475:9.2E-5 
124 167:7.6E-13 
17 202:3.3E-30 
41 476:1.0E-33 
124 168:2.4E-8 
17 203:7.8E-9 
124 161:1.5E-13 
323 342:6.4E-8 
124 162:1.3E-11 
124 163:1.7E-10 
323 340:6.0E-11 
302 480:9.7E-14 
124 170:4.6E-5 
124 171:7.3E-10 
41 473:5.0E-37 
302 484:3.2E-18 
302 485:2.1E-12 
41 471:1.5E-35 
302 488:2.7E-6 
302 489:4.1E-6 
302 486:1.1E-8 
302 487:4.2E-9 
100 426:7.5E-41 
323 335:9.5E-8 
100 427:2.0E-7 
100 424:8.1E-6 
323 333:2.8E-21 
323 334:7.6E-7 
124 158:2.5E-12 
323 339:8.6E-5 
124 159:8.5E-68 
323 337:2.8E-7 
323 338:7.0E-8 
124 154:4.9E-15 
124 155:2.7E-14 
41 486:2.4E-9 
124 156:7.3E-14 
124 157:1.8E-74 
17 214:1.3E-33 
100 422:6.0E-5 
124 150:2.1E-12 
323 331:1.6E-7 
124 151:6.5E-5 
323 332:1.1E-26 
124 152:4.6E-71 
17 217:2.7E-35 
100 421:5.1E-6 
323 330:1.1E-7 
17 208:3.0E-32 
41 481:4.1E-6 
17 209:8.0E-30 
124 160:5.2E-13 
302 474:1.1E-7 
41 482:9.7E-39 
41 483:4.4E-40 
302 478:6.6E-5 
302 475:4.1E-6 
302 479:2.2E-6 
41 419:5.0E-8 
323 368:2.4E-41 
41 417:3.9E-32 
323 366:1.1E-7 
41 418:4.0E-8 
200 290:4.3E-8 
323 364:5.0E-5 
41 416:6.9E-9 
200 291:4.5E-6 
323 365:1.2E-6 
200 292:1.2E-5 
200 293:2.5E-5 
200 285:4.9E-5 
200 286:4.4E-5 
200 287:7.2E-6 
200 288:7.4E-107 
200 289:1.7E-5 
41 421:5.3E-6 
41 426:3.9E-48 
323 353:9.9E-7 
323 354:5.4E-23 
200 281:1.6E-8 
323 351:5.5E-6 
323 352:3.3E-20 
200 273:3.5E-6 
200 274:4.4E-8 
200 275:4.9E-8 
200 276:4.1E-9 
200 277:5.5E-8 
41 439:3.7E-6 
323 388:3.7E-41 
323 389:7.5E-12 
65 107:1.9E-18 
65 108:1.3E-15 
65 109:1.7E-12 
41 433:3.6E-36 
65 103:1.3E-13 
41 434:1.7E-41 
65 104:5.1E-16 
65 105:7.1E-24 
41 432:2.6E-5 
65 106:8.3E-12 
41 437:1.4E-41 
323 386:2.0E-7 
41 438:1.5E-5 
65 100:2.9E-10 
65 101:2.1E-16 
323 384:9.7E-5 
65 102:5.0E-13 
41 430:4.6E-5 
323 379:1.1E-23 
323 377:6.1E-42 
323 378:6.6E-22 
41 444:2.1E-5 
124 198:3.9E-8 
323 371:2.2E-7 
41 445:1.5E-9 
124 199:4.1E-6 
323 372:8.0E-39 
41 443:2.2E-44 
323 370:1.1E-22 
124 194:3.7E-74 
124 195:6.5E-58 
41 446:1.4E-8 
124 196:5.5E-13 
323 373:2.3E-7 
41 447:3.3E-10 
124 197:2.5E-13 
200 294:1.2E-5 
200 296:2.4E-24 
200 297:5.2E-5 
41 440:2.9E-41 
65 129:1.2E-14 
65 125:3.6E-15 
65 126:5.3E-15 
65 127:3.2E-54 
65 121:4.2E-7 
65 123:2.2E-10 
65 124:1.3E-53 
200 240:1.5E-5 
200 241:6.2E-5 
65 120:3.9E-6 
200 245:1.2E-7 
200 246:2.6E-9 
200 247:1.4E-6 
200 248:3.3E-10 
200 249:2.5E-5 
323 399:3.4E-8 
65 118:8.2E-5 
65 114:3.1E-13 
65 115:1.9E-14 
65 116:3.0E-14 
271 492:2.0E-7 
65 117:5.3E-14 
65 111:6.9E-7 
271 495:1.1E-5 
323 398:9.8E-7 
65 112:9.7E-39 
323 396:4.1E-8 
200 230:7.1E-105 
200 231:1.5E-5 
200 232:2.2E-9 
200 233:1.3E-8 
200 234:6.7E-9 
200 235:1.4E-7 
200 236:1.4E-6 
200 237:2.5E-9 
200 238:2.5E-7 
200 239:2.1E-6 
17 280:2.8E-28 
17 282:2.7E-35 
17 283:2.3E-35 
17 284:2.3E-34 
17 286:1.9E-7 
17 287:2.3E-9 
65 147:1.1E-7 
100 495:1.9E-7 
65 148:8.6E-10 
17 289:3.2E-7 
65 149:3.5E-14 
100 493:2.0E-5 
65 143:9.7E-13 
65 144:1.7E-6 
65 145:1.9E-10 
65 146:4.2E-7 
200 261:8.2E-25 
65 140:8.2E-6 
200 262:6.9E-5 
65 141:2.3E-60 
200 263:2.9E-26 
65 142:4.7E-58 
200 264:4.9E-5 
200 267:1.9E-8 
17 292:1.4E-8 
17 293:1.4E-6 
41 407:1.1E-21 
17 294:5.9E-6 
17 295:2.9E-8 
17 298:9.2E-34 
65 136:9.9E-9 
17 299:5.2E-33 
65 137:5.1E-6 
65 138:4.2E-9 
41 404:9.7E-45 
65 132:8.8E-59 
41 402:7.2E-45 
65 134:1.2E-56 
200 260:5.1E-12 
200 250:6.4E-105 
65 130:5.8E-9 
200 252:3.6E-9 
65 131:9.6E-54 
200 253:5.6E-8 
200 254:4.7E-9 
200 255:2.1E-6 
200 256:2.4E-6 
200 257:2.3E-20 
200 258:1.9E-10 
200 259:2.3E-6 
223 430:1.0E-13 
247 342:4.5E-41 
223 431:4.9E-14 
223 432:5.8E-14 
247 340:1.5E-6 
247 349:4.5E-14 
223 438:1.7E-9 
223 439:1.0E-13 
247 347:3.9E-14 
247 348:3.5E-13 
247 345:2.1E-13 
247 346:3.9E-13 
271 341:1.2E-83 
223 435:6.3E-11 
247 343:2.7E-14 
223 436:6.1E-12 
247 344:5.5E-14 
271 343:2.2E-5 
200 320:2.4E-9 
200 322:5.0E-6 
271 339:6.6E-6 
200 323:3.8E-9 
200 324:1.8E-8 
200 326:1.6E-8 
200 327:3.3E-6 
200 328:2.7E-5 
200 329:1.3E-7 
247 330:3.2E-37 
223 441:2.5E-11 
247 331:8.5E-40 
223 442:2.7E-13 
223 448:2.5E-9 
247 338:2.7E-33 
223 449:4.2E-7 
247 339:6.2E-14 
247 336:8.5E-14 
247 337:1.8E-38 
223 444:1.1E-11 
247 334:7.7E-5 
223 445:1.7E-6 
247 335:8.3E-35 
247 332:6.0E-8 
200 310:1.2E-106 
271 327:9.3E-6 
200 311:9.9E-7 
200 312:2.4E-9 
200 313:1.7E-10 
200 314:4.4E-7 
200 315:1.8E-8 
200 316:2.7E-6 
200 317:8.0E-5 
200 319:6.0E-5 
247 320:6.8E-39 
223 410:2.2E-7 
223 415:2.0E-5 
247 327:1.6E-15 
247 328:1.4E-13 
247 325:1.8E-10 
223 418:2.2E-5 
247 326:2.2E-6 
271 361:2.6E-6 
223 411:3.2E-26 
247 323:4.7E-8 
223 412:1.3E-34 
247 324:4.2E-7 
223 413:8.3E-8 
247 321:1.9E-12 
223 414:4.5E-14 
247 322:4.0E-39 
271 355:3.5E-6 
200 340:1.2E-70 
271 357:3.4E-5 
200 342:6.1E-6 
200 344:4.3E-5 
247 329:5.9E-62 
200 346:8.6E-5 
223 421:2.3E-12 
247 316:6.4E-41 
223 427:8.5E-15 
247 317:1.8E-13 
223 428:1.1E-6 
247 314:2.0E-36 
223 429:5.8E-35 
247 315:9.5E-8 
223 422:5.3E-12 
247 312:7.6E-7 
223 423:5.0E-23 
247 313:9.6E-8 
223 424:2.1E-7 
247 310:2.4E-6 
223 425:2.0E-5 
247 311:1.2E-38 
271 345:6.2E-5 
200 330:1.8E-8 
200 331:2.3E-6 
200 332:1.8E-10 
200 333:2.1E-7 
247 318:1.0E-13 
200 334:5.2E-16 
247 319:2.0E-13 
200 335:2.6E-5 
200 336:7.4E-5 
200 337:9.7E-6 
200 338:5.0E-6 
200 339:8.9E-5 
223 474:1.5E-11 
223 472:6.1E-26 
247 305:1.4E-13 
247 306:4.0E-61 
247 303:4.3E-15 
247 304:3.4E-11 
247 301:8.3E-17 
295 296:1.8E-9 
223 478:1.1E-13 
295 297:2.2E-14 
223 479:7.5E-10 
247 309:2.0E-8 
247 308:3.8E-17 
86 184:9.8E-5 
86 186:6.4E-5 
86 183:4.8E-5 
223 484:3.3E-12 
223 485:3.3E-8 
223 486:1.9E-16 
223 487:1.5E-11 
86 177:1.8E-14 
223 480:6.7E-9 
223 488:7.7E-11 
223 489:1.6E-10 
295 298:3.1E-6 
295 299:6.7E-6 
86 174:1.5E-11 
86 175:1.4E-8 
86 176:2.8E-10 
223 490:3.3E-24 
86 170:5.2E-5 
86 171:5.1E-14 
86 172:1.1E-10 
223 451:4.1E-9 
223 452:6.7E-8 
223 450:8.6E-5 
223 459:5.7E-7 
223 455:1.2E-19 
223 456:1.8E-15 
223 457:4.0E-9 
200 301:3.7E-6 
271 319:7.2E-7 
200 305:4.1E-5 
200 306:8.9E-7 
200 308:1.4E-6 
200 309:5.1E-9 
223 462:6.8E-11 
223 463:8.3E-10 
223 464:1.6E-14 
223 465:7.9E-8 
223 460:1.4E-11 
223 461:1.1E-8 
223 466:1.1E-8 
223 467:2.4E-14 
223 469:2.8E-13 
271 300:6.3E-83 
271 301:6.6E-7 
271 303:8.7E-5 
271 305:1.1E-6 
271 307:5.2E-68 
86 195:7.8E-6 
271 308:1.1E-5 
86 196:3.2E-11 
86 197:1.2E-10 
86 191:4.0E-13 
86 192:7.7E-16 
86 193:7.0E-19 
86 194:6.8E-5 
302 429:6.3E-7 
302 422:9.1E-5 
302 423:1.9E-8 
302 421:1.1E-5 
302 427:8.3E-7 
302 425:1.8E-42 
147 301:1.7E-11 
147 302:6.6E-13 
147 303:2.8E-9 
147 304:7.5E-8 
147 305:2.4E-12 
147 306:1.3E-5 
147 308:5.5E-11 
147 309:6.4E-6 
302 411:6.8E-5 
302 412:9.9E-5 
302 414:5.2E-7 
147 310:2.2E-6 
2 14:6.6E-41 
147 311:1.5E-6 
2 15:1.2E-39 
147 312:4.6E-5 
2 16:4.2E-47 
147 313:3.8E-5 
2 17:2.3E-39 
147 314:6.2E-6 
2 18:9.2E-40 
147 315:5.9E-5 
2 19:7.3E-58 
147 316:2.2E-6 
147 317:5.2E-8 
147 318:4.6E-9 
147 319:9.3E-13 
2 10:4.6E-32 
2 11:8.8E-41 
302 441:1.2E-7 
2 12:9.4E-49 
2 13:2.3E-40 
302 444:3.6E-5 
302 442:6.6E-8 
302 449:6.1E-6 
247 396:2.6E-63 
302 439:3.9E-5 
247 395:1.0E-9 
247 392:9.8E-14 
247 393:3.4E-13 
147 320:4.8E-8 
247 390:1.7E-13 
147 321:1.1E-8 
247 391:1.1E-13 
147 322:4.5E-8 
2 26:5.5E-9 
147 323:2.7E-5 
2 27:4.2E-45 
147 324:1.1E-5 
147 325:8.4E-5 
147 326:1.4E-5 
147 327:1.7E-10 
147 328:4.6E-8 
247 398:7.6E-39 
147 329:2.3E-5 
247 399:7.3E-20 
2 20:8.9E-42 
302 430:4.9E-6 
2 24:3.1E-47 
302 431:3.5E-6 
302 432:2.4E-9 
302 438:3.8E-10 
302 436:3.9E-7 
124 228:8.0E-13 
247 385:1.9E-14 
124 229:3.6E-7 
247 386:1.3E-40 
247 383:3.0E-14 
247 384:1.6E-16 
247 381:3.7E-13 
124 225:8.4E-13 
147 330:1.1E-6 
247 382:2.6E-13 
124 226:1.2E-6 
147 331:3.5E-7 
124 227:1.9E-6 
147 332:3.7E-5 
247 380:4.0E-14 
124 220:2.7E-15 
124 221:1.9E-14 
147 334:9.0E-5 
124 222:1.7E-7 
147 335:9.2E-6 
124 223:5.7E-13 
147 336:2.9E-8 
147 337:1.9E-5 
247 389:2.9E-7 
147 338:6.2E-6 
147 339:8.7E-10 
247 388:1.4E-7 
2 30:6.9E-6 
2 33:1.1E-44 
2 34:2.8E-6 
124 217:5.6E-6 
247 374:6.0E-14 
247 375:5.8E-15 
124 219:7.9E-6 
247 372:2.4E-8 
247 373:4.4E-41 
147 340:1.9E-6 
247 370:1.2E-7 
124 214:1.3E-6 
247 371:9.4E-41 
124 215:9.0E-11 
147 342:2.2E-6 
124 216:6.2E-13 
147 343:9.5E-10 
147 344:4.9E-10 
2 48:9.2E-7 
124 210:2.0E-16 
147 345:4.4E-9 
223 405:2.9E-8 
147 346:2.5E-9 
223 406:9.7E-5 
147 347:4.0E-9 
147 348:2.3E-8 
223 400:9.6E-41 
247 378:1.8E-7 
147 349:9.2E-9 
223 401:2.2E-7 
247 376:7.5E-14 
247 377:4.5E-8 
2 41:7.7E-41 
2 42:3.7E-39 
2 43:2.5E-17 
223 408:1.1E-5 
223 409:3.8E-26 
2 45:1.1E-52 
2 46:6.2E-5 
124 206:1.6E-12 
247 363:7.5E-15 
302 408:1.5E-25 
124 207:4.2E-15 
247 364:9.8E-16 
302 409:3.2E-5 
124 208:1.8E-5 
247 361:1.1E-12 
302 406:1.7E-21 
147 350:3.2E-8 
247 362:7.4E-14 
124 202:1.6E-7 
124 203:2.3E-75 
147 352:3.1E-6 
247 360:4.0E-13 
147 353:9.3E-11 
124 205:7.1E-10 
147 354:8.2E-5 
2 58:1.2E-53 
147 355:6.0E-11 
2 59:4.5E-52 
147 356:1.9E-10 
147 357:1.2E-10 
247 369:4.4E-14 
124 201:3.6E-13 
147 358:1.3E-10 
147 359:7.0E-10 
247 367:3.2E-14 
247 368:8.2E-8 
247 366:2.4E-38 
2 52:4.2E-60 
2 53:3.4E-60 
2 55:7.9E-58 
302 400:7.0E-6 
302 405:3.6E-9 
302 403:2.7E-23 
247 352:5.8E-9 
247 353:3.6E-48 
147 360:7.2E-8 
247 350:6.7E-14 
147 361:3.6E-12 
247 351:3.8E-5 
147 362:2.0E-7 
147 363:9.1E-10 
147 364:4.0E-9 
2 69:2.7E-5 
147 366:5.6E-6 
147 367:1.3E-9 
147 368:4.8E-5 
247 358:8.5E-14 
147 369:1.6E-8 
247 359:3.6E-14 
247 356:8.9E-14 
247 357:1.9E-14 
247 354:3.8E-6 
247 355:4.5E-17 
2 61:2.7E-7 
2 62:1.3E-62 
2 63:2.9E-58 
2 65:9.8E-8 
2 68:4.5E-61 
2 60:5.7E-7 
323 401:2.1E-7 
147 370:5.7E-6 
100 358:1.8E-8 
147 371:5.9E-7 
100 359:1.2E-7 
147 372:1.1E-5 
323 400:1.0E-7 
394 417:2.4E-49 
124 268:1.0E-5 
147 373:1.0E-6 
17 141:4.7E-11 
124 269:2.5E-5 
147 374:3.4E-9 
17 142:1.2E-9 
147 375:3.3E-8 
147 376:3.3E-10 
124 264:1.3E-20 
147 377:2.8E-5 
124 265:1.4E-10 
147 378:4.7E-6 
17 146:3.0E-6 
100 350:1.0E-5 
124 266:1.9E-62 
100 351:7.4E-5 
17 148:2.0E-6 
100 356:1.6E-8 
394 414:4.0E-7 
100 357:6.1E-8 
124 261:1.7E-6 
124 262:1.1E-20 
100 355:2.9E-11 
124 263:1.0E-6 
302 381:1.1E-5 
302 382:1.1E-5 
2 74:2.3E-28 
124 270:2.4E-6 
302 380:5.1E-6 
302 385:1.8E-5 
100 360:1.5E-6 
302 386:4.0E-6 
302 383:2.2E-6 
2 79:1.5E-44 
302 384:1.9E-5 
323 409:9.3E-6 
147 380:2.4E-8 
394 407:9.4E-23 
147 381:1.7E-8 
100 369:5.4E-7 
147 382:2.5E-9 
147 383:4.2E-10 
124 257:5.9E-9 
147 384:5.5E-11 
17 152:1.4E-8 
147 385:5.5E-8 
17 153:9.7E-31 
124 259:4.5E-65 
147 386:6.8E-7 
100 363:2.4E-7 
147 388:3.7E-5 
100 364:4.2E-8 
147 389:1.2E-6 
17 157:7.9E-10 
100 361:1.3E-10 
124 255:6.3E-13 
100 362:1.8E-6 
124 256:3.4E-15 
17 159:2.2E-8 
100 367:1.9E-8 
394 404:1.6E-47 
124 251:9.5E-7 
394 402:2.6E-54 
2 84:7.0E-7 
302 371:3.4E-6 
2 85:4.2E-5 
302 375:1.5E-5 
302 373:3.0E-6 
302 376:7.6E-6 
147 390:1.9E-9 
147 391:7.4E-9 
323 423:6.2E-6 
100 339:1.8E-9 
147 392:1.7E-8 
100 336:4.0E-6 
147 393:2.6E-8 
394 439:6.9E-6 
124 247:3.0E-14 
147 396:2.8E-5 
323 428:2.8E-10 
17 120:2.0E-35 
147 397:3.0E-12 
17 121:3.5E-31 
124 249:6.5E-32 
147 398:8.1E-6 
124 242:1.1E-5 
147 399:2.7E-5 
124 243:7.0E-6 
394 433:2.8E-48 
17 124:1.5E-7 
124 244:1.7E-8 
124 245:1.3E-11 
100 334:3.5E-5 
17 127:1.2E-7 
323 420:1.9E-17 
394 437:4.5E-48 
124 240:7.3E-14 
394 434:5.8E-44 
124 241:9.0E-10 
394 440:1.5E-41 
323 429:2.8E-7 
2 93:8.4E-6 
100 349:9.2E-9 
124 239:3.5E-12 
323 412:1.2E-5 
323 413:2.3E-21 
100 347:3.0E-8 
323 410:2.0E-20 
394 427:3.3E-5 
100 348:4.8E-6 
323 411:1.8E-6 
124 235:3.0E-5 
124 236:5.8E-14 
17 132:7.7E-8 
124 238:7.4E-13 
323 415:5.8E-19 
100 341:1.2E-37 
124 231:9.8E-27 
394 421:1.1E-6 
17 134:1.6E-8 
394 422:4.7E-5 
100 345:2.7E-6 
100 346:7.9E-7 
394 426:2.7E-55 
100 343:1.8E-8 
100 344:5.1E-9 
302 392:1.7E-5 
302 393:3.0E-5 
302 390:5.3E-6 
302 391:1.7E-5 
302 397:1.7E-74 
302 398:1.1E-5 
100 317:1.0E-7 
100 318:2.7E-6 
100 319:1.2E-11 
17 100:4.7E-29 
323 441:6.8E-8 
394 458:2.9E-53 
394 461:1.9E-5 
302 342:8.3E-7 
394 462:4.5E-5 
302 345:7.5E-5 
302 343:1.0E-5 
302 344:1.5E-5 
100 327:1.1E-12 
100 328:5.5E-7 
323 432:6.4E-6 
323 438:2.6E-6 
17 111:2.8E-33 
124 297:5.2E-14 
394 443:2.8E-49 
124 298:1.5E-6 
124 299:7.7E-7 
124 293:2.3E-31 
323 430:7.6E-7 
124 294:2.5E-73 
323 431:3.7E-8 
100 321:5.4E-6 
124 295:2.3E-69 
124 296:2.7E-8 
302 330:2.0E-6 
394 450:2.9E-8 
302 339:1.6E-5 
302 336:2.6E-5 
323 469:1.2E-7 
124 286:1.0E-65 
394 476:1.5E-37 
124 287:7.3E-70 
394 477:5.1E-39 
124 289:9.2E-32 
124 282:3.3E-6 
124 283:8.9E-6 
124 284:1.9E-5 
124 285:5.5E-14 
124 291:3.7E-12 
124 292:1.3E-30 
302 363:2.8E-5 
394 483:4.0E-45 
302 364:5.6E-5 
302 361:1.9E-7 
394 482:3.5E-43 
302 367:4.3E-5 
302 369:6.4E-5 
100 305:1.2E-10 
323 457:2.3E-8 
100 303:5.0E-8 
100 304:4.1E-6 
323 455:4.4E-7 
124 279:2.8E-6 
100 307:2.1E-41 
100 308:1.5E-10 
394 465:8.5E-6 
394 466:2.2E-5 
394 463:1.4E-6 
124 278:9.8E-7 
394 464:4.4E-10 
100 301:5.9E-12 
124 271:7.3E-6 
323 452:5.6E-8 
394 469:8.5E-5 
124 272:1.9E-6 
124 273:1.3E-15 
394 467:7.9E-11 
100 300:5.2E-38 
124 274:1.2E-12 
124 280:8.7E-7 
124 281:2.1E-13 
302 353:5.0E-5 
394 473:9.5E-42 
394 471:4.5E-41 
302 357:1.4E-5 
302 355:5.2E-6 
302 358:4.8E-5 
323 489:2.3E-5 
86 149:6.4E-11 
323 488:4.3E-5 
86 144:1.9E-17 
86 145:2.1E-12 
86 146:4.3E-17 
86 147:2.2E-15 
323 481:1.8E-6 
371 396:6.7E-42 
371 397:2.5E-6 
371 395:4.0E-9 
371 392:2.0E-11 
323 486:1.1E-6 
371 393:1.9E-11 
371 390:1.2E-11 
371 391:3.2E-10 
371 389:1.6E-9 
371 388:3.1E-7 
86 141:2.6E-6 
86 142:5.4E-5 
86 143:8.6E-12 
323 478:1.8E-7 
86 139:9.5E-5 
323 470:1.6E-21 
323 472:4.2E-7 
200 396:1.5E-6 
200 398:2.3E-8 
394 495:1.6E-5 
200 399:1.3E-6 
371 398:4.9E-65 
394 492:6.6E-9 
371 399:1.5E-24 
86 132:4.1E-5 
223 495:7.0E-14 
223 491:2.9E-6 
86 167:1.5E-14 
223 492:1.7E-14 
223 493:6.0E-7 
86 169:3.5E-11 
86 162:6.5E-11 
86 163:6.3E-14 
86 160:1.5E-10 
86 161:9.1E-11 
86 155:6.9E-11 
86 156:1.6E-10 
86 157:4.9E-5 
86 158:7.4E-11 
323 490:6.8E-6 
323 495:1.7E-6 
86 152:7.8E-5 
86 154:1.4E-10 
86 150:3.2E-11 
86 104:2.4E-9 
86 106:8.3E-10 
86 107:3.4E-7 
86 101:3.6E-9 
86 102:5.1E-10 
86 103:7.4E-12 
17 188:1.6E-9 
271 380:1.1E-5 
17 189:2.1E-5 
271 381:9.9E-6 
100 394:1.3E-40 
271 382:3.4E-5 
271 383:1.7E-5 
86 108:2.3E-10 
86 109:9.0E-10 
200 370:1.5E-11 
271 387:4.3E-48 
200 361:2.6E-5 
200 362:3.3E-5 
200 363:3.3E-6 
200 365:4.5E-25 
200 366:1.8E-6 
200 367:1.8E-5 
200 368:1.1E-9 
200 369:2.0E-5 
17 194:1.8E-9 
17 195:8.8E-8 
17 199:3.2E-32 
200 350:1.3E-5 
200 351:1.0E-24 
200 352:1.7E-7 
200 354:3.5E-11 
200 355:5.2E-6 
200 356:6.8E-5 
200 357:9.2E-5 
200 358:7.9E-5 
17 190:2.1E-29 
86 126:3.0E-9 
86 128:5.3E-5 
86 129:1.3E-8 
86 125:5.8E-10 
100 374:1.7E-8 
371 374:4.4E-11 
100 375:7.0E-8 
371 375:5.4E-13 
371 372:5.1E-8 
371 373:1.1E-66 
200 390:8.4E-5 
100 376:2.7E-9 
200 384:7.4E-6 
200 385:9.0E-6 
100 381:2.1E-8 
200 386:6.4E-9 
100 382:1.3E-9 
200 388:3.8E-9 
100 380:4.0E-7 
200 389:5.6E-106 
86 115:5.2E-9 
86 116:1.6E-8 
86 117:6.1E-9 
17 173:5.1E-5 
86 112:3.5E-6 
86 113:6.9E-5 
86 114:1.3E-10 
100 385:2.5E-7 
371 385:1.8E-12 
17 178:1.0E-30 
371 386:2.3E-65 
100 383:1.8E-9 
371 383:3.6E-11 
100 384:5.2E-11 
271 394:2.0E-66 
371 384:8.7E-13 
371 381:5.9E-10 
371 382:7.6E-10 
100 387:3.3E-42 
371 380:2.3E-11 
200 371:4.1E-8 
200 372:8.4E-8 
200 373:5.2E-9 
100 392:1.5E-7 
200 375:2.5E-6 
371 378:1.1E-7 
100 393:7.1E-7 
200 376:3.3E-5 
100 390:2.8E-7 
200 377:2.9E-9 
371 376:2.0E-12 
100 391:1.4E-8 
200 378:4.9E-8 
371 377:2.3E-7 
200 379:6.5E-10 
247 462:1.4E-9 
247 463:3.7E-11 
223 310:9.0E-7 
247 460:1.5E-11 
223 311:2.5E-36 
247 461:1.3E-8 
198 371:3.5E-8 
223 316:4.1E-38 
198 372:1.8E-7 
223 317:4.9E-13 
223 318:2.9E-13 
198 370:7.3E-7 
223 319:3.4E-12 
247 469:3.9E-14 
223 312:7.5E-7 
247 466:1.2E-8 
223 313:2.6E-7 
247 467:3.3E-15 
223 314:1.4E-34 
247 464:3.1E-13 
223 315:1.3E-6 
247 465:3.7E-8 
198 368:2.1E-7 
198 369:8.3E-10 
198 366:3.2E-9 
198 367:4.0E-9 
198 364:1.2E-10 
198 365:4.5E-108 
198 362:9.4E-10 
198 363:4.0E-10 
247 451:2.0E-7 
223 320:2.8E-38 
247 452:4.1E-6 
223 321:2.3E-12 
223 322:3.0E-34 
247 450:7.8E-5 
198 382:4.3E-10 
223 327:5.9E-13 
247 459:2.0E-7 
198 383:1.2E-10 
223 328:2.5E-14 
198 380:1.3E-10 
223 329:2.3E-49 
247 457:4.3E-9 
198 381:3.4E-10 
223 323:3.7E-7 
247 455:8.9E-21 
223 324:8.4E-7 
247 456:2.2E-14 
223 325:1.1E-9 
223 326:1.7E-6 
247 454:5.5E-5 
198 377:2.5E-7 
198 378:3.4E-5 
198 375:1.6E-9 
198 376:1.3E-9 
198 373:1.9E-8 
198 374:3.9E-9 
247 441:8.9E-11 
198 393:2.2E-9 
247 448:1.1E-8 
247 449:1.3E-5 
198 391:4.4E-9 
198 392:1.9E-9 
247 444:1.2E-11 
198 390:4.4E-9 
247 445:3.3E-6 
247 442:1.1E-13 
198 388:2.0E-7 
198 389:3.3E-22 
198 386:3.9E-9 
198 384:2.6E-11 
198 385:5.3E-10 
247 430:2.9E-14 
223 305:1.7E-12 
223 306:1.9E-50 
247 438:1.6E-9 
247 435:6.4E-10 
223 308:3.5E-17 
247 436:2.4E-11 
223 301:8.3E-17 
223 302:1.8E-5 
223 303:3.1E-15 
247 431:2.4E-14 
223 304:5.5E-11 
247 432:2.5E-13 
223 309:4.4E-8 
198 398:6.9E-8 
198 395:6.4E-5 
247 439:2.3E-13 
198 396:5.3E-7 
223 352:7.8E-8 
223 353:1.5E-45 
223 354:3.7E-6 
223 355:3.7E-17 
223 350:1.4E-13 
223 351:6.6E-7 
247 427:6.6E-16 
247 424:9.7E-8 
223 356:2.3E-13 
247 422:2.6E-14 
223 357:3.6E-14 
247 423:3.4E-24 
223 358:2.5E-13 
223 359:6.2E-14 
247 421:8.1E-13 
198 324:1.7E-6 
198 325:7.3E-6 
198 322:9.6E-5 
198 323:2.8E-7 
198 320:2.7E-9 
198 321:3.7E-9 
247 428:4.3E-6 
247 429:3.0E-33 
198 328:4.9E-10 
198 329:2.6E-7 
198 326:1.4E-7 
198 327:1.0E-11 
223 363:9.5E-15 
223 364:1.6E-15 
223 365:9.7E-5 
223 366:3.7E-35 
223 360:1.2E-12 
223 361:1.2E-11 
223 362:1.5E-13 
247 415:6.5E-5 
247 413:1.4E-7 
247 414:8.4E-15 
223 367:1.1E-13 
247 411:2.4E-25 
223 368:7.0E-7 
247 412:5.9E-34 
223 369:6.3E-14 
247 410:2.8E-7 
198 335:2.3E-6 
198 336:1.3E-9 
198 333:2.6E-6 
198 334:2.9E-68 
198 331:3.9E-8 
198 332:1.7E-7 
198 330:1.9E-6 
247 418:1.4E-6 
86 297:1.2E-13 
86 290:7.2E-5 
198 339:1.2E-11 
86 291:2.2E-9 
86 292:2.9E-5 
198 337:6.3E-7 
86 293:5.3E-6 
198 338:2.1E-5 
223 330:2.1E-33 
223 331:7.6E-37 
223 332:2.7E-7 
223 338:4.9E-33 
198 350:5.4E-10 
223 339:1.5E-13 
247 405:4.9E-8 
247 403:1.5E-5 
223 334:5.7E-7 
247 400:6.4E-43 
223 335:2.2E-32 
247 401:1.5E-5 
223 336:2.0E-13 
223 337:4.3E-36 
198 346:2.6E-9 
198 347:7.7E-9 
198 344:4.0E-9 
198 345:3.9E-9 
198 342:5.9E-7 
247 408:4.8E-8 
198 343:5.5E-9 
247 409:2.2E-26 
198 340:2.1E-16 
247 406:1.4E-5 
198 348:4.8E-9 
198 349:1.1E-8 
223 342:1.8E-38 
223 343:5.2E-14 
223 344:1.4E-13 
223 340:6.1E-7 
198 360:1.2E-8 
223 349:9.8E-14 
198 361:2.0E-7 
223 345:5.1E-13 
223 346:1.4E-12 
223 347:9.0E-14 
223 348:7.8E-13 
198 357:2.9E-9 
198 358:8.6E-9 
198 355:1.2E-11 
198 356:6.5E-9 
198 353:2.1E-5 
198 351:4.8E-104 
198 352:6.3E-5 
198 359:4.1E-9 
302 308:3.5E-6 
302 305:1.6E-7 
302 303:2.4E-5 
302 304:4.1E-5 
302 320:1.3E-5 
302 321:3.8E-6 
302 327:7.8E-7 
302 328:3.9E-5 
302 318:4.1E-5 
302 319:1.0E-7 
147 201:5.5E-6 
147 203:4.1E-8 
147 204:6.5E-6 
147 205:2.0E-25 
147 206:5.6E-6 
147 207:5.9E-6 
302 311:6.0E-5 
302 316:5.8E-6 
302 317:2.0E-5 
147 210:1.1E-5 
147 211:6.7E-6 
147 212:6.7E-6 
147 213:5.3E-5 
41 299:1.5E-42 
147 215:2.1E-5 
147 216:5.4E-5 
147 218:2.6E-5 
41 293:7.6E-8 
41 292:8.1E-9 
41 297:1.9E-6 
41 298:1.6E-42 
247 495:8.5E-15 
247 493:1.4E-7 
247 491:2.5E-5 
147 220:1.2E-7 
247 492:4.7E-14 
147 221:6.0E-8 
247 490:2.2E-18 
147 223:3.9E-5 
147 224:1.5E-5 
147 225:1.6E-6 
147 226:2.5E-12 
147 227:2.8E-14 
147 228:4.0E-7 
247 484:9.6E-13 
247 485:4.7E-7 
147 230:2.4E-6 
247 480:4.2E-10 
147 231:3.0E-10 
247 481:2.9E-5 
147 232:1.2E-5 
147 233:6.4E-7 
147 234:3.3E-5 
461 495:2.8E-9 
147 235:7.9E-6 
147 236:2.7E-6 
147 237:3.0E-5 
147 238:1.7E-5 
247 488:1.5E-9 
147 239:5.7E-6 
247 489:3.1E-9 
247 486:2.4E-15 
247 487:2.4E-11 
247 474:2.4E-13 
147 240:1.2E-7 
247 472:1.7E-23 
147 241:1.2E-63 
147 242:2.8E-12 
147 243:9.8E-13 
147 245:3.3E-5 
147 246:8.1E-5 
147 247:3.6E-5 
247 479:8.9E-10 
147 248:2.8E-5 
147 249:2.5E-9 
247 478:3.4E-12 
147 250:2.0E-6 
414 495:5.5E-8 
147 252:5.3E-6 
147 253:9.7E-6 
147 254:6.1E-6 
147 255:7.3E-8 
147 256:8.4E-7 
414 490:9.4E-18 
147 258:3.0E-5 
147 259:4.1E-8 
414 493:5.2E-19 
414 494:2.9E-6 
41 259:1.8E-5 
414 491:3.0E-11 
414 492:6.9E-37 
41 251:5.3E-44 
414 486:2.5E-22 
414 487:6.4E-13 
147 261:5.7E-5 
414 484:4.9E-20 
147 262:4.6E-6 
414 485:5.2E-16 
147 263:5.1E-5 
147 264:5.8E-6 
147 265:1.8E-24 
414 488:4.7E-5 
147 266:2.6E-11 
414 489:4.1E-5 
41 268:9.0E-44 
147 267:4.1E-5 
41 269:4.9E-34 
41 266:9.1E-5 
414 482:6.7E-6 
414 483:8.4E-8 
414 480:7.0E-14 
414 481:8.5E-10 
41 264:9.2E-6 
41 262:7.1E-6 
86 203:3.8E-5 
414 475:2.9E-7 
414 476:5.3E-5 
86 205:1.0E-13 
414 473:6.2E-5 
86 206:1.6E-10 
147 273:2.8E-6 
414 474:2.2E-13 
147 274:5.3E-5 
414 479:3.0E-7 
17 482:1.4E-28 
147 275:6.5E-6 
17 483:2.5E-29 
86 201:1.3E-10 
147 276:8.7E-6 
414 478:1.3E-7 
41 279:6.5E-44 
41 278:1.8E-33 
86 207:1.3E-10 
414 472:4.5E-11 
41 271:8.4E-45 
41 272:4.9E-43 
41 270:7.6E-32 
147 281:9.6E-7 
414 464:2.7E-39 
414 465:6.2E-8 
414 462:5.1E-41 
414 463:5.7E-40 
17 492:8.3E-9 
147 285:1.4E-34 
414 468:7.0E-18 
17 493:4.5E-5 
147 286:3.9E-9 
414 469:7.7E-9 
147 287:3.9E-11 
414 466:4.1E-8 
17 495:8.4E-8 
147 288:9.3E-6 
414 467:1.1E-38 
147 289:2.7E-10 
41 289:1.4E-8 
414 460:9.5E-12 
414 461:3.2E-8 
41 282:2.1E-45 
41 283:1.1E-44 
41 280:4.4E-41 
41 287:4.4E-6 
41 284:1.9E-45 
41 285:5.1E-5 
147 290:3.2E-6 
147 291:1.9E-5 
147 292:2.0E-11 
147 293:5.5E-10 
41 219:3.2E-33 
147 294:5.9E-8 
147 295:5.3E-9 
147 296:1.6E-5 
147 297:1.3E-34 
17 461:4.6E-7 
17 464:2.4E-6 
41 214:2.8E-44 
17 465:1.3E-5 
17 466:4.1E-7 
17 467:1.3E-6 
41 217:8.1E-46 
17 469:4.8E-5 
17 471:8.8E-25 
17 473:1.4E-25 
17 476:2.0E-29 
41 222:1.6E-41 
17 477:2.5E-30 
17 478:4.8E-6 
41 226:1.1E-5 
17 440:5.3E-31 
17 443:1.1E-26 
17 444:1.2E-5 
17 445:5.1E-8 
17 439:3.2E-7 
41 231:1.3E-5 
41 244:1.5E-41 
17 458:1.7E-33 
41 249:1.0E-7 
41 242:2.4E-5 
41 243:1.2E-5 
223 396:1.4E-51 
223 397:1.5E-5 
223 398:2.1E-37 
223 399:5.0E-21 
86 265:1.7E-14 
223 392:2.3E-13 
86 266:4.2E-6 
223 393:5.7E-13 
223 395:9.0E-9 
198 401:2.8E-107 
198 400:1.1E-5 
198 409:3.4E-5 
86 262:1.1E-6 
414 418:2.6E-34 
86 264:1.2E-6 
414 416:1.2E-31 
198 405:3.6E-7 
414 419:3.1E-33 
86 258:7.8E-5 
86 259:2.9E-6 
86 254:4.1E-5 
86 255:2.1E-11 
86 256:2.4E-10 
198 412:3.9E-6 
198 413:1.8E-6 
198 410:3.5E-6 
198 411:1.9E-5 
198 418:3.5E-5 
86 253:3.4E-5 
198 419:5.3E-5 
198 416:9.9E-5 
198 414:1.5E-10 
223 374:1.0E-13 
223 375:1.3E-14 
223 376:1.7E-13 
223 377:3.6E-7 
86 287:5.9E-6 
223 370:8.5E-8 
223 371:1.1E-37 
86 289:2.8E-6 
223 372:1.8E-7 
223 373:1.2E-39 
223 378:6.2E-7 
198 423:1.2E-6 
198 421:9.1E-6 
198 422:2.4E-6 
198 420:1.7E-5 
86 285:1.3E-13 
198 429:1.1E-6 
86 286:8.5E-6 
223 380:1.2E-13 
198 427:2.2E-12 
198 428:9.2E-20 
86 281:1.1E-10 
223 385:3.6E-14 
223 386:4.6E-37 
41 208:1.6E-45 
41 209:3.8E-37 
223 388:8.8E-7 
223 381:1.1E-12 
223 382:2.7E-12 
223 383:8.9E-14 
223 384:5.7E-16 
41 202:8.4E-40 
223 389:1.1E-7 
198 432:1.6E-8 
86 273:1.1E-10 
86 274:2.5E-9 
223 390:5.0E-13 
223 391:1.4E-13 
198 438:3.0E-5 
198 439:4.3E-8 
198 436:2.0E-5 
86 225:6.3E-11 
414 453:2.3E-19 
414 454:1.0E-22 
414 451:6.3E-8 
86 228:2.9E-11 
414 452:2.0E-7 
86 221:2.5E-11 
414 457:8.2E-12 
86 223:2.2E-9 
414 455:1.5E-11 
414 456:2.4E-17 
414 450:3.6E-19 
414 459:4.6E-10 
86 220:2.0E-11 
414 442:1.7E-13 
86 215:8.3E-10 
414 443:1.8E-5 
86 216:1.6E-9 
414 441:1.1E-8 
86 210:6.8E-11 
414 446:2.1E-20 
414 447:4.7E-23 
414 444:1.1E-42 
414 445:1.2E-21 
414 448:1.2E-13 
414 449:1.0E-6 
86 247:2.5E-9 
414 431:1.8E-9 
86 248:7.5E-5 
414 432:2.0E-9 
86 249:4.4E-6 
414 430:4.0E-12 
414 435:2.5E-9 
414 436:8.0E-16 
86 245:9.6E-10 
414 433:1.3E-5 
414 439:4.0E-39 
86 240:2.4E-11 
86 241:1.5E-17 
414 438:2.1E-9 
86 236:7.3E-11 
414 421:1.1E-15 
86 238:1.7E-9 
86 239:1.3E-11 
414 424:1.2E-28 
86 233:2.5E-5 
414 425:8.7E-11 
414 422:2.8E-40 
414 423:1.4E-16 
414 428:2.4E-5 
414 429:9.1E-18 
414 426:2.2E-5 
86 231:2.1E-5 
414 427:2.0E-55 
198 250:1.6E-23 
198 247:1.0E-5 
198 248:2.0E-6 
198 245:1.9E-8 
198 246:1.0E-6 
198 243:2.2E-5 
198 244:9.2E-5 
198 241:5.5E-7 
198 249:1.9E-7 
198 261:6.7E-102 
198 262:1.0E-5 
198 260:2.5E-5 
198 258:3.9E-7 
198 259:1.1E-10 
198 256:5.7E-6 
198 257:4.1E-13 
198 254:8.8E-7 
198 255:2.9E-5 
198 252:5.1E-7 
198 253:5.9E-6 
198 273:3.5E-7 
198 267:1.4E-7 
198 266:2.1E-9 
198 263:3.6E-104 
198 264:5.2E-6 
175 179:6.6E-8 
175 176:4.0E-40 
198 281:1.3E-9 
198 276:2.4E-7 
198 277:1.1E-7 
198 274:6.2E-8 
198 275:5.7E-6 
175 181:2.9E-7 
175 182:1.3E-9 
175 180:9.5E-8 
175 185:3.2E-7 
175 186:7.9E-8 
175 183:3.9E-7 
175 184:2.7E-7 
223 231:3.5E-12 
223 232:1.4E-7 
175 187:3.4E-9 
223 233:7.6E-7 
175 188:1.0E-12 
223 234:2.8E-7 
223 230:8.7E-7 
223 239:6.6E-33 
223 235:6.2E-8 
223 236:2.8E-35 
223 237:6.0E-7 
223 238:1.2E-61 
198 203:1.1E-11 
198 204:2.0E-6 
198 201:1.2E-5 
198 200:3.9E-24 
175 192:1.8E-9 
175 193:7.5E-12 
175 191:3.3E-33 
175 196:1.5E-38 
198 207:1.0E-6 
175 197:4.2E-37 
175 194:4.6E-13 
175 195:7.4E-13 
198 206:1.7E-5 
223 242:9.2E-6 
223 243:2.9E-6 
175 198:2.7E-8 
223 245:3.5E-43 
223 240:1.4E-32 
223 241:1.4E-14 
223 246:5.5E-7 
223 247:4.2E-51 
223 248:7.4E-8 
223 249:3.6E-13 
198 215:7.3E-8 
198 212:3.9E-6 
198 213:1.1E-7 
198 210:2.3E-6 
198 211:3.0E-6 
198 218:6.3E-6 
198 216:8.9E-9 
198 225:1.8E-9 
198 226:9.6E-5 
198 223:1.9E-7 
198 224:6.2E-8 
198 221:6.7E-6 
198 222:9.5E-5 
198 229:3.0E-6 
198 228:5.1E-7 
223 228:2.6E-34 
198 240:5.0E-6 
223 224:1.1E-6 
223 225:9.4E-35 
223 226:1.6E-6 
223 227:3.4E-6 
198 236:4.8E-7 
198 237:7.5E-8 
198 234:7.8E-6 
198 235:1.9E-5 
198 232:1.1E-7 
198 233:2.2E-6 
198 230:4.1E-23 
198 231:3.1E-7 
198 238:4.6E-9 
198 239:1.7E-5 
17 421:4.5E-7 
17 422:1.2E-5 
17 424:1.3E-7 
17 426:5.8E-30 
17 417:5.2E-36 
17 433:1.2E-35 
17 434:7.4E-36 
17 437:1.0E-26 
17 427:1.9E-7 
17 402:4.2E-31 
17 404:3.0E-34 
17 414:8.8E-8 
17 407:1.7E-14 
198 294:5.0E-10 
198 295:1.6E-9 
198 292:2.9E-7 
198 293:4.1E-7 
198 290:4.3E-7 
198 291:1.2E-6 
198 289:8.5E-8 
198 287:6.3E-11 
198 288:2.4E-22 
198 286:7.1E-11 
198 296:3.4E-108 
64 484:1.5E-17 
86 303:1.2E-5 
17 380:3.0E-6 
86 304:6.3E-5 
17 381:4.2E-7 
86 305:4.8E-5 
17 382:1.2E-6 
17 383:1.3E-8 
64 480:6.6E-14 
17 384:3.4E-8 
86 301:1.4E-6 
461 473:9.1E-5 
17 387:4.6E-25 
461 474:6.8E-8 
461 475:1.9E-64 
86 306:9.9E-10 
461 478:1.3E-7 
86 308:2.9E-6 
461 479:7.5E-8 
437 476:1.3E-42 
437 477:3.0E-39 
461 480:2.2E-8 
461 481:1.6E-49 
437 473:7.5E-38 
461 483:2.3E-7 
437 471:2.3E-35 
64 489:5.5E-10 
64 487:3.1E-12 
64 488:8.1E-10 
64 485:8.6E-8 
64 486:5.5E-17 
64 472:2.4E-41 
17 390:5.6E-7 
17 391:9.7E-9 
64 470:5.5E-5 
17 392:1.1E-7 
17 393:1.4E-6 
17 394:3.6E-33 
461 484:1.7E-7 
41 387:6.9E-40 
147 148:2.7E-8 
461 486:1.4E-9 
147 149:1.2E-5 
461 488:1.1E-5 
461 489:1.4E-5 
41 381:5.4E-5 
41 382:9.0E-5 
437 466:5.8E-5 
461 490:4.0E-6 
461 491:2.3E-18 
461 492:7.9E-5 
41 383:4.0E-6 
437 461:5.6E-5 
41 384:9.2E-5 
461 494:2.3E-65 
64 478:1.6E-12 
64 479:4.4E-9 
64 474:2.9E-13 
86 325:6.3E-5 
147 150:1.6E-12 
147 151:7.9E-6 
86 327:3.7E-6 
147 152:3.1E-6 
86 320:5.5E-11 
17 361:4.2E-8 
86 321:7.4E-5 
147 154:5.4E-6 
86 322:2.0E-11 
147 155:6.6E-13 
17 363:1.9E-6 
147 156:6.6E-6 
17 364:8.4E-7 
147 157:7.5E-8 
147 158:4.1E-13 
147 159:5.5E-6 
17 367:2.0E-8 
86 329:1.8E-9 
437 458:1.4E-49 
41 391:1.3E-5 
41 394:3.8E-43 
437 450:7.0E-6 
86 313:7.5E-5 
147 160:4.3E-6 
64 495:1.2E-14 
86 314:2.5E-10 
147 161:1.5E-12 
64 492:1.3E-17 
147 162:1.9E-13 
64 493:3.9E-7 
86 316:6.0E-11 
147 163:1.2E-25 
64 490:7.2E-36 
147 164:2.2E-6 
147 165:6.9E-5 
86 311:7.5E-12 
147 166:3.4E-5 
17 374:9.8E-7 
147 167:6.5E-36 
17 375:7.9E-8 
147 168:6.8E-6 
461 462:1.3E-7 
17 376:3.6E-7 
147 169:1.2E-12 
461 463:2.8E-6 
461 464:4.1E-5 
461 465:2.9E-100 
461 466:1.5E-103 
86 319:1.0E-5 
461 469:4.5E-9 
437 443:1.3E-64 
437 440:2.7E-43 
461 472:1.5E-5 
147 170:9.3E-6 
147 171:5.1E-26 
147 172:8.8E-7 
147 173:2.3E-7 
147 174:6.8E-7 
147 176:1.6E-5 
147 177:7.5E-68 
17 341:4.7E-33 
147 179:1.4E-6 
17 343:3.5E-8 
17 344:7.4E-8 
17 347:2.1E-7 
41 339:1.0E-5 
17 349:1.2E-7 
17 339:8.1E-8 
147 180:1.2E-5 
147 181:4.2E-5 
147 182:7.8E-6 
147 183:5.6E-6 
147 184:3.4E-5 
147 185:3.8E-5 
147 186:1.4E-6 
147 187:3.7E-6 
147 188:2.1E-9 
17 355:5.7E-10 
41 343:8.0E-5 
17 356:3.4E-7 
41 344:6.0E-5 
17 357:8.9E-8 
41 349:7.9E-5 
17 358:3.8E-7 
17 359:6.9E-7 
41 341:6.7E-45 
147 191:1.3E-6 
147 192:1.9E-56 
147 193:1.1E-52 
147 194:7.9E-8 
147 195:1.4E-9 
147 196:1.5E-6 
147 197:5.3E-6 
147 198:1.6E-5 
17 321:6.3E-6 
41 355:4.4E-6 
17 327:5.5E-8 
17 317:1.6E-7 
17 319:5.9E-9 
17 336:2.8E-6 
41 361:5.8E-8 
223 275:9.7E-7 
223 276:2.9E-8 
223 277:1.9E-6 
86 386:8.1E-11 
223 273:2.9E-33 
223 274:4.5E-60 
64 409:1.3E-42 
64 408:9.3E-8 
64 405:6.9E-11 
64 406:2.6E-8 
64 403:3.1E-8 
86 383:1.3E-5 
64 401:3.1E-7 
86 384:1.9E-5 
223 281:1.1E-36 
64 400:1.5E-44 
86 381:9.2E-5 
223 286:2.8E-16 
223 287:2.9E-16 
41 307:7.1E-45 
223 288:7.2E-7 
41 308:9.3E-6 
223 289:4.2E-13 
86 376:8.3E-5 
223 285:1.7E-13 
41 301:8.5E-6 
41 300:1.3E-43 
41 305:2.1E-8 
86 371:7.1E-11 
223 290:5.3E-7 
86 373:6.7E-11 
223 291:1.1E-49 
86 374:1.0E-4 
223 292:2.9E-12 
86 370:7.2E-5 
223 253:2.7E-6 
223 254:7.2E-9 
223 255:2.7E-31 
41 319:4.6E-9 
223 256:4.0E-35 
223 250:2.5E-7 
223 252:6.0E-8 
223 258:2.0E-7 
223 259:8.1E-16 
198 302:4.2E-5 
198 303:8.6E-12 
198 301:6.6E-12 
64 429:1.0E-53 
64 427:5.2E-20 
64 428:6.2E-8 
64 425:4.5E-6 
64 423:3.6E-31 
198 308:3.7E-12 
64 424:5.0E-11 
198 309:1.4E-6 
64 421:3.6E-15 
198 306:5.4E-7 
64 422:1.5E-16 
198 304:1.3E-10 
198 305:1.4E-7 
223 264:5.0E-10 
223 265:3.8E-12 
223 266:7.4E-14 
223 267:5.7E-7 
223 260:2.5E-6 
86 398:2.2E-10 
223 261:6.1E-7 
86 399:2.4E-10 
223 262:5.8E-10 
223 263:2.3E-7 
41 327:2.2E-5 
198 313:1.7E-7 
198 314:5.4E-6 
198 311:7.4E-8 
198 312:7.3E-6 
64 418:1.0E-6 
64 419:3.5E-6 
198 310:1.2E-22 
64 414:1.4E-19 
86 393:3.4E-5 
64 412:6.7E-51 
198 319:4.0E-8 
64 413:7.4E-8 
86 396:2.3E-9 
64 410:5.5E-7 
198 317:1.7E-9 
64 411:5.5E-41 
198 318:1.0E-8 
86 391:7.4E-5 
198 315:6.3E-8 
86 392:7.8E-5 
198 316:1.5E-6 
86 342:3.4E-11 
64 449:1.6E-11 
64 447:2.7E-7 
64 448:9.4E-10 
64 445:2.8E-12 
64 446:5.1E-6 
64 444:3.5E-16 
64 441:3.0E-13 
64 442:6.6E-15 
86 335:8.8E-10 
86 337:7.2E-11 
86 338:1.6E-9 
86 331:3.9E-11 
86 332:5.7E-5 
86 339:1.0E-5 
64 438:2.7E-10 
64 439:4.5E-15 
64 436:4.0E-12 
64 435:1.2E-8 
86 330:3.1E-11 
64 432:7.6E-14 
64 430:4.6E-12 
64 431:1.5E-10 
64 461:7.6E-7 
223 297:5.6E-15 
64 462:2.6E-13 
64 460:3.0E-12 
86 364:5.3E-6 
223 293:4.7E-12 
223 294:2.2E-15 
86 366:1.4E-10 
223 295:6.3E-13 
223 296:4.8E-8 
437 495:5.0E-6 
64 469:7.5E-18 
86 361:7.1E-5 
437 493:3.4E-5 
64 467:4.0E-15 
64 468:7.9E-8 
86 363:8.0E-5 
64 465:4.1E-7 
64 466:1.4E-7 
64 463:1.6E-13 
64 464:5.0E-15 
64 450:1.4E-7 
86 357:7.7E-5 
64 451:2.8E-12 
86 358:8.0E-5 
86 359:9.3E-5 
86 353:2.6E-10 
86 355:2.8E-5 
86 356:7.9E-5 
437 483:1.0E-42 
64 459:2.1E-8 
437 482:1.9E-38 
64 456:5.5E-16 
64 457:4.8E-7 
86 352:4.4E-5 
64 455:1.5E-26 
64 452:2.7E-7 
175 266:2.6E-13 
294 325:7.0E-38 
175 267:1.5E-6 
175 264:8.8E-9 
294 327:1.6E-60 
175 265:5.7E-12 
294 328:1.7E-82 
294 321:3.8E-67 
294 322:3.0E-15 
84 89:5.5E-5 
84 87:5.6E-7 
294 329:4.3E-16 
84 88:3.4E-7 
84 85:1.8E-32 
84 86:4.6E-5 
84 94:7.9E-5 
246 410:1.8E-24 
84 95:3.6E-11 
246 411:5.0E-5 
84 92:9.3E-9 
246 412:5.4E-5 
84 93:2.0E-60 
246 413:1.4E-26 
84 90:1.6E-12 
224 353:6.7E-6 
84 91:1.1E-12 
224 354:6.1E-28 
246 415:1.4E-18 
224 351:9.6E-6 
224 352:2.9E-21 
294 330:1.2E-14 
294 331:4.0E-13 
175 273:4.6E-36 
175 274:1.2E-44 
175 277:4.5E-6 
294 336:2.8E-78 
294 337:8.1E-11 
175 275:7.7E-7 
294 338:3.7E-15 
175 276:1.5E-8 
294 339:1.1E-73 
294 334:6.4E-9 
294 335:1.5E-13 
246 429:6.6E-7 
246 423:4.2E-5 
246 424:1.2E-5 
224 365:1.0E-7 
246 428:1.8E-10 
224 368:7.0E-28 
175 281:3.3E-43 
294 340:1.2E-5 
224 366:1.6E-6 
294 342:4.9E-14 
175 285:1.0E-14 
246 420:4.2E-20 
175 288:6.5E-8 
294 303:1.1E-67 
175 289:2.0E-15 
294 304:6.8E-69 
175 286:2.9E-14 
294 305:5.7E-30 
175 287:7.2E-14 
294 306:2.7E-15 
294 301:1.4E-67 
294 302:2.4E-5 
294 308:2.8E-68 
224 331:1.0E-6 
224 332:1.8E-28 
224 330:1.0E-6 
175 291:2.5E-43 
224 335:2.5E-6 
175 292:5.9E-14 
224 333:1.7E-22 
175 290:4.5E-7 
224 334:1.8E-7 
175 295:1.8E-11 
175 296:3.1E-10 
175 293:3.1E-14 
224 337:2.0E-6 
175 294:7.3E-13 
224 338:1.7E-6 
294 314:3.3E-14 
175 297:1.0E-15 
294 316:7.5E-14 
294 317:1.1E-76 
294 310:9.8E-6 
294 311:1.1E-12 
84 98:3.0E-12 
294 318:7.0E-75 
84 99:3.3E-13 
294 319:1.8E-30 
84 96:2.0E-7 
84 97:5.7E-14 
246 400:5.7E-7 
246 401:3.4E-6 
224 342:1.5E-6 
224 340:1.0E-11 
294 320:2.4E-12 
294 369:4.0E-82 
294 365:2.5E-10 
294 366:5.3E-15 
294 367:6.7E-78 
224 398:2.2E-6 
224 396:1.5E-6 
294 373:4.4E-12 
224 399:3.7E-6 
294 374:1.4E-74 
294 375:5.0E-80 
294 371:1.9E-12 
294 376:4.3E-78 
294 383:6.5E-70 
294 384:1.9E-63 
294 385:5.3E-82 
294 386:1.1E-12 
294 380:2.5E-76 
294 381:2.4E-70 
294 382:3.2E-65 
294 347:1.4E-74 
294 348:1.1E-71 
294 349:1.5E-77 
294 343:2.9E-77 
294 344:5.9E-77 
294 345:2.8E-74 
294 346:4.8E-74 
224 371:6.1E-7 
224 372:2.8E-29 
224 370:2.3E-20 
224 373:7.4E-7 
224 379:3.1E-27 
294 350:2.8E-75 
294 351:3.4E-9 
224 377:6.8E-28 
224 378:3.8E-23 
294 353:9.0E-12 
294 358:1.4E-72 
294 359:1.2E-71 
294 355:7.5E-67 
294 356:1.7E-74 
294 357:2.0E-74 
35 95:4.0E-17 
35 96:3.9E-42 
35 97:1.2E-11 
35 98:1.3E-14 
224 386:5.4E-7 
35 99:7.8E-19 
294 361:1.4E-29 
294 362:1.0E-76 
224 388:1.1E-27 
294 363:2.6E-75 
224 389:1.1E-12 
294 364:7.8E-50 
35 90:1.5E-15 
35 91:9.8E-8 
35 92:2.6E-5 
35 93:3.5E-16 
294 360:4.4E-73 
246 490:1.1E-7 
246 492:1.5E-5 
246 495:3.5E-8 
59 61:3.7E-7 
59 62:3.8E-51 
59 60:2.8E-7 
59 68:1.9E-49 
59 65:1.0E-6 
59 63:1.7E-46 
175 200:2.2E-7 
175 201:1.1E-40 
175 204:4.5E-8 
175 205:4.8E-12 
175 203:1.1E-13 
347 492:1.1E-39 
347 493:1.8E-21 
175 206:1.5E-37 
347 494:8.6E-6 
175 207:1.1E-44 
347 495:5.7E-11 
347 490:3.2E-12 
347 491:1.1E-9 
59 72:6.2E-5 
246 478:5.7E-7 
246 470:3.8E-20 
59 79:5.8E-39 
246 472:8.8E-7 
59 74:1.3E-23 
246 474:9.6E-5 
175 211:9.6E-7 
175 212:4.7E-8 
175 210:1.3E-43 
175 215:8.0E-60 
175 216:1.3E-43 
175 213:9.3E-7 
175 218:3.9E-6 
60 71:1.2E-16 
60 61:1.8E-75 
59 84:5.2E-9 
60 62:2.0E-8 
60 63:2.4E-8 
60 64:3.0E-16 
60 65:2.8E-73 
60 66:1.1E-8 
60 67:3.9E-13 
60 68:8.9E-8 
60 69:9.7E-77 
246 480:4.8E-5 
246 481:1.6E-6 
246 484:2.2E-5 
59 85:8.3E-5 
246 486:7.2E-6 
347 478:7.3E-7 
175 223:4.6E-43 
347 479:4.1E-6 
175 220:4.7E-37 
175 221:1.6E-38 
175 226:4.0E-6 
347 474:1.1E-10 
175 227:5.0E-6 
347 475:4.6E-7 
175 224:8.1E-7 
347 476:2.8E-6 
175 225:2.7E-42 
347 477:5.1E-5 
175 228:6.6E-45 
347 472:1.4E-11 
60 80:2.5E-12 
60 81:2.5E-7 
60 82:3.3E-6 
60 72:4.7E-13 
246 455:9.7E-6 
395 416:6.0E-12 
59 93:1.6E-5 
60 75:3.4E-9 
246 457:5.2E-8 
395 418:1.5E-15 
60 76:1.2E-8 
395 419:5.4E-14 
60 77:9.8E-28 
224 310:1.1E-11 
60 78:2.8E-5 
224 313:3.1E-28 
224 314:1.5E-6 
224 311:1.1E-6 
224 312:2.0E-21 
395 411:2.9E-7 
175 230:5.8E-8 
395 412:7.8E-8 
224 315:1.2E-27 
246 452:3.9E-8 
224 316:7.3E-7 
395 414:9.6E-25 
175 233:5.6E-7 
347 489:3.8E-5 
175 234:2.4E-7 
175 231:4.5E-13 
175 232:3.7E-8 
175 237:4.2E-7 
347 485:2.4E-18 
175 238:9.5E-45 
347 486:4.3E-27 
175 235:3.4E-8 
347 487:3.7E-14 
175 236:8.7E-43 
347 488:2.9E-5 
347 481:1.6E-8 
175 239:3.7E-37 
347 484:1.1E-18 
60 90:7.5E-12 
60 91:7.3E-14 
60 92:8.2E-9 
60 93:9.7E-80 
347 480:9.5E-14 
60 83:1.9E-13 
123 308:1.2E-11 
60 84:2.6E-59 
395 405:3.5E-10 
60 85:5.1E-34 
123 306:3.0E-7 
246 467:3.1E-5 
395 406:2.8E-5 
60 86:4.7E-6 
60 87:1.2E-9 
123 304:1.1E-8 
224 320:4.5E-7 
246 469:7.8E-11 
395 408:2.3E-8 
60 88:5.4E-9 
123 305:2.4E-12 
395 409:1.6E-8 
60 89:5.8E-6 
123 302:5.8E-44 
123 303:1.3E-9 
224 324:3.4E-24 
123 301:7.7E-12 
224 322:1.1E-6 
224 323:1.1E-28 
175 240:8.3E-38 
395 400:1.2E-9 
175 241:3.1E-13 
224 329:1.7E-6 
246 462:4.9E-5 
395 401:6.7E-5 
224 326:5.8E-24 
246 463:1.7E-5 
246 464:9.4E-5 
395 403:7.0E-6 
347 456:4.5E-16 
175 245:3.7E-61 
347 457:4.7E-9 
175 242:8.1E-6 
175 243:3.2E-6 
347 459:1.3E-8 
175 248:4.5E-8 
175 249:3.7E-14 
347 453:1.0E-15 
175 246:4.3E-7 
347 454:1.1E-16 
175 247:3.4E-38 
347 455:1.5E-9 
347 450:7.6E-17 
347 451:6.8E-9 
246 432:5.9E-6 
60 95:4.6E-10 
60 96:5.8E-12 
395 439:1.3E-18 
60 97:2.6E-13 
246 435:1.3E-5 
60 98:6.4E-14 
246 436:5.6E-5 
60 99:3.0E-13 
246 438:4.5E-6 
395 430:4.4E-5 
395 431:2.2E-5 
395 432:1.3E-5 
175 252:4.8E-8 
246 430:3.0E-6 
395 435:2.9E-8 
175 250:1.8E-8 
246 431:2.1E-6 
395 436:5.9E-7 
175 255:1.0E-35 
347 467:8.2E-37 
175 256:5.3E-32 
347 468:5.9E-14 
175 253:2.8E-6 
347 469:1.6E-12 
175 254:5.3E-9 
224 309:3.8E-24 
175 259:5.8E-14 
347 463:9.1E-40 
347 464:6.8E-41 
347 465:3.6E-6 
175 258:1.6E-7 
347 466:2.0E-6 
347 460:7.1E-12 
347 461:7.6E-7 
347 462:1.8E-43 
246 444:3.6E-5 
395 427:2.0E-29 
395 429:2.8E-8 
395 421:2.3E-11 
175 262:9.7E-9 
224 306:1.3E-6 
395 422:7.7E-20 
175 263:1.1E-9 
395 423:2.1E-12 
175 260:1.7E-6 
246 441:7.3E-10 
395 424:1.7E-17 
175 261:6.9E-10 
64 362:1.5E-15 
86 423:2.2E-10 
64 363:3.9E-19 
64 360:1.2E-13 
64 361:2.0E-14 
86 421:2.3E-7 
11 26:9.1E-10 
11 23:6.6E-5 
11 24:2.1E-34 
86 427:5.3E-5 
11 27:1.8E-39 
86 429:2.1E-10 
11 28:1.0E-5 
123 339:3.7E-8 
413 448:1.4E-5 
123 337:3.1E-6 
413 441:3.6E-10 
11 33:4.0E-39 
16 463:2.2E-8 
123 338:2.5E-7 
11 30:4.5E-7 
123 335:1.2E-6 
16 461:5.8E-6 
123 336:7.6E-8 
16 466:5.7E-6 
16 467:3.2E-12 
16 464:2.2E-9 
64 368:1.4E-6 
123 331:8.1E-9 
16 465:2.6E-8 
64 369:2.0E-16 
64 366:7.9E-38 
64 367:1.6E-17 
123 330:4.5E-9 
64 364:1.7E-15 
64 351:3.9E-7 
86 412:5.7E-8 
64 352:2.8E-8 
86 414:1.4E-5 
64 350:6.9E-18 
86 411:3.1E-9 
11 34:8.1E-6 
11 35:2.2E-5 
413 456:6.2E-5 
413 457:7.4E-9 
11 43:4.0E-17 
16 473:4.9E-37 
123 348:2.5E-9 
413 452:1.1E-8 
123 349:1.5E-9 
11 41:5.8E-39 
16 471:1.9E-36 
123 346:3.5E-8 
11 42:1.6E-37 
123 347:1.7E-9 
413 455:2.7E-6 
16 477:2.0E-36 
64 359:3.3E-17 
123 344:1.9E-8 
123 345:1.2E-9 
64 357:1.0E-17 
123 342:1.9E-10 
16 476:5.0E-35 
64 358:4.5E-15 
123 343:6.8E-10 
64 355:2.6E-17 
64 356:4.1E-16 
64 353:5.5E-58 
64 354:3.8E-6 
64 384:1.2E-16 
64 385:9.0E-17 
64 382:5.7E-14 
64 383:1.6E-17 
86 448:9.3E-10 
64 380:2.3E-16 
86 441:5.6E-20 
64 381:4.5E-14 
86 444:9.0E-6 
413 428:9.5E-12 
413 429:3.5E-7 
123 319:1.4E-12 
413 423:4.7E-6 
123 317:5.0E-10 
123 318:2.1E-9 
16 440:2.9E-38 
123 316:1.5E-9 
413 420:5.3E-16 
123 314:1.2E-6 
123 311:5.1E-7 
16 445:3.1E-6 
16 443:1.4E-42 
64 388:1.7E-6 
64 389:9.1E-9 
64 386:3.4E-53 
64 373:2.6E-53 
64 374:1.6E-16 
86 435:1.6E-10 
64 371:4.9E-55 
86 436:9.8E-8 
64 372:4.1E-6 
86 430:7.1E-15 
64 370:1.6E-8 
86 431:6.9E-14 
86 432:9.7E-20 
11 14:9.1E-38 
11 15:8.2E-38 
11 12:3.8E-41 
11 13:6.8E-31 
11 18:1.1E-42 
86 438:5.6E-14 
413 438:1.0E-5 
11 19:6.7E-38 
86 439:1.2E-6 
11 16:2.4E-34 
11 17:3.0E-27 
413 435:4.1E-5 
123 328:8.8E-9 
123 329:7.8E-8 
413 430:1.2E-6 
123 327:2.2E-10 
413 431:1.0E-6 
413 432:4.2E-6 
11 20:1.4E-38 
123 322:1.0E-10 
123 320:5.5E-8 
123 321:1.2E-10 
64 377:7.2E-7 
64 378:2.4E-7 
64 375:6.7E-18 
16 458:9.1E-40 
64 376:1.0E-16 
123 380:5.4E-9 
123 381:8.7E-11 
16 417:1.7E-40 
413 489:9.4E-5 
413 486:3.9E-6 
413 481:6.4E-6 
123 375:2.8E-8 
16 421:1.1E-5 
123 376:7.6E-10 
16 426:3.8E-42 
123 373:3.1E-9 
123 374:2.2E-10 
123 371:3.8E-9 
64 395:1.7E-9 
123 391:8.8E-10 
64 396:3.9E-35 
123 392:2.0E-8 
64 393:1.7E-15 
123 390:6.8E-9 
64 391:1.0E-15 
64 392:1.6E-16 
64 390:4.7E-16 
16 433:3.4E-45 
16 434:6.8E-40 
123 386:1.0E-6 
413 495:1.3E-6 
16 437:2.6E-40 
64 399:4.1E-22 
123 384:1.0E-9 
123 385:1.3E-8 
64 397:6.1E-8 
123 382:1.8E-9 
413 490:1.1E-7 
64 398:1.2E-50 
123 383:2.6E-10 
86 403:5.1E-5 
86 400:6.2E-11 
86 409:4.0E-9 
86 405:8.2E-8 
86 406:6.0E-5 
86 408:1.2E-5 
413 469:2.2E-8 
123 359:1.5E-10 
123 357:6.0E-11 
123 358:3.1E-9 
123 355:1.1E-11 
395 396:1.1E-9 
123 356:1.4E-9 
123 353:9.4E-9 
395 398:6.7E-8 
395 399:8.9E-8 
16 404:1.8E-39 
16 402:3.1E-43 
123 350:5.4E-8 
16 407:6.7E-14 
413 478:8.1E-6 
413 474:9.2E-6 
123 369:1.7E-8 
123 366:5.2E-7 
413 470:3.1E-19 
123 367:8.5E-9 
123 364:1.3E-8 
413 472:1.8E-8 
123 362:7.2E-9 
123 363:2.8E-9 
123 360:6.8E-9 
16 414:8.7E-7 
123 361:1.7E-12 
35 83:3.4E-16 
35 84:5.4E-13 
35 85:4.3E-11 
35 86:6.7E-9 
35 87:2.7E-10 
35 88:5.6E-8 
35 89:6.9E-9 
35 80:5.5E-6 
35 81:2.2E-14 
35 82:5.2E-9 
35 69:3.4E-14 
35 72:1.1E-7 
35 73:5.2E-6 
35 75:1.5E-6 
35 76:2.4E-7 
35 77:4.6E-11 
35 78:1.0E-9 
35 79:3.6E-6 
86 492:1.2E-6 
86 493:4.5E-5 
86 494:7.1E-7 
86 495:1.7E-18 
35 70:3.6E-6 
86 490:6.2E-11 
35 71:1.8E-9 
294 389:6.4E-6 
35 61:5.1E-15 
11 93:1.4E-7 
35 64:5.3E-15 
35 65:3.1E-16 
64 308:1.4E-17 
35 66:1.7E-5 
64 309:1.6E-7 
35 67:2.2E-7 
64 306:1.7E-33 
64 304:6.1E-12 
294 394:5.1E-5 
64 305:4.2E-15 
294 395:2.5E-35 
64 302:9.8E-8 
123 397:3.0E-44 
294 396:1.4E-14 
64 303:2.5E-15 
123 398:1.2E-8 
294 390:2.7E-77 
64 301:1.1E-17 
123 396:3.0E-7 
294 391:1.7E-72 
123 393:4.9E-8 
294 392:2.7E-76 
35 60:2.2E-18 
294 393:4.5E-59 
294 398:7.7E-12 
294 399:6.9E-10 
35 47:3.9E-9 
35 48:8.2E-5 
35 49:2.2E-8 
35 50:3.0E-9 
35 51:1.3E-8 
35 54:4.0E-8 
35 56:2.7E-8 
35 57:7.9E-8 
86 469:1.0E-16 
86 463:2.4E-5 
35 36:9.4E-16 
35 37:1.7E-25 
35 38:9.0E-26 
11 68:1.2E-36 
35 39:4.3E-35 
35 40:1.0E-34 
35 41:6.9E-5 
11 77:9.9E-7 
35 44:3.4E-9 
11 74:3.7E-18 
64 328:2.9E-16 
35 46:4.5E-14 
64 329:3.9E-33 
64 326:2.4E-6 
64 327:1.5E-18 
86 460:8.0E-5 
64 324:3.2E-6 
64 325:3.9E-10 
86 462:1.3E-5 
64 322:4.1E-41 
64 323:7.9E-7 
64 320:8.2E-52 
64 321:3.1E-14 
86 456:2.1E-9 
86 457:9.3E-8 
86 459:6.1E-5 
86 455:1.0E-11 
11 79:1.1E-35 
11 84:8.1E-11 
413 415:1.3E-28 
11 87:9.3E-5 
64 319:1.4E-14 
11 85:2.1E-6 
64 317:5.0E-16 
64 318:3.7E-16 
64 315:1.9E-5 
64 316:4.3E-53 
64 313:3.7E-7 
64 314:1.1E-35 
64 311:1.4E-37 
64 312:1.3E-6 
64 310:5.3E-8 
64 340:7.5E-8 
86 489:1.8E-13 
86 485:1.7E-6 
86 486:1.2E-8 
86 487:1.6E-10 
86 488:1.4E-13 
11 45:1.0E-39 
11 46:2.5E-7 
11 55:8.7E-38 
11 52:1.2E-37 
16 482:4.6E-41 
11 53:6.7E-39 
16 483:3.5E-68 
64 348:5.8E-16 
86 481:5.5E-6 
64 349:2.3E-15 
64 346:3.4E-15 
64 347:1.7E-16 
86 484:2.1E-7 
64 344:8.8E-16 
64 345:2.0E-16 
64 342:1.8E-51 
64 343:6.2E-17 
86 480:9.0E-7 
86 478:5.1E-39 
64 330:6.9E-49 
86 479:8.3E-13 
86 474:6.8E-6 
86 475:1.2E-7 
11 58:7.6E-40 
11 59:4.3E-40 
11 61:1.6E-6 
11 62:4.3E-38 
16 492:1.8E-11 
11 60:1.8E-7 
11 65:1.7E-9 
16 495:5.6E-6 
11 63:7.2E-37 
16 493:1.8E-5 
64 339:3.6E-17 
64 337:2.1E-35 
64 338:4.4E-37 
64 335:9.6E-36 
86 472:1.6E-9 
64 336:6.0E-17 
64 334:5.0E-5 
64 331:8.9E-53 
64 332:4.5E-7 
294 446:1.5E-19 
175 388:5.8E-7 
294 447:9.4E-20 
175 385:5.6E-13 
294 448:2.5E-13 
175 386:4.8E-44 
294 449:8.0E-8 
294 442:2.9E-11 
175 389:7.2E-9 
294 444:4.1E-42 
294 445:4.3E-18 
198 492:2.0E-6 
198 493:4.3E-6 
198 491:9.0E-11 
198 485:4.2E-5 
224 232:1.4E-24 
198 486:1.9E-10 
224 233:6.2E-23 
224 230:1.0E-11 
198 484:1.3E-5 
175 390:1.6E-11 
224 236:1.1E-6 
175 391:3.2E-12 
224 237:2.4E-30 
294 450:3.5E-19 
224 234:1.6E-25 
294 451:1.8E-7 
224 235:6.8E-22 
175 395:8.9E-8 
175 392:4.8E-12 
224 238:1.6E-6 
175 393:6.1E-12 
224 239:1.2E-6 
175 398:8.5E-44 
294 457:4.0E-9 
175 399:3.1E-19 
175 396:7.5E-38 
294 459:7.4E-9 
175 397:4.3E-5 
294 453:7.7E-16 
294 454:2.8E-16 
294 455:1.8E-9 
294 456:2.6E-15 
224 240:1.6E-6 
198 494:1.1E-11 
224 241:9.1E-6 
198 495:6.4E-5 
224 247:1.7E-6 
294 460:1.9E-10 
224 248:1.2E-21 
294 461:1.7E-6 
224 245:1.7E-6 
294 462:2.4E-42 
224 246:2.0E-27 
294 463:9.8E-39 
294 424:1.8E-24 
294 425:3.1E-11 
294 426:2.3E-5 
294 427:1.5E-65 
294 421:2.7E-15 
294 422:4.9E-31 
294 423:1.5E-12 
294 429:3.3E-16 
294 430:6.1E-12 
294 435:1.7E-8 
294 436:3.2E-12 
294 438:2.8E-10 
294 431:4.8E-10 
294 432:4.5E-8 
294 439:3.0E-38 
224 225:7.3E-7 
294 441:2.8E-10 
224 228:1.0E-6 
294 486:9.7E-26 
294 487:8.2E-16 
294 488:3.1E-6 
294 489:4.9E-6 
224 273:1.7E-6 
198 444:9.0E-9 
198 441:3.3E-6 
224 276:5.0E-24 
224 277:2.0E-29 
224 274:1.3E-6 
224 275:1.7E-23 
294 493:5.0E-22 
294 495:2.7E-10 
294 490:8.0E-12 
294 491:9.1E-9 
294 492:3.1E-40 
198 460:2.7E-5 
224 290:2.7E-22 
224 291:1.5E-6 
198 457:2.8E-70 
198 454:1.2E-5 
224 281:9.3E-7 
198 455:9.1E-7 
198 452:1.6E-27 
224 288:1.1E-11 
198 450:1.7E-6 
224 285:1.4E-5 
198 458:8.4E-5 
198 459:7.7E-5 
294 468:3.6E-14 
294 469:9.0E-12 
294 464:2.6E-41 
294 465:1.6E-5 
294 466:3.5E-6 
294 467:2.6E-38 
198 467:2.2E-7 
224 250:1.1E-12 
198 465:1.9E-11 
198 466:4.8E-13 
198 463:4.4E-8 
224 254:8.3E-24 
198 464:3.6E-7 
224 255:1.9E-6 
198 461:3.3E-12 
224 252:2.7E-24 
198 462:5.7E-7 
224 253:3.1E-22 
224 258:7.0E-28 
294 472:3.9E-12 
224 256:1.2E-6 
294 474:3.5E-9 
294 479:8.3E-7 
294 475:2.7E-5 
294 478:6.5E-6 
198 481:4.8E-6 
198 480:2.2E-7 
198 478:2.7E-5 
224 261:7.2E-6 
224 260:1.8E-30 
198 474:1.4E-6 
224 265:1.9E-5 
198 475:2.4E-9 
224 263:6.9E-6 
224 267:2.1E-29 
294 484:2.5E-18 
294 485:2.8E-18 
294 480:6.9E-13 
294 481:3.2E-7 
175 303:3.7E-13 
175 304:9.9E-10 
347 398:2.3E-10 
175 301:6.5E-15 
347 399:5.5E-11 
175 302:4.4E-5 
347 393:7.9E-61 
175 308:1.8E-15 
347 394:9.1E-5 
175 305:8.6E-14 
347 395:1.9E-33 
175 306:3.1E-36 
347 396:1.0E-13 
347 390:1.3E-75 
175 309:1.2E-8 
347 391:3.1E-73 
483 495:2.3E-6 
347 392:2.1E-73 
175 310:6.9E-8 
175 311:4.1E-39 
175 314:1.3E-33 
175 315:1.8E-6 
175 312:4.7E-7 
175 313:2.0E-7 
175 318:1.2E-11 
175 319:2.7E-13 
175 316:3.3E-46 
175 317:9.8E-12 
175 321:1.8E-11 
175 322:1.7E-35 
175 320:4.2E-46 
175 325:1.6E-8 
347 375:4.1E-78 
175 326:1.2E-6 
347 376:4.4E-77 
175 323:2.9E-7 
175 324:2.1E-7 
175 329:2.6E-35 
347 371:4.5E-11 
175 327:5.5E-14 
347 373:1.3E-10 
175 328:1.4E-12 
347 374:5.5E-84 
175 332:2.0E-7 
175 330:7.4E-43 
175 331:6.3E-46 
175 336:8.0E-12 
347 386:3.8E-11 
175 337:3.1E-37 
175 334:3.5E-8 
175 335:6.2E-35 
347 382:1.3E-65 
347 383:7.3E-76 
175 338:2.3E-33 
347 384:3.6E-65 
175 339:8.4E-12 
347 385:5.1E-77 
347 380:2.4E-70 
347 381:1.4E-69 
483 492:1.8E-9 
175 340:5.7E-8 
175 343:4.8E-13 
347 357:3.6E-74 
175 344:8.9E-13 
294 403:2.7E-14 
347 358:2.1E-75 
347 359:4.7E-82 
175 342:2.6E-43 
294 405:2.0E-12 
175 347:9.0E-13 
347 353:2.2E-10 
175 348:3.8E-11 
175 345:1.8E-11 
294 400:3.5E-13 
347 355:3.8E-68 
175 346:3.5E-11 
294 401:2.3E-9 
347 356:3.5E-77 
347 350:1.1E-77 
41 178:3.1E-44 
175 349:9.4E-13 
347 351:6.7E-8 
294 406:6.1E-15 
294 408:5.9E-16 
294 409:1.1E-13 
123 418:1.4E-9 
123 419:7.4E-9 
123 416:1.9E-7 
123 414:4.3E-11 
123 412:3.1E-8 
123 411:4.1E-6 
175 350:9.3E-12 
175 351:3.5E-9 
175 354:1.7E-6 
175 355:5.7E-15 
294 414:7.3E-56 
347 369:4.6E-76 
175 352:1.2E-8 
175 353:1.5E-50 
294 416:4.1E-29 
175 358:3.8E-12 
347 364:5.0E-53 
175 359:2.2E-12 
347 365:4.1E-9 
175 356:3.2E-12 
294 411:4.3E-11 
347 366:1.1E-15 
175 357:1.1E-12 
294 412:1.2E-13 
347 367:2.1E-78 
347 360:3.5E-76 
347 361:1.8E-35 
347 362:2.4E-72 
347 363:1.5E-78 
294 418:1.4E-32 
294 419:3.3E-30 
123 429:2.2E-9 
123 427:2.0E-9 
123 425:7.0E-57 
41 188:5.0E-5 
123 423:1.8E-10 
123 424:1.1E-8 
123 421:2.1E-11 
123 422:8.9E-10 
175 361:7.8E-13 
175 362:1.2E-11 
175 360:7.0E-11 
175 365:2.4E-7 
175 366:3.2E-39 
175 363:5.5E-13 
175 364:1.4E-13 
175 369:1.1E-12 
175 367:3.5E-12 
175 368:4.7E-7 
41 195:4.0E-5 
41 193:1.2E-7 
41 199:2.2E-48 
41 196:6.5E-5 
41 197:6.2E-5 
41 190:6.6E-42 
175 372:4.3E-7 
175 373:3.4E-45 
175 370:6.3E-8 
175 371:1.7E-47 
175 376:6.4E-13 
175 377:2.8E-7 
175 374:7.2E-13 
347 348:4.0E-81 
175 375:9.9E-13 
347 349:1.4E-82 
175 378:4.9E-7 
123 409:1.8E-6 
123 408:7.7E-36 
123 405:5.9E-13 
123 406:2.5E-25 
123 403:5.9E-27 
123 400:3.7E-10 
175 380:3.2E-12 
175 383:9.1E-13 
175 384:9.8E-15 
175 381:9.2E-12 
175 382:5.3E-12 
64 241:1.5E-14 
64 242:6.0E-8 
347 435:6.3E-9 
347 436:3.8E-13 
64 240:1.1E-41 
347 430:4.7E-13 
347 431:1.3E-10 
347 432:5.0E-8 
347 433:1.3E-7 
16 341:5.9E-40 
41 132:5.3E-5 
123 459:6.7E-6 
123 456:3.0E-9 
64 249:1.9E-15 
123 454:5.6E-7 
123 455:6.7E-10 
64 247:6.8E-35 
64 248:1.3E-8 
123 453:9.9E-7 
64 245:3.8E-43 
123 450:7.2E-8 
347 438:2.1E-9 
64 246:9.3E-7 
123 451:3.8E-5 
347 439:9.9E-37 
64 243:5.3E-8 
64 230:5.7E-8 
347 445:4.9E-19 
64 231:5.6E-15 
347 446:3.6E-18 
347 447:1.7E-20 
347 448:6.4E-14 
347 441:1.1E-9 
347 442:1.3E-13 
347 444:5.8E-40 
41 146:8.3E-5 
41 143:6.0E-7 
123 469:4.5E-9 
41 141:4.7E-6 
123 467:1.3E-9 
41 142:8.1E-7 
123 468:7.0E-28 
64 238:1.6E-37 
123 465:3.0E-6 
64 239:2.7E-39 
64 236:6.4E-46 
123 463:3.6E-9 
16 355:8.6E-8 
64 237:1.2E-6 
123 464:7.3E-11 
64 234:4.8E-7 
123 461:3.9E-5 
347 449:9.6E-9 
64 235:2.7E-7 
123 462:2.5E-11 
64 232:4.7E-8 
64 233:1.6E-7 
123 460:8.2E-11 
64 263:2.1E-7 
347 412:2.6E-12 
64 264:2.2E-10 
64 261:3.1E-6 
347 414:5.0E-60 
16 319:3.6E-7 
64 262:2.7E-10 
64 260:4.1E-6 
347 411:2.6E-11 
123 438:3.3E-7 
123 439:7.0E-11 
123 436:4.3E-13 
41 153:5.0E-45 
123 435:1.6E-8 
123 432:7.7E-6 
123 433:4.4E-5 
123 430:1.1E-7 
123 431:1.8E-7 
16 327:1.8E-6 
64 267:1.4E-5 
347 416:1.5E-34 
64 265:3.1E-10 
347 418:9.7E-37 
64 266:5.5E-17 
347 419:3.8E-35 
64 252:1.1E-7 
347 423:6.0E-12 
64 253:5.8E-6 
347 424:2.9E-23 
64 250:1.7E-8 
347 425:3.1E-12 
347 426:4.2E-5 
347 421:1.7E-14 
347 422:4.2E-32 
41 167:9.5E-5 
123 449:2.2E-6 
123 447:4.6E-7 
123 448:1.2E-8 
123 446:6.3E-6 
123 444:1.3E-8 
64 258:3.4E-7 
123 441:1.5E-6 
64 259:8.4E-21 
123 442:1.9E-14 
64 256:2.3E-35 
347 427:1.6E-65 
16 339:9.0E-5 
64 254:8.6E-9 
347 429:7.9E-14 
64 255:3.9E-43 
64 285:4.8E-13 
64 286:1.9E-16 
64 281:3.6E-49 
16 301:5.5E-8 
16 300:2.1E-41 
16 305:4.0E-7 
64 289:6.3E-16 
123 494:7.8E-5 
123 495:2.3E-11 
16 303:3.3E-6 
64 287:7.4E-18 
123 492:9.5E-12 
64 288:7.5E-8 
64 274:3.7E-38 
347 401:2.5E-8 
64 275:1.6E-6 
16 307:2.9E-46 
347 403:1.4E-15 
16 308:3.2E-7 
64 273:2.9E-37 
347 400:8.4E-12 
41 100:9.8E-41 
347 409:1.7E-12 
347 405:7.9E-13 
347 406:3.1E-16 
64 276:1.5E-8 
64 277:4.5E-5 
347 408:4.5E-16 
123 480:3.2E-14 
175 403:9.8E-6 
175 400:8.3E-45 
175 401:1.8E-9 
175 406:7.3E-6 
41 112:7.4E-8 
175 405:1.4E-9 
175 408:4.0E-7 
175 409:1.3E-32 
41 111:2.0E-43 
123 478:4.0E-8 
123 479:4.9E-5 
123 476:2.7E-5 
123 474:2.2E-12 
123 475:1.5E-6 
123 472:7.0E-8 
64 296:5.7E-8 
123 490:3.4E-13 
64 297:1.1E-13 
175 410:1.9E-7 
64 294:8.4E-17 
64 295:8.7E-14 
64 292:1.1E-15 
175 413:9.5E-8 
64 293:7.2E-15 
175 414:6.3E-14 
64 290:1.3E-7 
175 411:8.7E-33 
64 291:1.8E-37 
175 412:1.6E-41 
41 123:1.2E-5 
175 415:5.7E-5 
41 121:3.3E-46 
123 489:1.1E-7 
41 120:1.7E-43 
123 487:5.2E-10 
123 488:9.0E-8 
123 485:1.4E-17 
123 486:2.2E-14 
123 484:2.7E-18 
123 481:1.9E-5 
224 296:4.9E-8 
224 297:1.5E-5 
16 381:1.6E-5 
16 382:2.7E-5 
16 383:2.1E-5 
64 207:3.4E-55 
16 384:3.7E-6 
64 205:3.6E-10 
64 206:4.0E-45 
16 387:1.2E-38 
64 203:2.5E-19 
64 204:2.4E-8 
64 201:7.2E-51 
64 200:4.0E-7 
16 391:3.6E-5 
16 394:3.2E-46 
64 220:5.0E-45 
16 361:2.2E-7 
64 227:8.6E-9 
64 228:7.6E-52 
64 225:1.2E-49 
64 226:1.4E-9 
64 223:1.4E-37 
64 224:7.9E-6 
64 221:8.8E-45 
64 218:7.9E-6 
64 216:8.0E-37 
64 215:8.7E-44 
64 212:2.2E-8 
64 213:2.7E-6 
64 210:7.9E-54 
64 211:1.9E-6 
200 441:6.2E-9 
200 444:2.1E-7 
200 446:5.2E-5 
200 432:6.7E-6 
200 435:1.2E-6 
200 436:3.4E-6 
200 439:2.7E-7 
200 461:4.8E-17 
200 462:5.2E-7 
200 463:1.1E-9 
200 464:4.7E-7 
200 465:1.8E-18 
200 466:9.5E-18 
200 467:2.2E-8 
200 452:8.0E-65 
200 454:2.9E-5 
200 457:9.9E-28 
200 409:2.8E-6 
200 400:8.1E-6 
200 401:8.1E-24 
200 420:5.5E-8 
200 422:2.3E-5 
200 423:1.2E-5 
200 424:3.4E-5 
200 427:4.4E-7 
200 428:7.3E-97 
200 429:2.2E-8 
200 410:2.2E-10 
200 411:8.8E-7 
200 412:5.5E-7 
200 413:1.5E-9 
200 414:3.9E-6 
200 415:8.3E-8 
200 416:8.2E-7 
200 418:1.1E-7 
200 419:3.4E-7 
175 421:6.2E-11 
175 422:5.9E-12 
175 423:1.3E-28 
175 428:4.2E-9 
175 429:7.3E-44 
175 427:2.4E-14 
64 197:9.6E-47 
175 431:2.6E-12 
64 198:8.4E-8 
175 432:1.1E-11 
64 195:4.7E-17 
64 196:1.4E-46 
175 430:1.1E-12 
64 193:5.4E-16 
175 435:1.4E-7 
64 194:2.5E-20 
175 436:4.2E-9 
64 191:7.2E-33 
64 192:3.9E-10 
175 439:9.3E-14 
175 438:4.6E-8 
146 394:2.8E-5 
146 392:3.7E-9 
146 393:2.0E-9 
146 398:6.3E-15 
146 399:6.2E-14 
146 396:9.0E-15 
146 397:3.0E-10 
175 442:1.1E-13 
175 441:1.6E-9 
175 444:6.8E-13 
175 445:6.6E-7 
175 448:2.0E-8 
175 449:7.3E-9 
146 390:1.4E-9 
146 391:1.0E-9 
146 383:1.9E-10 
146 384:3.5E-12 
146 381:3.3E-9 
146 382:2.4E-10 
146 387:9.1E-5 
146 388:2.5E-6 
146 385:1.0E-8 
146 386:2.8E-16 
146 389:6.7E-8 
175 450:4.3E-5 
175 454:6.3E-5 
175 451:4.2E-10 
175 452:3.2E-8 
175 457:6.5E-7 
175 455:9.4E-26 
175 456:4.3E-13 
175 459:4.2E-7 
146 380:4.5E-9 
146 372:6.3E-7 
146 373:1.5E-15 
146 370:8.9E-7 
146 371:1.3E-16 
146 376:1.1E-10 
146 377:9.0E-7 
146 374:1.1E-9 
146 375:1.6E-9 
146 378:2.0E-6 
146 379:1.1E-5 
175 460:4.5E-12 
175 461:1.4E-6 
40 494:1.6E-5 
175 464:6.4E-13 
40 495:2.0E-10 
175 465:2.7E-6 
175 462:9.6E-9 
175 463:2.4E-9 
40 490:6.1E-17 
175 468:5.0E-5 
40 491:9.7E-6 
175 469:4.6E-14 
40 492:1.0E-13 
175 466:1.3E-6 
40 493:1.2E-6 
175 467:7.5E-13 
146 361:3.8E-12 
146 362:2.1E-7 
324 400:8.5E-7 
146 360:5.4E-8 
324 401:1.5E-5 
146 365:1.5E-6 
146 366:1.3E-15 
146 363:6.6E-9 
146 364:4.4E-10 
146 369:2.2E-8 
146 367:1.6E-10 
146 368:1.8E-6 
175 472:1.2E-34 
175 474:1.3E-13 
175 479:4.1E-9 
175 478:3.6E-12 
146 350:1.8E-7 
146 351:9.1E-5 
146 354:3.5E-6 
146 355:1.8E-11 
146 352:4.5E-6 
146 353:1.5E-13 
146 358:6.9E-10 
146 359:3.8E-9 
146 356:1.6E-9 
146 357:1.0E-9 
175 480:5.2E-11 
175 486:3.4E-14 
175 487:1.5E-12 
175 484:4.8E-11 
175 485:1.9E-6 
175 488:7.1E-9 
175 489:5.8E-9 
324 428:1.4E-9 
324 429:2.6E-6 
324 420:1.7E-16 
146 340:5.8E-7 
324 423:2.4E-5 
146 343:9.3E-10 
146 344:3.3E-10 
146 341:8.4E-5 
146 342:1.0E-15 
146 347:3.8E-9 
146 348:1.2E-7 
175 490:5.5E-26 
146 345:3.0E-8 
146 346:9.3E-9 
175 493:8.8E-7 
146 349:4.8E-9 
175 492:9.5E-12 
175 495:1.4E-12 
324 410:3.3E-19 
324 411:1.6E-5 
324 412:4.1E-5 
146 332:2.6E-6 
324 413:1.4E-22 
146 330:4.6E-16 
324 415:6.4E-15 
146 331:1.5E-16 
146 336:3.1E-9 
146 337:9.5E-15 
146 334:8.9E-6 
146 335:4.3E-14 
146 338:5.1E-15 
146 339:1.0E-10 
40 450:3.4E-7 
301 461:5.2E-8 
301 462:1.9E-44 
40 452:2.3E-6 
301 463:4.8E-42 
40 453:1.4E-6 
301 464:2.6E-43 
301 460:9.8E-13 
100 231:5.7E-9 
301 469:3.1E-14 
324 329:3.3E-6 
371 430:2.5E-12 
301 465:1.2E-7 
301 466:1.2E-7 
301 467:1.9E-40 
301 468:3.9E-16 
371 427:2.0E-15 
371 424:1.5E-10 
146 321:2.6E-9 
371 422:2.1E-13 
146 322:5.7E-17 
324 326:2.1E-44 
371 423:7.6E-29 
324 327:5.2E-5 
146 320:1.3E-16 
371 421:1.0E-12 
64 128:4.2E-7 
146 325:4.1E-5 
40 459:1.5E-17 
64 129:9.5E-37 
146 326:5.2E-6 
64 126:2.4E-41 
146 323:1.0E-6 
64 127:1.2E-17 
146 324:5.2E-6 
40 454:5.6E-5 
64 124:1.0E-16 
146 329:4.4E-15 
40 455:1.4E-19 
64 125:1.7E-44 
40 456:1.1E-12 
64 122:1.1E-6 
146 327:2.7E-11 
371 428:3.3E-8 
40 457:1.8E-7 
64 123:7.0E-12 
146 328:4.8E-8 
371 429:9.5E-60 
40 461:7.0E-7 
301 450:5.1E-20 
40 462:1.4E-8 
64 110:2.5E-7 
301 451:1.4E-11 
40 463:7.6E-9 
301 452:3.2E-7 
40 464:8.7E-9 
100 249:2.8E-9 
301 453:3.0E-17 
40 460:4.1E-27 
301 458:5.3E-5 
301 459:1.4E-9 
371 441:5.5E-12 
100 241:3.3E-6 
301 454:1.1E-18 
301 455:2.7E-13 
100 244:3.8E-41 
301 456:1.8E-18 
301 457:3.7E-13 
371 438:8.5E-11 
371 435:2.1E-8 
371 436:1.3E-10 
146 310:7.2E-7 
146 311:8.4E-16 
64 119:6.8E-6 
371 431:1.8E-12 
371 432:5.0E-14 
40 469:2.7E-11 
64 117:6.9E-34 
146 314:1.2E-16 
64 118:3.8E-7 
146 315:2.6E-6 
64 115:9.5E-38 
146 312:5.8E-6 
64 116:7.0E-37 
146 313:2.4E-6 
40 465:1.2E-5 
64 113:2.4E-7 
146 318:1.1E-8 
40 466:6.3E-7 
64 114:3.6E-38 
146 319:2.5E-13 
40 467:4.8E-9 
146 316:2.0E-15 
371 439:1.9E-13 
40 468:3.7E-8 
64 112:8.9E-11 
146 317:8.8E-10 
40 472:6.9E-13 
64 142:4.0E-15 
100 217:2.3E-40 
301 483:9.7E-8 
64 143:4.6E-12 
301 484:7.2E-20 
40 474:1.3E-31 
64 140:7.1E-8 
146 309:3.6E-7 
301 485:1.3E-16 
40 475:5.1E-6 
64 141:1.6E-21 
301 486:1.4E-30 
301 480:3.1E-16 
100 219:6.0E-28 
301 481:1.8E-9 
301 482:1.7E-6 
371 451:2.8E-10 
371 452:1.7E-7 
371 450:1.6E-5 
301 487:3.5E-18 
100 214:2.3E-38 
301 488:1.8E-6 
301 489:3.5E-6 
371 448:1.4E-9 
371 449:8.7E-9 
371 444:6.2E-12 
371 445:3.7E-9 
371 442:2.1E-11 
146 303:6.3E-10 
146 304:1.8E-8 
64 148:1.1E-11 
146 301:1.5E-11 
64 149:5.7E-41 
146 302:6.5E-11 
64 146:3.3E-15 
146 307:2.5E-5 
64 147:6.4E-8 
146 308:7.2E-12 
324 340:2.9E-10 
40 478:2.3E-11 
64 144:6.8E-16 
146 305:2.0E-12 
40 479:8.3E-11 
64 145:3.1E-9 
146 306:1.2E-15 
324 342:8.7E-7 
64 131:4.0E-17 
301 472:6.1E-13 
40 484:3.2E-9 
64 132:3.3E-14 
40 485:3.5E-7 
301 474:1.2E-14 
40 486:2.3E-16 
64 130:1.8E-7 
301 475:1.2E-7 
40 480:2.3E-7 
40 481:1.1E-6 
371 462:4.2E-9 
371 463:7.9E-10 
371 460:4.0E-11 
371 461:8.4E-8 
301 476:8.9E-7 
301 477:1.9E-5 
100 222:9.8E-44 
301 478:1.1E-9 
301 479:1.4E-8 
324 332:1.1E-29 
371 459:4.9E-7 
324 333:5.4E-25 
324 334:2.3E-5 
371 457:9.8E-11 
324 335:8.9E-6 
371 455:7.6E-31 
324 337:1.8E-5 
371 456:1.5E-15 
324 338:8.6E-6 
324 339:3.4E-5 
64 139:1.1E-7 
64 138:1.5E-8 
40 487:2.2E-13 
64 135:3.9E-7 
40 488:1.4E-7 
64 136:5.5E-7 
40 489:2.0E-7 
64 133:6.7E-6 
324 330:1.2E-6 
64 134:1.7E-18 
324 331:5.5E-7 
64 164:8.3E-8 
64 165:3.8E-8 
64 162:4.8E-55 
64 163:2.7E-10 
64 160:4.6E-47 
64 161:1.4E-60 
301 425:5.0E-13 
301 426:2.7E-6 
301 427:1.6E-58 
301 428:1.1E-5 
301 421:1.5E-18 
301 422:2.5E-39 
301 423:3.7E-19 
301 424:5.6E-30 
324 365:1.5E-5 
324 366:1.1E-6 
324 368:3.9E-23 
40 418:2.2E-10 
301 429:1.0E-15 
40 419:1.4E-11 
40 414:1.0E-15 
40 416:1.1E-9 
123 134:9.3E-10 
40 410:3.3E-6 
64 168:2.8E-8 
123 131:9.2E-9 
40 411:2.2E-15 
64 169:2.2E-60 
123 132:1.2E-9 
40 412:8.7E-15 
64 166:8.1E-8 
40 413:2.2E-6 
64 167:2.2E-12 
64 154:7.5E-55 
123 150:7.9E-9 
64 151:1.3E-7 
64 152:2.1E-18 
64 150:8.8E-51 
100 208:1.4E-40 
100 209:7.9E-38 
301 414:4.9E-62 
301 416:1.4E-34 
100 202:1.3E-39 
301 410:2.2E-6 
100 203:1.9E-9 
301 411:3.4E-12 
301 412:1.6E-14 
324 354:7.1E-19 
40 429:4.1E-19 
301 418:1.3E-37 
301 419:1.5E-35 
123 148:3.3E-59 
123 149:4.5E-8 
40 425:1.2E-8 
123 146:1.1E-8 
123 147:7.7E-9 
40 427:1.3E-14 
64 159:3.0E-17 
123 144:7.9E-7 
123 145:1.8E-8 
40 421:2.5E-30 
64 157:9.8E-19 
123 142:1.7E-10 
40 422:1.3E-7 
64 158:4.8E-56 
123 143:1.1E-10 
324 351:3.1E-5 
40 423:1.8E-16 
64 155:8.2E-64 
123 140:1.7E-43 
324 352:8.9E-25 
40 424:1.8E-7 
64 156:7.6E-51 
123 141:1.4E-10 
324 353:4.2E-6 
64 186:6.1E-7 
64 187:6.9E-8 
301 440:2.5E-5 
40 430:3.5E-15 
64 184:6.7E-7 
301 441:2.6E-12 
40 431:9.2E-14 
64 185:1.4E-7 
301 442:2.7E-15 
64 182:2.8E-7 
64 183:2.2E-7 
64 180:2.1E-7 
64 181:7.8E-7 
301 447:3.2E-20 
301 448:4.0E-16 
301 449:1.3E-11 
301 443:4.8E-7 
301 444:3.4E-44 
301 445:1.6E-18 
301 446:1.4E-19 
324 388:3.4E-23 
371 405:7.6E-11 
324 389:6.0E-11 
371 403:8.1E-6 
371 400:3.0E-54 
371 401:1.2E-8 
40 436:9.3E-23 
40 438:5.5E-15 
40 439:1.9E-13 
40 432:3.5E-13 
324 383:6.1E-5 
371 408:1.4E-5 
371 409:1.3E-40 
64 188:8.2E-19 
371 406:1.0E-5 
40 435:8.5E-17 
64 189:2.9E-5 
324 386:4.3E-7 
64 175:3.1E-45 
64 176:1.8E-42 
40 441:1.3E-16 
64 173:6.8E-12 
301 430:2.5E-16 
40 442:1.4E-26 
64 174:1.2E-44 
301 431:3.3E-12 
64 171:2.1E-10 
64 172:7.2E-51 
64 170:1.3E-7 
301 436:1.3E-17 
301 437:3.7E-5 
301 438:3.4E-12 
301 439:3.9E-41 
301 432:5.5E-12 
301 433:3.4E-7 
301 435:1.4E-11 
371 415:5.3E-5 
324 377:2.4E-23 
324 378:2.9E-40 
371 413:1.6E-7 
324 379:3.0E-19 
371 414:2.3E-14 
371 411:4.8E-39 
123 129:3.3E-8 
371 412:4.4E-50 
123 126:4.3E-8 
123 127:9.6E-9 
371 410:3.3E-7 
40 447:4.1E-6 
123 124:5.0E-9 
40 448:2.1E-27 
123 125:1.1E-10 
324 370:3.4E-22 
324 371:3.5E-7 
64 179:1.8E-7 
324 372:2.4E-23 
371 419:2.0E-5 
40 444:2.9E-13 
324 373:4.4E-7 
40 445:2.4E-7 
64 177:2.3E-7 
40 446:1.2E-5 
371 418:8.9E-6 
199 214:4.6E-61 
199 219:1.5E-44 
199 217:1.9E-62 
123 177:1.5E-7 
123 175:2.2E-9 
123 176:2.5E-8 
123 173:4.7E-57 
123 174:4.8E-9 
123 193:2.2E-6 
123 194:2.5E-9 
123 191:4.7E-8 
199 202:2.0E-51 
123 192:1.0E-5 
199 203:4.6E-5 
199 208:5.5E-63 
271 292:2.3E-7 
199 209:1.9E-49 
271 293:1.5E-5 
271 298:3.2E-70 
271 299:2.5E-61 
271 289:6.3E-6 
324 398:5.3E-6 
324 399:4.8E-6 
123 188:2.8E-9 
123 189:1.4E-20 
324 396:2.8E-7 
123 160:2.9E-10 
123 161:3.4E-8 
100 297:1.8E-5 
100 298:2.8E-39 
100 295:8.6E-9 
100 296:2.2E-5 
100 299:1.8E-38 
123 159:5.4E-8 
123 157:1.1E-9 
123 158:1.7E-9 
123 155:9.9E-10 
123 156:1.7E-7 
123 154:1.6E-10 
123 152:7.5E-9 
123 171:5.5E-7 
199 222:2.1E-51 
123 172:1.0E-8 
40 408:1.5E-6 
40 409:4.8E-15 
40 403:1.8E-7 
123 169:3.1E-12 
40 405:4.4E-44 
40 406:6.3E-7 
123 167:2.5E-8 
40 400:7.2E-17 
40 401:2.3E-7 
123 162:2.8E-8 
123 163:1.9E-7 
371 474:4.5E-11 
371 472:3.4E-37 
100 279:3.1E-37 
371 470:6.3E-5 
200 490:1.1E-5 
100 278:8.4E-30 
200 491:4.4E-14 
200 481:1.4E-17 
371 468:1.4E-6 
371 469:6.7E-17 
100 282:5.5E-39 
371 466:7.6E-8 
100 283:2.5E-38 
200 486:6.5E-8 
371 467:5.9E-14 
100 280:2.3E-42 
371 464:7.0E-13 
371 465:1.4E-7 
200 489:1.7E-5 
301 494:7.5E-9 
301 495:1.3E-12 
301 490:1.9E-15 
301 491:1.0E-11 
301 492:1.4E-39 
301 493:4.0E-24 
100 286:3.5E-9 
371 484:7.1E-13 
100 287:2.6E-10 
371 485:1.3E-6 
100 284:2.5E-39 
371 480:1.3E-11 
100 289:5.2E-12 
200 470:1.1E-5 
200 472:2.3E-5 
371 479:1.7E-10 
100 293:2.2E-11 
100 294:1.0E-6 
200 475:4.3E-19 
371 478:8.7E-13 
100 292:2.8E-11 
200 478:2.1E-5 
100 259:3.0E-9 
271 280:2.4E-47 
371 495:3.5E-16 
271 282:1.6E-68 
100 251:1.2E-37 
271 283:6.9E-73 
371 493:1.9E-6 
271 284:1.7E-74 
271 286:1.3E-5 
371 492:1.1E-14 
271 287:2.3E-5 
371 490:6.8E-30 
271 278:8.6E-46 
271 279:8.6E-64 
371 488:6.9E-9 
100 261:5.4E-5 
371 489:4.7E-9 
64 108:4.5E-43 
371 486:5.3E-15 
64 109:4.4E-41 
371 487:2.5E-11 
64 106:7.9E-18 
64 107:1.8E-13 
64 104:2.2E-27 
64 105:1.1E-8 
64 102:2.1E-12 
123 197:8.2E-9 
64 103:4.5E-27 
123 195:5.8E-10 
64 101:1.2E-26 
123 196:1.8E-9 
100 264:5.8E-7 
100 262:9.4E-7 
271 272:1.0E-67 
100 263:2.8E-5 
100 268:5.6E-38 
100 269:7.7E-30 
100 266:3.9E-8 
200 492:1.2E-8 
200 494:1.1E-16 
200 495:2.3E-5 
100 271:3.8E-39 
100 272:2.7E-39 
100 270:1.9E-29 
301 403:2.6E-14 
301 404:5.0E-7 
301 405:1.0E-15 
301 406:4.6E-15 
301 400:4.7E-14 
301 401:1.3E-10 
301 402:1.6E-7 
301 408:3.5E-20 
301 409:3.0E-13 
146 494:3.2E-9 
146 491:6.1E-8 
146 492:2.5E-13 
146 495:6.0E-54 
146 490:7.8E-15 
146 480:8.3E-13 
146 481:1.3E-13 
146 486:2.3E-16 
146 487:9.6E-27 
146 484:4.5E-15 
146 485:1.2E-15 
146 488:1.8E-12 
146 489:1.7E-12 
146 471:6.7E-6 
146 472:2.4E-14 
146 475:1.5E-8 
146 474:7.6E-7 
146 479:2.2E-18 
146 478:1.3E-24 
146 460:4.0E-8 
146 461:5.5E-8 
146 464:1.8E-7 
146 465:1.9E-9 
146 462:2.8E-9 
146 463:2.0E-9 
146 468:3.8E-5 
146 469:6.4E-38 
146 466:6.6E-8 
146 467:8.8E-8 
146 450:1.9E-7 
146 453:1.5E-6 
146 451:3.0E-6 
146 452:6.7E-8 
146 457:1.1E-6 
146 458:1.1E-7 
146 455:1.1E-14 
146 456:1.8E-12 
146 459:5.1E-5 
301 340:1.4E-6 
301 341:6.0E-7 
301 342:4.1E-15 
301 343:7.5E-69 
301 348:3.2E-67 
100 111:1.2E-38 
301 349:4.7E-71 
301 344:9.2E-70 
301 345:4.8E-68 
100 112:6.3E-6 
301 346:5.1E-69 
301 347:4.8E-68 
87 112:3.0E-9 
87 113:7.0E-9 
87 110:1.7E-8 
324 444:1.3E-5 
87 111:4.3E-5 
87 116:1.5E-14 
123 216:5.0E-9 
146 442:1.7E-10 
87 117:3.1E-14 
87 114:1.1E-15 
87 115:5.3E-15 
123 215:6.3E-9 
146 441:3.6E-44 
87 118:2.1E-9 
123 210:1.2E-9 
146 444:2.3E-9 
87 119:4.6E-9 
146 448:2.1E-13 
146 449:4.3E-9 
324 441:3.9E-7 
301 330:7.6E-15 
100 127:3.6E-6 
301 331:1.5E-13 
301 332:8.4E-6 
100 121:1.4E-40 
301 337:9.3E-13 
301 338:7.5E-16 
301 339:7.0E-74 
100 120:2.4E-40 
301 334:1.2E-10 
100 123:2.4E-5 
301 335:2.4E-15 
100 124:1.3E-6 
301 336:2.1E-69 
87 123:9.2E-10 
324 431:3.7E-6 
87 124:2.6E-8 
324 432:1.2E-6 
87 121:1.4E-5 
87 122:3.8E-9 
87 127:4.7E-9 
123 227:1.2E-48 
146 431:4.5E-29 
324 435:3.4E-5 
87 128:4.0E-9 
123 228:5.2E-11 
146 432:2.4E-54 
87 125:6.5E-17 
123 225:4.1E-10 
87 126:3.2E-15 
123 226:2.7E-47 
146 430:1.5E-37 
123 223:6.6E-10 
146 435:1.4E-9 
146 436:2.7E-12 
87 129:1.9E-14 
123 221:2.4E-8 
123 222:1.1E-6 
146 439:2.2E-9 
123 220:3.4E-9 
146 438:9.8E-43 
324 430:1.3E-5 
301 362:1.5E-69 
301 363:4.9E-67 
301 364:5.0E-62 
301 365:4.3E-12 
301 360:4.3E-69 
301 361:3.6E-36 
301 366:6.7E-17 
301 367:7.0E-72 
301 368:5.3E-5 
301 369:1.5E-67 
324 464:9.7E-6 
324 467:5.8E-5 
146 421:6.7E-13 
324 469:1.6E-8 
146 425:6.2E-8 
146 422:2.6E-5 
146 423:1.7E-10 
146 428:7.4E-8 
146 429:3.2E-15 
146 426:2.3E-5 
324 462:4.0E-6 
146 427:1.4E-8 
324 463:2.1E-5 
301 351:3.3E-11 
301 352:2.1E-5 
146 419:1.1E-8 
301 353:7.9E-13 
301 350:1.8E-65 
301 359:8.6E-69 
301 355:1.1E-80 
301 356:1.1E-72 
301 357:9.8E-70 
301 358:5.3E-72 
87 101:2.1E-14 
87 102:9.9E-11 
123 207:9.2E-11 
324 455:6.2E-6 
123 205:9.4E-7 
324 457:2.6E-8 
87 106:8.2E-15 
123 206:1.2E-8 
146 410:1.1E-5 
87 103:6.8E-17 
123 203:3.3E-9 
87 104:3.1E-14 
87 109:1.3E-14 
123 201:3.2E-8 
146 413:2.9E-6 
146 414:2.0E-7 
87 107:3.0E-10 
146 411:2.7E-13 
87 108:2.1E-16 
146 412:3.2E-13 
146 417:1.8E-5 
146 418:4.5E-9 
146 416:2.4E-9 
324 452:4.6E-8 
146 408:2.4E-10 
146 409:6.5E-13 
301 304:2.6E-72 
301 305:1.1E-36 
301 306:7.0E-17 
301 307:1.5E-7 
301 302:3.0E-6 
301 303:1.9E-78 
324 486:4.9E-6 
301 308:8.2E-83 
301 309:1.2E-6 
123 259:8.3E-12 
123 256:5.8E-8 
146 403:1.1E-8 
146 400:2.3E-15 
123 255:1.9E-6 
146 401:1.5E-6 
324 481:5.4E-6 
146 406:1.0E-8 
146 404:1.3E-5 
324 484:5.8E-5 
146 405:1.4E-12 
324 485:6.0E-5 
324 478:2.9E-6 
123 265:4.2E-8 
123 266:1.5E-11 
324 470:4.5E-16 
123 264:1.7E-5 
324 472:3.7E-7 
123 262:1.6E-5 
301 320:1.6E-13 
301 321:1.1E-74 
301 326:7.3E-5 
301 327:8.9E-70 
301 328:1.5E-66 
301 329:8.5E-17 
301 322:9.3E-16 
301 323:9.3E-6 
301 324:7.9E-6 
301 325:3.0E-38 
123 238:7.7E-11 
123 239:8.1E-9 
123 236:1.4E-9 
123 231:1.5E-11 
301 310:2.5E-6 
301 316:2.1E-14 
301 317:9.5E-72 
301 318:7.2E-68 
301 311:1.7E-14 
301 313:8.2E-6 
301 314:6.2E-16 
123 249:2.8E-12 
301 319:3.2E-37 
123 247:7.1E-8 
123 245:1.1E-8 
324 490:9.4E-6 
123 243:2.6E-48 
123 244:3.2E-6 
123 241:2.0E-7 
123 242:1.2E-47 
324 495:5.2E-7 
123 240:7.0E-7 
87 192:3.5E-23 
100 198:5.5E-6 
87 193:8.5E-28 
100 199:5.7E-39 
87 191:4.1E-17 
87 196:3.2E-18 
87 197:2.9E-17 
87 194:5.4E-9 
87 195:2.2E-9 
87 198:7.2E-5 
87 199:8.2E-5 
294 295:1.3E-70 
294 296:1.3E-10 
294 297:3.9E-14 
123 297:1.1E-9 
123 294:1.8E-8 
123 295:5.2E-12 
294 299:1.6E-5 
123 281:1.9E-9 
123 280:9.2E-6 
87 170:8.1E-10 
87 171:8.5E-22 
87 174:1.8E-16 
87 175:1.4E-15 
87 172:1.1E-17 
100 178:5.9E-43 
87 173:5.1E-10 
87 179:1.2E-9 
87 176:9.3E-16 
87 177:6.3E-31 
100 182:3.3E-5 
123 274:2.6E-10 
123 273:6.7E-7 
123 292:5.1E-15 
123 293:4.2E-14 
123 291:3.7E-8 
87 181:4.4E-9 
87 182:2.9E-5 
100 188:2.4E-10 
87 180:1.7E-9 
87 185:2.1E-8 
87 186:7.0E-10 
87 183:1.0E-9 
87 184:5.4E-9 
100 190:1.1E-39 
87 187:3.7E-8 
87 188:3.9E-9 
100 194:1.2E-9 
100 195:4.4E-12 
123 289:2.5E-14 
123 287:2.1E-10 
123 285:5.5E-9 
123 286:6.2E-11 
301 384:6.2E-75 
301 385:7.1E-68 
301 386:7.3E-14 
301 380:4.6E-71 
301 381:6.9E-76 
301 382:1.0E-68 
301 383:1.0E-73 
100 152:1.7E-7 
100 153:1.1E-35 
87 152:6.2E-8 
301 388:1.9E-5 
100 159:1.6E-7 
301 389:8.9E-7 
87 150:3.7E-17 
87 151:1.1E-9 
100 157:3.5E-11 
87 156:3.3E-16 
87 157:1.8E-8 
87 154:3.4E-17 
87 155:5.9E-18 
87 158:7.3E-18 
87 159:9.2E-8 
301 390:1.9E-68 
301 373:1.1E-13 
301 374:2.9E-67 
301 375:1.8E-70 
301 376:6.2E-69 
301 370:4.0E-5 
301 371:1.3E-13 
301 372:2.7E-5 
87 160:4.8E-17 
100 166:1.8E-5 
87 163:2.7E-21 
301 377:7.6E-6 
87 164:5.8E-8 
87 161:5.3E-17 
87 162:1.2E-17 
100 168:8.7E-6 
87 167:2.0E-26 
87 168:8.0E-5 
87 165:1.4E-5 
87 166:3.6E-5 
87 169:3.0E-18 
100 138:4.2E-5 
100 132:6.5E-10 
100 130:1.3E-5 
100 131:9.5E-5 
87 130:2.9E-5 
100 136:1.0E-5 
87 131:3.6E-7 
100 134:4.6E-9 
87 134:5.1E-8 
87 135:1.5E-8 
87 132:1.1E-8 
87 133:2.9E-8 
87 138:2.9E-5 
87 139:8.7E-10 
87 136:3.8E-5 
87 137:1.1E-6 
301 395:7.0E-35 
301 396:1.3E-16 
301 397:1.2E-5 
301 398:1.9E-13 
301 391:2.3E-76 
301 392:1.3E-71 
301 393:2.4E-59 
301 394:2.5E-8 
100 143:8.2E-7 
100 144:9.1E-5 
100 141:9.9E-10 
100 142:5.1E-11 
87 141:8.0E-9 
301 399:9.8E-11 
87 142:2.3E-7 
87 140:5.0E-6 
100 146:3.2E-6 
87 145:1.5E-19 
87 146:1.0E-32 
87 143:1.1E-24 
87 144:1.7E-33 
87 149:2.4E-16 
87 147:1.0E-28 
87 148:3.1E-10 
13 249:3.9E-8 
61 154:1.5E-18 
61 155:6.5E-18 
61 156:6.0E-15 
61 157:4.3E-57 
61 150:1.9E-13 
13 244:2.5E-29 
61 151:2.1E-7 
61 152:1.5E-57 
84 490:1.3E-14 
84 491:6.7E-6 
84 492:5.7E-37 
84 493:6.1E-20 
61 158:2.8E-15 
84 494:6.2E-5 
61 159:8.8E-55 
84 495:3.0E-10 
13 259:3.1E-5 
61 160:7.5E-16 
61 165:1.3E-9 
13 251:7.3E-27 
61 166:7.0E-11 
61 167:3.7E-9 
61 168:3.2E-10 
61 161:7.6E-15 
61 162:7.5E-14 
61 163:7.4E-11 
61 164:8.8E-8 
345 490:1.2E-11 
345 491:1.1E-9 
345 492:6.2E-40 
345 493:2.6E-20 
61 169:3.3E-16 
345 495:5.2E-9 
13 269:1.8E-18 
61 170:2.9E-7 
61 171:2.9E-10 
61 176:2.8E-14 
13 262:3.4E-5 
61 177:2.6E-7 
13 264:4.1E-5 
61 179:6.1E-7 
61 172:3.9E-15 
61 173:4.9E-14 
61 174:6.8E-16 
13 268:2.3E-29 
61 175:1.4E-14 
61 180:2.1E-7 
61 181:8.3E-7 
61 182:1.5E-9 
13 272:9.8E-29 
61 187:1.4E-7 
61 188:2.8E-56 
61 189:4.9E-6 
61 183:6.5E-7 
61 184:3.2E-7 
13 278:1.5E-18 
61 185:1.1E-6 
13 279:2.3E-27 
61 186:2.1E-7 
13 270:3.7E-17 
13 271:8.9E-30 
61 190:2.6E-5 
199 376:2.5E-5 
61 191:1.0E-12 
61 193:1.1E-5 
13 208:1.0E-28 
13 209:3.5E-28 
199 374:3.1E-5 
199 375:4.7E-6 
61 198:3.6E-10 
84 454:3.6E-20 
84 455:2.3E-11 
84 456:1.1E-16 
84 457:3.3E-11 
61 194:1.3E-57 
84 458:3.4E-5 
61 195:5.7E-54 
84 459:5.1E-6 
61 196:1.7E-14 
13 202:1.5E-30 
61 197:1.6E-14 
345 460:2.8E-11 
84 450:6.3E-20 
84 451:2.7E-9 
345 462:6.0E-45 
345 463:5.0E-40 
84 453:1.4E-17 
345 464:2.1E-42 
345 465:1.7E-5 
199 380:4.5E-8 
199 381:3.1E-8 
345 467:1.8E-38 
199 382:8.2E-8 
345 468:1.3E-15 
345 469:2.2E-12 
13 214:7.6E-29 
199 367:6.2E-6 
13 217:1.7E-28 
199 361:7.3E-6 
13 219:6.0E-18 
199 362:1.9E-5 
199 363:1.4E-5 
84 465:6.2E-5 
84 466:1.5E-6 
84 467:3.4E-37 
84 468:3.2E-14 
84 469:1.1E-10 
199 369:1.6E-5 
146 196:1.6E-16 
146 197:9.1E-16 
146 194:5.9E-10 
84 460:2.3E-8 
146 195:2.8E-10 
84 461:5.2E-5 
345 450:1.5E-17 
84 462:8.3E-40 
345 451:2.6E-7 
84 463:1.4E-37 
146 198:3.9E-7 
345 452:8.4E-5 
84 464:3.5E-37 
146 199:2.3E-5 
345 453:5.0E-14 
345 454:9.4E-15 
345 455:1.0E-8 
345 456:2.1E-14 
345 457:3.8E-9 
345 459:1.2E-7 
199 394:2.7E-59 
84 476:1.8E-8 
84 477:5.8E-7 
84 478:5.1E-8 
146 192:4.2E-55 
13 222:7.7E-32 
146 193:3.8E-53 
146 190:1.7E-5 
146 191:2.0E-16 
146 185:9.8E-6 
146 186:3.1E-7 
345 480:2.3E-14 
146 183:2.5E-6 
345 481:2.3E-8 
146 184:1.9E-6 
84 472:9.7E-9 
345 484:2.1E-19 
84 474:9.4E-10 
146 187:2.6E-8 
345 485:7.4E-16 
84 475:3.8E-5 
146 188:5.8E-10 
345 486:4.5E-26 
345 487:2.7E-16 
345 488:7.1E-5 
345 489:8.2E-5 
199 387:4.8E-50 
199 383:4.2E-8 
199 384:1.5E-6 
199 385:1.7E-5 
84 487:6.2E-10 
84 488:4.7E-6 
84 489:4.7E-6 
13 231:3.9E-5 
146 181:2.2E-6 
146 182:1.7E-7 
146 180:4.2E-7 
146 174:4.1E-16 
84 480:1.1E-13 
146 175:6.1E-14 
84 481:7.1E-6 
146 172:5.4E-16 
84 482:1.8E-9 
146 173:1.4E-8 
84 483:1.1E-8 
146 178:3.7E-5 
345 472:1.6E-10 
84 484:1.2E-19 
146 179:2.9E-7 
84 485:2.6E-13 
146 176:6.9E-15 
345 474:5.5E-10 
84 486:1.5E-19 
146 177:3.2E-64 
345 475:4.2E-6 
199 391:5.5E-6 
199 392:1.9E-6 
345 478:1.1E-5 
199 393:2.8E-5 
345 429:5.3E-15 
146 170:3.7E-7 
146 171:8.0E-30 
146 163:3.7E-29 
146 164:2.2E-8 
146 161:1.7E-15 
146 162:8.9E-16 
146 167:2.3E-38 
146 168:3.0E-7 
146 165:8.9E-6 
146 166:5.8E-7 
345 421:1.4E-15 
345 422:1.9E-32 
146 169:1.3E-15 
345 423:1.1E-13 
345 424:1.1E-22 
345 425:3.0E-12 
345 427:2.6E-64 
345 418:4.0E-33 
345 419:1.7E-31 
204 290:9.7E-34 
204 291:2.9E-9 
204 292:5.7E-5 
204 293:3.9E-5 
146 160:1.1E-16 
204 296:9.0E-6 
204 297:7.8E-7 
146 152:1.4E-6 
146 150:1.7E-15 
146 151:2.8E-7 
146 156:3.4E-15 
146 157:2.4E-10 
146 154:2.4E-15 
146 155:1.5E-15 
345 411:6.6E-10 
146 158:5.4E-17 
345 412:2.3E-12 
146 159:2.6E-6 
345 414:2.5E-55 
345 416:7.6E-31 
204 287:7.9E-6 
204 288:1.6E-10 
204 289:3.4E-5 
204 281:4.1E-8 
204 285:6.8E-7 
204 286:1.4E-5 
345 441:1.9E-8 
345 442:3.9E-14 
146 149:3.6E-15 
345 444:2.2E-40 
146 147:2.0E-63 
345 445:3.6E-17 
146 148:8.7E-9 
345 446:2.2E-18 
345 447:2.0E-18 
345 448:2.5E-14 
345 449:1.0E-7 
204 276:8.3E-37 
204 277:7.8E-21 
61 100:2.9E-8 
61 101:1.3E-14 
61 102:1.4E-12 
204 273:1.1E-8 
204 274:4.5E-8 
204 275:3.2E-36 
61 107:1.2E-18 
61 108:8.5E-16 
61 109:1.3E-12 
61 103:2.3E-12 
61 104:4.2E-15 
61 105:3.8E-24 
345 430:7.5E-12 
61 106:8.5E-11 
345 431:1.7E-9 
345 432:3.2E-7 
345 435:1.5E-8 
345 436:1.7E-14 
345 438:9.7E-9 
345 439:2.0E-35 
169 474:4.6E-14 
204 265:3.1E-7 
169 475:2.3E-8 
204 266:5.0E-6 
169 472:2.8E-46 
204 267:1.3E-21 
13 283:2.1E-28 
61 110:2.2E-5 
13 284:1.1E-29 
61 111:3.7E-6 
61 112:2.2E-38 
61 113:5.4E-5 
204 260:1.2E-19 
169 478:5.4E-13 
204 261:8.3E-5 
169 479:6.3E-11 
204 262:1.7E-5 
13 289:6.4E-7 
204 263:7.8E-5 
204 264:1.9E-5 
61 118:6.7E-7 
61 114:2.1E-12 
13 280:1.1E-30 
61 115:2.6E-14 
61 116:1.7E-14 
13 282:4.5E-27 
61 117:1.7E-14 
169 485:9.1E-13 
204 254:4.8E-36 
169 486:1.1E-25 
204 255:1.3E-8 
204 256:1.7E-8 
169 484:4.5E-23 
169 481:3.2E-9 
204 258:1.1E-27 
204 259:7.1E-7 
169 480:5.1E-20 
61 122:1.6E-5 
61 123:2.9E-11 
61 124:2.7E-52 
13 298:1.2E-30 
169 489:2.1E-10 
204 250:1.0E-11 
13 299:3.2E-26 
169 487:1.3E-10 
204 252:4.0E-37 
169 488:2.2E-10 
204 253:8.3E-24 
61 129:4.2E-14 
61 125:5.6E-16 
61 126:5.0E-15 
13 292:3.3E-8 
61 127:5.8E-55 
13 293:1.9E-7 
345 408:4.3E-17 
169 494:1.6E-9 
204 245:8.2E-8 
345 409:1.1E-12 
169 495:2.1E-15 
204 246:2.3E-26 
169 492:2.7E-19 
204 247:2.4E-9 
169 493:3.5E-7 
204 248:1.0E-21 
169 490:5.1E-42 
204 249:3.4E-5 
169 491:5.0E-5 
61 132:3.8E-57 
275 495:2.3E-7 
61 134:3.5E-53 
61 135:6.7E-5 
204 240:6.0E-9 
61 130:9.7E-10 
204 241:1.0E-6 
61 131:1.1E-54 
61 136:6.7E-10 
61 137:4.8E-7 
61 138:8.5E-10 
61 139:3.3E-6 
345 400:2.8E-13 
345 401:2.6E-8 
345 402:8.0E-6 
345 403:4.2E-15 
345 404:5.1E-6 
345 405:1.1E-13 
345 406:8.3E-16 
204 232:2.5E-35 
204 233:1.1E-32 
204 234:3.3E-26 
204 235:7.3E-25 
204 236:2.7E-9 
204 237:8.5E-22 
204 238:5.3E-8 
204 239:2.3E-8 
61 143:4.2E-10 
61 144:2.8E-6 
275 484:3.5E-5 
61 145:2.2E-11 
61 146:7.0E-7 
275 486:7.5E-6 
61 140:8.1E-9 
61 141:6.5E-57 
204 230:1.7E-10 
61 142:2.0E-55 
204 231:6.0E-5 
61 147:2.1E-7 
275 490:9.7E-6 
61 148:5.1E-12 
61 149:1.1E-13 
169 430:1.5E-13 
204 342:3.2E-9 
169 431:1.6E-11 
204 343:3.2E-5 
204 344:3.0E-5 
204 345:3.7E-5 
204 346:3.3E-5 
204 347:3.1E-5 
204 348:3.6E-5 
204 349:3.1E-5 
169 438:2.0E-11 
169 439:1.4E-13 
169 436:2.5E-12 
169 435:1.4E-8 
169 432:1.6E-13 
204 340:1.8E-10 
169 441:1.7E-20 
204 331:1.0E-8 
169 442:5.6E-14 
204 332:2.0E-27 
204 333:1.7E-21 
204 334:1.7E-5 
204 335:1.2E-7 
204 336:3.3E-5 
204 337:4.4E-7 
204 338:1.2E-7 
169 449:5.6E-12 
169 447:4.0E-8 
169 448:7.4E-16 
169 445:1.1E-7 
169 446:3.6E-7 
169 444:3.5E-13 
204 330:1.2E-8 
204 339:3.2E-5 
169 452:2.4E-8 
204 320:3.0E-9 
169 453:2.8E-5 
169 450:6.8E-5 
204 322:3.6E-9 
169 451:4.4E-12 
204 323:5.0E-22 
204 324:1.9E-36 
204 326:1.3E-36 
204 327:6.9E-6 
169 459:8.5E-8 
169 456:9.1E-23 
169 457:1.1E-8 
169 454:8.5E-6 
169 455:1.5E-34 
204 328:1.0E-4 
204 329:2.9E-9 
169 463:1.1E-20 
169 464:5.7E-14 
204 310:1.9E-10 
169 461:6.7E-10 
204 311:5.3E-8 
169 462:1.1E-17 
204 312:3.9E-22 
204 313:3.4E-27 
169 460:4.5E-12 
204 314:1.5E-8 
204 315:1.6E-21 
204 316:1.3E-9 
169 469:9.3E-16 
169 467:3.1E-16 
169 468:5.5E-16 
169 465:1.8E-9 
169 466:8.8E-9 
204 301:2.4E-6 
204 303:1.9E-5 
204 305:8.1E-5 
204 306:6.9E-10 
204 308:2.2E-6 
204 309:6.6E-38 
169 405:1.5E-16 
169 406:2.3E-15 
169 403:1.6E-15 
169 401:2.7E-8 
169 400:1.6E-52 
169 409:1.6E-45 
169 408:1.4E-14 
169 416:5.7E-10 
169 414:1.3E-15 
169 412:5.0E-56 
169 413:3.3E-7 
169 410:1.3E-7 
169 411:5.9E-47 
169 418:1.3E-12 
169 419:1.7E-11 
169 427:2.2E-16 
169 428:1.7E-7 
169 425:2.8E-10 
169 423:9.4E-27 
169 424:1.4E-8 
169 421:9.8E-13 
169 422:9.8E-14 
169 429:3.6E-61 
84 418:3.6E-30 
84 419:1.8E-29 
199 450:1.4E-6 
84 411:1.1E-12 
84 412:3.9E-12 
84 414:5.0E-62 
199 458:9.3E-53 
84 416:1.2E-27 
84 417:1.0E-5 
415 452:4.6E-6 
415 457:1.5E-5 
84 429:1.4E-15 
199 443:8.6E-49 
199 440:2.1E-42 
84 421:3.5E-13 
84 422:2.6E-40 
84 423:2.3E-15 
84 424:4.6E-27 
84 425:7.1E-10 
84 426:2.9E-7 
84 427:1.7E-49 
84 428:2.3E-5 
415 441:3.6E-7 
199 476:9.0E-37 
199 477:4.6E-43 
199 471:4.6E-40 
199 473:6.0E-40 
84 432:4.4E-7 
84 433:4.4E-10 
84 434:3.3E-5 
84 435:2.9E-8 
84 436:5.4E-12 
84 437:1.9E-5 
84 438:3.2E-7 
84 439:1.9E-34 
415 432:2.3E-5 
84 430:8.6E-11 
84 431:8.4E-8 
199 464:2.5E-7 
199 465:1.5E-5 
199 466:1.2E-6 
199 467:7.6E-8 
199 461:1.4E-6 
84 443:1.0E-7 
84 444:3.0E-38 
84 445:3.4E-18 
84 446:7.1E-21 
415 428:8.0E-10 
84 447:3.8E-20 
84 448:2.3E-13 
84 449:1.9E-9 
415 420:6.4E-13 
84 440:9.3E-9 
84 441:8.4E-9 
84 442:3.2E-11 
199 417:1.0E-47 
199 414:2.6E-6 
199 407:3.2E-24 
199 402:4.3E-53 
199 404:9.1E-49 
415 481:7.3E-5 
199 432:7.5E-5 
393 395:5.2E-40 
199 433:8.2E-46 
393 396:6.2E-13 
199 434:4.7E-48 
199 430:6.3E-5 
199 439:6.6E-6 
199 437:6.8E-47 
415 472:9.9E-5 
415 470:6.1E-16 
84 407:3.6E-5 
84 408:2.6E-16 
199 421:4.6E-6 
84 409:1.7E-11 
415 469:3.5E-6 
84 400:4.4E-13 
84 401:1.8E-10 
84 402:6.4E-11 
84 403:7.7E-14 
84 404:1.5E-5 
84 405:1.6E-11 
199 426:4.2E-68 
84 406:8.5E-13 
393 398:6.4E-11 
393 399:4.3E-9 
199 299:2.8E-57 
199 295:7.9E-6 
199 297:2.7E-5 
199 298:3.6E-59 
13 120:1.8E-30 
176 191:1.1E-33 
13 121:1.2E-27 
176 192:8.5E-10 
176 193:4.9E-16 
176 194:7.6E-15 
176 195:2.8E-15 
176 196:4.1E-45 
345 390:4.3E-78 
176 186:1.5E-7 
345 380:1.2E-72 
176 187:3.1E-7 
345 381:4.0E-70 
176 188:1.2E-13 
345 382:8.7E-65 
345 383:3.1E-69 
345 384:4.4E-64 
345 385:1.2E-76 
345 386:1.0E-12 
199 289:1.5E-5 
199 284:2.1E-60 
199 286:1.3E-7 
199 287:1.1E-6 
13 134:1.4E-6 
176 197:1.2E-44 
176 198:3.2E-7 
345 371:2.6E-12 
345 373:3.0E-12 
345 374:1.0E-71 
345 375:1.7E-78 
345 376:5.3E-77 
199 292:6.9E-6 
199 293:1.0E-5 
199 294:1.1E-5 
13 141:4.5E-6 
13 142:3.4E-5 
13 153:1.2E-26 
345 391:3.4E-72 
345 392:4.9E-74 
345 393:3.7E-60 
345 394:3.1E-6 
345 395:8.6E-34 
345 396:4.6E-13 
345 398:5.4E-11 
345 399:2.0E-9 
199 251:1.3E-59 
199 259:3.5E-7 
345 346:3.4E-80 
345 347:2.4E-73 
345 348:4.3E-76 
345 349:3.7E-76 
199 244:1.9E-51 
199 241:2.6E-5 
199 278:9.0E-43 
199 279:4.9E-60 
13 100:2.5E-31 
345 360:1.5E-76 
345 361:8.5E-29 
345 362:1.0E-77 
345 363:1.1E-75 
345 364:1.2E-50 
345 365:6.0E-9 
199 280:3.7E-50 
345 366:2.0E-14 
345 367:8.2E-81 
199 282:1.1E-61 
199 283:2.1E-61 
345 369:8.7E-76 
199 266:1.3E-5 
199 268:5.1E-60 
199 269:7.8E-47 
199 262:9.5E-5 
199 264:9.7E-5 
13 111:3.8E-26 
146 295:9.3E-10 
146 296:1.5E-6 
146 293:6.1E-11 
146 294:1.8E-8 
345 350:3.3E-77 
146 299:8.0E-6 
345 351:5.3E-8 
146 297:2.9E-38 
345 353:7.1E-12 
345 355:2.2E-68 
199 270:2.3E-41 
345 356:3.9E-79 
199 271:8.2E-62 
345 357:1.2E-82 
199 272:2.5E-57 
345 358:5.7E-77 
345 359:2.0E-74 
169 397:6.0E-9 
169 398:2.1E-54 
169 395:1.6E-8 
169 396:9.8E-44 
169 393:9.9E-13 
169 391:4.9E-13 
169 392:3.3E-14 
146 291:8.4E-15 
146 292:5.7E-13 
169 399:1.9E-32 
146 290:1.9E-6 
146 285:3.2E-36 
146 288:4.9E-7 
146 289:3.2E-11 
146 286:5.4E-11 
146 287:3.5E-12 
146 281:4.0E-16 
146 273:3.1E-16 
146 274:4.0E-16 
146 271:7.6E-5 
146 272:1.7E-6 
146 277:5.2E-6 
146 278:6.3E-6 
146 275:3.2E-6 
146 276:3.1E-7 
146 279:8.4E-6 
146 270:2.4E-6 
146 262:6.1E-7 
146 263:5.7E-6 
146 260:1.0E-6 
146 261:6.6E-6 
146 266:6.4E-10 
146 267:1.6E-6 
146 264:1.0E-6 
146 265:4.6E-27 
146 268:3.3E-5 
204 398:7.6E-8 
204 399:2.9E-8 
204 396:2.1E-9 
146 251:1.9E-6 
146 252:1.9E-7 
146 250:1.2E-7 
146 255:9.6E-18 
227 495:1.2E-11 
146 256:4.5E-15 
146 253:1.5E-6 
146 254:1.9E-7 
146 259:1.7E-9 
227 492:2.4E-10 
146 257:1.7E-8 
146 258:2.0E-6 
227 494:1.7E-6 
227 490:8.1E-10 
169 353:2.6E-54 
204 386:3.2E-9 
169 354:8.9E-6 
169 351:6.8E-8 
204 388:4.5E-22 
169 352:1.6E-8 
204 389:1.9E-11 
169 350:7.5E-15 
275 396:1.2E-6 
169 359:5.2E-15 
275 398:8.4E-6 
169 357:2.0E-16 
275 399:2.4E-6 
169 358:5.8E-13 
204 383:6.1E-5 
169 355:2.7E-14 
204 384:1.9E-5 
169 356:6.7E-14 
204 385:5.1E-5 
146 240:7.2E-18 
252 323:2.9E-23 
146 241:4.8E-85 
252 324:3.8E-40 
252 326:7.3E-41 
146 244:1.6E-5 
146 245:1.2E-15 
252 320:1.3E-8 
146 242:4.0E-10 
146 243:1.5E-10 
252 322:5.9E-8 
146 248:8.1E-7 
146 249:2.4E-10 
146 246:6.1E-6 
146 247:3.7E-15 
252 327:1.1E-5 
252 329:9.9E-8 
169 364:5.0E-13 
204 375:2.9E-5 
169 365:2.3E-8 
204 376:1.6E-5 
169 362:3.6E-13 
204 377:1.5E-22 
169 363:3.3E-16 
204 378:3.5E-35 
169 360:2.9E-12 
204 379:1.4E-17 
169 361:1.1E-14 
275 386:2.9E-7 
204 370:8.9E-21 
252 340:1.4E-10 
169 368:1.9E-6 
204 371:3.0E-9 
275 388:3.0E-22 
13 178:1.8E-27 
169 369:1.3E-14 
204 372:4.9E-22 
275 389:2.4E-10 
169 366:2.5E-50 
204 373:3.2E-9 
169 367:3.7E-15 
204 374:1.8E-5 
252 334:4.2E-6 
146 230:7.6E-7 
252 335:8.0E-7 
252 337:5.2E-7 
146 233:1.5E-7 
252 330:6.1E-8 
146 234:2.2E-6 
252 331:5.5E-8 
146 231:3.5E-11 
252 332:1.7E-29 
146 232:4.9E-7 
252 333:1.6E-23 
146 237:1.9E-6 
146 238:3.4E-16 
146 235:1.0E-6 
146 236:3.1E-15 
252 338:5.0E-7 
252 339:1.0E-5 
146 239:3.5E-15 
169 375:1.3E-15 
204 364:1.1E-5 
169 376:5.7E-15 
204 365:1.6E-5 
169 373:1.7E-55 
204 366:8.4E-9 
169 374:1.0E-14 
204 367:2.8E-5 
169 371:1.2E-57 
204 368:1.2E-22 
169 372:8.6E-7 
204 369:9.2E-5 
169 370:2.1E-7 
275 373:3.9E-7 
13 188:1.1E-7 
204 360:4.4E-5 
275 377:1.1E-22 
204 361:6.3E-5 
275 378:1.2E-44 
169 377:9.8E-7 
204 362:5.5E-5 
275 379:2.2E-18 
169 378:1.6E-6 
204 363:1.2E-5 
252 301:1.9E-6 
146 223:3.5E-15 
146 220:1.2E-17 
146 221:9.2E-18 
146 226:3.0E-10 
252 309:9.9E-42 
146 227:6.0E-11 
146 224:1.8E-6 
146 225:4.3E-16 
252 306:7.3E-8 
146 228:4.4E-17 
146 229:1.3E-5 
252 308:1.7E-6 
169 386:1.5E-54 
204 353:1.2E-8 
204 354:5.5E-16 
169 384:1.1E-14 
204 355:4.6E-5 
169 385:6.1E-15 
204 356:1.1E-5 
169 382:1.6E-12 
204 357:1.3E-5 
169 383:4.3E-14 
204 358:1.2E-5 
169 380:4.1E-14 
204 359:1.3E-5 
169 381:3.0E-11 
13 195:4.2E-5 
176 180:6.0E-8 
176 181:5.4E-7 
275 365:4.5E-5 
13 199:2.3E-27 
176 182:4.2E-8 
275 366:1.4E-6 
176 183:2.4E-7 
204 350:3.4E-5 
169 388:2.3E-6 
176 184:4.8E-7 
275 368:7.1E-23 
169 389:2.1E-9 
176 185:3.8E-7 
204 352:8.5E-23 
252 312:4.4E-25 
252 313:3.6E-29 
176 177:4.6E-5 
252 314:8.5E-8 
13 190:1.1E-31 
252 315:9.1E-23 
146 211:3.3E-6 
176 179:4.4E-8 
146 212:2.2E-7 
275 370:8.6E-23 
252 310:1.7E-10 
275 371:3.1E-7 
146 210:3.0E-15 
252 311:6.3E-8 
275 372:2.3E-23 
146 215:1.0E-14 
146 216:1.2E-15 
169 390:2.8E-14 
146 213:1.8E-6 
146 214:5.4E-5 
146 219:2.1E-6 
252 316:2.2E-8 
146 217:1.0E-4 
146 218:1.6E-6 
204 463:2.2E-6 
169 310:1.4E-8 
204 464:1.2E-5 
204 467:5.9E-6 
204 469:6.0E-10 
169 317:2.9E-13 
275 472:8.0E-7 
299 384:1.8E-6 
169 318:6.2E-15 
299 385:3.6E-6 
169 315:3.4E-6 
299 382:9.8E-7 
169 316:7.6E-58 
299 383:4.7E-6 
169 313:3.0E-7 
169 314:1.3E-45 
169 311:4.1E-47 
275 478:1.4E-6 
169 312:1.6E-6 
204 462:1.3E-6 
299 387:2.0E-43 
146 200:1.9E-6 
299 391:4.9E-6 
146 201:2.5E-15 
275 480:9.0E-5 
299 392:4.4E-6 
169 319:3.4E-16 
275 481:4.3E-6 
299 390:2.2E-5 
146 204:2.4E-7 
146 205:1.7E-29 
146 203:4.2E-9 
146 206:5.5E-16 
146 207:2.2E-15 
169 320:7.5E-56 
204 452:2.8E-8 
275 469:4.8E-9 
169 321:1.3E-11 
204 455:5.7E-7 
204 456:9.5E-6 
204 457:5.7E-7 
169 328:3.0E-14 
252 260:8.7E-21 
169 329:1.6E-40 
252 261:9.8E-7 
275 462:1.4E-5 
169 326:2.0E-6 
252 262:6.8E-6 
275 463:7.6E-5 
299 393:1.0E-4 
169 327:5.8E-18 
252 263:1.0E-6 
299 394:9.4E-71 
169 324:2.7E-6 
169 325:3.7E-9 
169 322:4.6E-57 
169 323:1.0E-6 
252 258:8.1E-30 
252 259:7.7E-6 
252 253:2.6E-26 
252 254:1.9E-40 
252 255:1.1E-7 
275 470:9.8E-15 
252 256:7.5E-8 
169 331:9.2E-58 
204 441:6.5E-8 
169 332:6.6E-7 
169 330:8.7E-55 
204 444:1.3E-6 
204 448:9.5E-5 
169 339:6.7E-15 
169 337:2.1E-45 
275 452:2.2E-7 
169 338:9.9E-47 
169 335:3.3E-49 
169 336:9.0E-15 
275 455:4.0E-6 
169 334:2.5E-6 
275 457:6.3E-8 
169 342:9.6E-57 
204 430:4.8E-7 
169 343:7.5E-16 
204 431:4.0E-7 
169 340:9.0E-9 
204 432:3.7E-7 
169 348:1.1E-13 
275 441:1.1E-7 
169 349:3.9E-14 
169 346:4.4E-13 
169 347:1.5E-14 
169 344:6.2E-14 
169 345:4.8E-15 
204 438:1.8E-5 
204 439:1.5E-5 
204 420:2.6E-14 
299 349:5.5E-6 
275 438:6.1E-5 
299 346:8.3E-5 
299 347:4.1E-5 
204 423:1.9E-6 
252 293:2.8E-5 
299 341:1.6E-60 
275 430:1.3E-5 
252 296:2.9E-6 
275 431:7.9E-6 
275 432:1.2E-6 
299 344:2.8E-5 
252 290:5.2E-40 
299 345:6.8E-6 
252 291:9.3E-8 
252 292:7.9E-5 
299 343:1.9E-6 
252 286:1.2E-5 
252 287:5.7E-6 
252 288:1.5E-10 
252 289:2.1E-5 
204 428:3.9E-10 
204 429:9.5E-9 
299 359:7.1E-5 
204 410:6.7E-20 
299 357:3.6E-6 
204 411:2.0E-6 
275 428:4.7E-9 
299 358:5.8E-5 
204 412:8.9E-7 
275 429:1.3E-6 
204 413:4.3E-20 
204 415:3.1E-13 
275 420:2.5E-16 
299 355:1.9E-8 
299 356:2.4E-5 
275 423:9.3E-6 
252 297:1.5E-6 
275 415:4.0E-14 
204 400:2.2E-9 
299 369:1.2E-5 
204 401:7.3E-6 
299 362:1.9E-5 
252 273:9.8E-8 
299 360:4.6E-5 
252 274:7.1E-8 
299 361:6.4E-6 
275 410:1.0E-18 
275 411:3.6E-5 
299 367:1.6E-5 
275 412:4.0E-5 
299 364:5.1E-5 
275 413:7.0E-21 
176 200:4.9E-6 
176 201:4.9E-45 
252 264:1.0E-5 
252 265:6.5E-7 
176 203:2.3E-14 
252 266:3.8E-5 
176 204:1.6E-8 
252 267:6.3E-24 
176 205:7.3E-12 
176 206:1.3E-46 
176 207:3.8E-46 
204 409:8.0E-6 
169 306:1.2E-41 
299 374:2.3E-5 
169 304:2.0E-9 
169 305:2.2E-15 
252 285:1.4E-6 
169 302:8.1E-9 
169 303:1.5E-12 
275 400:5.9E-7 
275 401:2.2E-5 
299 375:1.2E-5 
169 301:8.2E-15 
252 281:5.0E-8 
299 376:1.4E-5 
176 210:2.4E-48 
176 211:6.2E-7 
176 212:5.5E-8 
252 275:1.3E-44 
299 380:2.9E-7 
176 213:3.3E-7 
252 276:4.3E-41 
299 381:2.3E-7 
169 308:1.5E-14 
252 277:4.0E-23 
169 309:1.5E-7 
176 215:8.3E-41 
176 216:1.3E-35 
176 218:1.7E-6 
299 305:1.2E-5 
299 303:5.9E-7 
299 308:2.9E-7 
299 307:2.2E-66 
199 336:4.8E-5 
299 300:1.6E-63 
299 301:6.1E-7 
199 339:5.6E-7 
299 319:4.7E-6 
299 317:4.6E-6 
299 318:5.3E-6 
199 327:1.0E-6 
199 328:1.1E-5 
199 355:2.6E-8 
299 327:2.2E-6 
199 356:8.5E-6 
199 357:5.4E-6 
199 350:2.5E-5 
299 328:1.4E-5 
199 358:9.1E-6 
199 359:7.8E-6 
299 321:8.6E-5 
199 360:1.4E-5 
199 343:1.3E-5 
199 344:1.9E-5 
199 345:8.9E-6 
199 346:1.4E-5 
199 341:1.8E-59 
299 339:3.0E-6 
199 347:1.9E-5 
199 348:1.4E-5 
199 349:6.6E-6 
199 318:2.3E-5 
199 319:7.1E-6 
199 317:4.6E-6 
199 300:2.7E-59 
199 301:3.1E-8 
199 307:1.6E-61 
199 308:1.0E-7 
199 303:8.3E-7 
199 304:2.1E-5 
199 305:2.5E-6 
13 482:2.3E-30 
13 483:1.9E-31 
36 356:9.9E-16 
36 357:2.3E-17 
36 358:1.1E-15 
36 359:1.4E-15 
36 352:1.8E-6 
322 396:3.8E-41 
36 353:2.4E-54 
322 397:7.7E-5 
322 398:7.6E-46 
36 355:4.4E-17 
322 399:1.2E-25 
322 392:3.8E-14 
322 393:1.2E-13 
36 350:3.7E-17 
36 351:3.8E-6 
322 395:1.4E-9 
13 492:2.9E-9 
36 349:9.3E-15 
36 345:6.0E-17 
36 346:9.8E-17 
36 347:5.6E-15 
36 348:3.4E-15 
36 342:1.0E-49 
36 343:1.1E-16 
36 344:1.9E-16 
36 340:4.9E-8 
36 378:4.2E-6 
36 374:4.8E-15 
36 375:2.9E-17 
36 376:1.4E-16 
36 377:5.1E-5 
36 370:9.0E-7 
36 371:3.8E-53 
36 372:2.5E-5 
36 373:1.8E-51 
36 367:5.2E-17 
36 368:3.8E-5 
36 369:6.1E-16 
36 363:1.2E-17 
36 364:8.4E-16 
36 366:6.3E-37 
36 360:6.2E-15 
36 361:1.7E-13 
36 362:3.7E-17 
36 390:3.4E-16 
36 391:3.2E-14 
13 440:1.4E-28 
13 443:3.4E-28 
36 396:5.2E-34 
36 397:5.3E-7 
36 398:3.1E-51 
36 399:4.0E-21 
36 392:1.6E-15 
36 393:1.1E-15 
36 395:3.9E-11 
13 458:2.6E-25 
36 380:2.4E-15 
13 450:4.1E-6 
13 452:5.4E-5 
13 453:2.7E-5 
36 389:5.8E-8 
36 385:2.2E-16 
36 386:1.8E-50 
36 388:3.7E-5 
36 381:7.5E-14 
36 382:8.4E-14 
36 383:3.8E-15 
36 384:2.4E-16 
13 467:7.7E-8 
13 464:2.6E-7 
13 471:1.2E-25 
13 473:8.2E-26 
13 476:2.5E-25 
13 477:3.1E-26 
69 91:7.3E-12 
169 276:7.5E-8 
69 92:2.7E-9 
169 277:1.0E-5 
69 93:1.7E-80 
169 274:1.2E-46 
169 275:2.6E-6 
169 273:4.3E-52 
69 90:9.7E-8 
69 99:5.8E-9 
69 95:4.6E-6 
69 97:3.5E-12 
69 98:1.0E-11 
252 400:3.7E-8 
176 220:1.1E-57 
252 401:2.3E-6 
176 221:1.2E-55 
176 223:1.4E-34 
176 224:1.4E-6 
176 225:2.7E-42 
176 226:1.2E-5 
176 227:4.3E-5 
169 280:5.7E-5 
176 228:1.2E-44 
252 409:1.1E-5 
70 76:1.2E-12 
70 73:3.0E-40 
70 72:1.1E-9 
70 91:2.0E-8 
169 287:2.7E-15 
70 92:4.5E-12 
169 288:1.8E-8 
169 285:7.5E-14 
70 90:2.3E-6 
169 286:2.2E-13 
169 281:3.5E-54 
169 289:8.2E-18 
176 240:2.9E-56 
176 230:5.9E-8 
252 411:2.6E-6 
176 231:3.2E-15 
252 412:3.0E-6 
176 232:8.1E-8 
252 413:5.5E-21 
176 233:5.5E-7 
176 234:9.7E-8 
176 235:6.8E-8 
227 397:3.2E-71 
176 236:7.5E-41 
227 398:2.3E-6 
176 237:3.6E-7 
252 410:1.2E-18 
70 88:3.0E-6 
169 290:1.3E-6 
176 238:1.6E-34 
227 392:5.5E-6 
169 291:2.0E-45 
176 239:6.0E-57 
227 393:8.8E-6 
70 87:9.2E-7 
252 415:3.4E-14 
252 416:6.8E-5 
227 390:1.9E-6 
227 391:5.1E-6 
252 418:7.8E-5 
169 296:4.6E-9 
169 297:6.7E-14 
169 294:8.8E-15 
169 295:6.3E-11 
169 292:1.2E-16 
169 293:1.1E-16 
176 250:1.3E-8 
176 241:3.0E-14 
176 245:1.0E-41 
227 385:2.9E-6 
176 246:7.6E-7 
227 386:1.6E-6 
176 247:2.8E-36 
176 248:7.0E-8 
176 249:1.3E-16 
227 381:2.6E-6 
227 382:3.3E-6 
227 383:6.0E-7 
227 384:4.7E-6 
70 95:3.1E-6 
227 380:1.5E-6 
176 260:1.7E-6 
176 261:7.3E-9 
176 262:1.7E-9 
176 252:9.7E-8 
176 253:1.3E-6 
176 254:8.1E-9 
176 255:2.7E-56 
176 256:8.0E-47 
227 374:1.5E-5 
176 258:2.4E-7 
227 376:1.4E-6 
176 259:8.6E-16 
227 371:1.3E-6 
227 373:7.7E-7 
169 232:3.8E-7 
169 233:1.9E-6 
169 230:1.7E-8 
169 231:4.1E-14 
169 238:3.0E-44 
169 239:1.1E-55 
169 236:3.0E-54 
169 237:1.6E-6 
169 234:1.4E-7 
169 235:9.3E-8 
176 273:5.6E-53 
176 263:4.0E-8 
252 444:6.1E-6 
176 264:1.9E-9 
176 265:1.5E-11 
176 266:2.3E-13 
176 267:2.6E-7 
252 441:9.0E-9 
169 243:1.3E-7 
169 241:5.2E-15 
169 242:1.9E-7 
169 240:1.5E-56 
169 249:9.5E-17 
252 461:2.4E-5 
169 247:3.6E-44 
176 281:9.9E-43 
169 248:1.3E-7 
169 245:2.9E-52 
169 246:8.2E-7 
176 274:8.7E-36 
252 455:7.3E-7 
176 275:1.5E-6 
176 276:2.4E-8 
252 457:7.0E-9 
176 277:7.2E-7 
252 452:2.2E-8 
169 254:2.7E-8 
169 255:6.9E-58 
169 252:1.8E-7 
169 253:2.2E-6 
169 250:5.2E-9 
176 290:5.4E-7 
176 291:1.1E-37 
169 258:5.2E-7 
176 292:1.7E-16 
169 259:2.1E-16 
176 293:2.2E-16 
169 256:7.0E-50 
176 294:6.2E-13 
169 257:1.2E-5 
176 295:1.7E-11 
176 285:2.6E-12 
176 286:6.1E-14 
252 423:8.5E-7 
176 287:1.6E-14 
176 288:4.5E-8 
176 289:1.6E-17 
252 420:2.8E-17 
252 428:3.8E-10 
252 429:8.0E-8 
169 265:3.5E-11 
169 266:3.9E-14 
169 263:2.5E-8 
169 264:2.8E-10 
169 261:2.0E-8 
169 262:2.6E-10 
169 260:6.7E-6 
169 267:3.0E-6 
176 296:9.2E-9 
176 297:9.8E-14 
252 435:4.8E-5 
252 430:1.7E-6 
252 431:7.0E-7 
252 432:2.9E-7 
252 438:1.8E-5 
21 71:1.1E-5 
252 370:9.4E-24 
252 371:1.8E-8 
252 372:2.7E-24 
252 373:2.3E-8 
227 448:9.4E-5 
227 449:2.5E-7 
227 444:1.6E-5 
252 368:7.2E-24 
227 441:6.1E-7 
227 442:9.9E-10 
252 365:4.5E-6 
252 366:9.2E-8 
21 69:1.8E-6 
21 80:2.4E-5 
21 81:1.6E-25 
169 200:8.0E-7 
21 82:3.6E-13 
21 83:3.0E-10 
21 84:2.1E-6 
21 86:6.9E-13 
21 87:5.4E-28 
169 207:1.3E-61 
169 205:3.3E-11 
252 383:2.0E-5 
169 206:1.9E-62 
169 203:2.2E-17 
169 204:3.3E-8 
227 438:3.1E-9 
169 201:1.2E-58 
227 439:5.9E-6 
252 378:1.1E-43 
252 379:2.6E-19 
227 435:2.4E-5 
227 436:7.1E-10 
227 430:9.9E-7 
122 301:1.6E-5 
227 431:3.0E-7 
227 432:1.0E-8 
252 377:1.1E-23 
21 77:5.6E-7 
122 303:7.2E-5 
21 78:3.8E-53 
122 306:2.3E-7 
122 308:1.5E-5 
122 309:5.9E-23 
169 210:1.4E-68 
169 211:1.4E-6 
169 218:2.7E-6 
169 216:1.5E-43 
252 350:1.5E-5 
252 351:1.6E-5 
169 215:1.4E-52 
227 427:2.7E-7 
169 212:1.7E-7 
169 213:3.6E-6 
227 429:2.3E-7 
227 422:1.2E-6 
252 345:1.5E-5 
227 423:1.3E-8 
252 346:1.4E-5 
227 424:6.8E-7 
227 425:2.3E-45 
252 348:1.3E-5 
252 342:8.1E-8 
227 421:6.2E-8 
21 46:4.7E-6 
21 47:1.0E-6 
21 48:6.4E-7 
21 49:7.0E-6 
169 221:1.1E-59 
169 222:1.5E-5 
21 60:4.8E-6 
21 61:5.0E-6 
169 220:1.7E-60 
21 64:1.2E-9 
21 65:8.4E-7 
169 229:3.0E-6 
252 360:1.8E-5 
169 227:1.6E-8 
252 361:8.0E-5 
169 228:2.4E-57 
252 362:2.3E-5 
169 225:1.3E-55 
169 226:4.9E-9 
169 223:1.7E-44 
169 224:2.9E-6 
227 418:4.4E-5 
227 411:5.6E-5 
227 412:5.3E-5 
227 414:4.9E-7 
252 352:5.2E-25 
252 353:2.2E-7 
252 354:2.2E-18 
21 56:5.1E-5 
21 32:3.4E-7 
227 488:3.6E-7 
227 489:6.0E-7 
122 330:2.7E-7 
122 331:3.7E-7 
122 332:7.7E-27 
227 484:2.8E-19 
122 333:1.9E-21 
176 301:2.8E-15 
227 485:1.7E-14 
122 334:2.8E-7 
227 486:1.0E-8 
122 335:2.3E-7 
176 303:4.2E-13 
227 487:2.0E-9 
21 22:9.5E-64 
176 304:4.3E-10 
227 480:8.0E-15 
21 23:1.3E-23 
122 337:6.8E-7 
176 305:3.0E-15 
122 338:1.7E-7 
176 306:1.1E-34 
21 25:4.3E-6 
21 26:7.3E-7 
176 308:6.4E-15 
176 309:5.3E-8 
21 28:8.3E-22 
21 40:5.4E-7 
122 340:4.2E-11 
227 478:1.3E-5 
227 479:4.8E-8 
122 342:1.6E-7 
176 310:5.1E-8 
176 311:2.8E-38 
176 312:7.6E-7 
227 474:2.0E-7 
176 313:9.8E-8 
227 475:8.8E-7 
176 314:1.2E-43 
176 315:3.0E-7 
21 34:3.7E-6 
176 316:4.3E-48 
21 35:1.1E-8 
176 317:8.5E-13 
21 36:5.3E-11 
176 318:1.5E-12 
176 319:1.1E-15 
21 38:7.6E-9 
21 39:8.6E-6 
69 71:1.3E-9 
69 72:1.0E-10 
69 77:1.6E-26 
69 78:2.1E-5 
69 75:1.2E-8 
69 76:5.4E-9 
252 389:1.8E-11 
227 467:2.6E-8 
176 320:9.1E-48 
227 468:9.6E-23 
176 321:2.4E-12 
227 469:1.0E-7 
122 310:4.4E-11 
176 322:4.1E-53 
227 462:3.4E-9 
122 311:9.7E-8 
176 323:1.4E-7 
227 463:2.4E-8 
252 386:1.6E-8 
122 312:7.1E-23 
176 324:9.7E-7 
227 464:1.4E-8 
122 313:3.8E-27 
176 325:2.2E-8 
252 388:3.1E-23 
122 314:6.1E-8 
176 326:7.4E-7 
122 315:7.2E-41 
176 327:7.8E-17 
122 316:1.1E-7 
176 328:2.3E-12 
227 460:1.0E-6 
176 329:3.8E-34 
69 80:1.5E-10 
69 81:8.0E-7 
69 82:4.7E-7 
69 83:1.1E-11 
69 88:2.9E-9 
69 89:8.4E-7 
69 84:8.3E-61 
69 85:3.9E-33 
69 86:7.9E-7 
69 87:2.3E-10 
227 455:6.3E-6 
176 330:1.3E-44 
227 456:6.7E-7 
176 331:9.3E-47 
122 320:1.9E-7 
176 332:3.5E-7 
227 451:3.6E-6 
252 396:8.2E-8 
122 322:1.1E-7 
176 334:2.0E-7 
122 323:3.2E-42 
176 335:9.3E-45 
227 453:4.9E-5 
252 398:5.5E-7 
122 324:6.5E-23 
176 336:7.4E-13 
227 454:5.0E-6 
252 399:2.4E-7 
176 337:2.6E-36 
122 326:5.1E-23 
176 338:1.2E-43 
176 339:1.0E-12 
227 450:8.3E-7 
122 329:1.0E-7 
13 402:6.0E-28 
13 404:2.1E-27 
13 407:1.3E-11 
122 372:5.9E-39 
122 373:2.5E-7 
122 377:5.2E-41 
122 378:1.9E-21 
122 379:8.3E-24 
13 414:3.5E-5 
13 417:9.7E-28 
322 327:1.5E-15 
322 328:1.5E-14 
322 329:1.5E-39 
122 386:2.1E-7 
322 323:4.6E-8 
122 388:4.3E-42 
322 324:1.2E-6 
122 389:5.9E-12 
322 325:2.2E-10 
322 326:9.1E-7 
13 424:3.1E-10 
13 426:1.2E-26 
322 338:1.6E-44 
122 351:1.9E-6 
322 339:1.2E-14 
122 352:4.1E-20 
122 353:1.0E-6 
122 354:4.8E-23 
322 335:3.3E-47 
322 336:1.2E-14 
322 337:3.9E-36 
322 330:5.3E-43 
322 331:3.3E-46 
322 332:2.5E-7 
13 434:1.1E-31 
13 437:5.5E-26 
13 430:4.0E-5 
45 93:1.5E-5 
122 370:7.5E-23 
13 433:7.5E-33 
45 94:1.9E-5 
122 371:2.6E-7 
322 349:9.5E-14 
122 364:8.1E-5 
122 365:4.0E-7 
322 345:7.9E-13 
122 366:2.6E-7 
322 346:1.2E-12 
322 347:5.6E-14 
122 368:1.7E-41 
322 348:4.8E-12 
322 342:2.0E-47 
322 343:1.1E-14 
322 344:1.7E-14 
322 340:3.3E-7 
227 408:3.8E-28 
227 409:3.4E-5 
36 309:1.6E-7 
45 84:2.5E-10 
45 85:6.9E-6 
227 405:1.2E-9 
227 406:1.6E-20 
36 316:2.8E-50 
227 400:4.2E-6 
36 317:1.8E-16 
36 318:2.2E-16 
36 319:3.6E-14 
227 403:2.5E-22 
36 312:2.6E-5 
322 356:1.0E-13 
36 313:7.0E-6 
322 357:4.3E-14 
36 314:2.0E-36 
45 79:4.5E-37 
322 358:1.3E-13 
322 359:2.4E-13 
322 352:7.0E-9 
322 353:1.9E-54 
36 310:3.2E-8 
322 354:1.9E-6 
36 311:9.0E-37 
322 355:2.3E-15 
322 350:8.2E-14 
322 351:4.0E-6 
45 75:3.4E-5 
45 74:1.7E-24 
36 305:1.6E-14 
36 306:5.8E-33 
36 308:2.9E-17 
36 301:2.8E-17 
322 367:8.7E-15 
36 302:8.8E-7 
322 368:9.0E-8 
36 303:2.9E-15 
45 68:8.0E-48 
322 369:8.0E-15 
36 304:6.0E-12 
322 363:4.7E-15 
322 364:4.5E-14 
322 365:3.2E-5 
322 366:7.7E-50 
322 360:8.6E-12 
322 361:4.6E-13 
322 362:9.3E-14 
21 93:7.4E-6 
322 380:6.0E-14 
21 95:7.8E-10 
21 96:5.2E-8 
21 97:1.3E-7 
21 98:2.2E-6 
45 65:2.4E-7 
45 62:9.3E-50 
45 63:3.5E-44 
45 60:3.3E-7 
21 90:2.7E-11 
45 61:1.8E-7 
36 338:1.2E-38 
36 339:2.3E-16 
122 396:1.0E-7 
45 59:7.5E-72 
122 398:2.2E-6 
322 378:1.6E-7 
36 335:3.3E-37 
122 399:9.0E-8 
36 336:1.7E-16 
36 337:4.1E-36 
45 58:1.1E-84 
21 88:3.3E-15 
36 330:6.7E-48 
322 374:4.7E-14 
21 89:7.1E-13 
36 331:1.0E-50 
322 375:1.0E-15 
36 332:9.3E-6 
322 376:1.2E-14 
322 377:4.7E-8 
322 370:7.6E-8 
322 371:3.4E-47 
322 372:2.2E-8 
322 373:1.8E-48 
322 390:6.4E-14 
322 391:9.9E-14 
45 55:5.4E-48 
45 53:7.0E-49 
45 52:8.6E-50 
36 327:6.3E-19 
36 328:8.4E-16 
36 329:6.7E-33 
36 323:4.6E-5 
322 389:5.4E-8 
36 324:3.8E-6 
36 325:4.3E-11 
45 46:6.6E-6 
36 326:3.3E-6 
21 99:6.6E-9 
322 385:3.6E-15 
36 320:3.3E-50 
322 386:1.6E-45 
36 321:5.8E-14 
36 322:4.2E-41 
322 388:1.4E-7 
322 381:2.7E-13 
322 382:4.0E-13 
322 383:2.3E-14 
322 384:1.7E-14 
60 469:1.8E-8 
60 467:2.3E-39 
60 468:1.2E-16 
85 187:4.2E-9 
13 361:3.4E-7 
85 188:1.3E-34 
85 182:1.3E-6 
36 478:2.4E-12 
36 479:6.2E-10 
60 465:1.9E-10 
36 474:6.3E-15 
60 466:6.1E-10 
60 463:1.1E-40 
60 464:6.0E-41 
60 461:1.5E-10 
60 462:4.0E-42 
36 472:2.7E-40 
60 460:2.5E-9 
60 458:3.2E-5 
60 459:2.2E-7 
60 456:1.9E-18 
60 457:5.8E-14 
85 176:2.1E-6 
85 177:1.5E-6 
85 174:7.0E-8 
85 175:9.8E-5 
85 172:8.9E-11 
85 173:1.5E-6 
36 466:1.3E-6 
36 467:7.6E-15 
36 468:5.3E-8 
85 178:3.0E-7 
36 469:1.6E-16 
36 462:1.7E-11 
60 454:1.9E-20 
36 463:9.8E-14 
60 455:8.2E-11 
36 464:1.1E-13 
60 452:2.3E-7 
36 465:1.7E-6 
60 453:5.1E-18 
60 450:2.5E-17 
60 451:6.3E-12 
36 460:1.4E-12 
36 461:1.3E-6 
60 449:1.3E-11 
36 490:3.6E-34 
60 447:2.1E-20 
60 448:3.2E-14 
60 445:1.8E-19 
60 446:1.6E-20 
13 387:3.7E-26 
36 495:1.7E-15 
60 443:9.5E-5 
60 444:8.5E-46 
60 441:4.1E-9 
60 442:4.8E-13 
36 492:1.3E-16 
60 440:2.8E-5 
36 493:8.4E-8 
85 190:6.5E-5 
85 191:1.0E-5 
60 438:3.3E-8 
60 439:2.2E-42 
60 436:2.9E-15 
60 435:3.1E-10 
85 198:6.4E-7 
13 394:4.6E-28 
85 199:3.8E-7 
85 196:3.2E-10 
85 197:4.2E-10 
85 194:5.1E-33 
85 195:9.2E-35 
85 192:3.5E-6 
85 193:1.1E-5 
36 488:1.0E-10 
36 489:6.5E-11 
36 484:3.2E-13 
60 432:1.2E-7 
36 485:6.3E-9 
60 433:9.7E-8 
36 486:4.9E-16 
60 430:8.7E-9 
36 487:2.4E-12 
60 431:9.4E-9 
36 480:1.8E-11 
60 429:1.1E-13 
60 427:7.5E-54 
169 197:5.0E-63 
13 327:9.8E-5 
169 198:1.3E-6 
60 425:2.6E-10 
169 195:6.0E-17 
169 196:2.2E-63 
60 423:2.4E-13 
169 193:3.0E-15 
199 495:1.1E-5 
60 424:4.8E-30 
169 194:9.1E-18 
85 143:6.4E-8 
85 144:3.7E-5 
85 141:3.7E-35 
85 142:7.1E-33 
85 140:5.2E-7 
85 149:5.7E-9 
85 147:1.2E-6 
85 148:9.3E-7 
85 146:1.2E-6 
60 421:1.5E-15 
60 422:9.6E-41 
60 418:6.9E-36 
199 486:3.0E-5 
60 419:3.6E-35 
60 416:6.7E-34 
60 414:5.7E-62 
199 482:1.8E-42 
199 483:4.6E-43 
60 412:5.5E-12 
60 413:4.8E-5 
85 132:5.0E-30 
85 130:1.7E-6 
85 131:9.2E-30 
85 138:4.4E-7 
85 136:6.2E-6 
85 134:1.5E-31 
60 410:1.7E-5 
60 411:8.9E-15 
199 492:1.2E-9 
60 408:3.4E-14 
60 405:1.2E-11 
60 406:1.3E-11 
60 403:7.3E-12 
60 401:2.0E-11 
60 402:5.3E-5 
85 165:5.3E-6 
85 166:6.1E-7 
13 341:5.9E-29 
85 164:1.2E-8 
85 161:3.2E-7 
13 343:4.4E-5 
85 162:5.0E-6 
60 409:3.1E-12 
85 160:1.0E-9 
85 169:2.8E-10 
85 167:2.7E-8 
85 168:4.0E-6 
60 400:7.5E-12 
13 357:7.3E-5 
85 154:2.8E-11 
85 155:5.6E-11 
85 152:1.1E-29 
85 153:1.9E-5 
85 150:7.6E-9 
13 355:1.4E-5 
85 158:1.7E-9 
85 159:2.9E-28 
85 156:1.2E-7 
85 157:1.7E-33 
176 350:5.8E-13 
176 340:4.7E-8 
176 342:1.5E-45 
176 343:8.6E-13 
176 344:1.3E-12 
227 286:5.1E-6 
176 345:3.0E-12 
227 287:3.0E-7 
176 346:3.7E-12 
176 347:8.2E-13 
227 289:8.3E-8 
176 348:3.1E-12 
176 349:1.8E-12 
227 285:3.4E-7 
227 281:6.7E-9 
176 360:8.8E-12 
176 361:1.4E-14 
176 351:1.2E-7 
176 352:5.7E-9 
176 353:1.3E-52 
176 354:1.6E-6 
176 355:1.4E-14 
176 356:5.1E-13 
176 357:2.0E-13 
176 358:5.3E-13 
176 359:1.9E-13 
169 170:1.8E-7 
227 274:1.0E-5 
169 177:2.9E-12 
169 175:2.2E-51 
169 176:2.7E-59 
169 173:1.2E-11 
169 174:5.4E-61 
169 171:2.2E-11 
169 172:6.6E-62 
176 370:1.1E-7 
169 179:1.2E-7 
176 371:4.2E-49 
176 372:7.1E-8 
176 362:9.9E-13 
176 363:3.6E-14 
176 364:2.9E-13 
176 365:1.4E-5 
176 366:2.1E-50 
176 367:3.6E-13 
227 265:1.4E-6 
176 368:2.6E-7 
227 266:6.4E-7 
176 369:1.3E-12 
169 180:1.7E-7 
169 181:1.1E-6 
169 188:1.3E-16 
169 186:2.0E-7 
169 187:1.3E-8 
169 184:9.5E-7 
169 185:4.5E-7 
169 182:4.3E-8 
169 183:1.2E-6 
176 380:2.8E-12 
176 381:6.7E-12 
176 382:1.8E-12 
176 383:2.9E-13 
176 373:9.6E-48 
176 374:6.4E-13 
176 375:1.1E-13 
227 259:4.2E-7 
176 376:9.4E-13 
176 377:1.5E-7 
176 378:5.8E-7 
227 256:9.3E-6 
169 191:3.3E-43 
169 192:8.4E-11 
176 390:2.1E-12 
176 391:3.1E-12 
176 392:2.5E-12 
176 393:4.0E-12 
176 384:1.3E-14 
176 385:5.3E-13 
176 386:1.8E-46 
176 388:3.8E-7 
176 389:5.2E-9 
60 490:8.2E-13 
176 395:8.2E-8 
60 491:2.0E-10 
176 396:4.9E-37 
176 398:5.1E-45 
176 399:6.2E-25 
60 494:2.0E-9 
60 495:1.2E-9 
60 492:1.5E-41 
60 493:2.6E-22 
60 489:8.3E-6 
60 480:5.3E-14 
60 487:1.0E-11 
60 488:6.6E-6 
60 485:3.3E-13 
60 486:1.9E-24 
60 483:3.5E-6 
60 484:6.4E-20 
60 481:1.3E-9 
60 482:8.0E-7 
60 478:2.8E-8 
60 479:2.2E-6 
227 297:1.5E-6 
60 476:1.2E-6 
227 293:1.9E-7 
227 294:3.9E-6 
60 474:5.6E-10 
227 295:1.5E-6 
60 475:2.5E-8 
60 472:3.5E-9 
227 292:6.9E-9 
204 221:4.3E-9 
204 223:4.0E-8 
204 224:1.1E-21 
204 225:2.9E-8 
204 228:3.6E-9 
252 492:2.2E-6 
227 327:2.0E-6 
227 328:6.6E-6 
204 220:5.3E-9 
252 490:8.8E-7 
252 488:6.6E-5 
252 489:4.5E-5 
252 484:3.1E-6 
122 410:1.5E-20 
227 320:3.1E-6 
122 411:4.5E-6 
227 321:1.1E-6 
252 486:1.4E-6 
122 412:3.9E-5 
227 322:2.8E-5 
122 413:1.9E-21 
122 415:4.3E-19 
204 210:6.9E-9 
204 211:5.8E-36 
204 212:4.0E-36 
204 213:2.3E-22 
204 215:6.3E-8 
204 216:5.2E-8 
227 316:3.5E-6 
227 318:4.5E-6 
227 319:2.4E-8 
122 420:1.5E-17 
252 495:1.7E-8 
122 422:4.6E-5 
122 423:3.5E-6 
227 311:2.2E-6 
122 424:6.3E-5 
204 218:3.4E-25 
122 428:2.0E-10 
122 429:6.6E-7 
204 205:2.7E-7 
204 206:8.6E-9 
252 470:3.3E-15 
252 472:7.4E-8 
227 305:4.1E-8 
227 308:6.7E-7 
227 301:5.3E-7 
252 466:2.3E-5 
227 302:5.7E-71 
252 467:6.0E-5 
227 303:5.0E-6 
227 304:1.4E-5 
252 469:2.4E-10 
252 462:1.1E-6 
176 400:4.2E-45 
252 463:5.5E-6 
176 401:4.7E-8 
252 464:1.0E-5 
252 465:6.4E-5 
176 403:4.7E-5 
204 207:7.4E-9 
176 405:2.5E-8 
176 406:3.9E-5 
176 408:6.3E-6 
176 409:4.3E-32 
252 480:7.6E-6 
252 481:2.1E-7 
252 478:2.8E-7 
176 410:6.6E-7 
176 411:6.7E-31 
122 400:1.2E-7 
176 412:5.9E-41 
252 475:1.4E-5 
122 401:7.9E-8 
176 413:2.4E-7 
176 414:5.1E-14 
176 415:7.5E-5 
122 405:1.2E-5 
176 418:8.2E-5 
122 409:2.2E-5 
227 369:1.1E-5 
122 452:2.2E-8 
176 421:3.0E-12 
227 363:5.5E-6 
176 422:1.3E-11 
227 364:1.2E-5 
122 455:5.4E-7 
176 423:3.9E-26 
176 424:7.6E-11 
122 457:9.0E-9 
227 360:6.4E-5 
176 427:5.3E-14 
227 361:5.8E-8 
176 428:6.3E-7 
176 429:3.0E-45 
322 408:1.4E-8 
322 409:4.0E-33 
122 470:1.2E-21 
227 356:7.5E-5 
227 357:1.6E-6 
322 405:5.6E-10 
176 430:3.6E-13 
227 358:1.1E-5 
322 406:4.8E-6 
176 431:1.0E-11 
227 359:4.9E-5 
176 432:2.2E-14 
322 400:2.9E-45 
227 353:3.1E-5 
322 401:9.1E-6 
176 435:1.2E-7 
227 355:1.1E-6 
322 403:9.0E-6 
176 436:2.9E-10 
122 469:1.3E-7 
176 438:8.1E-10 
176 439:2.4E-13 
322 419:4.5E-7 
227 345:8.6E-6 
322 415:8.1E-5 
227 346:2.3E-5 
322 416:3.7E-6 
176 441:9.7E-13 
122 430:7.0E-7 
176 442:3.7E-11 
322 418:9.1E-9 
122 431:3.7E-8 
322 411:1.5E-34 
122 432:9.1E-6 
176 444:5.0E-13 
227 342:6.0E-7 
322 412:4.3E-46 
176 445:7.3E-8 
227 343:8.8E-7 
322 413:1.3E-7 
227 344:2.5E-6 
322 414:4.9E-14 
122 435:5.3E-5 
176 448:1.8E-7 
176 449:4.9E-10 
122 438:2.2E-6 
322 410:3.2E-7 
227 339:4.6E-6 
176 460:4.1E-11 
176 450:1.4E-8 
176 451:6.9E-11 
322 427:1.8E-15 
176 452:1.0E-5 
227 336:9.1E-6 
322 428:1.0E-6 
122 441:4.8E-8 
227 337:1.2E-5 
322 429:9.4E-45 
176 454:1.6E-5 
227 330:2.8E-7 
322 422:1.4E-13 
176 455:2.1E-25 
227 331:5.3E-5 
322 423:6.9E-25 
176 456:1.4E-16 
322 424:7.2E-7 
176 457:1.6E-10 
176 459:9.9E-8 
322 421:6.4E-17 
85 100:5.6E-9 
85 107:9.1E-15 
85 108:4.4E-8 
322 438:1.6E-12 
85 105:1.1E-21 
122 495:2.1E-6 
322 439:5.6E-15 
85 106:1.6E-5 
85 103:4.9E-6 
85 104:3.1E-7 
85 101:1.9E-8 
322 435:1.6E-8 
85 102:2.3E-7 
322 436:1.4E-11 
322 430:1.0E-15 
322 431:2.0E-14 
322 432:2.3E-14 
85 109:5.7E-8 
322 448:9.2E-9 
322 449:1.8E-8 
322 444:3.8E-14 
322 445:1.3E-6 
322 441:2.0E-15 
322 442:6.0E-13 
13 305:4.6E-6 
13 307:3.7E-30 
13 308:5.0E-5 
85 121:6.3E-9 
85 120:3.6E-9 
36 408:1.3E-6 
36 409:2.3E-41 
13 300:1.1E-28 
122 481:2.8E-6 
85 129:9.5E-6 
322 459:6.3E-9 
36 416:2.6E-6 
122 472:5.2E-7 
85 127:1.0E-30 
36 418:8.0E-8 
36 411:4.6E-41 
85 125:9.7E-8 
322 455:5.6E-24 
36 412:1.1E-49 
85 126:4.9E-8 
322 456:5.8E-18 
36 413:7.5E-6 
85 123:8.0E-8 
322 457:9.2E-11 
36 414:8.3E-18 
85 124:3.6E-32 
122 478:3.8E-7 
322 451:2.2E-8 
322 452:3.1E-6 
36 410:4.0E-6 
322 450:3.1E-5 
13 319:1.7E-7 
85 111:2.1E-8 
122 490:1.0E-5 
36 405:2.9E-11 
36 406:2.7E-5 
85 116:2.9E-6 
85 117:4.4E-7 
36 400:4.4E-42 
85 114:9.9E-7 
122 486:1.6E-6 
322 466:2.7E-8 
36 401:5.6E-5 
85 115:1.2E-5 
322 467:2.0E-14 
85 112:2.7E-24 
122 488:4.6E-5 
36 403:2.3E-5 
122 489:2.6E-5 
322 469:3.8E-18 
322 462:1.0E-8 
322 463:1.9E-10 
322 464:1.5E-12 
322 465:3.1E-8 
322 460:1.5E-12 
322 461:2.8E-8 
36 438:6.2E-10 
36 439:6.6E-13 
322 478:2.8E-14 
36 435:1.3E-10 
322 479:8.1E-14 
36 436:1.2E-13 
36 430:1.6E-12 
322 474:1.0E-11 
36 431:8.7E-11 
36 432:3.6E-13 
322 472:8.2E-36 
322 490:1.3E-25 
36 419:1.4E-7 
36 427:1.5E-19 
36 428:4.9E-6 
36 429:1.0E-49 
36 422:2.6E-12 
322 488:2.5E-9 
36 423:5.3E-29 
322 489:2.4E-9 
36 424:1.9E-11 
36 425:3.7E-5 
322 484:1.2E-14 
322 485:1.7E-7 
322 486:1.3E-15 
36 421:6.3E-16 
322 487:2.2E-12 
322 480:2.1E-14 
36 459:5.0E-9 
36 455:1.1E-25 
36 456:1.2E-17 
36 457:2.5E-7 
36 451:5.3E-9 
322 495:1.5E-17 
36 452:1.5E-6 
36 453:5.0E-5 
322 491:1.6E-5 
322 492:6.5E-16 
322 493:1.9E-7 
36 448:5.0E-11 
36 449:1.4E-7 
36 444:5.5E-16 
36 445:6.5E-9 
36 441:3.0E-14 
36 442:8.1E-15 
60 348:7.4E-55 
60 349:2.1E-57 
60 346:1.5E-52 
60 347:3.3E-57 
36 118:1.3E-5 
36 114:3.2E-40 
36 115:8.7E-38 
36 116:5.9E-37 
36 117:3.0E-32 
59 464:3.1E-5 
12 440:1.2E-48 
36 110:3.6E-5 
60 344:6.3E-55 
60 345:1.2E-54 
36 112:4.9E-11 
59 467:1.8E-5 
60 342:6.0E-13 
36 113:3.6E-5 
60 343:4.8E-57 
12 444:7.0E-5 
60 340:1.7E-6 
12 443:4.7E-49 
60 339:2.1E-61 
60 337:4.2E-10 
60 338:3.2E-13 
60 335:2.9E-11 
60 336:8.2E-57 
85 297:1.4E-7 
85 298:1.4E-9 
85 295:4.8E-31 
85 296:3.5E-7 
85 293:1.1E-24 
85 294:1.4E-29 
85 291:6.0E-6 
85 292:4.1E-25 
36 107:6.8E-16 
36 108:2.4E-42 
36 109:6.2E-39 
12 458:4.3E-49 
59 471:3.1E-42 
36 103:4.1E-26 
36 104:2.6E-23 
59 473:7.1E-44 
36 105:8.1E-10 
85 299:1.6E-8 
36 106:7.3E-16 
59 476:6.5E-38 
59 477:2.2E-47 
60 334:1.9E-10 
36 101:1.9E-22 
60 331:1.2E-11 
12 450:2.3E-6 
36 102:1.8E-14 
60 332:7.4E-6 
60 330:8.1E-13 
60 328:7.6E-56 
60 329:7.5E-15 
60 326:4.4E-5 
60 327:3.6E-58 
60 324:1.7E-5 
60 325:1.8E-33 
36 136:2.4E-5 
59 440:2.0E-41 
36 138:4.5E-6 
36 139:3.6E-6 
36 132:1.6E-14 
59 443:4.2E-48 
60 322:3.5E-14 
59 444:1.6E-5 
60 323:2.4E-5 
36 134:1.3E-17 
60 320:1.1E-11 
12 461:1.4E-7 
36 135:1.1E-5 
60 321:8.0E-58 
12 466:1.2E-7 
12 464:3.2E-5 
36 130:8.7E-6 
12 465:7.9E-8 
36 131:1.6E-16 
60 319:2.4E-33 
60 317:5.9E-55 
60 318:6.5E-55 
60 316:1.7E-12 
60 313:9.1E-6 
60 314:1.8E-12 
36 129:1.7E-34 
36 125:1.8E-44 
59 450:1.8E-6 
36 126:2.5E-40 
36 127:2.2E-16 
36 128:7.5E-7 
59 453:3.3E-5 
12 473:2.4E-42 
59 454:4.4E-5 
60 311:1.6E-11 
36 122:2.4E-5 
12 471:1.8E-40 
36 123:8.7E-11 
36 124:1.7E-15 
60 310:1.4E-5 
12 477:9.0E-48 
59 458:1.3E-43 
12 478:1.2E-5 
12 476:3.0E-49 
60 308:2.9E-63 
60 309:2.5E-6 
60 306:1.6E-14 
60 307:6.2E-5 
60 304:2.4E-59 
60 305:1.5E-34 
60 302:8.8E-9 
60 303:3.6E-63 
85 264:4.1E-14 
85 262:4.1E-14 
85 263:1.3E-6 
85 261:1.0E-5 
12 404:5.2E-49 
12 402:1.0E-49 
36 158:2.8E-53 
85 268:6.4E-8 
36 159:2.3E-19 
85 269:1.4E-5 
85 266:5.1E-28 
12 407:7.8E-23 
36 154:1.1E-51 
59 421:9.5E-5 
60 300:4.7E-5 
36 155:1.1E-58 
60 301:2.1E-63 
36 156:4.0E-46 
36 157:2.3E-18 
36 150:7.0E-50 
36 151:1.0E-6 
59 426:2.7E-40 
36 152:1.3E-19 
145 397:1.3E-7 
145 398:4.1E-10 
145 399:6.9E-10 
145 393:9.1E-11 
145 395:1.2E-6 
145 396:1.1E-11 
85 251:9.6E-10 
85 250:6.2E-9 
85 259:7.5E-35 
12 414:3.3E-7 
36 147:2.3E-6 
36 148:2.5E-10 
12 417:4.8E-45 
36 149:4.9E-42 
59 430:8.5E-5 
85 255:1.8E-6 
85 256:3.1E-10 
36 143:4.6E-11 
36 144:6.7E-14 
59 433:6.6E-46 
36 145:2.2E-9 
59 434:3.8E-46 
36 146:3.8E-13 
36 140:5.3E-7 
59 437:3.5E-44 
36 141:6.0E-18 
36 142:2.3E-12 
59 439:4.2E-6 
145 386:2.6E-10 
36 170:4.1E-6 
145 388:2.0E-6 
36 171:1.4E-10 
145 382:5.7E-10 
145 383:1.9E-10 
145 384:6.4E-13 
145 385:3.9E-11 
85 286:7.0E-31 
85 287:4.2E-32 
85 284:1.2E-7 
85 285:1.3E-8 
85 282:9.2E-8 
85 283:2.1E-7 
85 280:4.0E-5 
85 281:1.9E-10 
12 426:4.7E-46 
85 288:5.7E-9 
85 289:7.1E-25 
36 176:7.9E-41 
36 177:9.0E-6 
145 390:7.4E-12 
145 391:3.4E-10 
36 179:2.4E-7 
59 402:4.1E-49 
145 392:3.3E-9 
36 172:1.4E-50 
36 173:1.9E-11 
59 404:2.7E-47 
36 174:1.6E-42 
12 421:5.2E-5 
36 175:4.8E-41 
59 407:1.7E-17 
145 375:2.6E-11 
145 376:3.5E-13 
145 377:2.5E-6 
36 160:3.1E-46 
145 371:2.6E-10 
145 372:7.0E-5 
145 373:1.3E-10 
145 374:7.0E-12 
85 273:3.7E-9 
85 274:1.6E-6 
85 271:3.6E-7 
85 272:1.6E-8 
85 270:1.2E-7 
12 437:1.7E-50 
36 169:3.9E-57 
85 279:2.7E-8 
12 439:8.3E-6 
85 278:3.2E-8 
36 165:2.1E-6 
12 430:3.1E-8 
36 166:3.0E-6 
36 167:7.4E-13 
145 380:3.6E-9 
36 168:7.8E-6 
145 381:1.9E-9 
12 433:9.4E-58 
36 161:7.7E-54 
59 414:1.9E-6 
12 434:6.4E-48 
36 162:4.0E-49 
12 431:1.3E-5 
36 163:1.7E-10 
12 432:9.6E-5 
36 164:6.7E-8 
59 417:5.1E-42 
145 364:3.0E-12 
36 191:1.4E-33 
36 192:4.4E-9 
145 366:2.6E-11 
36 193:2.2E-15 
145 367:1.0E-12 
145 360:5.5E-10 
145 361:7.7E-10 
145 362:5.9E-10 
145 363:2.3E-11 
145 368:1.6E-5 
145 369:1.5E-10 
176 461:4.5E-8 
176 462:1.0E-8 
176 463:4.9E-10 
176 464:4.2E-13 
176 465:3.5E-7 
176 466:8.0E-8 
176 467:5.2E-14 
36 198:1.7E-5 
176 469:2.3E-15 
36 194:4.0E-19 
36 195:2.5E-18 
36 196:7.3E-47 
36 197:3.7E-46 
145 353:3.4E-10 
36 180:3.1E-7 
36 181:1.3E-5 
145 355:3.4E-13 
36 182:4.0E-5 
145 356:1.4E-12 
145 350:6.4E-10 
145 352:2.8E-6 
145 357:5.1E-12 
145 358:1.6E-12 
176 480:1.5E-12 
145 359:1.6E-11 
176 472:7.8E-32 
176 474:1.6E-9 
176 478:2.7E-12 
176 479:8.7E-10 
36 187:4.7E-8 
36 188:7.3E-19 
36 189:2.8E-5 
36 183:4.4E-5 
36 184:1.4E-5 
36 185:3.9E-6 
36 186:2.7E-6 
145 342:1.3E-10 
145 343:4.2E-12 
145 344:6.7E-13 
145 345:1.5E-10 
145 346:2.2E-11 
176 490:2.1E-28 
145 347:1.3E-11 
145 348:4.3E-10 
176 492:5.4E-12 
145 349:1.1E-11 
176 493:9.0E-6 
176 484:1.5E-12 
176 486:8.4E-15 
176 487:2.1E-10 
176 488:1.6E-8 
176 489:1.3E-8 
298 394:7.0E-72 
145 331:3.2E-10 
145 332:7.3E-5 
298 391:2.4E-6 
298 392:7.4E-6 
145 330:1.3E-10 
145 339:3.3E-11 
145 335:2.0E-11 
145 336:3.0E-11 
145 337:8.8E-12 
145 338:1.2E-10 
60 391:5.0E-61 
60 392:5.1E-58 
176 495:1.9E-15 
60 390:1.5E-55 
60 399:9.0E-9 
298 387:9.5E-48 
60 397:2.8E-8 
60 398:2.2E-11 
60 395:1.3E-29 
298 383:7.6E-7 
60 396:1.6E-13 
298 384:9.4E-7 
60 393:1.4E-49 
298 385:4.4E-5 
60 394:3.3E-6 
145 320:1.3E-10 
145 321:8.6E-9 
251 404:7.2E-46 
145 322:3.2E-12 
145 323:3.7E-6 
251 402:1.4E-51 
145 328:7.0E-11 
145 329:3.5E-12 
251 407:4.8E-22 
145 325:2.0E-7 
145 327:3.1E-12 
60 380:1.2E-57 
60 381:4.9E-59 
60 388:5.7E-5 
60 389:5.2E-6 
12 482:1.5E-42 
60 386:2.0E-11 
12 483:2.2E-43 
60 384:3.4E-60 
60 385:3.3E-56 
60 382:9.0E-57 
60 383:7.7E-62 
251 414:5.6E-6 
145 311:2.1E-13 
12 492:1.1E-7 
145 317:1.9E-11 
145 318:8.9E-11 
145 319:3.7E-11 
145 313:7.4E-5 
145 314:2.3E-12 
145 316:4.2E-10 
251 417:4.8E-48 
60 370:1.7E-5 
12 495:1.9E-6 
60 377:2.1E-5 
60 375:1.2E-56 
60 376:2.5E-56 
60 373:1.2E-11 
60 374:9.4E-58 
60 371:6.9E-12 
60 372:4.7E-5 
145 301:1.4E-13 
60 369:3.0E-55 
145 306:3.2E-12 
145 308:3.5E-13 
145 309:1.8E-5 
145 302:2.2E-7 
145 303:1.9E-11 
145 304:1.0E-7 
145 305:8.1E-10 
60 366:4.7E-14 
60 367:1.4E-56 
60 364:5.0E-50 
60 365:8.3E-12 
60 362:7.3E-54 
60 363:1.9E-56 
60 360:2.7E-53 
60 361:1.5E-34 
60 359:6.0E-57 
60 357:8.9E-57 
60 358:5.2E-56 
60 355:2.4E-61 
60 356:5.0E-58 
60 353:7.6E-11 
60 351:3.0E-11 
60 350:2.6E-54 
251 327:3.1E-6 
228 495:1.1E-16 
251 321:5.2E-5 
228 492:5.6E-16 
228 493:1.6E-7 
228 490:1.4E-27 
251 328:1.3E-5 
228 491:3.9E-5 
298 458:1.5E-50 
298 450:1.2E-6 
251 339:3.5E-6 
251 341:1.0E-61 
298 443:1.6E-47 
298 440:1.1E-42 
251 304:2.9E-5 
251 305:1.2E-7 
370 409:1.2E-5 
251 303:2.8E-7 
251 300:1.6E-63 
251 301:7.5E-8 
370 400:8.4E-8 
370 401:2.3E-6 
251 308:3.8E-8 
251 307:9.8E-69 
298 439:8.4E-5 
298 437:2.2E-48 
298 433:1.4E-48 
298 434:4.1E-43 
370 418:6.6E-5 
370 419:7.7E-5 
370 410:2.6E-20 
370 411:2.7E-6 
370 412:3.4E-6 
370 413:7.0E-22 
251 319:5.3E-8 
370 415:2.3E-16 
251 317:1.3E-5 
370 416:6.6E-5 
251 318:1.3E-5 
298 426:3.4E-55 
370 420:1.9E-20 
298 421:3.2E-6 
298 422:1.5E-5 
228 452:7.6E-7 
228 450:3.3E-6 
228 451:5.7E-10 
251 369:1.2E-5 
228 456:8.1E-17 
228 457:1.5E-10 
251 367:1.8E-5 
251 364:3.8E-5 
228 455:1.1E-30 
251 374:6.1E-5 
228 459:1.2E-7 
298 495:1.9E-5 
228 463:3.2E-12 
228 464:1.8E-14 
228 461:2.0E-8 
228 462:1.0E-10 
298 492:2.8E-7 
228 467:5.9E-15 
228 468:1.7E-6 
228 465:9.7E-8 
251 375:1.4E-5 
228 466:1.9E-8 
251 376:3.4E-5 
228 460:6.2E-12 
251 384:1.0E-6 
251 385:9.1E-6 
228 469:5.1E-17 
251 382:1.6E-6 
251 383:1.5E-6 
251 380:4.5E-7 
298 482:5.1E-43 
251 381:3.9E-7 
298 483:1.7E-43 
228 474:1.9E-11 
251 349:6.3E-6 
228 472:1.5E-35 
251 346:8.3E-5 
251 347:5.0E-5 
228 478:1.7E-13 
251 344:3.2E-5 
228 479:4.2E-11 
251 345:7.0E-6 
251 343:2.4E-6 
298 476:1.2E-38 
298 477:2.1E-38 
298 471:2.4E-39 
298 473:4.1E-39 
228 485:9.0E-6 
251 359:7.5E-5 
228 486:5.1E-16 
251 357:3.4E-6 
228 484:4.8E-13 
251 358:5.5E-5 
228 489:4.6E-9 
251 355:9.8E-9 
251 356:2.1E-5 
228 487:1.6E-12 
228 488:5.4E-9 
228 480:7.7E-12 
298 469:8.7E-6 
251 362:5.0E-5 
298 464:1.5E-8 
298 465:7.6E-6 
298 466:1.8E-5 
251 361:1.1E-7 
298 467:2.7E-9 
298 461:1.8E-5 
298 463:7.6E-5 
228 412:3.1E-46 
228 413:2.6E-7 
228 410:2.9E-7 
228 411:6.2E-37 
85 220:5.1E-9 
85 221:1.2E-8 
370 467:6.7E-5 
370 469:1.1E-8 
85 228:1.9E-10 
122 130:2.6E-8 
85 226:1.8E-7 
370 470:5.8E-16 
85 227:2.1E-7 
122 133:4.9E-41 
370 472:6.1E-8 
85 225:5.5E-10 
122 135:1.8E-23 
85 222:1.7E-5 
122 136:2.1E-7 
85 223:4.4E-8 
122 138:6.7E-8 
228 416:1.2E-5 
122 139:4.3E-24 
228 414:5.7E-15 
228 415:8.2E-5 
228 418:7.9E-7 
228 419:1.9E-6 
228 423:3.3E-29 
228 424:4.1E-10 
228 421:1.0E-13 
228 422:2.4E-14 
85 210:4.3E-10 
370 478:2.3E-8 
122 150:1.3E-6 
122 151:4.5E-23 
85 217:2.5E-7 
122 141:1.4E-5 
370 480:5.3E-5 
85 215:1.2E-6 
122 143:3.9E-5 
370 481:4.7E-7 
85 216:6.7E-7 
122 144:9.7E-7 
122 145:3.2E-6 
85 214:8.1E-9 
122 146:2.6E-6 
370 484:3.5E-5 
122 147:3.2E-5 
370 486:2.4E-6 
122 149:4.1E-7 
228 427:1.3E-16 
228 428:4.8E-8 
85 219:7.4E-7 
228 429:2.7E-55 
228 430:4.3E-13 
228 431:1.7E-13 
228 435:3.8E-8 
228 432:1.7E-14 
251 387:7.3E-44 
85 242:4.4E-6 
85 243:2.7E-6 
370 488:7.3E-6 
85 240:1.2E-8 
370 489:4.9E-6 
85 241:5.5E-6 
370 490:6.3E-7 
370 492:4.7E-6 
85 249:9.0E-26 
85 247:1.3E-8 
370 495:3.7E-8 
85 244:6.3E-7 
85 245:3.3E-7 
228 438:3.9E-11 
228 439:6.3E-14 
228 436:3.5E-10 
251 394:9.4E-70 
251 391:7.8E-6 
251 392:6.2E-6 
251 390:5.0E-5 
228 441:1.9E-11 
228 442:5.2E-12 
228 445:2.3E-8 
228 444:1.5E-11 
85 231:7.2E-19 
85 230:2.4E-9 
85 239:7.1E-7 
85 238:2.6E-7 
85 236:1.2E-8 
122 125:2.9E-6 
122 126:9.1E-6 
228 449:1.0E-8 
122 128:4.6E-27 
122 129:2.0E-6 
228 448:5.6E-9 
370 429:9.2E-8 
370 423:1.0E-5 
122 180:3.6E-23 
122 181:7.9E-26 
122 182:2.8E-8 
122 183:9.6E-31 
370 427:3.8E-5 
122 184:4.5E-26 
370 428:7.4E-13 
122 174:2.7E-7 
298 417:4.1E-49 
122 175:4.0E-7 
122 176:3.2E-7 
122 177:2.5E-5 
122 179:1.7E-22 
298 414:1.6E-6 
370 430:3.1E-6 
370 431:2.9E-6 
370 432:6.8E-7 
122 191:3.0E-6 
370 435:2.8E-5 
122 192:2.0E-5 
122 193:6.2E-6 
370 438:3.8E-7 
487 488:3.8E-6 
487 489:6.0E-6 
122 185:9.9E-25 
122 186:3.4E-23 
298 407:1.4E-22 
122 187:5.7E-11 
298 402:1.1E-51 
298 404:4.7E-48 
370 441:1.7E-9 
487 490:5.9E-19 
487 495:1.9E-26 
487 493:8.4E-6 
487 494:7.0E-5 
487 492:5.4E-10 
370 444:4.8E-5 
122 160:4.4E-7 
122 161:1.3E-6 
122 162:1.7E-6 
85 206:7.5E-10 
85 207:2.0E-10 
122 154:4.2E-7 
59 482:2.6E-35 
122 155:1.2E-6 
59 483:4.5E-45 
85 202:3.5E-5 
122 156:4.2E-7 
85 203:4.6E-33 
85 200:1.3E-9 
122 158:1.5E-6 
370 452:6.7E-9 
85 201:1.7E-8 
85 208:3.7E-8 
85 209:1.7E-5 
228 401:2.7E-7 
228 400:1.7E-53 
370 455:1.3E-6 
370 457:3.8E-9 
122 170:8.1E-23 
122 171:2.3E-8 
122 172:1.1E-6 
122 163:2.3E-8 
59 491:6.5E-5 
122 164:5.1E-10 
59 492:6.4E-8 
122 165:1.7E-8 
59 493:2.1E-5 
122 166:3.7E-8 
122 167:3.4E-7 
59 495:6.8E-7 
122 168:1.5E-7 
370 462:1.3E-5 
122 169:1.5E-6 
370 463:1.2E-5 
370 464:7.3E-5 
228 405:8.7E-10 
228 406:7.7E-7 
228 403:6.3E-7 
228 409:1.1E-38 
228 408:9.7E-7 
60 229:1.1E-9 
60 227:5.5E-9 
60 228:3.0E-13 
60 225:1.4E-13 
60 226:1.1E-9 
12 327:8.1E-8 
36 239:9.4E-40 
36 235:2.9E-6 
36 236:2.8E-45 
59 341:1.6E-40 
36 237:2.6E-5 
36 238:1.7E-34 
59 343:2.6E-8 
36 231:2.3E-14 
59 344:4.8E-8 
60 223:2.1E-14 
36 232:1.9E-6 
59 345:1.5E-6 
36 233:2.2E-5 
59 346:2.5E-6 
60 221:6.3E-15 
36 234:1.7E-5 
59 347:2.8E-7 
60 222:6.7E-5 
59 348:1.5E-5 
59 349:7.9E-8 
60 220:9.6E-16 
36 230:3.6E-8 
60 219:5.2E-5 
60 216:4.3E-14 
60 217:4.0E-5 
60 214:1.3E-5 
60 215:3.4E-13 
36 228:6.8E-51 
12 339:1.7E-7 
36 224:4.6E-6 
36 225:1.2E-49 
36 226:5.0E-8 
36 227:7.2E-7 
36 220:3.5E-43 
59 355:2.1E-9 
60 212:4.0E-5 
36 221:8.6E-43 
59 356:8.9E-8 
60 213:5.9E-5 
59 357:2.9E-8 
60 210:6.8E-14 
36 223:1.4E-34 
59 358:8.1E-8 
59 359:3.2E-7 
59 319:4.9E-6 
60 207:1.0E-13 
60 205:1.3E-8 
60 206:4.0E-12 
60 203:8.2E-60 
60 204:1.4E-6 
122 196:1.0E-6 
122 197:4.3E-7 
0 199:9.1E-50 
122 198:1.0E-7 
36 258:7.4E-6 
36 259:1.4E-18 
12 341:2.3E-46 
60 201:3.1E-12 
36 254:6.7E-7 
60 202:1.9E-5 
36 255:6.7E-42 
36 256:1.3E-34 
60 200:1.9E-5 
36 250:8.2E-8 
59 327:3.0E-6 
36 252:7.9E-7 
36 246:2.1E-5 
36 247:1.7E-33 
36 248:5.5E-6 
36 249:6.0E-15 
36 242:3.3E-5 
36 243:2.7E-5 
36 245:8.6E-42 
36 240:6.4E-42 
59 339:4.0E-8 
12 355:3.2E-9 
36 241:2.3E-13 
85 385:2.7E-30 
85 386:1.6E-10 
85 383:2.6E-32 
85 384:4.6E-33 
85 381:1.7E-31 
85 382:1.5E-34 
85 380:1.7E-32 
0 178:3.8E-47 
85 389:7.2E-10 
36 275:9.3E-6 
59 300:2.3E-41 
36 276:7.7E-8 
59 301:4.4E-9 
59 303:1.8E-6 
59 305:9.4E-6 
36 273:4.9E-36 
36 274:6.7E-36 
59 307:3.5E-44 
59 308:1.2E-8 
85 374:1.9E-26 
0 190:3.5E-52 
85 375:1.3E-29 
0 192:1.7E-6 
85 373:3.1E-9 
0 194:1.6E-5 
85 371:7.2E-10 
0 195:9.7E-5 
0 188:9.3E-6 
85 376:2.9E-30 
36 264:7.1E-12 
36 265:3.0E-10 
36 266:1.4E-15 
36 260:8.8E-5 
36 261:6.3E-6 
36 262:9.5E-12 
59 317:2.5E-6 
36 263:8.0E-6 
59 318:1.1E-6 
36 290:1.4E-5 
36 291:2.7E-35 
36 292:1.1E-14 
0 153:1.4E-46 
12 305:4.7E-5 
0 155:4.1E-5 
12 303:1.3E-6 
12 304:1.7E-5 
0 157:4.1E-6 
0 158:2.5E-5 
12 307:5.7E-47 
12 308:1.3E-8 
36 297:6.1E-13 
12 301:9.4E-8 
36 293:9.6E-15 
36 294:2.1E-16 
36 295:8.5E-14 
12 300:4.3E-46 
36 296:2.0E-6 
36 281:1.1E-48 
145 492:8.5E-11 
145 493:4.0E-5 
145 494:5.5E-5 
145 495:1.9E-27 
85 396:5.3E-7 
85 397:7.8E-7 
85 394:3.6E-9 
85 395:1.2E-17 
85 392:6.3E-31 
85 393:1.8E-28 
85 390:1.0E-31 
85 391:1.3E-31 
0 165:6.7E-5 
0 166:1.8E-5 
0 168:8.9E-5 
0 169:2.5E-5 
85 398:6.0E-9 
12 319:3.7E-6 
36 286:3.4E-15 
438 439:1.1E-5 
36 287:1.3E-16 
36 288:4.9E-7 
36 289:6.8E-16 
36 285:1.8E-13 
145 485:3.5E-5 
145 486:5.5E-17 
145 487:7.4E-33 
145 488:5.4E-13 
145 484:4.1E-7 
145 489:1.5E-12 
145 490:1.3E-14 
145 491:4.9E-7 
145 474:1.9E-12 
145 475:2.9E-5 
145 477:5.1E-5 
145 472:1.3E-9 
145 478:7.0E-19 
145 479:8.8E-13 
60 292:1.3E-34 
60 293:3.6E-35 
60 291:3.7E-13 
60 298:7.6E-5 
60 299:2.7E-6 
60 296:2.7E-12 
60 297:1.3E-8 
60 294:7.4E-57 
60 295:1.6E-61 
145 463:4.1E-7 
145 464:4.8E-9 
145 460:2.5E-8 
145 462:2.5E-9 
145 467:6.3E-8 
145 468:9.7E-6 
145 469:1.7E-26 
60 281:5.2E-14 
60 282:8.8E-6 
60 280:6.3E-5 
60 289:2.5E-35 
60 287:3.1E-63 
60 288:3.3E-5 
60 285:5.9E-9 
60 286:6.4E-60 
60 283:6.0E-5 
145 455:3.5E-15 
145 456:2.3E-12 
145 459:2.8E-7 
60 270:6.2E-6 
60 278:1.3E-7 
60 279:2.2E-5 
60 276:2.3E-5 
60 274:2.0E-13 
60 272:5.1E-6 
60 273:1.1E-13 
145 441:2.6E-24 
145 442:1.6E-15 
228 296:4.8E-8 
145 444:8.2E-9 
228 297:1.2E-13 
145 440:2.0E-6 
228 290:3.4E-7 
228 291:2.0E-42 
145 445:8.6E-5 
228 294:8.4E-14 
145 446:6.2E-6 
228 295:7.0E-11 
228 292:1.0E-15 
145 448:3.5E-10 
228 293:6.1E-16 
12 364:1.2E-6 
60 268:8.5E-7 
12 361:2.7E-5 
60 265:5.7E-11 
60 266:4.3E-57 
60 263:8.7E-10 
60 264:1.1E-23 
60 261:2.3E-9 
60 262:8.2E-24 
145 430:2.4E-61 
145 431:7.2E-89 
145 432:2.8E-24 
60 258:1.9E-5 
60 259:1.5E-58 
145 438:6.9E-26 
145 439:1.8E-8 
145 435:3.8E-13 
145 436:7.8E-15 
60 256:3.5E-14 
60 257:3.5E-9 
60 254:2.0E-5 
60 255:1.1E-12 
60 252:2.6E-6 
60 250:8.5E-6 
60 251:7.5E-7 
145 421:9.4E-16 
145 422:3.1E-5 
12 381:1.5E-6 
60 249:8.1E-37 
12 382:8.3E-7 
60 247:8.4E-14 
12 380:7.0E-6 
60 248:6.6E-5 
145 427:2.7E-10 
145 429:9.4E-11 
145 423:2.0E-10 
145 424:4.8E-5 
145 425:6.7E-8 
60 245:8.7E-13 
60 246:1.8E-5 
12 383:4.5E-7 
60 243:1.3E-9 
12 384:5.0E-8 
60 244:1.3E-5 
60 241:3.8E-7 
60 242:8.3E-9 
12 387:1.3E-45 
60 240:4.6E-14 
145 411:3.0E-13 
12 392:1.0E-6 
60 238:3.2E-14 
12 393:1.9E-6 
60 239:6.8E-12 
60 236:5.2E-13 
12 391:8.8E-7 
60 237:2.8E-5 
145 416:1.3E-8 
145 418:1.5E-8 
145 419:6.4E-9 
145 412:9.3E-10 
145 414:2.2E-10 
60 234:1.0E-5 
60 235:1.7E-6 
12 394:7.5E-46 
60 232:1.4E-5 
60 230:1.4E-5 
60 231:1.5E-30 
228 375:3.1E-14 
228 376:7.5E-14 
228 373:7.5E-63 
145 400:1.1E-10 
228 374:2.0E-12 
251 443:7.6E-47 
251 444:3.1E-5 
228 377:5.9E-8 
228 378:1.5E-7 
145 405:1.2E-7 
145 406:1.3E-6 
145 408:6.8E-8 
228 371:6.4E-67 
228 372:2.9E-8 
145 403:6.5E-7 
145 404:4.1E-6 
228 370:6.8E-8 
205 262:1.9E-8 
145 409:6.2E-12 
251 450:2.3E-9 
205 266:1.6E-9 
205 267:1.2E-5 
205 264:2.7E-8 
205 265:7.2E-83 
228 386:7.4E-62 
251 458:6.1E-50 
228 384:1.0E-14 
228 385:7.8E-14 
228 388:1.8E-7 
228 389:4.2E-9 
251 453:7.8E-5 
228 382:3.8E-11 
228 383:1.9E-12 
228 380:1.2E-12 
228 381:3.2E-11 
205 252:4.3E-7 
205 250:3.6E-5 
205 259:1.5E-9 
205 258:3.0E-6 
205 255:2.9E-15 
205 256:7.5E-13 
205 253:2.3E-6 
205 254:2.2E-7 
228 397:9.3E-8 
228 398:1.2E-61 
251 426:7.0E-55 
228 395:2.4E-9 
251 423:6.4E-5 
228 396:3.6E-41 
251 421:3.9E-6 
228 399:1.6E-21 
228 390:4.2E-13 
228 393:8.1E-13 
228 391:1.1E-11 
228 392:1.0E-12 
205 240:4.7E-14 
205 241:6.5E-30 
462 495:1.6E-10 
205 248:2.1E-7 
205 249:7.1E-10 
205 246:1.5E-6 
205 247:3.0E-13 
205 244:9.4E-5 
205 245:2.2E-12 
205 242:5.5E-7 
205 243:1.3E-6 
251 437:1.4E-45 
251 434:1.8E-42 
251 433:1.0E-46 
205 239:2.1E-11 
251 439:3.4E-7 
205 237:7.5E-8 
205 238:1.1E-12 
251 440:2.7E-39 
205 235:9.4E-8 
205 236:1.0E-10 
205 233:2.7E-7 
205 234:3.2E-7 
205 231:4.8E-9 
205 232:3.3E-7 
228 331:2.1E-62 
228 332:2.2E-7 
228 330:3.9E-58 
228 335:1.9E-38 
228 336:2.8E-13 
205 228:5.0E-12 
205 229:4.1E-5 
228 334:5.2E-6 
462 480:2.4E-8 
462 478:9.6E-8 
462 479:8.3E-6 
122 210:3.3E-7 
122 211:2.1E-22 
462 474:1.1E-7 
122 212:2.0E-22 
122 213:1.6E-40 
122 215:6.3E-7 
205 226:1.2E-6 
228 339:3.1E-13 
122 216:8.7E-7 
205 227:1.3E-6 
251 495:1.0E-5 
205 224:1.4E-5 
228 337:2.1E-40 
251 492:3.2E-10 
122 218:9.4E-22 
205 225:4.4E-12 
228 338:1.1E-36 
205 223:3.8E-12 
205 220:2.5E-13 
205 221:5.7E-14 
228 342:1.7E-60 
228 343:6.4E-14 
228 340:3.1E-8 
228 346:1.0E-12 
228 347:2.0E-12 
228 344:8.8E-14 
205 218:5.9E-6 
228 345:8.2E-13 
462 492:3.6E-51 
462 493:2.3E-20 
462 490:1.5E-9 
462 491:3.6E-11 
462 489:8.8E-9 
122 220:8.7E-8 
462 487:2.2E-9 
122 221:1.2E-7 
462 488:3.6E-9 
462 485:1.3E-5 
122 223:5.7E-7 
462 486:2.1E-11 
122 224:7.1E-29 
122 225:3.3E-7 
462 484:2.7E-14 
205 215:1.3E-12 
205 216:2.8E-12 
122 228:1.5E-7 
205 213:1.9E-7 
228 348:2.4E-11 
228 349:3.5E-12 
205 211:1.3E-5 
205 212:3.9E-7 
205 210:1.1E-10 
228 353:1.1E-67 
228 354:1.6E-6 
228 351:4.2E-7 
251 467:6.2E-11 
228 352:6.6E-9 
228 357:4.4E-14 
251 465:8.6E-6 
205 209:3.9E-5 
228 358:1.6E-12 
205 206:8.4E-12 
228 355:3.8E-15 
251 463:7.5E-7 
205 207:3.8E-11 
228 356:2.2E-12 
251 464:1.3E-9 
228 350:2.9E-13 
251 473:7.2E-43 
228 359:1.6E-12 
251 471:3.0E-37 
228 364:4.2E-14 
228 365:3.2E-6 
228 362:4.0E-13 
228 363:1.8E-14 
228 368:1.2E-7 
251 476:2.0E-36 
228 369:2.1E-13 
251 477:1.4E-37 
228 366:3.4E-40 
228 367:9.2E-14 
228 360:4.4E-11 
228 361:8.6E-15 
60 193:3.0E-6 
462 467:1.4E-72 
60 194:1.0E-58 
462 468:7.9E-7 
60 191:9.9E-12 
462 465:1.3E-7 
462 466:3.0E-8 
122 200:2.9E-9 
462 463:5.2E-65 
60 190:4.4E-6 
122 201:3.9E-7 
462 464:9.6E-80 
122 204:1.3E-21 
251 483:2.3E-42 
122 205:4.2E-8 
122 206:4.0E-7 
122 207:3.9E-7 
251 482:1.4E-40 
60 197:3.6E-12 
60 198:2.8E-12 
60 195:1.6E-55 
462 469:4.2E-11 
60 196:1.5E-12 
438 442:4.5E-13 
438 444:8.6E-6 
438 440:9.0E-5 
438 441:1.0E-52 
85 341:2.5E-7 
85 342:4.1E-9 
85 340:2.4E-10 
122 260:3.2E-26 
0 141:2.9E-5 
122 261:2.1E-6 
85 349:4.3E-28 
0 132:2.4E-5 
122 252:8.2E-23 
85 347:5.2E-27 
122 253:9.6E-23 
85 348:3.1E-27 
122 254:4.9E-23 
85 345:4.2E-31 
122 255:2.2E-7 
85 346:2.5E-30 
122 256:2.7E-8 
85 343:6.7E-31 
85 344:4.4E-30 
122 258:1.5E-27 
122 259:2.0E-5 
438 446:7.6E-5 
438 447:8.1E-5 
438 448:7.0E-9 
438 449:5.1E-8 
438 455:4.6E-15 
438 456:9.6E-11 
228 302:1.4E-7 
228 303:2.4E-13 
438 450:9.4E-5 
228 301:3.1E-15 
85 330:3.9E-10 
85 331:1.5E-7 
0 142:1.8E-5 
85 338:3.9E-11 
0 143:3.4E-5 
85 339:5.0E-33 
122 263:1.9E-6 
0 144:1.4E-5 
85 336:5.2E-30 
85 337:6.8E-5 
122 265:6.2E-8 
0 146:4.3E-7 
85 334:6.2E-6 
122 266:5.4E-6 
85 335:4.9E-9 
122 267:4.1E-39 
228 306:6.5E-39 
228 304:3.3E-9 
228 305:1.5E-15 
438 457:3.5E-7 
228 308:1.2E-15 
228 309:3.5E-8 
438 464:1.1E-7 
228 310:2.9E-8 
438 465:7.9E-6 
438 466:1.9E-5 
438 467:3.4E-8 
228 313:8.2E-8 
438 460:1.1E-5 
228 314:5.3E-38 
438 461:1.9E-5 
228 311:1.1E-41 
438 462:2.3E-9 
228 312:5.7E-7 
438 463:4.1E-9 
85 363:1.7E-27 
85 364:3.3E-25 
85 361:3.7E-24 
85 362:1.1E-28 
85 360:9.1E-28 
122 230:3.6E-11 
0 111:1.1E-50 
85 369:3.2E-29 
122 232:2.2E-22 
85 367:6.0E-31 
122 233:1.9E-23 
122 234:4.3E-23 
85 365:3.8E-6 
122 235:5.7E-22 
85 366:2.5E-9 
122 236:4.3E-7 
122 237:3.4E-41 
228 317:2.4E-13 
122 238:8.7E-7 
228 318:3.8E-13 
122 239:3.9E-8 
228 315:1.4E-7 
228 316:6.2E-63 
438 468:1.4E-5 
438 469:1.2E-33 
228 319:3.9E-15 
228 320:5.4E-62 
438 475:1.4E-5 
228 321:1.2E-11 
438 478:1.2E-19 
228 324:8.6E-7 
228 325:3.9E-10 
438 472:1.4E-11 
228 322:4.5E-45 
228 323:5.4E-8 
438 474:6.9E-7 
85 353:6.4E-8 
85 350:1.0E-28 
438 470:1.1E-5 
122 250:5.8E-12 
0 120:1.6E-50 
122 240:1.4E-7 
0 121:4.5E-49 
122 241:1.1E-5 
85 358:1.7E-27 
85 359:4.5E-26 
0 124:6.5E-6 
85 356:3.5E-28 
85 357:5.5E-30 
122 245:8.3E-7 
122 246:1.1E-26 
85 355:4.0E-31 
122 247:1.2E-7 
122 248:3.6E-23 
228 328:3.4E-13 
228 329:1.0E-39 
228 326:6.7E-7 
228 327:1.7E-14 
438 479:1.9E-15 
438 486:1.4E-13 
438 487:1.2E-24 
438 488:1.6E-9 
438 489:2.4E-9 
438 484:3.6E-17 
438 485:2.2E-13 
438 480:9.8E-14 
438 481:1.6E-6 
59 380:1.3E-5 
85 305:4.2E-24 
59 381:9.9E-7 
85 306:2.5E-7 
122 296:6.5E-8 
59 382:3.1E-6 
85 303:2.7E-31 
122 297:7.3E-7 
59 383:9.9E-8 
85 304:1.3E-30 
59 384:2.0E-7 
85 301:7.8E-32 
85 302:9.0E-7 
59 387:3.5E-41 
85 300:1.2E-8 
85 307:1.6E-7 
85 308:6.6E-31 
438 494:8.2E-6 
438 495:2.7E-39 
438 490:9.7E-11 
438 492:4.8E-9 
59 391:1.9E-6 
59 392:1.9E-6 
0 100:1.4E-46 
59 393:1.9E-6 
59 394:3.3E-43 
85 320:3.6E-9 
122 281:4.5E-7 
85 327:1.0E-34 
122 273:2.7E-7 
85 328:3.2E-28 
122 274:5.9E-7 
59 360:3.4E-6 
85 325:2.5E-18 
122 275:8.1E-22 
59 361:4.4E-6 
122 276:3.4E-23 
36 213:6.3E-5 
122 277:4.4E-39 
36 215:3.2E-42 
59 364:5.2E-7 
85 321:6.8E-30 
36 216:1.2E-33 
85 322:7.5E-10 
36 210:2.3E-50 
59 367:5.8E-8 
36 211:2.8E-6 
36 212:4.9E-7 
85 329:2.0E-7 
122 290:5.4E-23 
122 291:8.9E-8 
36 206:2.1E-44 
85 316:1.2E-9 
36 207:6.2E-52 
85 317:3.0E-30 
122 285:6.0E-7 
85 314:6.5E-8 
122 286:7.2E-5 
122 287:4.8E-5 
122 288:5.1E-11 
36 203:7.0E-18 
59 374:1.2E-7 
36 204:9.5E-8 
85 310:1.9E-9 
36 205:2.1E-10 
59 376:2.2E-8 
85 311:1.3E-5 
36 200:5.0E-7 
36 201:1.2E-47 
85 318:2.6E-31 
85 319:4.7E-24 
60 108:1.2E-12 
60 109:1.2E-12 
60 106:3.7E-11 
60 107:7.1E-18 
60 104:7.1E-14 
60 105:8.6E-23 
59 222:6.5E-45 
60 102:4.4E-14 
60 103:6.0E-11 
60 100:6.5E-8 
60 101:1.7E-16 
145 195:9.8E-11 
145 196:1.0E-11 
145 197:4.6E-11 
145 188:2.1E-11 
145 189:8.9E-6 
145 184:6.2E-5 
145 185:4.6E-5 
145 186:5.0E-7 
369 391:2.1E-72 
369 392:1.0E-77 
369 390:5.0E-78 
369 395:8.3E-35 
369 396:8.5E-14 
369 393:1.2E-59 
369 394:4.2E-5 
145 191:5.2E-12 
369 399:8.1E-10 
59 202:4.5E-40 
145 192:4.8E-21 
145 193:2.0E-23 
145 194:6.0E-13 
369 398:1.8E-11 
59 208:2.2E-38 
145 190:3.6E-5 
59 209:6.7E-38 
145 177:4.6E-23 
145 179:2.9E-5 
145 173:2.3E-9 
145 174:3.0E-11 
145 175:1.8E-10 
145 176:3.1E-10 
145 180:4.3E-5 
145 181:6.0E-5 
59 214:5.0E-42 
145 183:9.1E-6 
59 217:1.5E-43 
59 219:1.5E-30 
145 167:1.7E-63 
145 169:2.8E-10 
145 162:1.5E-12 
145 163:3.0E-89 
0 297:5.3E-5 
0 298:1.9E-49 
0 299:3.6E-50 
145 170:1.4E-5 
145 171:1.8E-88 
145 172:2.6E-11 
145 155:6.8E-11 
145 156:6.5E-10 
145 157:3.0E-12 
145 158:2.9E-11 
145 151:3.4E-5 
145 152:8.3E-10 
145 154:3.4E-10 
85 495:4.0E-6 
85 493:4.1E-13 
85 494:3.1E-6 
85 491:7.5E-6 
145 159:1.1E-9 
85 492:1.3E-32 
85 490:1.0E-11 
346 495:1.9E-9 
145 160:1.2E-10 
346 493:2.9E-20 
145 161:3.1E-10 
346 491:2.1E-9 
346 492:1.2E-39 
346 490:5.0E-11 
145 146:4.2E-27 
145 147:9.5E-24 
0 280:7.7E-48 
145 148:4.2E-9 
0 282:1.6E-50 
145 149:8.2E-10 
0 283:3.3E-50 
0 284:1.3E-50 
0 278:3.1E-39 
0 279:8.8E-52 
145 150:3.8E-10 
0 292:3.2E-5 
0 293:2.9E-5 
0 294:7.6E-5 
0 295:8.3E-5 
0 286:3.5E-5 
0 289:3.8E-6 
60 182:2.0E-11 
168 466:5.3E-12 
60 183:1.0E-5 
168 467:1.1E-7 
60 180:5.9E-7 
346 468:4.2E-13 
60 181:8.2E-6 
346 469:4.1E-12 
346 467:2.1E-38 
346 464:2.3E-42 
346 462:1.8E-43 
346 463:5.5E-39 
60 188:3.6E-58 
168 460:2.6E-6 
346 460:6.7E-11 
60 189:1.3E-6 
168 461:3.0E-11 
60 186:2.2E-6 
168 462:3.6E-7 
60 187:7.5E-5 
168 463:2.9E-8 
60 184:9.3E-6 
168 464:1.7E-7 
60 185:1.1E-5 
168 465:7.3E-11 
60 171:1.2E-8 
168 455:5.9E-7 
346 459:1.7E-7 
60 172:1.2E-12 
168 457:8.7E-67 
346 457:4.4E-9 
60 170:3.5E-6 
168 458:6.0E-5 
168 459:9.7E-6 
346 455:1.1E-8 
346 456:8.2E-14 
346 453:3.4E-15 
346 454:4.7E-16 
60 179:3.2E-6 
346 451:1.8E-6 
60 177:9.3E-7 
168 450:3.2E-6 
346 450:1.1E-17 
60 175:3.5E-12 
60 176:5.5E-13 
168 452:7.0E-25 
60 173:6.7E-13 
168 453:1.0E-5 
60 174:1.4E-14 
168 454:3.1E-7 
275 296:2.7E-5 
275 297:1.9E-5 
60 160:2.9E-13 
168 444:3.9E-9 
60 161:1.2E-11 
346 488:8.5E-5 
346 489:9.2E-5 
346 486:2.6E-24 
346 487:1.3E-16 
60 168:4.8E-12 
346 484:2.1E-18 
60 169:7.6E-14 
346 485:5.3E-15 
60 166:2.6E-12 
60 167:6.3E-8 
60 164:6.6E-5 
346 480:3.2E-13 
60 165:1.4E-9 
168 441:1.4E-5 
346 481:1.2E-7 
60 162:1.1E-10 
60 163:2.8E-9 
60 159:2.2E-57 
275 285:1.7E-5 
275 288:2.0E-9 
60 150:1.5E-12 
168 435:6.3E-6 
275 290:6.4E-40 
346 479:5.3E-5 
168 436:5.9E-6 
275 291:1.4E-6 
168 438:8.6E-6 
346 478:1.0E-5 
168 439:6.4E-8 
346 475:6.7E-5 
60 157:1.4E-58 
60 158:1.2E-12 
346 474:1.5E-9 
60 155:1.1E-14 
60 156:6.8E-12 
346 472:2.7E-10 
60 154:2.3E-15 
60 151:5.7E-7 
60 152:7.0E-59 
168 432:8.9E-9 
60 148:5.9E-12 
60 149:6.2E-13 
275 276:3.5E-41 
275 277:3.2E-22 
346 429:3.0E-14 
346 427:5.9E-64 
346 424:3.0E-23 
346 425:4.7E-11 
275 281:8.9E-7 
346 422:9.9E-32 
369 373:1.1E-11 
346 423:5.2E-14 
369 374:2.9E-75 
369 371:5.0E-12 
346 421:9.9E-15 
60 146:8.7E-7 
60 147:2.8E-7 
60 144:3.0E-6 
369 375:1.4E-81 
60 145:1.5E-9 
369 376:7.8E-79 
60 142:4.8E-59 
60 143:2.2E-9 
60 140:6.0E-9 
60 141:2.9E-59 
60 139:1.8E-5 
60 137:1.8E-8 
60 138:1.6E-11 
204 490:3.1E-7 
204 492:3.2E-7 
346 419:4.2E-32 
204 495:6.1E-9 
346 418:5.0E-34 
369 380:2.9E-76 
346 416:7.8E-31 
369 381:3.0E-70 
346 414:5.9E-55 
346 411:1.7E-9 
369 384:2.1E-63 
346 412:4.1E-12 
369 385:1.1E-82 
369 382:4.0E-65 
369 383:8.1E-70 
168 491:8.1E-10 
60 136:5.9E-11 
168 492:2.8E-6 
369 389:1.0E-5 
168 493:1.3E-5 
369 386:3.1E-12 
60 134:3.3E-55 
168 494:2.6E-10 
60 131:1.2E-56 
60 132:1.5E-59 
60 130:1.8E-11 
204 486:1.8E-6 
60 129:3.6E-12 
60 126:1.9E-12 
60 127:2.6E-57 
168 490:6.5E-5 
204 480:1.0E-5 
204 481:2.1E-7 
204 484:4.4E-6 
346 448:5.5E-14 
346 449:1.3E-6 
346 446:2.7E-17 
346 447:5.1E-17 
346 444:9.3E-40 
346 445:1.4E-15 
346 442:9.0E-13 
60 124:2.5E-54 
168 480:4.8E-7 
60 125:1.3E-12 
168 481:1.4E-10 
346 441:7.5E-9 
60 122:3.9E-5 
60 123:7.3E-11 
168 484:1.5E-5 
60 121:3.1E-5 
168 485:4.6E-5 
168 486:9.7E-11 
204 475:2.3E-5 
60 117:3.1E-13 
204 478:5.9E-7 
60 118:8.5E-6 
60 115:3.4E-13 
60 116:4.6E-13 
204 470:2.0E-14 
204 472:1.2E-8 
346 439:6.8E-36 
346 438:3.9E-9 
346 435:9.0E-8 
346 436:2.8E-13 
346 433:9.9E-6 
346 431:2.9E-10 
346 432:1.4E-7 
60 114:2.2E-11 
346 430:9.8E-13 
60 111:2.2E-6 
60 112:5.2E-36 
168 475:2.6E-8 
228 254:5.5E-9 
228 255:5.9E-43 
228 252:5.5E-8 
228 253:1.5E-6 
228 258:1.6E-7 
228 259:1.5E-16 
228 256:1.7E-36 
275 352:3.9E-24 
275 353:3.5E-6 
275 354:3.1E-18 
228 250:8.2E-9 
228 265:2.5E-12 
228 266:1.8E-12 
228 263:1.5E-7 
228 264:2.0E-11 
228 267:1.1E-7 
275 340:1.2E-9 
275 342:1.3E-6 
228 261:1.4E-7 
228 262:6.7E-11 
228 260:1.1E-6 
228 276:1.9E-8 
275 337:7.6E-6 
228 277:3.4E-7 
275 338:8.1E-6 
228 274:8.3E-38 
228 275:9.3E-7 
275 330:1.1E-6 
275 331:9.5E-7 
275 332:1.5E-28 
275 333:1.4E-22 
228 273:1.3E-39 
275 334:3.1E-5 
275 335:1.2E-5 
85 404:5.2E-5 
85 405:3.5E-5 
85 402:9.9E-7 
85 403:1.8E-6 
85 400:2.2E-7 
85 401:7.7E-7 
85 408:3.8E-9 
85 409:2.2E-9 
85 406:4.4E-7 
228 287:4.5E-14 
275 326:6.4E-43 
228 288:3.6E-8 
228 285:5.5E-13 
228 286:3.1E-14 
275 329:1.5E-6 
228 289:5.1E-17 
275 320:2.3E-7 
275 322:9.9E-7 
275 323:2.8E-22 
228 281:3.1E-54 
275 324:3.7E-42 
275 315:8.8E-22 
369 418:2.8E-31 
275 316:3.7E-7 
369 419:1.4E-29 
369 416:1.9E-28 
275 310:2.2E-9 
275 311:1.0E-6 
275 312:1.1E-24 
275 313:3.7E-28 
275 314:1.5E-6 
168 422:1.2E-7 
168 423:3.7E-7 
168 427:1.0E-11 
168 428:1.5E-17 
168 429:1.4E-6 
369 411:8.2E-11 
369 414:3.0E-56 
168 420:7.8E-5 
369 412:4.0E-13 
168 421:8.2E-7 
369 429:6.5E-16 
275 306:1.2E-6 
369 427:1.3E-66 
275 309:8.9E-42 
168 411:7.9E-6 
168 412:1.3E-6 
168 413:1.7E-7 
168 414:3.8E-10 
369 421:5.4E-15 
369 422:2.5E-31 
369 425:3.7E-11 
369 426:2.6E-5 
369 423:4.6E-12 
168 410:3.9E-6 
369 424:1.1E-23 
228 232:6.5E-8 
228 233:3.8E-7 
228 230:3.2E-8 
228 231:3.8E-15 
228 236:4.9E-48 
228 237:1.7E-7 
228 234:8.7E-8 
228 235:5.3E-8 
168 400:1.6E-5 
168 401:1.9E-100 
168 405:1.4E-6 
228 238:6.6E-36 
228 239:2.6E-41 
228 243:3.9E-6 
369 408:1.8E-16 
228 241:1.9E-16 
369 405:7.8E-13 
228 242:5.3E-6 
369 406:5.7E-15 
228 247:2.8E-40 
228 248:3.1E-8 
228 245:1.5E-45 
369 409:1.0E-13 
228 246:5.0E-7 
228 240:2.4E-47 
369 400:6.4E-13 
228 249:8.2E-16 
369 403:2.9E-14 
369 401:3.0E-9 
85 462:3.7E-31 
85 463:2.8E-30 
85 460:5.7E-5 
85 461:8.2E-5 
85 468:7.4E-10 
85 469:1.1E-9 
85 466:3.0E-5 
85 467:5.8E-29 
85 464:1.5E-30 
0 259:1.0E-5 
85 465:6.6E-6 
85 451:4.5E-9 
85 452:3.4E-9 
85 450:6.8E-23 
0 270:3.6E-39 
0 271:9.7E-51 
0 272:1.9E-50 
85 457:1.8E-6 
85 458:1.5E-6 
85 455:7.7E-6 
0 268:6.7E-51 
85 456:4.6E-11 
0 269:4.7E-40 
85 453:1.2E-22 
85 454:7.1E-23 
85 484:2.8E-13 
85 485:3.4E-11 
85 482:2.9E-8 
85 483:1.5E-5 
85 480:7.0E-10 
85 481:6.1E-7 
59 280:1.5E-43 
59 282:5.3E-42 
59 283:4.6E-41 
59 284:2.0E-41 
59 286:2.9E-7 
59 287:1.5E-7 
85 486:2.2E-17 
85 487:1.0E-9 
59 289:3.5E-6 
85 474:2.5E-5 
85 472:7.3E-5 
0 251:1.2E-51 
0 241:4.3E-7 
59 292:1.1E-5 
59 293:4.7E-6 
85 479:6.4E-7 
0 244:7.8E-49 
59 295:1.3E-5 
85 477:3.7E-5 
85 478:1.8E-5 
59 298:3.4E-42 
85 475:9.6E-6 
59 299:3.4E-42 
85 476:5.1E-5 
0 249:8.2E-5 
85 426:6.0E-5 
85 427:2.0E-29 
85 424:1.7E-16 
59 262:6.6E-5 
85 425:2.0E-5 
85 422:6.3E-27 
59 264:7.5E-5 
85 423:4.3E-11 
0 214:1.0E-50 
59 266:5.7E-6 
85 421:2.4E-5 
0 217:1.9E-51 
59 268:1.7E-43 
59 269:1.8E-31 
0 219:1.2E-40 
85 428:1.9E-8 
85 429:2.2E-11 
59 270:2.5E-30 
59 271:1.6E-42 
85 416:5.7E-23 
59 272:1.2E-41 
0 222:1.3E-49 
85 414:3.8E-33 
85 411:1.4E-10 
85 412:3.5E-9 
59 278:3.4E-31 
59 279:2.0E-42 
85 419:2.2E-22 
85 418:2.8E-24 
85 440:1.6E-5 
85 441:6.4E-8 
85 448:1.4E-6 
85 449:4.4E-8 
85 446:1.3E-9 
85 447:2.4E-7 
85 444:3.9E-29 
85 445:3.8E-6 
85 442:6.3E-7 
59 244:7.1E-41 
85 443:9.0E-7 
85 430:1.2E-8 
85 435:7.5E-8 
59 251:1.4E-42 
85 436:9.6E-10 
0 202:1.2E-48 
0 203:3.8E-6 
85 432:8.6E-7 
0 208:1.9E-43 
59 259:3.5E-8 
0 209:7.8E-47 
85 439:8.4E-28 
59 100:8.7E-38 
59 111:4.2E-42 
145 294:4.3E-11 
145 295:1.7E-11 
145 297:5.0E-63 
168 392:1.5E-9 
168 393:1.7E-9 
168 395:2.2E-5 
168 396:3.3E-7 
168 398:4.2E-8 
145 287:2.2E-13 
145 289:2.2E-10 
145 285:9.4E-59 
145 286:2.8E-12 
370 388:1.4E-22 
370 389:4.4E-14 
370 396:1.1E-7 
370 398:6.0E-7 
145 290:6.0E-6 
346 385:1.6E-76 
145 291:2.2E-13 
346 386:1.2E-12 
145 292:2.3E-10 
346 383:3.2E-69 
145 293:4.0E-10 
346 384:5.6E-66 
346 381:2.8E-71 
346 382:6.7E-67 
346 380:1.7E-72 
145 276:6.8E-6 
145 273:6.2E-12 
145 274:2.7E-11 
370 399:1.4E-7 
346 376:6.7E-79 
346 374:1.3E-71 
145 280:4.9E-5 
346 375:2.1E-78 
145 281:1.4E-11 
346 373:5.0E-12 
346 371:3.4E-12 
145 265:5.3E-85 
145 266:1.5E-10 
145 262:2.1E-9 
145 264:3.5E-9 
145 254:9.5E-6 
145 255:2.2E-13 
145 256:1.0E-11 
145 257:1.5E-5 
145 252:1.9E-5 
145 259:1.5E-10 
346 398:8.0E-11 
346 399:1.8E-9 
346 396:7.8E-13 
346 395:7.2E-34 
346 392:6.9E-74 
346 393:2.2E-62 
346 390:6.4E-80 
346 391:4.7E-72 
145 243:1.7E-8 
145 244:2.9E-6 
145 245:2.3E-11 
145 240:4.3E-12 
145 241:1.3E-27 
145 242:4.3E-8 
145 247:5.7E-12 
145 248:1.5E-5 
145 249:5.9E-11 
168 345:2.2E-9 
346 349:3.4E-76 
168 346:1.5E-9 
168 347:3.9E-9 
346 347:2.5E-73 
168 348:2.6E-9 
346 348:6.3E-76 
168 349:5.3E-9 
369 450:1.0E-19 
369 451:1.6E-7 
298 299:2.1E-65 
369 454:1.2E-16 
369 455:9.1E-9 
168 340:8.0E-14 
369 453:7.3E-16 
168 342:4.0E-7 
369 459:7.9E-9 
168 343:2.9E-9 
369 456:1.7E-14 
168 344:1.9E-9 
369 457:4.3E-9 
145 232:1.6E-5 
145 233:1.1E-5 
145 234:1.9E-5 
145 235:5.0E-6 
145 231:2.9E-10 
145 236:1.2E-9 
145 237:5.7E-6 
145 238:1.4E-11 
145 239:2.3E-10 
168 334:9.2E-62 
168 335:9.0E-8 
168 336:6.5E-10 
168 337:6.9E-7 
168 338:2.7E-6 
369 461:3.9E-6 
168 339:4.9E-11 
369 462:1.9E-42 
369 460:1.4E-10 
369 465:1.6E-5 
369 466:7.6E-6 
369 463:3.1E-38 
369 464:2.0E-41 
168 330:6.9E-7 
369 469:3.8E-13 
168 331:2.8E-8 
168 332:9.0E-8 
369 467:1.6E-37 
168 333:1.3E-6 
369 468:7.3E-15 
145 221:4.6E-12 
145 222:1.5E-5 
145 223:2.1E-11 
369 438:8.4E-10 
369 439:1.4E-37 
145 220:1.6E-11 
145 229:2.2E-6 
145 225:7.6E-11 
145 226:1.9E-8 
145 227:2.1E-8 
145 228:8.0E-11 
168 323:4.8E-7 
168 324:9.0E-8 
168 325:2.7E-6 
346 369:1.6E-75 
168 326:3.0E-9 
168 327:1.9E-11 
346 367:1.2E-80 
168 328:2.7E-10 
168 329:1.1E-7 
346 365:4.3E-9 
346 366:2.1E-14 
346 363:2.7E-75 
369 432:4.0E-8 
346 364:1.0E-52 
346 361:6.3E-29 
369 430:2.9E-12 
346 362:1.3E-78 
369 431:1.8E-9 
369 436:2.7E-12 
168 320:1.7E-9 
346 360:6.7E-81 
168 321:3.1E-9 
168 322:4.4E-5 
369 435:9.7E-8 
145 210:7.1E-10 
177 183:9.6E-7 
177 184:9.4E-6 
145 212:1.6E-5 
177 181:1.5E-5 
369 449:7.3E-8 
145 213:1.3E-5 
177 182:6.9E-6 
177 180:3.3E-6 
145 215:1.3E-11 
145 216:3.4E-11 
168 312:4.7E-6 
168 313:9.2E-8 
168 314:5.1E-7 
346 358:2.7E-81 
168 315:9.2E-8 
346 359:3.2E-74 
168 316:9.2E-7 
346 356:7.4E-79 
168 317:8.0E-10 
346 357:1.4E-78 
168 318:6.0E-9 
168 319:1.2E-8 
346 355:2.0E-69 
346 353:9.4E-12 
369 444:2.9E-41 
346 350:6.7E-77 
369 441:4.2E-10 
177 179:3.9E-7 
346 351:4.8E-8 
369 442:1.8E-11 
369 447:3.9E-19 
369 448:2.4E-13 
168 310:3.4E-21 
369 445:1.7E-17 
168 311:8.6E-8 
369 446:1.8E-18 
177 194:1.5E-8 
177 195:2.8E-10 
145 201:4.9E-11 
177 192:2.1E-54 
145 202:4.7E-6 
177 193:4.3E-52 
177 191:3.5E-6 
168 390:2.3E-9 
168 391:3.2E-9 
145 207:3.4E-10 
145 209:3.4E-6 
145 203:2.8E-11 
145 204:1.1E-5 
145 205:1.4E-86 
145 206:5.6E-11 
168 389:9.9E-21 
369 490:2.4E-11 
369 491:2.2E-8 
369 495:2.2E-10 
369 492:2.4E-39 
369 493:1.5E-21 
168 381:2.6E-10 
168 382:2.2E-10 
168 383:9.0E-11 
168 384:1.9E-11 
168 385:2.5E-10 
177 187:1.0E-6 
168 386:1.9E-9 
177 188:3.8E-10 
177 185:3.4E-5 
168 388:2.7E-7 
177 186:2.2E-6 
168 380:9.6E-11 
168 378:1.4E-6 
168 370:1.5E-6 
168 371:2.5E-8 
168 372:2.8E-7 
168 373:1.1E-8 
168 374:2.2E-9 
177 198:1.8E-5 
168 375:7.2E-10 
168 376:8.4E-10 
177 196:8.3E-6 
168 377:3.8E-7 
177 197:4.8E-5 
168 367:2.0E-9 
168 368:3.1E-7 
168 369:3.8E-10 
369 472:9.0E-12 
168 360:6.2E-9 
168 361:1.3E-7 
369 474:2.1E-9 
168 362:4.7E-10 
369 475:1.3E-5 
168 363:2.5E-10 
168 364:9.0E-11 
168 365:2.5E-103 
369 478:2.4E-6 
168 366:1.1E-9 
369 479:1.0E-6 
168 356:4.1E-9 
168 357:1.7E-9 
369 480:1.3E-12 
168 358:4.8E-9 
168 359:2.5E-9 
369 484:3.8E-18 
369 481:1.6E-7 
369 487:1.4E-15 
369 488:1.6E-5 
168 350:3.1E-10 
369 485:2.5E-17 
168 351:1.7E-97 
369 486:3.8E-26 
168 353:1.3E-5 
369 489:1.9E-5 
168 355:9.2E-12 
298 339:8.2E-6 
0 300:2.8E-50 
0 301:2.5E-6 
298 327:2.2E-6 
298 328:6.9E-5 
298 321:5.4E-6 
0 305:1.4E-5 
0 307:4.5E-51 
0 308:3.5E-5 
346 408:5.8E-17 
346 409:2.8E-12 
346 406:1.2E-14 
298 318:1.8E-5 
346 404:8.0E-6 
298 319:6.9E-8 
346 405:2.3E-13 
346 402:1.2E-5 
346 403:2.5E-14 
177 206:3.4E-5 
346 400:5.1E-13 
177 207:6.2E-5 
346 401:2.7E-8 
177 204:1.8E-6 
177 205:3.3E-26 
298 317:1.5E-5 
177 203:9.3E-9 
177 200:8.3E-5 
177 201:5.2E-5 
298 307:9.5E-70 
298 308:4.3E-8 
298 303:8.2E-8 
177 218:1.5E-5 
298 304:3.7E-5 
177 215:4.4E-5 
298 305:1.2E-7 
177 216:3.1E-5 
177 213:3.5E-5 
298 300:4.1E-72 
177 211:1.4E-6 
298 301:3.6E-8 
177 212:4.5E-7 
177 210:3.0E-5 
298 380:3.7E-7 
298 381:1.4E-7 
298 382:1.9E-6 
168 309:6.5E-8 
168 301:5.3E-12 
168 303:8.2E-12 
168 304:3.4E-10 
168 305:8.7E-8 
177 228:9.2E-7 
393 406:7.5E-12 
168 306:1.6E-7 
177 226:5.8E-11 
393 408:1.8E-15 
168 308:3.4E-12 
177 227:8.4E-13 
393 409:4.6E-12 
177 224:3.8E-6 
298 376:8.9E-5 
177 225:1.9E-5 
393 403:2.4E-12 
177 223:2.5E-5 
393 405:5.2E-13 
177 220:9.0E-7 
177 221:5.5E-7 
298 374:6.2E-5 
393 400:9.8E-12 
298 375:1.6E-5 
393 401:1.6E-8 
177 239:1.0E-5 
298 369:5.1E-5 
393 418:7.7E-30 
177 237:2.3E-5 
393 419:1.3E-27 
177 238:9.4E-6 
177 235:2.7E-6 
177 236:8.5E-6 
393 414:1.7E-47 
177 233:5.3E-8 
298 367:2.3E-5 
177 234:1.6E-5 
393 416:1.8E-26 
177 231:9.5E-11 
298 361:1.3E-7 
177 232:6.5E-7 
298 362:6.2E-5 
298 363:3.6E-5 
393 411:1.8E-9 
177 230:5.1E-7 
298 364:6.4E-6 
393 412:7.6E-11 
177 250:3.7E-7 
298 360:9.9E-5 
393 430:5.2E-12 
298 358:6.4E-5 
298 359:1.9E-5 
393 429:2.6E-13 
177 248:5.9E-6 
177 249:1.7E-9 
177 246:4.7E-5 
393 424:4.2E-26 
177 247:3.4E-5 
298 355:2.8E-9 
393 425:9.8E-12 
298 356:3.2E-5 
177 245:7.3E-5 
298 357:2.3E-6 
393 427:3.8E-55 
177 242:6.6E-11 
298 350:6.4E-5 
177 243:3.0E-11 
393 421:1.3E-15 
177 240:9.0E-7 
393 422:3.0E-32 
177 241:2.1E-64 
393 423:6.7E-15 
177 260:4.8E-5 
177 261:7.8E-5 
393 440:1.7E-5 
393 441:4.0E-8 
298 347:4.6E-5 
393 439:1.2E-33 
298 348:3.8E-5 
177 259:5.7E-8 
298 349:2.3E-5 
298 343:5.5E-6 
393 435:2.0E-8 
177 258:1.7E-5 
393 436:3.2E-14 
177 255:3.4E-7 
298 345:4.2E-6 
177 256:8.3E-7 
298 346:9.9E-5 
393 438:3.0E-8 
177 253:1.7E-5 
393 431:8.1E-10 
177 254:1.2E-6 
393 432:5.3E-8 
298 341:3.0E-68 
393 433:1.1E-6 
177 252:3.5E-7 
393 450:9.3E-17 
393 451:2.8E-6 
393 452:6.6E-6 
0 380:5.7E-5 
0 381:8.4E-6 
0 382:2.4E-5 
0 383:2.1E-5 
0 376:2.2E-5 
393 446:1.3E-15 
393 447:8.1E-16 
393 448:2.1E-15 
393 449:1.4E-5 
393 442:1.9E-12 
393 444:1.0E-36 
393 445:2.7E-14 
393 460:1.3E-11 
393 461:7.4E-7 
393 462:5.9E-39 
393 463:5.2E-36 
0 390:2.1E-5 
59 190:1.6E-42 
0 394:1.1E-50 
59 192:6.6E-6 
0 385:3.0E-5 
59 195:5.6E-5 
0 387:8.6E-48 
59 199:1.5E-42 
393 457:1.1E-9 
393 459:5.6E-8 
393 453:2.2E-14 
393 454:5.5E-16 
393 455:4.9E-10 
393 456:3.6E-12 
393 472:2.1E-10 
393 474:2.5E-10 
0 361:5.3E-5 
370 371:4.2E-8 
370 372:2.2E-20 
0 355:7.8E-6 
370 373:5.6E-8 
370 374:5.4E-5 
0 357:1.0E-5 
370 376:6.5E-5 
393 468:1.7E-10 
393 469:6.9E-15 
393 464:8.0E-38 
393 465:2.7E-6 
393 466:1.8E-6 
393 467:2.4E-34 
393 484:2.3E-14 
393 485:2.7E-14 
393 480:5.6E-12 
393 481:9.6E-8 
370 377:1.1E-22 
370 378:1.1E-21 
370 379:2.6E-17 
0 367:7.1E-5 
370 386:3.6E-8 
59 178:6.4E-43 
393 475:6.2E-6 
393 476:7.6E-5 
393 478:2.1E-7 
393 493:2.2E-23 
393 494:4.3E-5 
393 495:2.3E-11 
393 490:2.6E-11 
393 491:3.4E-10 
393 492:1.3E-35 
59 141:6.7E-9 
59 142:3.9E-9 
0 339:6.5E-6 
393 486:3.1E-21 
393 487:2.5E-14 
393 488:4.9E-5 
393 489:5.0E-5 
0 341:4.8E-49 
0 343:3.1E-6 
0 344:4.9E-5 
59 153:4.4E-42 
0 345:1.3E-5 
0 349:9.3E-5 
59 120:6.5E-43 
59 121:3.9E-40 
59 124:3.1E-6 
0 317:8.4E-6 
0 318:4.9E-6 
0 319:3.4E-6 
59 132:2.4E-7 
0 327:1.8E-5 
121 298:1.6E-62 
121 299:1.1E-62 
83 210:1.1E-10 
83 215:5.9E-13 
83 216:1.7E-11 
83 223:2.2E-11 
83 220:5.4E-12 
83 221:6.6E-13 
83 226:9.4E-10 
168 293:3.4E-8 
83 227:2.2E-9 
168 294:3.8E-10 
168 295:9.6E-9 
83 225:3.6E-11 
168 296:2.0E-101 
83 228:2.9E-11 
168 290:1.6E-8 
83 231:7.4E-11 
121 278:3.8E-46 
168 291:7.3E-7 
38 180:9.0E-5 
121 279:7.6E-64 
168 292:1.8E-7 
83 238:7.2E-11 
121 280:2.4E-48 
83 236:3.5E-10 
121 283:2.0E-66 
168 286:5.3E-11 
121 284:3.3E-65 
168 287:4.9E-11 
83 239:1.0E-10 
168 288:7.1E-21 
38 188:2.8E-8 
121 282:2.2E-64 
168 289:8.8E-9 
83 240:8.0E-13 
121 287:2.3E-6 
83 241:1.6E-23 
121 286:8.5E-8 
83 244:2.0E-5 
83 245:2.9E-12 
83 242:9.3E-11 
121 289:4.2E-5 
38 191:1.6E-10 
83 243:3.4E-10 
168 281:1.1E-9 
38 192:5.6E-10 
38 193:1.6E-10 
83 249:4.7E-11 
38 194:1.9E-10 
168 273:8.9E-8 
38 195:6.6E-9 
83 247:8.0E-11 
168 274:5.5E-8 
38 196:6.5E-13 
121 294:3.2E-5 
168 275:2.7E-7 
38 197:1.5E-11 
121 295:4.0E-6 
168 276:4.7E-9 
121 292:6.2E-6 
168 277:1.8E-7 
121 293:9.4E-6 
14 495:8.2E-6 
14 491:3.1E-5 
14 492:4.7E-7 
14 486:5.0E-8 
14 482:5.4E-41 
14 483:7.4E-41 
274 291:5.0E-49 
274 292:4.0E-13 
274 290:5.6E-7 
274 295:1.5E-12 
274 296:1.7E-8 
274 293:5.6E-13 
274 294:6.2E-15 
274 288:8.6E-7 
274 289:2.8E-14 
274 286:5.8E-16 
274 287:7.5E-16 
83 200:7.2E-5 
83 201:4.5E-10 
83 205:4.3E-34 
274 297:1.1E-14 
83 203:1.8E-17 
83 206:1.8E-9 
83 207:4.7E-10 
62 357:6.8E-7 
83 295:7.6E-20 
62 358:2.4E-6 
62 355:1.3E-9 
83 293:1.0E-9 
62 356:2.3E-6 
83 294:1.6E-18 
226 369:7.9E-6 
62 359:9.5E-6 
83 297:1.5E-35 
226 364:9.9E-6 
226 363:4.5E-6 
226 360:4.9E-5 
226 361:6.0E-8 
83 291:1.5E-11 
83 292:6.6E-10 
168 224:1.9E-7 
168 225:1.5E-9 
168 228:3.1E-7 
168 229:8.6E-7 
177 266:2.5E-11 
177 267:2.7E-5 
177 264:2.3E-6 
168 221:3.0E-6 
177 265:4.3E-24 
168 222:5.5E-5 
177 262:1.6E-6 
168 223:1.8E-7 
177 263:5.7E-5 
226 359:3.1E-5 
274 281:5.1E-40 
226 357:1.2E-6 
62 367:9.4E-7 
177 281:1.3E-5 
226 358:7.6E-6 
226 355:9.3E-7 
226 356:4.6E-5 
274 285:3.4E-13 
226 353:3.0E-6 
168 213:1.7E-7 
168 215:6.6E-8 
168 216:6.2E-9 
168 218:3.7E-6 
274 277:1.5E-6 
62 361:3.4E-8 
177 277:6.8E-5 
274 275:1.1E-6 
274 276:2.9E-8 
62 364:1.7E-6 
177 275:1.0E-6 
168 210:1.4E-6 
177 276:1.6E-6 
168 211:7.5E-8 
177 273:6.7E-6 
62 363:1.6E-5 
168 212:1.6E-7 
177 274:1.2E-5 
177 293:1.6E-9 
177 294:3.7E-8 
177 291:1.7E-5 
226 346:1.7E-5 
177 292:1.7E-11 
226 344:1.9E-6 
177 290:6.2E-7 
226 345:6.4E-6 
226 342:4.8E-8 
226 343:6.9E-7 
168 203:5.4E-12 
168 204:2.6E-8 
168 206:1.1E-5 
168 207:7.0E-7 
177 288:1.9E-6 
177 289:9.3E-10 
62 375:5.3E-6 
177 286:2.0E-9 
62 376:5.0E-7 
177 287:1.9E-11 
168 200:1.0E-22 
62 374:3.5E-6 
168 201:2.1E-5 
177 285:8.1E-34 
226 337:6.5E-6 
226 338:1.2E-5 
226 336:4.0E-6 
226 331:5.7E-6 
226 330:7.2E-8 
62 382:4.2E-6 
62 383:1.5E-7 
62 380:2.4E-5 
62 381:1.9E-6 
177 297:8.4E-34 
62 387:8.5E-38 
62 384:5.7E-8 
177 295:4.2E-9 
226 339:2.0E-6 
62 385:5.3E-5 
177 296:1.5E-5 
83 255:1.9E-10 
83 256:1.7E-11 
62 390:2.1E-5 
62 393:5.5E-6 
83 259:1.2E-15 
168 260:7.2E-5 
62 394:2.4E-39 
168 261:1.8E-95 
62 391:1.8E-7 
168 262:4.5E-7 
62 392:4.1E-6 
168 263:9.6E-98 
168 264:2.2E-7 
168 266:1.0E-8 
168 267:2.0E-7 
83 262:1.1E-8 
83 266:9.4E-18 
83 264:1.1E-8 
226 397:8.6E-74 
83 265:3.7E-33 
226 398:3.9E-7 
226 393:4.2E-6 
226 391:2.0E-6 
226 392:2.3E-6 
226 390:7.7E-7 
168 257:5.8E-14 
168 258:2.2E-7 
168 259:2.9E-11 
168 250:4.2E-22 
168 252:2.1E-8 
168 253:2.9E-6 
168 254:1.6E-8 
168 255:4.0E-5 
168 256:5.3E-7 
83 273:1.4E-11 
83 274:1.9E-10 
226 386:1.7E-7 
226 384:3.9E-6 
226 385:2.0E-6 
226 382:1.5E-6 
226 383:2.4E-7 
226 380:6.2E-7 
226 381:1.2E-6 
168 246:5.9E-7 
168 247:6.5E-6 
168 248:1.6E-6 
168 249:1.4E-8 
168 240:5.1E-6 
168 241:4.1E-7 
168 243:4.3E-5 
168 245:6.0E-8 
83 285:3.8E-35 
83 289:4.0E-10 
83 286:8.3E-21 
83 287:2.2E-21 
226 376:9.6E-7 
226 373:1.2E-7 
226 374:1.1E-5 
226 371:2.3E-7 
83 281:2.4E-11 
168 235:1.0E-5 
168 236:1.6E-7 
168 237:1.1E-7 
168 238:3.4E-9 
168 239:2.0E-6 
168 230:4.7E-21 
168 231:1.9E-7 
168 232:4.6E-9 
168 233:8.4E-8 
168 234:4.5E-6 
226 403:3.6E-22 
226 400:3.7E-7 
177 309:1.0E-6 
274 308:6.3E-17 
274 305:2.0E-13 
177 308:4.4E-11 
274 306:1.1E-58 
177 305:5.6E-11 
177 306:2.0E-5 
177 303:1.7E-9 
274 309:3.9E-8 
177 304:1.7E-8 
177 301:1.2E-11 
177 302:3.4E-10 
226 409:3.1E-6 
0 417:3.5E-50 
274 303:8.0E-15 
55 93:8.2E-9 
226 408:5.1E-26 
274 304:7.7E-11 
226 405:2.7E-10 
274 301:1.9E-16 
226 406:2.5E-20 
274 302:4.7E-5 
485 495:4.2E-16 
485 493:1.9E-5 
274 318:6.7E-13 
274 319:4.2E-13 
177 318:1.9E-9 
274 316:7.3E-38 
177 319:4.6E-12 
274 317:1.1E-12 
177 316:8.1E-6 
177 317:1.6E-8 
177 314:2.7E-6 
177 315:3.8E-5 
177 312:1.3E-5 
274 310:1.1E-6 
0 426:6.8E-47 
177 313:2.1E-5 
274 311:1.2E-37 
0 427:1.7E-6 
177 310:4.7E-7 
177 311:1.2E-6 
274 314:5.7E-36 
274 315:1.9E-6 
274 312:6.7E-7 
274 313:3.0E-7 
485 488:2.9E-5 
485 489:6.2E-5 
485 486:1.1E-14 
485 487:1.1E-14 
177 329:2.1E-5 
177 327:1.0E-10 
177 328:2.1E-8 
485 492:9.5E-12 
177 325:6.4E-5 
177 326:3.5E-6 
485 490:1.9E-8 
79 85:2.2E-6 
177 323:2.4E-5 
177 324:2.6E-6 
177 321:1.9E-9 
79 84:4.8E-9 
177 322:4.0E-7 
177 320:4.4E-7 
62 303:1.2E-6 
62 300:1.8E-40 
62 301:1.9E-9 
62 307:3.9E-41 
62 304:2.8E-5 
62 305:6.2E-8 
62 308:3.4E-9 
177 338:3.8E-6 
177 339:4.5E-10 
177 336:1.5E-8 
0 402:2.0E-55 
177 337:1.5E-5 
177 334:4.8E-5 
0 404:1.0E-52 
177 335:4.7E-5 
31 94:4.4E-17 
177 332:2.2E-5 
0 407:2.9E-20 
31 92:1.7E-14 
177 330:3.2E-6 
177 331:2.3E-6 
31 91:5.1E-10 
226 448:1.7E-5 
62 317:5.2E-6 
80 89:7.4E-7 
62 318:2.1E-5 
226 444:1.9E-5 
31 76:2.9E-15 
226 441:8.9E-7 
226 442:1.1E-9 
80 85:4.2E-9 
80 86:7.8E-7 
62 319:2.5E-9 
80 87:3.5E-10 
80 88:5.1E-8 
80 81:6.4E-8 
80 82:6.3E-7 
80 83:3.2E-11 
80 84:4.0E-12 
80 90:4.8E-5 
80 91:6.2E-8 
177 349:2.2E-9 
177 347:1.7E-8 
177 348:6.9E-8 
177 345:1.6E-9 
177 346:6.7E-10 
177 343:3.7E-10 
177 344:1.6E-10 
177 342:8.6E-6 
226 449:3.0E-7 
177 340:4.4E-7 
226 436:2.6E-9 
177 360:1.3E-8 
31 69:2.5E-5 
31 67:1.9E-10 
226 432:1.2E-8 
31 68:6.5E-5 
121 303:7.0E-7 
121 300:2.4E-61 
226 430:1.1E-6 
31 66:2.0E-14 
62 327:6.0E-8 
121 301:6.2E-8 
226 431:2.4E-7 
121 307:1.3E-61 
121 304:1.0E-5 
121 305:7.8E-5 
121 308:6.3E-8 
177 358:3.2E-11 
79 91:1.2E-6 
177 359:1.9E-9 
177 356:5.6E-11 
31 75:1.8E-21 
177 357:4.2E-11 
31 72:1.1E-10 
177 354:7.1E-5 
177 355:4.9E-11 
177 352:2.7E-6 
31 71:1.5E-5 
177 353:3.7E-10 
177 350:1.3E-7 
226 438:3.5E-9 
226 439:6.2E-6 
177 370:2.5E-6 
226 425:7.5E-44 
177 371:1.2E-6 
226 423:3.4E-10 
226 424:3.6E-7 
31 56:2.1E-5 
62 339:6.9E-7 
226 421:1.8E-7 
226 422:1.1E-5 
177 369:1.0E-8 
177 367:5.2E-10 
177 368:3.5E-5 
177 365:2.7E-5 
177 366:2.2E-6 
177 363:4.1E-9 
226 429:6.6E-8 
31 60:7.1E-7 
177 364:9.0E-9 
177 361:5.9E-11 
226 427:8.5E-8 
177 362:4.8E-8 
62 346:5.5E-5 
177 381:3.4E-9 
226 414:7.7E-8 
62 347:8.7E-6 
177 382:7.3E-10 
31 47:3.9E-5 
62 344:1.1E-6 
226 412:6.1E-6 
31 48:3.3E-41 
62 345:3.0E-5 
177 380:6.1E-9 
226 411:1.1E-5 
31 44:4.9E-5 
62 349:3.2E-6 
80 97:4.0E-6 
80 98:2.3E-5 
80 92:2.8E-5 
80 93:2.4E-12 
80 95:2.8E-5 
177 378:9.2E-7 
31 53:3.3E-5 
177 376:1.1E-10 
177 377:2.1E-5 
177 374:1.3E-8 
226 418:4.9E-5 
62 343:6.7E-7 
177 375:9.9E-9 
177 372:7.1E-6 
62 341:3.3E-39 
177 373:6.9E-6 
121 339:4.2E-6 
38 123:9.9E-15 
0 495:2.5E-6 
38 124:2.5E-9 
38 125:1.2E-12 
38 126:1.3E-11 
38 127:1.0E-6 
14 450:6.7E-5 
38 129:2.3E-12 
14 458:2.3E-45 
121 341:6.8E-67 
121 347:2.0E-5 
121 344:3.2E-5 
121 348:7.2E-5 
121 349:1.0E-5 
38 134:1.9E-8 
14 443:4.6E-46 
38 135:4.3E-5 
14 440:5.5E-41 
38 136:1.2E-5 
14 447:2.9E-7 
38 131:7.9E-7 
14 444:1.2E-5 
38 132:2.0E-9 
14 445:8.3E-7 
121 317:3.2E-5 
121 319:4.3E-5 
0 482:7.4E-40 
38 101:3.0E-11 
0 473:1.7E-43 
14 476:1.0E-33 
38 102:3.1E-19 
14 473:2.6E-37 
38 103:2.8E-15 
38 104:2.9E-11 
0 476:6.5E-35 
14 471:1.5E-36 
38 105:1.5E-5 
0 477:1.3E-41 
38 106:1.0E-9 
38 107:2.8E-25 
38 108:1.1E-9 
14 477:4.5E-42 
121 321:5.3E-5 
38 109:6.2E-11 
121 328:3.3E-5 
121 327:6.6E-8 
0 491:2.8E-5 
0 492:2.2E-8 
0 483:2.8E-40 
14 464:7.1E-7 
38 112:1.4E-10 
14 462:8.9E-7 
38 114:3.9E-10 
14 463:2.4E-7 
38 115:3.5E-13 
38 116:7.6E-13 
38 117:2.0E-13 
14 467:1.8E-6 
121 375:2.9E-5 
121 376:4.7E-5 
121 374:3.4E-5 
0 450:9.4E-11 
38 167:5.1E-12 
38 169:6.0E-14 
0 457:2.5E-5 
0 458:3.5E-58 
14 417:6.5E-35 
38 160:5.4E-12 
38 161:2.4E-12 
38 162:1.3E-12 
38 163:1.2E-10 
121 382:6.5E-7 
121 383:2.1E-7 
38 165:6.3E-5 
121 380:2.3E-7 
121 381:2.0E-7 
121 387:6.5E-47 
121 384:2.0E-6 
121 385:2.5E-5 
55 58:8.4E-49 
55 59:3.7E-49 
0 471:1.5E-39 
0 461:3.3E-7 
38 179:2.6E-5 
0 465:2.0E-6 
0 466:3.7E-7 
14 406:9.4E-6 
55 63:5.7E-59 
14 407:3.9E-23 
38 171:1.5E-10 
121 390:9.7E-5 
14 404:1.0E-46 
38 172:2.9E-11 
55 65:1.8E-11 
38 173:2.2E-9 
14 402:3.1E-47 
38 174:7.2E-11 
121 393:4.5E-5 
14 403:8.7E-6 
38 175:8.7E-13 
55 60:1.3E-8 
121 394:2.1E-60 
38 176:2.2E-10 
55 61:1.3E-8 
121 391:3.0E-6 
38 177:6.0E-9 
55 62:6.2E-68 
121 392:1.2E-5 
55 68:1.6E-66 
121 358:6.1E-5 
55 69:9.3E-5 
121 355:2.0E-8 
121 356:5.3E-5 
121 359:3.9E-5 
38 145:5.2E-11 
38 146:5.6E-8 
38 147:1.5E-8 
38 148:5.3E-11 
38 149:1.6E-10 
0 433:5.1E-44 
0 434:5.9E-49 
14 439:2.9E-7 
55 74:4.9E-29 
0 437:1.5E-47 
14 437:9.2E-45 
0 439:2.6E-5 
38 140:3.2E-6 
55 77:2.3E-5 
38 141:1.2E-11 
38 142:1.6E-9 
121 361:8.3E-5 
14 433:8.8E-36 
38 143:2.8E-10 
14 434:1.6E-40 
38 144:2.1E-8 
121 364:1.9E-5 
121 363:7.9E-5 
55 79:1.2E-38 
121 369:2.4E-5 
121 367:4.1E-5 
38 156:3.5E-11 
0 440:6.7E-44 
38 157:4.2E-10 
38 158:8.7E-13 
38 159:2.5E-8 
0 443:8.6E-50 
55 85:6.9E-6 
14 426:3.4E-49 
38 150:1.7E-11 
38 152:1.4E-8 
38 154:2.1E-12 
38 155:3.0E-13 
55 84:9.3E-9 
168 191:6.0E-6 
83 330:3.1E-10 
168 192:2.9E-6 
83 331:4.1E-10 
168 193:9.0E-8 
83 336:4.9E-19 
168 183:7.2E-6 
83 337:3.4E-9 
168 184:3.1E-8 
168 185:6.0E-7 
83 335:4.0E-10 
168 186:3.3E-7 
168 187:2.0E-21 
168 188:5.4E-11 
83 338:1.2E-10 
83 339:1.4E-19 
83 343:2.7E-19 
83 344:2.2E-19 
168 180:2.1E-8 
168 181:2.6E-7 
83 342:5.9E-11 
168 182:1.2E-102 
83 347:1.3E-16 
168 172:3.7E-7 
83 348:3.9E-15 
83 345:9.8E-18 
168 174:7.2E-8 
83 346:8.1E-18 
168 175:4.1E-8 
168 176:3.5E-7 
168 177:1.1E-5 
83 349:4.8E-18 
168 179:2.2E-8 
83 350:2.4E-15 
83 355:5.5E-21 
168 170:4.1E-7 
83 353:8.2E-9 
168 169:5.2E-7 
83 358:6.5E-18 
83 359:9.5E-16 
83 356:3.0E-18 
83 357:2.2E-18 
83 361:1.4E-9 
83 362:1.3E-16 
83 360:4.3E-16 
83 366:2.8E-11 
83 363:5.9E-16 
83 364:3.6E-16 
226 297:1.4E-6 
226 294:3.0E-6 
226 295:8.0E-7 
226 292:7.3E-9 
226 293:2.2E-7 
83 369:2.5E-18 
83 367:6.3E-20 
14 361:3.7E-7 
83 303:1.8E-20 
83 304:1.1E-16 
83 301:3.8E-20 
83 302:6.4E-10 
83 308:5.3E-21 
83 305:7.5E-10 
83 306:2.3E-11 
83 311:8.5E-10 
14 394:1.3E-44 
83 314:1.1E-11 
83 318:1.2E-17 
83 319:2.0E-9 
83 316:1.9E-10 
83 317:2.8E-19 
83 321:5.1E-17 
83 322:8.4E-13 
83 320:2.0E-10 
14 387:1.1E-40 
83 325:1.5E-11 
168 194:1.3E-11 
168 195:2.6E-10 
168 196:1.2E-5 
168 197:1.2E-6 
83 329:5.4E-11 
168 198:1.7E-109 
83 327:3.5E-16 
83 328:5.5E-18 
177 392:4.9E-9 
226 249:1.5E-6 
177 393:2.6E-8 
177 390:6.8E-10 
177 391:1.6E-9 
226 245:3.0E-6 
226 243:2.9E-73 
226 244:4.5E-5 
226 241:2.0E-9 
226 242:1.6E-72 
226 240:2.0E-5 
177 389:2.4E-7 
177 388:2.3E-5 
177 385:1.7E-8 
177 386:1.3E-6 
177 383:1.8E-9 
62 231:4.0E-5 
177 384:3.9E-11 
226 238:7.0E-7 
226 239:4.8E-7 
226 236:6.9E-8 
62 249:4.2E-7 
226 231:1.0E-7 
177 398:5.9E-5 
177 399:3.1E-5 
177 396:2.7E-5 
62 244:6.4E-37 
177 397:4.5E-11 
226 227:1.8E-74 
62 259:5.0E-9 
226 228:1.1E-7 
62 251:4.8E-37 
62 269:1.1E-29 
62 268:1.6E-37 
62 262:2.5E-5 
62 266:4.6E-8 
62 264:2.4E-5 
83 373:2.6E-10 
62 278:1.2E-27 
62 279:5.2E-36 
83 371:4.0E-10 
83 376:6.7E-20 
226 289:7.1E-8 
83 374:1.1E-16 
226 287:1.2E-7 
83 375:1.4E-18 
226 285:6.1E-7 
226 286:4.2E-6 
226 281:1.2E-9 
62 272:3.9E-38 
62 270:4.0E-26 
62 271:1.6E-41 
83 383:2.8E-17 
83 384:6.3E-17 
62 289:2.0E-7 
83 381:3.4E-18 
83 382:5.4E-15 
83 387:3.4E-5 
83 385:1.1E-18 
83 386:3.8E-10 
226 274:4.5E-6 
226 273:2.1E-5 
83 380:2.5E-18 
62 280:1.6E-39 
62 283:2.8E-39 
62 284:3.1E-40 
62 282:1.2E-38 
62 287:2.1E-8 
62 286:1.8E-7 
83 395:1.5E-8 
83 392:1.6E-17 
83 393:4.4E-16 
83 398:7.0E-10 
83 399:4.1E-11 
83 396:6.6E-11 
226 265:1.1E-6 
83 397:1.7E-9 
226 266:5.1E-7 
83 390:5.4E-20 
83 391:2.8E-18 
62 294:8.2E-5 
62 295:8.1E-7 
62 292:4.5E-8 
62 293:1.6E-7 
62 298:4.1E-40 
62 299:6.5E-36 
226 259:2.6E-7 
226 256:7.5E-7 
226 255:5.7E-6 
177 428:1.5E-6 
177 429:4.5E-5 
177 427:3.0E-7 
177 423:7.2E-9 
177 421:1.1E-12 
177 439:2.3E-8 
177 438:1.9E-44 
177 435:1.3E-8 
177 436:3.2E-11 
177 431:2.5E-25 
177 432:1.1E-53 
177 430:5.4E-35 
177 448:1.2E-6 
177 449:9.4E-9 
177 444:6.1E-8 
177 442:2.5E-12 
177 441:1.5E-36 
177 459:5.3E-6 
177 457:8.6E-6 
177 455:3.4E-8 
177 456:8.2E-5 
177 453:7.2E-5 
177 452:1.5E-7 
177 450:3.3E-7 
177 470:1.6E-5 
226 327:1.1E-7 
226 322:4.5E-6 
226 320:5.1E-7 
226 321:5.0E-7 
121 417:4.6E-45 
121 414:1.1E-7 
38 201:1.1E-11 
38 203:1.1E-8 
38 205:2.0E-10 
38 206:2.0E-11 
38 207:4.7E-12 
177 469:1.2E-34 
177 466:1.5E-8 
177 467:1.2E-9 
177 464:1.9E-8 
177 465:7.7E-11 
177 462:4.8E-5 
177 463:1.4E-6 
177 460:6.5E-10 
226 328:4.7E-6 
177 461:1.5E-8 
62 203:4.8E-7 
177 480:3.6E-9 
177 481:8.8E-7 
226 316:3.1E-7 
62 202:2.8E-40 
226 311:1.2E-6 
62 208:8.8E-42 
121 421:4.0E-6 
121 427:3.5E-5 
62 209:5.5E-38 
121 426:4.2E-54 
38 215:3.2E-14 
38 216:1.3E-14 
177 479:6.9E-16 
177 478:9.4E-22 
226 319:2.8E-8 
177 474:1.6E-8 
38 210:2.8E-11 
226 318:3.3E-6 
62 214:8.7E-38 
177 491:2.2E-7 
226 304:5.7E-6 
177 492:3.9E-10 
226 305:4.5E-8 
226 302:1.7E-73 
177 490:8.9E-7 
226 303:3.5E-6 
62 219:4.3E-26 
226 301:4.7E-7 
62 217:6.6E-41 
177 488:1.8E-10 
177 489:3.6E-10 
177 486:1.4E-6 
177 487:4.4E-28 
177 484:7.9E-12 
226 308:5.6E-7 
177 485:1.4E-9 
121 402:5.8E-49 
121 404:2.6E-45 
121 407:5.7E-21 
177 495:1.2E-52 
62 222:8.7E-41 
121 450:6.3E-7 
121 454:9.1E-5 
121 458:2.1E-47 
38 245:5.2E-14 
38 247:4.7E-13 
38 249:4.1E-8 
38 240:1.4E-11 
38 241:2.1E-7 
38 242:1.4E-7 
38 243:1.9E-7 
121 463:1.1E-5 
121 464:5.4E-8 
121 467:1.6E-10 
121 465:1.8E-5 
38 255:3.8E-10 
38 256:1.5E-12 
38 257:4.2E-5 
38 259:5.7E-11 
38 252:8.4E-5 
121 471:1.8E-34 
38 254:2.5E-5 
121 434:3.0E-41 
121 433:1.1E-45 
121 437:6.6E-48 
38 223:3.3E-13 
38 225:2.6E-12 
38 226:8.3E-8 
38 227:4.1E-8 
38 228:1.2E-11 
38 229:5.2E-6 
38 220:4.4E-11 
38 221:7.3E-12 
121 440:1.0E-40 
121 443:8.2E-50 
464 494:2.2E-5 
464 495:3.3E-8 
14 341:9.8E-47 
464 492:3.4E-47 
38 236:1.4E-13 
464 493:4.6E-20 
38 238:8.6E-14 
38 239:2.4E-10 
38 231:2.5E-10 
121 495:3.5E-6 
464 490:1.6E-11 
464 491:4.0E-10 
464 483:5.7E-10 
38 289:1.5E-9 
464 484:2.2E-14 
464 481:8.3E-6 
464 482:8.6E-6 
464 487:1.6E-9 
464 488:5.2E-7 
464 485:1.8E-8 
464 486:3.9E-15 
38 281:4.5E-12 
464 489:7.8E-7 
38 285:8.3E-11 
38 286:1.0E-9 
38 287:2.8E-10 
464 480:4.8E-10 
464 472:2.1E-8 
464 476:1.8E-7 
464 474:5.8E-7 
464 475:9.2E-5 
38 291:7.6E-14 
38 292:4.3E-10 
38 293:1.9E-8 
464 478:1.6E-5 
38 294:5.6E-7 
38 295:1.1E-8 
38 297:1.4E-10 
121 473:1.9E-41 
121 476:1.0E-36 
121 477:6.9E-37 
38 266:6.8E-10 
177 408:6.9E-5 
177 409:2.3E-5 
464 465:4.4E-5 
177 405:1.0E-6 
464 466:1.1E-5 
177 400:3.9E-6 
464 469:2.7E-9 
14 319:2.5E-8 
177 401:1.5E-5 
464 467:1.1E-74 
464 468:2.8E-9 
38 262:1.4E-6 
121 482:5.0E-40 
38 264:2.9E-6 
38 265:1.0E-10 
121 483:1.6E-40 
14 300:6.3E-45 
177 413:1.4E-5 
177 414:5.4E-7 
14 307:4.0E-47 
177 411:2.9E-5 
14 305:7.6E-8 
177 410:8.6E-6 
38 273:3.4E-11 
121 492:2.0E-9 
38 274:3.6E-13 
38 276:1.3E-5 
344 460:8.8E-12 
83 450:4.0E-9 
344 461:1.4E-6 
344 464:5.2E-43 
344 465:4.8E-6 
344 462:1.5E-45 
344 463:4.2E-41 
344 468:3.6E-13 
344 469:2.6E-14 
344 466:2.4E-6 
344 467:4.7E-39 
144 398:1.8E-15 
144 399:2.0E-14 
144 396:1.2E-15 
62 192:8.6E-5 
144 397:7.1E-10 
62 190:1.9E-39 
144 395:5.1E-5 
62 195:3.1E-7 
83 457:2.6E-6 
83 455:2.4E-15 
62 194:1.4E-7 
83 456:9.8E-14 
62 199:1.9E-40 
83 459:1.1E-10 
83 460:2.7E-13 
344 450:3.7E-19 
83 464:1.9E-11 
344 453:5.0E-16 
344 454:7.4E-17 
83 462:2.2E-11 
344 451:3.9E-8 
83 463:1.1E-10 
344 452:7.7E-5 
344 457:2.4E-9 
344 455:9.5E-10 
344 456:3.9E-14 
344 459:1.0E-8 
83 468:9.4E-9 
83 469:1.3E-27 
83 467:3.8E-11 
83 472:3.4E-11 
344 480:8.8E-13 
344 481:1.2E-8 
344 486:7.0E-26 
344 487:5.5E-17 
344 484:5.0E-18 
83 474:2.5E-18 
344 485:8.1E-16 
144 381:5.7E-8 
144 382:8.2E-9 
344 488:2.7E-5 
144 380:1.4E-8 
344 489:3.4E-5 
144 378:7.6E-7 
144 379:3.2E-5 
144 376:5.9E-9 
144 377:3.4E-7 
144 374:1.1E-7 
144 375:5.4E-9 
144 372:1.7E-7 
144 373:3.4E-16 
83 479:9.2E-8 
83 478:1.2E-14 
344 490:2.3E-11 
344 472:4.1E-11 
83 480:8.5E-11 
83 486:8.8E-19 
344 475:4.4E-6 
83 487:8.1E-77 
344 476:1.2E-6 
83 484:5.4E-12 
83 485:4.8E-12 
344 474:2.9E-10 
144 392:1.1E-8 
344 479:2.4E-6 
144 393:2.4E-7 
144 390:6.3E-8 
144 391:1.9E-8 
344 478:1.5E-7 
144 389:1.9E-7 
144 388:9.1E-7 
144 385:4.4E-8 
144 386:3.7E-17 
144 383:1.6E-8 
144 384:1.6E-10 
83 488:1.9E-8 
83 489:2.6E-8 
344 421:1.4E-15 
344 424:6.9E-24 
144 360:1.2E-6 
202 495:1.1E-5 
344 425:8.3E-12 
344 422:3.8E-32 
344 423:6.8E-13 
344 429:1.1E-15 
202 492:5.2E-11 
344 426:2.6E-5 
202 493:2.9E-6 
344 427:1.4E-66 
144 356:3.7E-8 
144 357:4.1E-8 
83 419:7.2E-9 
144 354:6.5E-6 
144 355:5.9E-10 
144 352:1.6E-6 
144 353:4.4E-14 
144 350:2.7E-6 
144 351:3.6E-5 
83 414:1.1E-12 
83 411:1.6E-14 
83 412:7.0E-11 
83 418:3.1E-8 
367 369:2.1E-79 
144 358:1.7E-8 
83 416:1.9E-9 
144 359:3.0E-7 
83 421:4.2E-17 
144 370:3.0E-7 
144 371:1.8E-17 
344 414:6.4E-56 
344 411:3.2E-10 
344 412:2.4E-12 
344 418:1.5E-33 
344 416:6.4E-31 
144 367:6.2E-9 
144 368:6.5E-7 
144 365:6.8E-6 
344 419:1.8E-31 
144 366:2.9E-15 
144 363:8.6E-8 
144 364:3.6E-8 
144 361:3.0E-11 
144 362:7.3E-7 
83 424:8.1E-5 
83 425:1.5E-11 
83 422:1.2E-5 
83 423:2.8E-13 
83 429:3.7E-10 
144 369:7.4E-8 
83 427:7.6E-14 
83 431:7.9E-32 
202 476:9.3E-36 
344 442:5.1E-14 
83 432:3.8E-24 
202 477:3.9E-37 
202 478:1.0E-5 
83 430:8.1E-37 
344 441:3.0E-10 
344 446:1.0E-18 
202 473:5.1E-40 
344 447:3.4E-19 
367 390:1.1E-81 
344 444:9.8E-41 
344 445:1.6E-17 
344 448:4.8E-15 
202 471:8.7E-38 
344 449:1.6E-8 
144 334:1.3E-5 
367 386:8.6E-13 
144 335:2.2E-14 
144 332:1.0E-6 
367 384:5.7E-68 
367 385:3.0E-80 
144 330:1.4E-16 
367 382:2.0E-68 
144 331:2.1E-17 
367 383:4.4E-74 
367 380:4.9E-76 
367 381:1.4E-73 
83 435:9.1E-12 
83 436:7.9E-15 
83 439:5.5E-10 
144 338:1.8E-14 
144 339:3.3E-10 
144 336:1.2E-8 
83 438:2.7E-22 
144 337:2.5E-15 
83 442:4.4E-17 
344 431:8.0E-12 
344 432:3.8E-9 
83 441:1.3E-22 
344 430:9.7E-14 
202 483:9.0E-41 
344 435:5.8E-9 
344 436:2.9E-14 
344 433:2.8E-8 
344 439:8.6E-38 
202 482:3.6E-38 
344 438:7.5E-11 
144 345:1.1E-6 
367 375:1.4E-83 
144 346:3.9E-7 
367 376:3.9E-82 
144 343:4.3E-8 
367 373:1.9E-12 
144 344:1.8E-8 
367 374:7.9E-77 
367 371:1.5E-12 
144 342:3.5E-16 
144 340:1.7E-6 
83 446:9.8E-7 
83 447:7.0E-6 
83 444:2.2E-12 
83 445:1.7E-5 
144 349:1.2E-7 
83 448:5.1E-17 
144 347:3.5E-7 
144 348:9.0E-6 
202 458:1.4E-49 
202 450:1.1E-6 
297 377:6.1E-7 
297 378:1.0E-5 
297 375:1.9E-14 
297 376:6.2E-16 
297 373:4.6E-13 
297 374:1.8E-15 
144 312:2.0E-6 
297 382:2.7E-13 
144 313:9.8E-7 
297 383:2.3E-14 
144 310:2.1E-6 
297 380:1.2E-12 
144 311:2.1E-16 
297 381:1.1E-12 
144 318:5.1E-7 
144 319:1.6E-12 
62 111:9.9E-38 
144 316:3.5E-16 
144 317:3.1E-8 
144 314:2.4E-15 
144 315:1.0E-6 
62 127:3.5E-5 
62 124:4.6E-5 
202 465:1.1E-7 
202 466:2.1E-5 
202 467:1.9E-7 
202 461:1.9E-5 
297 368:4.1E-6 
297 369:1.8E-14 
297 366:4.2E-18 
202 464:4.8E-7 
297 367:1.1E-15 
297 364:4.7E-15 
297 362:5.1E-13 
297 363:3.3E-15 
144 323:4.0E-7 
297 371:8.0E-13 
144 324:1.4E-6 
297 372:1.3E-5 
144 321:5.1E-8 
144 322:3.4E-17 
297 370:4.3E-6 
144 320:1.7E-17 
144 329:2.5E-15 
144 327:1.4E-9 
144 328:1.6E-7 
62 120:2.0E-41 
144 325:1.1E-5 
62 121:6.8E-38 
144 326:2.1E-6 
202 437:1.5E-47 
274 490:6.6E-23 
202 438:3.2E-6 
202 432:2.6E-5 
274 493:1.1E-7 
202 433:8.7E-45 
202 434:1.2E-43 
274 491:7.4E-6 
297 359:3.3E-15 
274 492:8.4E-13 
297 357:9.9E-15 
344 402:3.9E-6 
297 358:2.5E-15 
344 403:5.9E-14 
202 430:8.7E-5 
297 355:2.4E-16 
344 400:4.2E-13 
202 431:4.9E-5 
297 356:2.1E-15 
344 401:2.2E-8 
297 353:4.8E-13 
344 406:2.7E-14 
344 404:2.8E-6 
297 352:2.1E-8 
344 405:2.1E-13 
297 360:6.4E-13 
297 361:6.7E-14 
344 408:1.6E-17 
344 409:6.0E-13 
274 486:2.9E-16 
274 487:1.8E-11 
274 484:9.3E-12 
274 485:3.9E-7 
62 134:2.7E-7 
274 488:1.0E-10 
62 132:2.3E-7 
274 489:2.0E-10 
202 443:3.9E-50 
297 348:7.0E-14 
297 349:1.4E-14 
297 346:2.7E-14 
202 440:5.4E-38 
297 347:2.9E-15 
297 344:1.0E-15 
297 345:2.7E-13 
297 342:1.5E-13 
297 343:9.3E-15 
144 301:5.1E-10 
144 302:1.4E-10 
297 350:7.9E-14 
144 309:1.4E-7 
62 141:1.2E-9 
274 495:5.1E-14 
144 308:2.2E-10 
144 305:2.9E-11 
62 145:3.9E-5 
144 306:5.9E-16 
62 142:2.2E-9 
144 303:2.2E-8 
144 304:5.8E-7 
62 159:2.2E-5 
83 493:6.6E-8 
202 414:8.0E-6 
62 157:4.7E-8 
83 492:1.2E-11 
202 417:4.9E-49 
274 472:7.1E-26 
83 495:1.3E-25 
83 490:6.5E-18 
274 464:2.7E-12 
62 152:4.5E-5 
274 465:1.6E-7 
274 462:1.1E-8 
274 463:3.7E-8 
274 469:2.4E-13 
62 153:3.8E-39 
274 466:8.3E-8 
274 467:2.1E-12 
202 426:4.6E-51 
202 427:1.8E-5 
202 421:2.6E-6 
274 480:6.5E-9 
274 474:6.9E-12 
274 479:1.5E-9 
274 478:2.6E-13 
274 450:8.5E-5 
297 399:6.2E-12 
297 397:2.3E-6 
297 398:1.2E-12 
297 395:1.3E-5 
297 396:1.7E-13 
274 448:1.1E-8 
274 449:1.7E-8 
274 442:6.5E-13 
274 441:1.2E-11 
62 178:2.3E-43 
274 444:4.1E-12 
274 445:1.4E-6 
202 404:4.2E-46 
274 460:1.1E-11 
274 461:8.5E-8 
202 402:1.2E-47 
297 388:5.5E-7 
297 389:2.6E-5 
297 386:1.2E-12 
297 387:1.1E-7 
297 384:2.8E-16 
297 385:3.1E-14 
297 393:2.2E-13 
274 459:1.0E-6 
297 391:4.1E-13 
297 392:1.4E-12 
297 390:7.6E-15 
274 451:1.9E-10 
274 452:1.6E-7 
62 188:1.1E-7 
202 407:1.2E-21 
274 457:4.9E-9 
274 455:2.6E-20 
274 456:2.6E-16 
297 418:2.8E-13 
297 419:2.2E-13 
297 416:8.6E-14 
297 414:1.6E-12 
297 412:1.8E-13 
297 413:7.1E-6 
297 411:5.4E-15 
297 409:1.9E-14 
297 408:3.3E-9 
297 405:2.8E-10 
297 406:4.5E-9 
297 403:9.5E-10 
297 404:4.3E-5 
297 400:1.1E-13 
297 458:3.1E-6 
297 456:8.8E-16 
297 455:5.6E-20 
297 452:8.3E-6 
297 453:5.6E-6 
297 451:3.8E-8 
297 460:2.0E-9 
297 449:5.1E-8 
297 448:2.7E-13 
297 446:6.6E-8 
297 444:8.4E-12 
297 441:7.3E-37 
297 442:5.5E-15 
297 440:9.2E-8 
297 438:3.1E-33 
297 439:1.7E-9 
297 436:1.5E-13 
297 435:8.5E-13 
297 432:1.3E-36 
297 430:1.6E-78 
297 431:1.4E-64 
297 429:5.1E-14 
297 427:3.4E-13 
297 428:2.8E-6 
297 425:2.4E-11 
297 423:1.3E-13 
297 421:3.1E-15 
297 422:2.0E-5 
62 100:2.3E-38 
7 19:3.1E-43 
7 13:1.7E-31 
7 14:6.5E-54 
367 398:5.8E-12 
7 11:5.9E-37 
367 395:1.4E-34 
7 12:5.5E-42 
367 396:7.9E-14 
7 17:9.0E-31 
367 393:2.0E-65 
7 18:1.2E-43 
367 394:1.6E-5 
7 15:2.6E-52 
367 391:4.4E-77 
7 16:9.8E-41 
367 392:4.1E-79 
7 10:5.1E-30 
367 399:3.7E-11 
7 24:1.1E-40 
7 26:4.0E-9 
7 27:1.3E-34 
7 20:9.0E-55 
7 35:7.0E-5 
7 33:1.3E-45 
83 408:2.1E-10 
7 34:5.2E-8 
83 409:7.6E-15 
83 403:1.2E-6 
83 400:1.5E-10 
83 406:5.8E-6 
7 30:2.2E-7 
83 405:2.1E-10 
121 134:1.5E-6 
121 132:1.5E-7 
7 46:9.0E-6 
7 45:1.0E-39 
7 42:4.9E-53 
7 43:4.9E-24 
121 141:2.1E-8 
7 41:1.7E-54 
344 493:1.7E-21 
344 494:3.8E-5 
121 142:5.4E-9 
344 491:1.9E-10 
344 492:2.4E-40 
344 495:3.7E-12 
7 58:1.5E-40 
7 55:3.1E-43 
7 59:1.9E-41 
7 53:2.5E-45 
7 52:2.5E-47 
7 68:2.1E-45 
144 297:1.3E-34 
144 295:2.1E-8 
144 296:6.0E-6 
7 60:6.3E-6 
7 61:4.4E-7 
7 65:2.3E-8 
7 62:8.3E-48 
7 63:4.1E-47 
121 123:4.8E-5 
7 79:5.5E-43 
7 77:4.4E-5 
7 75:3.9E-7 
7 74:8.9E-25 
391 444:9.2E-43 
121 178:3.0E-58 
391 445:9.6E-19 
391 446:1.0E-18 
391 447:1.4E-20 
391 448:8.6E-14 
391 449:6.3E-10 
344 347:1.4E-77 
344 348:3.1E-73 
344 345:1.7E-77 
344 346:7.6E-82 
344 349:1.9E-80 
367 441:2.3E-10 
367 442:3.5E-14 
367 449:6.0E-8 
367 447:3.5E-20 
367 448:1.7E-15 
391 450:6.6E-19 
367 445:9.7E-19 
391 451:6.7E-10 
7 87:6.6E-6 
367 446:2.3E-19 
391 452:2.3E-6 
7 84:4.0E-7 
391 453:2.5E-17 
7 85:8.3E-7 
367 444:1.9E-41 
391 454:3.0E-18 
121 188:1.5E-6 
391 455:9.1E-9 
391 456:6.1E-15 
391 457:5.1E-10 
391 459:3.6E-8 
367 430:9.7E-14 
367 431:1.2E-11 
7 93:1.2E-5 
367 438:1.8E-10 
367 439:3.8E-37 
367 436:2.8E-14 
391 460:2.4E-11 
121 190:6.7E-54 
391 461:3.4E-7 
121 195:2.7E-7 
391 462:1.3E-43 
367 435:9.5E-9 
391 463:3.1E-40 
367 432:8.3E-9 
391 464:4.9E-41 
121 194:2.4E-5 
367 433:1.9E-7 
391 465:3.3E-6 
344 361:1.5E-31 
391 466:7.4E-7 
344 362:7.3E-76 
391 467:5.8E-38 
121 153:6.5E-57 
391 468:1.8E-15 
344 360:2.8E-78 
391 469:7.1E-13 
344 365:3.6E-9 
344 366:4.5E-16 
121 157:4.6E-6 
344 363:9.3E-75 
344 364:1.3E-53 
344 369:1.9E-78 
344 367:1.4E-82 
367 463:1.5E-41 
367 464:1.2E-43 
367 461:1.1E-6 
367 462:3.6E-46 
144 495:2.5E-51 
367 460:3.1E-12 
144 494:2.3E-10 
367 469:7.0E-15 
391 472:5.4E-11 
367 467:1.4E-39 
367 468:1.6E-14 
391 474:2.5E-11 
367 465:5.4E-6 
391 475:3.9E-6 
367 466:1.7E-6 
391 476:2.0E-5 
344 350:3.4E-74 
344 351:4.4E-8 
391 478:8.4E-8 
391 479:8.0E-6 
344 355:3.0E-70 
344 353:7.0E-12 
344 358:7.4E-81 
344 359:9.2E-74 
344 356:2.3E-78 
344 357:4.9E-78 
367 452:9.9E-6 
367 453:3.0E-16 
367 450:2.8E-18 
367 451:7.9E-8 
391 480:3.5E-13 
391 481:3.9E-8 
367 459:7.5E-9 
391 483:6.8E-5 
367 456:3.8E-14 
391 484:2.9E-18 
367 457:8.6E-10 
391 485:2.2E-17 
367 454:6.6E-17 
391 486:8.5E-26 
367 455:6.2E-10 
391 487:4.5E-16 
391 488:2.8E-5 
391 489:3.6E-5 
144 480:1.7E-10 
144 481:1.4E-12 
367 485:2.2E-17 
144 478:2.7E-25 
367 486:3.7E-26 
144 475:2.1E-8 
367 484:1.1E-17 
367 481:9.6E-9 
144 474:2.1E-6 
144 471:5.4E-5 
144 472:2.4E-14 
367 480:1.2E-12 
391 490:6.1E-13 
391 491:5.4E-10 
391 492:7.6E-40 
391 493:2.1E-23 
391 494:2.2E-5 
367 489:2.7E-5 
391 495:3.1E-11 
144 479:3.3E-18 
367 487:3.3E-17 
367 488:2.2E-5 
144 491:1.2E-6 
144 492:2.7E-10 
144 490:1.6E-13 
144 488:7.4E-13 
367 474:3.9E-11 
144 489:6.6E-13 
367 475:2.4E-6 
144 486:1.7E-12 
367 472:1.3E-11 
144 487:2.3E-24 
144 484:5.0E-13 
144 485:3.1E-13 
367 478:4.5E-7 
367 479:7.6E-7 
367 476:8.5E-6 
121 199:1.9E-57 
144 455:1.3E-15 
144 456:5.7E-12 
144 453:3.2E-6 
144 451:8.9E-6 
144 452:2.2E-8 
144 450:1.2E-5 
144 459:1.5E-5 
1 199:9.1E-50 
144 457:3.2E-6 
144 458:5.5E-6 
144 466:2.8E-8 
144 467:1.4E-6 
144 464:2.0E-6 
367 494:2.2E-5 
144 465:7.9E-10 
367 495:6.6E-12 
144 462:5.1E-8 
367 492:9.8E-41 
144 463:3.3E-8 
367 493:5.7E-21 
144 460:4.2E-7 
367 490:1.7E-12 
144 461:2.6E-8 
367 491:5.5E-11 
144 469:1.6E-34 
274 390:9.4E-13 
274 391:2.8E-13 
274 395:8.3E-9 
274 392:4.5E-13 
274 393:1.3E-12 
297 495:4.3E-35 
144 431:2.8E-26 
144 432:2.6E-51 
144 430:5.5E-34 
274 388:9.4E-7 
144 439:7.2E-7 
274 385:1.6E-14 
274 386:2.3E-38 
144 438:4.8E-41 
144 435:4.4E-10 
274 389:1.1E-7 
144 436:2.4E-10 
297 489:1.2E-9 
297 487:3.6E-39 
297 488:8.9E-10 
297 485:1.7E-9 
297 486:4.3E-20 
297 484:8.8E-10 
144 444:1.0E-6 
297 492:1.8E-14 
297 493:2.6E-6 
144 442:3.1E-9 
297 490:2.8E-20 
297 491:1.4E-7 
144 441:1.6E-41 
274 398:4.1E-39 
274 399:3.5E-21 
274 396:6.6E-59 
274 397:3.8E-5 
144 448:1.1E-10 
144 449:8.3E-9 
274 372:1.4E-7 
274 373:5.2E-41 
274 370:1.1E-7 
274 371:9.6E-41 
297 478:1.7E-22 
297 479:7.3E-14 
297 474:5.3E-10 
297 475:2.4E-6 
297 472:1.9E-13 
144 411:2.1E-14 
144 412:1.0E-13 
144 410:3.9E-6 
297 480:1.3E-8 
144 419:9.8E-7 
274 365:3.7E-5 
274 366:5.0E-37 
274 363:2.2E-14 
144 418:9.5E-8 
274 364:1.5E-15 
144 415:7.8E-5 
274 369:2.8E-14 
144 416:8.7E-8 
144 413:1.0E-6 
274 367:2.7E-13 
144 414:5.5E-7 
274 368:7.6E-7 
274 380:2.6E-13 
274 383:1.5E-13 
274 384:2.5E-16 
274 381:1.9E-12 
297 469:9.1E-40 
274 382:1.2E-12 
297 467:2.5E-11 
297 468:3.0E-5 
297 463:5.8E-11 
297 464:2.9E-12 
297 462:1.8E-12 
144 422:6.9E-6 
144 423:4.7E-10 
297 471:6.5E-6 
144 420:7.0E-5 
144 421:4.1E-12 
274 376:6.3E-14 
274 377:4.3E-7 
144 428:2.8E-6 
274 374:3.9E-14 
144 429:5.4E-16 
274 375:3.4E-14 
144 427:1.5E-7 
274 378:6.3E-7 
144 425:4.1E-5 
274 350:2.7E-13 
367 409:8.1E-14 
274 351:2.3E-7 
367 408:1.8E-16 
274 349:3.7E-14 
274 343:2.1E-14 
367 405:9.0E-14 
274 344:5.1E-14 
367 406:3.4E-15 
367 403:1.8E-14 
274 342:2.9E-38 
367 404:6.9E-6 
274 347:3.1E-14 
367 401:3.4E-8 
274 348:1.4E-12 
367 402:5.5E-6 
274 345:1.2E-12 
274 346:2.5E-12 
367 400:7.5E-13 
274 361:2.0E-12 
274 362:3.2E-13 
274 360:2.1E-12 
144 400:7.0E-16 
144 401:5.5E-6 
144 408:3.9E-9 
274 354:3.7E-6 
144 409:4.4E-14 
274 355:7.5E-17 
144 406:3.2E-7 
274 352:7.5E-8 
274 353:2.2E-45 
144 404:9.5E-5 
274 358:3.9E-13 
144 405:1.1E-11 
274 359:1.1E-13 
274 356:4.1E-13 
144 403:3.9E-7 
274 357:8.0E-14 
367 429:5.1E-16 
274 329:5.9E-58 
274 327:2.2E-13 
274 328:7.3E-14 
274 321:4.3E-12 
367 427:1.8E-69 
274 322:3.5E-37 
367 425:5.1E-12 
274 320:9.8E-39 
367 426:3.6E-5 
274 325:1.2E-9 
367 423:2.1E-13 
274 326:1.9E-6 
367 424:3.5E-25 
274 323:4.3E-7 
367 421:6.4E-16 
274 324:7.8E-7 
367 422:6.5E-34 
274 340:7.7E-7 
367 418:1.5E-34 
367 419:8.0E-33 
274 338:2.3E-35 
274 339:3.0E-13 
274 332:3.0E-7 
367 416:1.3E-31 
274 330:8.3E-36 
367 414:9.8E-59 
274 331:4.9E-39 
274 336:5.5E-13 
367 412:1.5E-12 
274 337:2.5E-37 
274 334:5.2E-7 
274 335:8.7E-35 
367 411:5.0E-11 
274 428:1.3E-6 
274 429:8.2E-37 
274 427:2.3E-14 
274 421:2.6E-12 
274 424:1.8E-6 
274 425:2.2E-5 
274 422:6.4E-12 
274 423:7.5E-25 
274 439:4.3E-14 
274 438:3.1E-10 
274 431:1.1E-13 
274 432:1.4E-13 
274 430:2.7E-13 
274 435:2.4E-10 
1 100:3.0E-47 
274 436:2.9E-11 
274 405:4.1E-8 
274 408:9.4E-6 
274 409:2.4E-27 
274 400:5.9E-40 
274 401:1.1E-7 
274 418:1.5E-5 
274 415:1.4E-5 
274 410:2.0E-7 
274 413:9.6E-8 
274 414:1.5E-13 
274 411:1.6E-27 
274 412:5.9E-37 
251 259:2.8E-7 
251 264:9.4E-5 
251 262:7.4E-5 
121 214:5.1E-66 
251 289:6.8E-7 
251 287:1.4E-6 
121 219:1.5E-48 
121 217:5.3E-62 
1 178:1.8E-47 
251 294:3.4E-5 
251 295:1.2E-5 
251 292:4.8E-8 
251 293:1.1E-6 
1 194:1.3E-5 
1 195:9.5E-5 
121 222:2.8E-50 
1 192:1.8E-6 
1 190:1.8E-51 
251 298:1.1E-65 
251 299:5.1E-75 
1 188:7.8E-6 
251 269:5.4E-48 
251 268:2.4E-74 
251 266:5.6E-6 
1 158:2.5E-5 
251 272:7.9E-70 
1 157:3.8E-6 
251 270:1.2E-53 
1 155:4.1E-5 
251 271:1.4E-62 
1 153:4.4E-47 
121 203:1.4E-5 
251 278:4.6E-54 
251 279:5.8E-83 
121 202:2.0E-52 
121 208:4.4E-61 
121 209:8.5E-49 
1 169:2.1E-5 
251 286:4.6E-8 
251 283:2.7E-64 
1 168:7.1E-5 
251 284:2.8E-62 
1 165:5.9E-5 
1 166:1.7E-5 
251 282:9.2E-70 
251 280:2.8E-46 
344 383:4.9E-71 
391 400:6.4E-11 
344 384:8.1E-67 
391 401:3.8E-8 
344 381:1.2E-71 
391 402:4.9E-5 
344 382:2.2E-67 
391 403:1.7E-14 
391 404:3.1E-5 
121 259:1.2E-8 
391 405:1.8E-13 
344 385:2.4E-79 
391 406:3.8E-15 
344 386:8.6E-13 
391 408:6.7E-17 
391 409:1.0E-11 
1 132:2.0E-5 
344 390:6.7E-82 
121 262:8.5E-5 
344 391:4.3E-74 
1 150:9.1E-5 
391 411:1.0E-10 
121 266:1.1E-6 
344 373:4.0E-12 
391 412:4.3E-11 
121 264:8.6E-5 
344 371:2.1E-12 
391 414:2.2E-61 
121 269:5.7E-46 
344 376:3.5E-83 
391 416:2.0E-32 
344 374:7.1E-76 
121 268:6.5E-64 
344 375:2.4E-80 
391 418:1.9E-36 
391 419:4.5E-34 
1 146:4.6E-7 
1 143:3.2E-5 
121 272:5.6E-66 
1 144:1.4E-5 
344 380:6.9E-73 
1 141:3.1E-5 
121 270:5.7E-47 
1 142:1.6E-5 
121 271:5.8E-64 
391 421:2.0E-16 
391 422:1.3E-37 
391 423:5.5E-15 
391 424:3.9E-30 
391 425:1.2E-11 
391 426:4.1E-6 
391 427:3.0E-64 
391 429:8.8E-14 
1 111:7.8E-51 
391 430:4.3E-11 
391 431:4.9E-9 
391 432:5.4E-8 
391 433:2.7E-7 
121 244:1.1E-52 
344 395:1.3E-33 
344 392:8.5E-76 
391 435:5.1E-9 
344 393:2.7E-64 
391 436:1.7E-14 
344 398:7.2E-12 
391 437:8.4E-5 
344 399:4.2E-11 
391 438:8.6E-9 
344 396:1.2E-13 
391 439:1.0E-38 
344 397:5.4E-5 
1 124:6.2E-6 
1 121:1.1E-49 
391 440:3.8E-5 
121 251:7.0E-63 
391 441:5.5E-9 
391 442:4.2E-12 
1 120:1.0E-50 
391 443:2.1E-5 
368 372:5.5E-38 
368 373:2.2E-7 
37 399:2.3E-6 
321 359:4.5E-66 
321 357:3.7E-67 
368 370:1.4E-23 
321 358:1.8E-69 
368 371:2.2E-7 
37 393:3.9E-7 
144 161:5.2E-16 
321 355:4.2E-73 
120 492:6.7E-8 
144 162:4.0E-16 
321 356:4.1E-70 
37 391:2.4E-7 
321 353:1.8E-9 
37 392:6.3E-7 
144 160:5.9E-18 
321 351:4.6E-8 
37 398:9.0E-8 
368 377:7.2E-42 
37 395:9.1E-7 
368 378:1.6E-22 
37 396:2.7E-9 
321 350:3.1E-64 
368 379:1.6E-24 
144 158:5.7E-18 
144 159:4.9E-6 
144 156:1.1E-15 
144 157:2.9E-8 
144 154:2.3E-16 
37 390:8.5E-9 
144 155:2.5E-16 
144 152:2.7E-6 
368 386:2.0E-7 
321 369:4.9E-67 
37 382:2.5E-7 
144 172:9.3E-17 
321 366:6.1E-14 
37 383:9.4E-8 
144 173:5.3E-7 
167 495:2.5E-36 
321 367:2.5E-70 
37 380:2.2E-6 
120 482:5.6E-45 
144 170:1.5E-7 
167 492:6.7E-13 
321 364:5.2E-55 
37 381:8.9E-7 
120 483:1.7E-44 
144 171:5.0E-27 
167 493:7.2E-5 
321 365:6.4E-9 
37 386:1.2E-8 
321 362:1.0E-68 
321 363:2.1E-64 
368 388:3.8E-42 
37 384:3.6E-10 
321 360:4.2E-68 
368 389:2.1E-12 
37 385:1.9E-7 
321 361:2.2E-33 
120 477:3.3E-39 
144 169:4.0E-16 
144 167:7.3E-35 
144 168:1.3E-6 
120 473:4.0E-40 
144 165:3.4E-6 
144 166:4.6E-6 
144 163:2.2E-27 
120 476:2.3E-40 
144 164:2.5E-7 
167 489:6.6E-11 
167 484:6.7E-11 
321 375:4.8E-69 
321 376:1.1E-67 
167 487:2.0E-42 
321 373:3.6E-10 
167 488:5.3E-11 
321 374:7.8E-66 
167 485:2.3E-7 
321 371:1.2E-10 
167 486:2.8E-18 
321 380:5.3E-73 
321 381:8.0E-78 
167 490:1.5E-18 
167 491:2.1E-7 
167 478:8.5E-23 
167 479:8.4E-15 
144 150:4.8E-16 
167 472:6.8E-14 
144 151:1.1E-7 
321 386:2.5E-10 
321 384:2.1E-67 
167 477:9.4E-5 
321 385:5.6E-68 
167 474:6.1E-13 
321 382:1.1E-70 
321 383:4.4E-73 
144 147:1.1E-59 
321 391:4.5E-78 
144 148:5.2E-6 
321 392:1.7E-73 
144 145:2.4E-25 
144 146:2.5E-78 
321 390:1.5E-68 
120 495:1.3E-5 
167 480:6.8E-11 
144 149:1.2E-15 
321 399:3.7E-8 
321 397:1.8E-5 
321 398:7.8E-10 
321 395:3.5E-41 
321 396:4.1E-12 
321 393:9.5E-62 
321 394:1.1E-5 
440 450:1.9E-6 
440 458:2.7E-44 
440 471:1.4E-37 
440 467:9.4E-5 
368 396:6.8E-8 
273 489:3.5E-8 
273 485:3.5E-5 
368 398:2.0E-6 
273 486:6.7E-16 
368 399:7.4E-8 
273 487:8.0E-13 
273 488:4.2E-8 
273 492:1.1E-14 
273 493:2.5E-6 
273 495:3.6E-18 
273 490:8.8E-22 
273 491:7.3E-7 
440 443:7.7E-44 
167 425:3.1E-10 
167 423:2.4E-12 
167 429:7.1E-13 
167 427:1.4E-11 
167 428:7.8E-7 
273 467:5.4E-14 
273 469:1.4E-18 
167 421:2.1E-13 
273 463:3.4E-11 
167 422:2.3E-5 
273 464:7.5E-14 
273 465:2.2E-9 
273 466:5.6E-9 
273 472:8.2E-27 
203 491:8.2E-10 
203 492:6.7E-41 
203 490:6.8E-15 
203 495:2.0E-10 
203 493:1.9E-21 
203 494:5.3E-6 
167 414:1.8E-11 
167 412:2.0E-12 
167 413:4.6E-7 
167 418:9.3E-12 
167 419:1.1E-11 
167 416:6.1E-12 
273 478:8.5E-13 
273 479:1.8E-11 
273 474:9.1E-11 
167 411:4.4E-14 
273 481:6.7E-6 
273 484:1.2E-11 
273 480:6.5E-12 
167 403:1.4E-7 
167 404:2.8E-5 
249 251:2.8E-6 
273 449:3.9E-8 
167 408:1.2E-8 
249 252:1.4E-5 
167 405:1.1E-9 
167 406:2.4E-7 
249 250:1.8E-6 
249 255:3.8E-14 
273 445:2.2E-7 
249 256:8.5E-14 
249 254:4.3E-5 
273 448:7.4E-10 
249 259:1.3E-34 
273 441:7.1E-14 
167 400:1.3E-12 
273 442:2.0E-13 
249 257:3.1E-5 
249 258:9.1E-7 
273 444:1.4E-13 
440 482:4.3E-40 
203 478:4.0E-8 
440 473:1.8E-35 
203 475:1.7E-7 
273 450:4.6E-7 
273 451:9.8E-10 
440 476:2.4E-41 
440 477:8.5E-48 
167 409:1.8E-13 
203 474:5.4E-10 
203 472:3.2E-12 
249 262:5.5E-49 
249 263:7.7E-7 
249 261:4.1E-6 
249 266:9.3E-36 
273 456:4.9E-14 
273 457:1.6E-12 
249 264:1.9E-49 
249 265:2.0E-12 
273 459:7.5E-9 
273 452:4.4E-7 
273 453:1.2E-5 
249 268:2.4E-5 
273 454:9.1E-7 
440 492:1.5E-6 
273 455:3.7E-22 
203 488:4.5E-6 
440 483:6.4E-40 
203 489:4.8E-6 
273 460:1.1E-11 
203 486:8.1E-27 
273 461:9.6E-10 
203 487:2.9E-15 
273 462:5.1E-10 
203 480:5.2E-13 
203 481:2.2E-10 
203 484:3.7E-18 
203 485:3.0E-16 
167 469:5.0E-39 
167 467:1.9E-11 
167 468:9.9E-6 
249 273:4.2E-17 
273 427:6.4E-16 
249 274:2.4E-13 
273 428:1.5E-7 
249 271:4.1E-5 
273 429:5.1E-38 
249 272:1.9E-5 
273 423:5.0E-27 
167 462:1.4E-11 
249 278:1.8E-5 
273 424:1.4E-9 
167 460:2.0E-11 
167 463:8.6E-11 
249 279:4.3E-5 
273 421:3.8E-14 
167 464:1.5E-11 
273 422:4.4E-13 
203 455:1.4E-10 
203 456:1.3E-15 
203 453:4.3E-18 
203 454:8.0E-19 
203 459:2.3E-8 
203 457:2.8E-12 
203 451:8.3E-10 
203 452:2.3E-8 
203 450:1.3E-18 
167 458:7.2E-5 
167 459:9.5E-8 
249 281:8.6E-15 
167 456:7.2E-15 
273 438:7.6E-11 
249 285:1.7E-13 
273 439:7.6E-12 
249 288:1.8E-5 
249 289:3.1E-78 
273 435:2.2E-7 
249 286:2.6E-38 
273 436:6.4E-11 
249 287:1.0E-39 
273 430:8.0E-19 
167 455:3.1E-19 
273 431:1.1E-14 
167 452:2.3E-6 
273 432:3.9E-13 
203 466:1.3E-7 
203 467:3.7E-40 
203 464:2.4E-44 
203 465:9.3E-7 
203 468:4.6E-16 
203 469:4.0E-13 
203 462:4.9E-47 
203 463:6.4E-42 
203 460:2.4E-10 
203 461:7.9E-8 
249 291:2.3E-15 
273 409:8.9E-26 
167 448:2.1E-11 
249 292:5.7E-76 
167 446:1.7E-6 
249 295:4.3E-36 
273 405:1.2E-7 
249 296:5.1E-8 
273 406:1.9E-6 
249 293:6.0E-78 
249 294:7.7E-33 
273 408:3.3E-5 
249 299:8.1E-5 
273 401:5.1E-8 
203 439:1.6E-38 
249 297:3.5E-14 
273 403:1.8E-6 
249 298:2.0E-6 
167 444:5.5E-11 
167 441:7.5E-36 
167 442:3.0E-13 
273 400:4.4E-39 
203 431:2.9E-10 
203 432:1.9E-9 
203 438:7.6E-11 
203 435:2.8E-9 
203 436:3.7E-14 
203 430:7.7E-14 
167 436:1.4E-13 
167 435:5.0E-12 
167 438:2.2E-33 
273 418:1.6E-5 
167 439:1.5E-9 
273 412:4.4E-37 
273 413:3.4E-7 
273 414:1.6E-14 
273 415:8.4E-5 
167 432:4.1E-37 
167 430:1.0E-84 
273 410:7.3E-7 
167 431:3.4E-65 
273 411:2.5E-25 
203 444:2.4E-42 
203 445:5.4E-20 
203 442:1.1E-12 
203 443:4.8E-5 
203 448:2.7E-14 
203 449:1.2E-9 
203 446:3.4E-22 
203 447:2.3E-21 
203 441:3.4E-11 
1 219:7.1E-41 
1 217:9.8E-52 
1 214:5.7E-51 
1 226:8.6E-5 
1 222:9.3E-50 
249 300:8.4E-6 
249 303:8.1E-38 
249 304:4.8E-36 
249 301:1.9E-40 
249 302:2.7E-6 
249 307:1.7E-6 
249 308:2.2E-39 
1 208:6.5E-44 
249 305:1.4E-72 
1 209:9.0E-47 
249 306:2.9E-13 
249 309:5.3E-6 
1 202:4.9E-49 
1 203:3.8E-6 
249 310:2.3E-5 
249 311:4.2E-16 
249 314:1.3E-14 
249 312:9.8E-5 
249 313:1.7E-7 
249 318:1.9E-32 
249 319:2.6E-72 
249 316:5.3E-15 
227 249:1.3E-6 
249 317:5.1E-33 
227 242:8.7E-73 
227 243:1.9E-73 
227 245:3.0E-6 
227 241:4.2E-10 
249 321:6.8E-36 
249 322:5.0E-15 
249 320:5.1E-15 
227 239:1.8E-6 
249 325:3.3E-22 
249 329:2.4E-14 
227 236:3.8E-6 
249 327:1.1E-37 
227 238:1.2E-6 
249 328:3.3E-32 
227 231:9.0E-8 
249 332:1.7E-7 
249 333:8.0E-6 
249 330:2.3E-16 
249 331:9.7E-15 
227 228:6.0E-7 
249 336:5.9E-32 
249 337:2.7E-14 
249 334:2.0E-7 
249 335:5.9E-16 
249 338:1.1E-11 
249 339:1.3E-34 
249 340:1.5E-5 
249 343:1.5E-34 
249 344:1.2E-34 
249 342:2.0E-14 
249 347:4.8E-37 
249 348:1.8E-34 
249 345:5.6E-32 
249 346:4.5E-32 
249 349:1.3E-37 
37 314:8.0E-10 
37 311:1.0E-7 
37 317:4.1E-9 
37 318:2.8E-9 
37 316:1.4E-8 
1 299:2.1E-50 
37 308:4.8E-10 
1 297:4.1E-5 
1 298:1.5E-49 
1 295:8.9E-5 
37 303:4.0E-9 
37 301:2.9E-11 
37 306:5.9E-9 
37 304:5.4E-5 
37 305:3.5E-7 
1 282:9.7E-51 
37 335:4.1E-9 
1 283:4.3E-50 
37 336:6.3E-8 
1 280:2.0E-48 
37 339:2.4E-7 
37 337:2.9E-7 
37 338:9.2E-10 
37 331:2.5E-9 
37 330:2.1E-6 
1 279:5.5E-52 
1 278:2.4E-39 
1 293:2.6E-5 
1 294:7.5E-5 
37 325:2.8E-6 
37 322:2.5E-8 
1 292:3.4E-5 
37 328:3.3E-8 
37 329:2.2E-9 
37 327:8.3E-9 
37 320:1.3E-8 
37 321:2.0E-6 
37 319:5.4E-7 
1 289:3.7E-6 
1 286:3.4E-5 
1 287:8.9E-5 
1 284:1.3E-50 
37 357:5.4E-10 
37 358:7.4E-9 
37 355:2.7E-10 
37 356:5.8E-9 
37 359:6.9E-10 
37 350:1.2E-8 
37 353:2.9E-6 
1 259:9.9E-6 
1 251:6.0E-52 
1 271:8.5E-51 
37 346:5.1E-9 
1 272:1.3E-50 
37 347:4.6E-10 
37 344:1.4E-9 
321 328:4.9E-66 
1 270:2.8E-39 
37 345:1.6E-9 
321 329:2.7E-12 
321 327:3.1E-65 
37 348:1.9E-9 
37 349:1.1E-9 
321 325:5.7E-45 
321 322:1.9E-13 
37 342:3.8E-8 
37 343:4.3E-10 
1 268:3.8E-51 
1 269:2.8E-40 
321 339:2.0E-71 
321 337:3.5E-10 
321 338:7.2E-13 
321 335:8.5E-12 
321 336:5.0E-71 
37 371:1.3E-8 
321 334:3.4E-8 
321 331:1.9E-10 
37 375:3.1E-9 
37 376:6.7E-9 
321 330:1.6E-12 
37 373:1.9E-7 
37 374:2.5E-9 
37 369:2.7E-8 
37 366:2.5E-9 
37 367:4.2E-10 
321 348:7.5E-66 
321 349:1.2E-69 
321 346:5.8E-68 
321 347:1.9E-66 
37 360:1.5E-8 
321 344:1.8E-68 
37 361:1.9E-6 
321 345:6.7E-67 
321 342:6.5E-12 
321 343:1.7E-67 
37 364:1.1E-9 
37 362:6.6E-8 
37 363:3.9E-9 
1 249:8.9E-5 
1 244:6.2E-49 
1 243:9.5E-5 
1 241:4.4E-7 
368 495:2.8E-6 
368 490:1.2E-5 
321 478:2.7E-7 
321 479:2.6E-6 
167 384:7.5E-14 
84 136:7.8E-11 
167 385:2.1E-12 
84 137:1.9E-6 
167 382:6.3E-11 
321 474:1.1E-10 
84 138:2.2E-11 
144 281:1.2E-16 
167 383:1.5E-12 
167 388:2.4E-7 
321 472:2.3E-10 
392 489:2.8E-5 
167 389:6.8E-6 
167 386:9.3E-13 
392 487:2.3E-15 
167 387:8.0E-6 
392 488:3.0E-5 
16 46:5.0E-6 
119 478:1.4E-5 
321 480:7.7E-14 
144 277:1.8E-6 
392 494:3.3E-5 
84 130:3.8E-11 
392 495:1.5E-10 
16 42:4.9E-40 
84 131:2.5E-47 
144 275:1.2E-6 
167 391:2.0E-11 
392 492:1.6E-40 
16 43:6.7E-16 
84 132:1.0E-50 
144 276:1.1E-7 
167 392:8.7E-11 
392 493:3.0E-23 
144 273:3.1E-15 
392 490:2.5E-12 
16 45:1.7E-42 
84 134:3.8E-51 
119 472:4.5E-6 
144 274:1.4E-16 
167 390:1.9E-13 
392 491:9.7E-9 
119 470:6.7E-24 
16 41:4.8E-40 
321 489:1.1E-5 
84 146:3.0E-6 
144 293:4.5E-10 
167 373:6.5E-13 
321 487:8.8E-15 
84 147:2.4E-6 
144 294:7.5E-8 
167 374:9.7E-14 
321 488:6.7E-6 
84 148:1.8E-11 
144 291:1.7E-15 
167 371:1.0E-12 
321 485:7.0E-16 
84 149:1.7E-13 
144 292:3.7E-12 
167 372:2.0E-6 
321 486:1.7E-26 
167 377:2.9E-7 
144 290:6.2E-7 
167 378:3.1E-6 
321 484:2.0E-17 
167 375:1.3E-12 
321 481:1.1E-6 
119 469:4.9E-7 
167 376:1.7E-14 
321 490:1.9E-12 
16 58:2.0E-43 
321 491:3.9E-9 
16 59:2.1E-44 
84 140:2.9E-5 
144 288:1.4E-6 
84 141:4.0E-54 
144 289:2.1E-10 
16 53:1.5E-40 
84 142:7.2E-51 
144 286:1.2E-9 
167 380:1.0E-10 
84 143:2.4E-11 
144 287:9.5E-11 
167 381:4.8E-11 
16 55:1.6E-40 
84 144:4.7E-6 
84 145:8.9E-9 
144 285:7.1E-33 
16 52:9.9E-42 
368 472:7.9E-7 
167 368:2.0E-6 
167 369:1.4E-12 
368 470:9.7E-22 
84 157:1.3E-53 
144 260:2.9E-6 
167 362:2.8E-11 
84 158:3.1E-15 
144 261:2.9E-5 
167 363:4.2E-13 
84 159:4.5E-50 
167 360:2.1E-11 
167 361:4.0E-12 
16 17:1.5E-31 
167 366:4.7E-16 
321 494:1.6E-5 
16 18:2.9E-40 
167 367:4.0E-14 
321 495:3.2E-10 
16 19:1.0E-40 
119 457:3.0E-6 
167 364:8.5E-14 
321 492:7.6E-37 
321 493:3.1E-22 
368 478:2.4E-7 
16 24:5.5E-81 
144 257:1.9E-7 
84 150:4.0E-13 
144 258:7.3E-7 
16 26:5.7E-7 
84 151:8.1E-5 
144 255:7.3E-18 
16 27:1.3E-43 
84 152:8.0E-53 
144 256:6.6E-15 
16 20:1.8E-41 
84 153:4.0E-6 
144 253:6.3E-7 
84 154:6.7E-17 
119 452:5.2E-7 
144 254:7.4E-8 
167 370:1.4E-6 
84 155:2.7E-16 
84 156:2.6E-13 
144 252:7.3E-8 
144 259:2.4E-7 
167 359:2.0E-13 
167 357:3.4E-13 
167 358:1.0E-13 
368 481:3.4E-6 
84 168:2.8E-13 
84 169:1.9E-15 
167 352:1.5E-8 
167 350:1.0E-11 
167 355:1.0E-14 
368 486:2.2E-6 
167 356:8.0E-14 
167 353:2.2E-12 
368 488:6.8E-5 
368 489:4.1E-5 
16 35:1.1E-5 
84 160:8.7E-16 
84 161:3.7E-13 
16 37:4.9E-5 
84 162:5.7E-12 
144 266:1.5E-8 
84 163:2.9E-8 
144 267:6.0E-7 
84 164:4.5E-7 
144 264:3.2E-7 
84 165:1.1E-10 
119 441:4.5E-8 
144 265:2.4E-25 
16 33:1.5E-44 
84 166:4.5E-12 
144 262:2.1E-7 
16 34:4.4E-5 
84 167:4.8E-10 
144 263:2.5E-5 
16 30:1.1E-6 
273 386:5.2E-42 
273 388:3.1E-7 
273 389:4.2E-9 
144 235:4.2E-7 
273 393:2.6E-15 
144 236:1.1E-15 
144 233:4.2E-8 
273 395:6.0E-8 
119 432:1.2E-5 
144 234:8.8E-7 
273 396:2.8E-37 
144 231:4.5E-10 
144 232:1.9E-7 
273 390:9.0E-16 
273 391:2.9E-15 
144 230:2.3E-6 
273 392:1.6E-14 
144 239:1.0E-15 
144 237:6.3E-7 
144 238:1.9E-16 
84 102:6.7E-10 
84 103:1.2E-11 
144 250:3.2E-7 
84 104:8.5E-14 
119 428:3.6E-13 
84 105:3.9E-24 
119 429:3.0E-6 
84 106:1.2E-8 
84 107:6.0E-17 
273 398:6.6E-41 
84 108:4.6E-14 
273 399:2.7E-29 
84 109:3.6E-12 
144 246:2.4E-6 
144 247:1.6E-15 
119 420:2.5E-20 
144 245:2.4E-16 
144 242:5.6E-9 
144 243:2.0E-9 
84 100:7.3E-14 
144 240:5.5E-18 
84 101:4.1E-14 
144 241:1.7E-77 
144 248:3.1E-7 
144 249:2.1E-9 
273 368:2.2E-7 
84 114:4.2E-12 
273 369:7.8E-15 
84 115:2.2E-13 
84 116:1.3E-13 
84 117:4.8E-13 
119 415:8.6E-16 
273 364:3.7E-15 
273 365:9.5E-6 
119 413:5.9E-23 
273 366:2.7E-65 
273 367:1.3E-16 
144 213:6.4E-7 
273 371:2.2E-43 
273 372:4.8E-8 
144 211:8.5E-7 
273 373:7.0E-43 
119 410:2.0E-18 
144 212:8.6E-8 
273 374:5.5E-16 
144 210:9.9E-16 
84 111:7.6E-11 
84 112:1.4E-32 
273 370:1.2E-7 
144 218:6.6E-7 
144 215:1.1E-15 
144 216:7.1E-16 
84 124:4.4E-47 
167 395:6.5E-5 
84 125:5.4E-13 
167 396:1.6E-13 
84 126:7.8E-13 
167 393:2.7E-12 
84 127:8.6E-48 
167 399:1.7E-11 
273 375:4.5E-16 
84 129:5.1E-12 
273 376:1.6E-16 
167 397:1.2E-6 
273 377:1.1E-7 
167 398:2.0E-12 
273 378:5.7E-7 
119 400:2.8E-6 
144 224:7.0E-7 
273 382:9.2E-15 
119 401:1.9E-5 
144 225:1.4E-16 
273 383:6.8E-16 
273 384:3.6E-16 
144 223:1.2E-15 
273 385:2.9E-15 
84 120:5.2E-11 
144 220:6.9E-18 
84 121:5.2E-11 
144 221:4.1E-18 
273 380:3.7E-14 
84 123:6.1E-9 
273 381:1.2E-14 
144 228:7.2E-18 
144 229:7.1E-6 
144 226:6.9E-10 
144 227:1.3E-10 
167 304:5.0E-9 
167 305:2.3E-12 
167 302:9.2E-7 
167 303:5.8E-13 
167 308:8.0E-15 
249 350:2.7E-31 
167 309:1.8E-7 
249 351:4.6E-7 
167 306:3.7E-14 
178 199:2.5E-61 
273 346:6.6E-15 
368 413:2.2E-21 
61 430:2.3E-10 
249 355:4.5E-38 
273 347:1.1E-15 
41 84:1.9E-5 
61 431:2.5E-10 
273 348:1.9E-14 
368 415:4.4E-19 
41 85:3.6E-6 
61 432:3.1E-6 
249 353:9.2E-13 
273 349:1.2E-15 
178 195:3.2E-7 
249 358:2.4E-34 
273 342:1.2E-40 
167 301:1.4E-15 
249 359:3.1E-35 
273 343:3.4E-16 
368 410:1.6E-20 
249 356:3.0E-34 
273 344:3.8E-16 
368 411:4.1E-6 
249 357:9.5E-33 
273 345:7.1E-15 
368 412:2.3E-5 
41 79:6.2E-40 
61 438:1.3E-7 
273 350:2.1E-14 
61 439:2.0E-44 
273 351:1.1E-7 
273 352:3.2E-9 
61 433:9.2E-7 
41 77:6.6E-6 
61 435:1.3E-10 
61 436:3.4E-16 
249 361:7.6E-73 
249 362:5.8E-32 
249 360:6.4E-35 
61 440:2.6E-5 
178 188:2.9E-6 
249 365:8.4E-8 
273 357:1.8E-16 
61 441:4.2E-10 
249 366:4.4E-17 
273 358:4.7E-16 
61 442:2.8E-12 
249 363:4.8E-32 
273 359:5.9E-16 
41 74:5.3E-16 
61 443:7.4E-5 
249 364:1.2E-32 
249 369:4.0E-32 
273 353:8.6E-48 
368 420:3.0E-18 
273 354:2.4E-6 
249 367:6.2E-34 
273 355:8.1E-17 
273 356:4.8E-16 
368 423:8.2E-6 
41 68:2.4E-39 
61 448:6.7E-13 
273 360:2.6E-14 
61 449:5.0E-10 
144 203:1.0E-8 
273 361:1.5E-13 
144 200:2.3E-5 
273 362:2.4E-14 
144 201:5.2E-16 
178 194:7.0E-6 
273 363:6.3E-16 
61 444:7.8E-47 
368 428:7.0E-11 
41 65:5.0E-5 
61 445:3.3E-20 
368 429:6.2E-7 
61 446:2.8E-22 
61 447:3.6E-21 
178 190:1.4E-53 
144 206:5.8E-17 
144 207:1.8E-16 
144 204:8.8E-8 
144 205:1.2E-26 
273 328:8.3E-15 
249 373:4.8E-15 
273 329:2.8E-35 
249 370:1.3E-5 
249 371:1.6E-15 
61 451:1.2E-11 
249 376:1.9E-33 
273 324:1.4E-6 
61 452:6.3E-8 
273 325:1.3E-9 
41 62:7.9E-42 
61 453:5.4E-18 
249 374:3.5E-36 
273 326:9.1E-7 
41 63:1.4E-41 
61 454:6.4E-20 
249 375:8.8E-34 
273 327:2.7E-16 
273 320:1.3E-43 
273 321:3.4E-14 
273 322:2.0E-54 
61 450:4.2E-18 
273 323:1.1E-7 
41 57:5.8E-5 
61 459:1.9E-7 
41 58:2.1E-43 
41 59:4.3E-43 
273 330:6.9E-41 
41 53:3.8E-40 
61 455:3.7E-12 
61 456:1.4E-16 
41 55:6.2E-43 
61 457:2.5E-13 
61 458:4.5E-5
[truncated: 900,003 more chars]
