# Supplementary material for: A previously unrecognized superfamily of macro-conotoxins includes an inhibitor of the sensory neuron calcium channel Cav2.3
Source: PLoS Biol. 2023 Aug 3;21(8):e3002217. doi: 10.1371/journal.pbio.3002217 (PMC10437998; doi:10.1371/journal.pbio.3002217)
Supplement: S2 Data — (XLSX) [file pbio.3002217.s022.xlsx]

## Sheet: Sheet1
### DATA:			### DATA:			### DATA:			### DATA:			### DATA:			### DATA:			### DATA:				### DATA:			### DATA:			### DATA:			### DATA:			### DATA:			### DATA:
#			#			#			#			#			#			#				#			#			#			#			#			#
# 389			# 389			# 389			# 389			# 389			# 389			# 389				# 389			# 389			# 389			# 389			# 389			# 389
# Q	I(Q)	Error	# Q	I(Q)	Error	# Q	I(Q)	Error	# Q	I(Q)	Error	# Q	I(Q)	Error	# Q	I(Q)	Error	# Q	I(Q)	Error		# Q	I(Q)	Error	# Q	I(Q)	Error	# Q	I(Q)	Error	# Q	I(Q)	Error	# Q	I(Q)	Error	# Q	I(Q)	Error
0.0126785	0.55645	0.0137695	0.0126785	0.589708	0.0198916	0.0126785	0.569529	0.0193529	0.0126785	0.867676	0.0180592	0.0126785	0.663435	0.0183034	0.0126785	0.737911	0.0196131	0.0126785	0.617663	0.0210372		0.0126785	0.033258	0.0241925	0.0126785	0.0130783	0.0237515	0.0126785	0.311225	0.0227097	0.0126785	0.106984	0.0229044	0.0126785	0.181461	0.0239639	0.0126785	0.0612127	0.0251428
0.0139463	0.326366	0.00557241	0.0139463	0.339918	0.00784229	0.0139463	0.341007	0.00753065	0.0139463	0.630166	0.00735729	0.0139463	0.441315	0.00696164	0.0139463	0.501428	0.00784131	0.0139463	0.380445	0.00795378		0.0139463	0.0135518	0.00962046	0.0139463	0.0146406	0.00936816	0.0139463	0.3038	0.00922937	0.0139463	0.114948	0.00891718	0.0139463	0.175061	0.00961966	0.0139463	0.0540782	0.00971156
0.0152142	0.24128	0.00254385	0.0152142	0.246073	0.00316755	0.0152142	0.25654	0.00348825	0.0152142	0.550354	0.00443464	0.0152142	0.359691	0.00353993	0.0152142	0.413915	0.00350874	0.0152142	0.293073	0.00362911		0.0152142	0.00479378	0.00406258	0.0152142	0.0152602	0.0043173	0.0152142	0.309075	0.00511246	0.0152142	0.118412	0.00435916	0.0152142	0.172635	0.00433387	0.0152142	0.0517937	0.00443189
0.016482	0.196167	0.00156759	0.016482	0.19908	0.00181817	0.016482	0.21147	0.00215411	0.016482	0.497177	0.0026772	0.016482	0.314912	0.00229715	0.016482	0.369571	0.0023078	0.016482	0.248269	0.0022674		0.016482	0.00291303	0.00240064	0.016482	0.0153025	0.00266412	0.016482	0.30101	0.00310237	0.016482	0.118744	0.00278105	0.016482	0.173404	0.00278985	0.016482	0.0521015	0.00275652
0.0177499	0.163967	0.0012079	0.0177499	0.165472	0.00139396	0.0177499	0.177725	0.00165608	0.0177499	0.460859	0.00216906	0.0177499	0.27891	0.00175826	0.0177499	0.330529	0.00183211	0.0177499	0.214287	0.00175343		0.0177499	0.00150566	0.00184449	0.0177499	0.0137581	0.00204979	0.0177499	0.296892	0.00248271	0.0177499	0.114943	0.00213319	0.0177499	0.166563	0.00219446	0.0177499	0.0503202	0.00212922
0.0190177	0.135146	0.000880455	0.0190177	0.13653	0.00096209	0.0190177	0.149858	0.00122651	0.0190177	0.428344	0.00175571	0.0190177	0.249516	0.00130173	0.0190177	0.301161	0.00144316	0.0190177	0.183513	0.00132031		0.0190177	0.00138332	0.00130415	0.0190177	0.0147115	0.00150981	0.0190177	0.293198	0.00196411	0.0190177	0.11437	0.00157152	0.0190177	0.166015	0.00169054	0.0190177	0.0483672	0.00158695
0.0202855	0.115309	0.000739897	0.0202855	0.117326	0.000820719	0.0202855	0.129161	0.00102166	0.0202855	0.402289	0.00161104	0.0202855	0.228236	0.00114517	0.0202855	0.27948	0.0012423	0.0202855	0.163768	0.00111832		0.0202855	0.00201635	0.001105	0.0202855	0.0138516	0.00126144	0.0202855	0.286979	0.00177282	0.0202855	0.112927	0.0013634	0.0202855	0.16417	0.00144594	0.0202855	0.0484582	0.00134093
0.0215533	0.0981056	0.000568749	0.0215533	0.101651	0.000637817	0.0215533	0.112604	0.000786271	0.0215533	0.381652	0.0013592	0.0215533	0.211982	0.000946572	0.0215533	0.262658	0.00106024	0.0215533	0.148212	0.000881311		0.0215533	0.00354541	0.000854568	0.0215533	0.0144989	0.000970412	0.0215533	0.283546	0.0014734	0.0215533	0.113877	0.0011043	0.0215533	0.164552	0.00120316	0.0215533	0.0501063	0.0010489
0.0228212	0.0871575	0.000483994	0.0228212	0.0890504	0.000525453	0.0228212	0.100507	0.000689208	0.0228212	0.367241	0.00128017	0.0228212	0.198249	0.000889722	0.0228212	0.248237	0.0010024	0.0228212	0.134139	0.000794626		0.0228212	0.00189293	0.000714389	0.0228212	0.0133491	0.000842175	0.0228212	0.280084	0.00136861	0.0228212	0.111091	0.00101285	0.0228212	0.16108	0.00111313	0.0228212	0.0469813	0.00093042
0.024089	0.0771081	0.000443989	0.024089	0.0798506	0.000471202	0.024089	0.091155	0.000639946	0.024089	0.354576	0.00126285	0.024089	0.186489	0.000835014	0.024089	0.236933	0.000949902	0.024089	0.126094	0.000723388		0.024089	0.00274243	0.000647424	0.024089	0.0140468	0.000778882	0.024089	0.277468	0.00133863	0.024089	0.109381	0.000945714	0.024089	0.159825	0.00104854	0.024089	0.0489859	0.000848774
0.0253568	0.070123	0.000394724	0.0253568	0.0736435	0.00041426	0.0253568	0.0834955	0.000571355	0.0253568	0.345893	0.00119992	0.0253568	0.181043	0.000756856	0.0253568	0.228803	0.000893442	0.0253568	0.11761	0.000684368		0.0253568	0.0035205	0.000572205	0.0253568	0.0133725	0.000694445	0.0253568	0.27577	0.00126318	0.0253568	0.11092	0.000853603	0.0253568	0.15868	0.000976752	0.0253568	0.0474874	0.000790042
0.0266246	0.064138	0.000341047	0.0266246	0.0670072	0.000377642	0.0266246	0.077843	0.000507189	0.0266246	0.333618	0.00108253	0.0266246	0.170923	0.000691832	0.0266246	0.220672	0.000800162	0.0266246	0.11127	0.000619305		0.0266246	0.00286919	0.000508849	0.0266246	0.013705	0.000611191	0.0266246	0.26948	0.00113498	0.0266246	0.106785	0.000771327	0.0266246	0.156534	0.000869812	0.0266246	0.0471321	0.000707002
0.0278924	0.0588965	0.000331289	0.0278924	0.062101	0.000366003	0.0278924	0.0732748	0.000508954	0.0278924	0.324379	0.00115001	0.0278924	0.165777	0.000681164	0.0278924	0.213241	0.000806359	0.0278924	0.10524	0.000591991		0.0278924	0.00320448	0.00049367	0.0278924	0.0143782	0.000607278	0.0278924	0.265482	0.00119678	0.0278924	0.106881	0.000757454	0.0278924	0.154345	0.000871761	0.0278924	0.0463439	0.000678385
0.0291602	0.0548145	0.000306174	0.0291602	0.0589073	0.000342045	0.0291602	0.0690258	0.000466818	0.0291602	0.316772	0.00108932	0.0291602	0.160768	0.0006573	0.0291602	0.20869	0.000782933	0.0291602	0.100626	0.00058594		0.0291602	0.0040928	0.000459061	0.0291602	0.0142113	0.000558266	0.0291602	0.261957	0.00113153	0.0291602	0.105953	0.000725111	0.0291602	0.153875	0.00084067	0.0291602	0.0458115	0.000661112
0.030428	0.0519905	0.000284638	0.030428	0.0551227	0.000310075	0.030428	0.0647581	0.000438	0.030428	0.309802	0.00100345	0.030428	0.155203	0.000627123	0.030428	0.202917	0.000740548	0.030428	0.0970151	0.000545851		0.030428	0.00313215	0.00042091	0.030428	0.0127676	0.000522363	0.030428	0.257812	0.00104304	0.030428	0.103212	0.000688695	0.030428	0.150926	0.000793366	0.030428	0.0450245	0.000615607
0.0316958	0.04869	0.000260816	0.0316958	0.0522304	0.000285158	0.0316958	0.0616073	0.000397801	0.0316958	0.301347	0.000947804	0.0316958	0.150559	0.000566927	0.0316958	0.196651	0.00068473	0.0316958	0.0929755	0.000495925		0.0316958	0.00354044	0.000386445	0.0316958	0.0129173	0.00047568	0.0316958	0.252657	0.000983035	0.0316958	0.101869	0.000624045	0.0316958	0.147961	0.000732721	0.0316958	0.0442855	0.000560328
0.0329636	0.0464987	0.00024521	0.0329636	0.0494709	0.00027136	0.0329636	0.0585511	0.000367029	0.0329636	0.293899	0.00088427	0.0329636	0.146246	0.000558818	0.0329636	0.191121	0.000667849	0.0329636	0.0900752	0.000484404		0.0329636	0.00297217	0.000365738	0.0329636	0.0120524	0.000441405	0.0329636	0.2474	0.000917639	0.0329636	0.0997475	0.00061025	0.0329636	0.144622	0.000711442	0.0329636	0.0435764	0.000542932
0.0342314	0.0446187	0.000253662	0.0342314	0.0476772	0.00027229	0.0342314	0.057014	0.000378687	0.0342314	0.286157	0.000919953	0.0342314	0.143691	0.000583607	0.0342314	0.188141	0.000687452	0.0342314	0.0876344	0.000499576		0.0342314	0.00305849	0.000372138	0.0342314	0.0123953	0.000455794	0.0342314	0.241538	0.000954284	0.0342314	0.0990719	0.00063635	0.0342314	0.143523	0.000732758	0.0342314	0.0430157	0.000560286
0.0354991	0.042357	0.000239291	0.0354991	0.0456755	0.000262567	0.0354991	0.0544723	0.00036299	0.0354991	0.280606	0.000900523	0.0354991	0.140394	0.000566897	0.0354991	0.184182	0.000648766	0.0354991	0.0849182	0.000481144		0.0354991	0.00331847	0.000355249	0.0354991	0.0121153	0.000434767	0.0354991	0.238249	0.000931774	0.0354991	0.0980366	0.000615332	0.0354991	0.141825	0.00069149	0.0354991	0.0425612	0.000537363
0.0367669	0.0404024	0.000218306	0.0367669	0.0436397	0.000242064	0.0367669	0.0529798	0.000334458	0.0367669	0.276055	0.000859417	0.0367669	0.136762	0.000512548	0.0367669	0.178303	0.000618106	0.0367669	0.0828387	0.000441782		0.0367669	0.00323727	0.000325964	0.0367669	0.0125774	0.0003994	0.0367669	0.235652	0.00088671	0.0367669	0.0963593	0.000557103	0.0367669	0.1379	0.000655524	0.0367669	0.0424363	0.000492777
0.0380347	0.0400038	0.000225412	0.0380347	0.0426141	0.000241009	0.0380347	0.0515184	0.000345747	0.0380347	0.269078	0.000844191	0.0380347	0.13401	0.000521849	0.0380347	0.175454	0.000621872	0.0380347	0.0813835	0.000435275		0.0380347	0.00261029	0.000329994	0.0380347	0.0115146	0.000412736	0.0380347	0.229075	0.000873768	0.0380347	0.0940065	0.000568451	0.0380347	0.13545	0.000661464	0.0380347	0.0413798	0.000490178
0.0393024	0.0386957	0.000208899	0.0393024	0.0416919	0.000224593	0.0393024	0.0503764	0.000318767	0.0393024	0.262408	0.00080489	0.0393024	0.13077	0.000476881	0.0393024	0.171806	0.0005737	0.0393024	0.0795108	0.000417449		0.0393024	0.00299618	0.000306726	0.0393024	0.0116806	0.000381119	0.0393024	0.223712	0.000831556	0.0393024	0.0920742	0.000520629	0.0393024	0.13311	0.000610549	0.0393024	0.0408151	0.0004668
0.0405702	0.0378321	0.000209201	0.0405702	0.0402986	0.000231832	0.0405702	0.0493218	0.000329453	0.0405702	0.257006	0.00081777	0.0405702	0.128574	0.000495575	0.0405702	0.167748	0.000578856	0.0405702	0.0773435	0.000418971		0.0405702	0.00246645	0.000312267	0.0405702	0.0114897	0.000390262	0.0405702	0.219174	0.000844105	0.0405702	0.090742	0.000537921	0.0405702	0.129916	0.000615499	0.0405702	0.0395114	0.000468297
0.0418379	0.0362589	0.00019939	0.0418379	0.0395087	0.000221009	0.0418379	0.0482166	0.000311164	0.0418379	0.251383	0.000790208	0.0418379	0.126465	0.00047998	0.0418379	0.163978	0.000557244	0.0418379	0.0759784	0.000407052		0.0418379	0.00324987	0.00029766	0.0418379	0.0119578	0.000369567	0.0418379	0.215124	0.000814975	0.0418379	0.0902065	0.000519747	0.0418379	0.127719	0.000591843	0.0418379	0.0397195	0.000453263
0.0431057	0.0352626	0.000187778	0.0431057	0.0384584	0.000202559	0.0431057	0.0469706	0.000290436	0.0431057	0.245926	0.00074519	0.0431057	0.1223	0.000455382	0.0431057	0.161236	0.000532313	0.0431057	0.0741952	0.000368649		0.0431057	0.00319584	0.000276208	0.0431057	0.011708	0.000345852	0.0431057	0.210663	0.000768484	0.0431057	0.0870374	0.000492579	0.0431057	0.125973	0.000564462	0.0431057	0.0389326	0.000413718
0.0443734	0.0343676	0.000191978	0.0443734	0.0373229	0.00021808	0.0443734	0.0460619	0.000307223	0.0443734	0.240863	0.000764962	0.0443734	0.120372	0.000465463	0.0443734	0.158158	0.00055695	0.0443734	0.0728949	0.000393181		0.0443734	0.00295534	0.000290542	0.0443734	0.0116943	0.000362273	0.0443734	0.206495	0.000788684	0.0443734	0.0860041	0.000503499	0.0443734	0.12379	0.000589109	0.0443734	0.0385273	0.000437546
0.0456411	0.0336352	0.000181165	0.0456411	0.0369998	0.000202581	0.0456411	0.0448968	0.000278821	0.0456411	0.234279	0.00071705	0.0456411	0.118753	0.000436674	0.0456411	0.1542	0.000510782	0.0456411	0.0708551	0.000365539		0.0456411	0.00336467	0.000271771	0.0456411	0.0112616	0.000332508	0.0456411	0.200644	0.000739582	0.0456411	0.0851175	0.000472763	0.0456411	0.120565	0.000541959	0.0456411	0.0372199	0.00040797
0.0469088	0.0327507	0.000176818	0.0469088	0.0356515	0.000193157	0.0469088	0.0438884	0.000272203	0.0469088	0.229302	0.000728915	0.0469088	0.11623	0.000446016	0.0469088	0.151102	0.000514009	0.0469088	0.0698628	0.000367788		0.0469088	0.00290085	0.000261867	0.0469088	0.0111377	0.000324591	0.0469088	0.196552	0.000750054	0.0469088	0.0834797	0.000479786	0.0469088	0.118351	0.000543571	0.0469088	0.0371122	0.000408084
0.0481765	0.03188	0.000167883	0.0481765	0.035014	0.000176827	0.0481765	0.0432942	0.000261756	0.0481765	0.22312	0.000670993	0.0481765	0.113452	0.000398329	0.0481765	0.14808	0.00047383	0.0481765	0.0685304	0.000338019		0.0481765	0.00313402	0.000243829	0.0481765	0.0114142	0.000310968	0.0481765	0.19124	0.000691677	0.0481765	0.0815719	0.000432262	0.0481765	0.1162	0.000502693	0.0481765	0.0366504	0.000377415
0.0494442	0.0312348	0.000165899	0.0494442	0.0342013	0.000182649	0.0494442	0.0420478	0.000264621	0.0494442	0.220156	0.000673846	0.0494442	0.111212	0.000414441	0.0494442	0.145334	0.000487986	0.0494442	0.0675676	0.000345898		0.0494442	0.00296644	0.000246745	0.0494442	0.0108129	0.000312325	0.0494442	0.188921	0.000693968	0.0494442	0.0799771	0.000446412	0.0494442	0.114099	0.000515415	0.0494442	0.0363328	0.000383625
0.0507119	0.0307216	0.000166906	0.0507119	0.0333813	0.000188	0.0507119	0.0414466	0.000266051	0.0507119	0.214987	0.000685742	0.0507119	0.109306	0.000417157	0.0507119	0.141976	0.000492787	0.0507119	0.0667188	0.000343432		0.0507119	0.0026598	0.0002514	0.0507119	0.010725	0.000314071	0.0507119	0.184265	0.000705762	0.0507119	0.0785843	0.000449308	0.0507119	0.111254	0.000520285	0.0507119	0.0359973	0.000381842
0.0519796	0.0303007	0.000156529	0.0519796	0.0332276	0.00017401	0.0519796	0.0410258	0.00024832	0.0519796	0.208605	0.000630752	0.0519796	0.107012	0.000382181	0.0519796	0.139188	0.000454828	0.0519796	0.0652675	0.000319049		0.0519796	0.00292696	0.000234053	0.0519796	0.0107251	0.000293537	0.0519796	0.178304	0.000649884	0.0519796	0.0767117	0.000412994	0.0519796	0.108887	0.000481009	0.0519796	0.0349669	0.000355378
0.0532473	0.0298662	0.000157038	0.0532473	0.032729	0.000171833	0.0532473	0.0401737	0.000246941	0.0532473	0.204219	0.000625268	0.0532473	0.104529	0.000383289	0.0532473	0.136115	0.000459216	0.0532473	0.0639097	0.000321394		0.0532473	0.00286277	0.000232782	0.0532473	0.0103075	0.000292644	0.0532473	0.174353	0.000644687	0.0532473	0.0746627	0.000414212	0.0532473	0.106248	0.000485325	0.0532473	0.0340435	0.000357708
0.0545149	0.0290738	0.000147643	0.0545149	0.0320164	0.000164592	0.0545149	0.039376	0.000232161	0.0545149	0.19809	0.000591833	0.0545149	0.102629	0.000372032	0.0545149	0.132902	0.000429257	0.0545149	0.0631219	0.000301486		0.0545149	0.00294251	0.000221109	0.0545149	0.0103022	0.000275132	0.0545149	0.169016	0.000609971	0.0545149	0.0735548	0.000400258	0.0545149	0.103828	0.000453938	0.0545149	0.0340481	0.000335697
0.0557826	0.0286978	0.000148819	0.0557826	0.0318659	0.000163667	0.0557826	0.0388071	0.000238119	0.0557826	0.193412	0.000609144	0.0557826	0.101017	0.000368049	0.0557826	0.130147	0.000430152	0.0557826	0.0617948	0.000312368		0.0557826	0.00316815	0.00022121	0.0557826	0.0101094	0.000280798	0.0557826	0.164714	0.00062706	0.0557826	0.0723189	0.000396998	0.0557826	0.101449	0.000455168	0.0557826	0.033097	0.000346008
0.0570502	0.0285814	0.000150672	0.0570502	0.0312046	0.000167619	0.0570502	0.0388982	0.000240028	0.0570502	0.1905	0.000587929	0.0570502	0.0987694	0.000359203	0.0570502	0.12709	0.000431604	0.0570502	0.0603872	0.000307809		0.0570502	0.00262322	0.000225385	0.0570502	0.0103168	0.0002834	0.0570502	0.161919	0.000606929	0.0570502	0.0701881	0.000389524	0.0570502	0.0985082	0.000457148	0.0570502	0.0318058	0.000342707
0.0583179	0.0280915	0.000143444	0.0583179	0.030648	0.00015831	0.0583179	0.0377566	0.000226489	0.0583179	0.184841	0.000575968	0.0583179	0.0968898	0.000350476	0.0583179	0.124175	0.000401653	0.0583179	0.0601997	0.000299444		0.0583179	0.00255653	0.000213631	0.0583179	0.00966508	0.000268092	0.0583179	0.156749	0.000593562	0.0583179	0.0687983	0.000378695	0.0583179	0.0960838	0.000426499	0.0583179	0.0321082	0.000332028
0.0595855	0.0274698	0.000141859	0.0595855	0.0298259	0.000154053	0.0595855	0.0372015	0.000224499	0.0595855	0.180279	0.000569496	0.0595855	0.0949165	0.000348811	0.0595855	0.12277	0.00041502	0.0595855	0.0593754	0.000294143		0.0595855	0.00235617	0.000209419	0.0595855	0.00973171	0.000265563	0.0595855	0.152809	0.000586898	0.0595855	0.0674467	0.000376554	0.0595855	0.0952998	0.000438595	0.0595855	0.0319057	0.000326564
0.0608531	0.0274207	0.000138093	0.0608531	0.0300024	0.00015135	0.0608531	0.0371047	0.000218642	0.0608531	0.175972	0.000539618	0.0608531	0.0932578	0.000332565	0.0608531	0.119458	0.000381704	0.0608531	0.0581055	0.000284111		0.0608531	0.00258176	0.000204882	0.0608531	0.00968406	0.000258601	0.0608531	0.148551	0.000557008	0.0608531	0.0658371	0.000360096	0.0608531	0.0920369	0.000405916	0.0608531	0.0306848	0.000315894
0.0621207	0.0271682	0.000138996	0.0621207	0.0291848	0.000153689	0.0621207	0.0363893	0.00022024	0.0621207	0.171632	0.000538121	0.0621207	0.0914069	0.000338351	0.0621207	0.116886	0.000393082	0.0621207	0.0567467	0.000291221		0.0621207	0.00201664	0.00020722	0.0621207	0.0092211	0.000260433	0.0621207	0.144464	0.000555782	0.0621207	0.0642387	0.000365789	0.0621207	0.0897179	0.000416933	0.0621207	0.0295785	0.000322691
0.0633883	0.026651	0.000133334	0.0633883	0.0291155	0.000142835	0.0633883	0.0357627	0.000204923	0.0633883	0.1675	0.000513398	0.0633883	0.0900344	0.000316995	0.0633883	0.11505	0.000376405	0.0633883	0.0560942	0.000273126		0.0633883	0.00246445	0.000195396	0.0633883	0.0091117	0.000244481	0.0633883	0.140849	0.00053043	0.0633883	0.0633834	0.000343895	0.0633883	0.0883993	0.000399323	0.0633883	0.0294432	0.000303934
0.0646559	0.0264696	0.000133149	0.0646559	0.0288488	0.000145912	0.0646559	0.0353294	0.000206059	0.0646559	0.164216	0.000503178	0.0646559	0.0884297	0.00031914	0.0646559	0.112096	0.000377158	0.0646559	0.055078	0.000273352		0.0646559	0.00237914	0.000197532	0.0646559	0.00885976	0.000245335	0.0646559	0.137746	0.000520497	0.0646559	0.0619601	0.000345802	0.0646559	0.0856269	0.000399971	0.0646559	0.0286084	0.000304055
0.0659235	0.026432	0.000135482	0.0659235	0.0285131	0.000147907	0.0659235	0.0348712	0.000208717	0.0659235	0.159724	0.000501414	0.0659235	0.0864163	0.000317839	0.0659235	0.109747	0.000381811	0.0659235	0.0547028	0.000280432		0.0659235	0.00208112	0.000200579	0.0659235	0.00843923	0.000248834	0.0659235	0.133292	0.000519395	0.0659235	0.0599843	0.000345509	0.0659235	0.0833154	0.000405135	0.0659235	0.0282708	0.000311444
0.067191	0.0260445	0.000125793	0.067191	0.0281669	0.000135327	0.067191	0.0347096	0.000199186	0.067191	0.155993	0.000476957	0.067191	0.0851424	0.000302855	0.067191	0.107152	0.000349581	0.067191	0.0535333	0.000256766		0.067191	0.00212238	0.000184763	0.067191	0.00866508	0.000235583	0.067191	0.129949	0.000493267	0.067191	0.0590979	0.000327941	0.067191	0.0811073	0.000371525	0.067191	0.0274888	0.000285924
0.0684586	0.0258831	0.000130979	0.0684586	0.0280927	0.000140068	0.0684586	0.0342676	0.000203254	0.0684586	0.152638	0.000491974	0.0684586	0.0837551	0.000308273	0.0684586	0.104827	0.000353251	0.0684586	0.0531674	0.00026808		0.0684586	0.00220957	0.000191766	0.0684586	0.00838448	0.000241801	0.0684586	0.126755	0.00050911	0.0684586	0.057872	0.000334944	0.0684586	0.078944	0.000376751	0.0684586	0.0272843	0.000298366
0.0697261	0.0255686	0.000120488	0.0697261	0.027976	0.000131834	0.0697261	0.0339946	0.000188484	0.0697261	0.148276	0.000449772	0.0697261	0.0810924	0.00027459	0.0697261	0.103362	0.000326903	0.0697261	0.0521109	0.000244107		0.0697261	0.00240736	0.000178599	0.0697261	0.00842599	0.000223704	0.0697261	0.122708	0.000465631	0.0697261	0.0555238	0.000299862	0.0697261	0.0777937	0.0003484	0.0697261	0.0265423	0.000272223
0.0709937	0.0253893	0.000125215	0.0709937	0.0277111	0.000136731	0.0709937	0.0338373	0.000193444	0.0709937	0.144982	0.000465048	0.0709937	0.0800258	0.000292675	0.0709937	0.100748	0.000342765	0.0709937	0.0508553	0.000255393		0.0709937	0.00232186	0.000185403	0.0709937	0.00844801	0.000230433	0.0709937	0.119593	0.000481611	0.0709937	0.0546365	0.000318336	0.0709937	0.0753585	0.00036492	0.0709937	0.025466	0.000284437
0.0722612	0.0250081	0.000122039	0.0722612	0.0275532	0.000133856	0.0722612	0.0331742	0.000187171	0.0722612	0.140583	0.000459202	0.0722612	0.0784389	0.000280893	0.0722612	0.0985964	0.000333999	0.0722612	0.0505987	0.00023877		0.0722612	0.00254508	0.000181138	0.0722612	0.00816611	0.000223442	0.0722612	0.115575	0.000475142	0.0722612	0.0534309	0.000306259	0.0722612	0.0735884	0.000355596	0.0722612	0.0255906	0.00026815
0.0735287	0.0250147	0.000120501	0.0735287	0.0271229	0.000129941	0.0735287	0.0329257	0.000189967	0.0735287	0.138504	0.000437723	0.0735287	0.0768602	0.00027741	0.0735287	0.0968451	0.000323914	0.0735287	0.0497946	0.000241127		0.0735287	0.0021082	0.000177215	0.0735287	0.00791105	0.000224962	0.0735287	0.113489	0.000454006	0.0735287	0.0518455	0.000302451	0.0735287	0.0718304	0.000345602	0.0735287	0.0247799	0.00026956
0.0747962	0.0247212	0.00012016	0.0747962	0.026698	0.000127862	0.0747962	0.0322989	0.000188176	0.0747962	0.134656	0.000431772	0.0747962	0.0753799	0.00026939	0.0747962	0.0941435	0.000312844	0.0747962	0.049187	0.000239866		0.0747962	0.00197678	0.000175462	0.0747962	0.00757766	0.000223268	0.0747962	0.109935	0.00044818	0.0747962	0.0506587	0.000294974	0.0747962	0.0694223	0.000335127	0.0747962	0.0244657	0.00026828
0.0760637	0.0247851	0.000116443	0.0760637	0.026505	0.000124376	0.0760637	0.0319818	0.000177607	0.0760637	0.132314	0.000417532	0.0760637	0.0738604	0.000262028	0.0760637	0.0928867	0.000310846	0.0760637	0.0481284	0.000227992		0.0760637	0.00171986	0.000170377	0.0760637	0.0071967	0.000212375	0.0760637	0.107528	0.000433465	0.0760637	0.0490753	0.000286736	0.0760637	0.0681016	0.00033194	0.0760637	0.0233433	0.000256006
0.0773311	0.0244315	0.00011654	0.0773311	0.026161	0.000124254	0.0773311	0.031928	0.000183061	0.0773311	0.128486	0.000410943	0.0773311	0.0727549	0.000264976	0.0773311	0.0905872	0.000304567	0.0773311	0.0477067	0.000236872		0.0773311	0.00172954	0.000170355	0.0773311	0.00749655	0.000217009	0.0773311	0.104054	0.000427148	0.0773311	0.0483234	0.000289471	0.0773311	0.0661558	0.000326103	0.0773311	0.0232753	0.000263989
0.0785986	0.0242153	0.000115927	0.0785986	0.0262731	0.000123747	0.0785986	0.0313654	0.000175238	0.0785986	0.125141	0.000405792	0.0785986	0.071497	0.00025982	0.0785986	0.0883694	0.000299449	0.0785986	0.0467451	0.000225603		0.0785986	0.00205783	0.000169565	0.0785986	0.00715016	0.000210113	0.0785986	0.100926	0.000422026	0.0785986	0.0472818	0.000284509	0.0785986	0.0641541	0.000321105	0.0785986	0.0225298	0.000253645
0.079866	0.0241343	0.00011367	0.079866	0.0259005	0.000123639	0.079866	0.0311739	0.000175248	0.079866	0.122269	0.000394594	0.079866	0.0701935	0.000251387	0.079866	0.0874567	0.00029657	0.079866	0.0465024	0.000222895		0.079866	0.00176619	0.000167951	0.079866	0.00703966	0.000208885	0.079866	0.0981346	0.00041064	0.079866	0.0460592	0.000275892	0.079866	0.0633224	0.000317608	0.079866	0.0223681	0.000250206
0.0811334	0.0238508	0.000115101	0.0811334	0.0258292	0.000125265	0.0811334	0.0307157	0.000175694	0.0811334	0.118975	0.000392737	0.0811334	0.0687694	0.000252803	0.0811334	0.0846473	0.000295686	0.0811334	0.0456807	0.000226839		0.0811334	0.00197838	0.000170116	0.0811334	0.00686488	0.00021004	0.0811334	0.0951242	0.000409256	0.0811334	0.0449186	0.000277773	0.0811334	0.0607965	0.000317299	0.0811334	0.0218299	0.00025437
0.0824009	0.0236883	0.000107475	0.0824009	0.0257355	0.000118029	0.0824009	0.0305617	0.000166364	0.0824009	0.116736	0.000369991	0.0824009	0.0676594	0.000239627	0.0824009	0.0835687	0.000276405	0.0824009	0.0452427	0.00021061		0.0824009	0.00204721	0.00015963	0.0824009	0.00687338	0.00019806	0.0824009	0.0930477	0.000385284	0.0824009	0.0439711	0.000262625	0.0824009	0.0598804	0.000296565	0.0824009	0.0215544	0.000236447
0.0836683	0.0236775	0.000113326	0.0836683	0.0252122	0.000120345	0.0836683	0.0300418	0.000170243	0.0836683	0.114381	0.000382748	0.0836683	0.0662133	0.000242846	0.0836683	0.0817643	0.000285658	0.0836683	0.0441748	0.000218766		0.0836683	0.00153464	0.000165305	0.0836683	0.00636429	0.000204513	0.0836683	0.0907039	0.000399172	0.0836683	0.0425357	0.000267987	0.0836683	0.0580868	0.000307316	0.0836683	0.0204973	0.000246377
0.0849357	0.02362	0.000107181	0.0849357	0.0254229	0.000117166	0.0849357	0.0299885	0.000167006	0.0849357	0.111401	0.000364884	0.0849357	0.0648849	0.000235538	0.0849357	0.0806093	0.000268989	0.0849357	0.0435859	0.000208518		0.0849357	0.00180291	0.000158794	0.0849357	0.00636848	0.000198441	0.0849357	0.0877806	0.0003803	0.0849357	0.0412649	0.000258777	0.0849357	0.0569893	0.000289556	0.0849357	0.0199658	0.000234451
0.086203	0.0233577	0.00010572	0.086203	0.0249856	0.000113638	0.086203	0.0298143	0.000161746	0.086203	0.10813	0.000345375	0.086203	0.0639192	0.000227784	0.086203	0.0785164	0.00026267	0.086203	0.0431217	0.000199195		0.086203	0.00162789	0.00015521	0.086203	0.00645662	0.000193232	0.086203	0.0847721	0.000361193	0.086203	0.0405615	0.000251122	0.086203	0.0551587	0.000283147	0.086203	0.0197639	0.000225512
0.0874704	0.0232012	0.000108992	0.0874704	0.0248745	0.00011861	0.0874704	0.0297657	0.000168785	0.0874704	0.10608	0.000355775	0.0874704	0.0626032	0.000236117	0.0874704	0.076861	0.000269705	0.0874704	0.0423237	0.000205533		0.0874704	0.0016733	0.000161083	0.0874704	0.00656451	0.000200917	0.0874704	0.0828792	0.000372096	0.0874704	0.0394021	0.000260059	0.0874704	0.0536598	0.000290896	0.0874704	0.0191226	0.000232644
0.0887377	0.0229721	0.000104002	0.0887377	0.0248459	0.000113217	0.0887377	0.0292816	0.000159573	0.0887377	0.103386	0.00033923	0.0887377	0.0617186	0.000228882	0.0887377	0.075107	0.000259127	0.0887377	0.0420197	0.000200143		0.0887377	0.0018738	0.000153735	0.0887377	0.00630955	0.000190473	0.0887377	0.0804136	0.000354815	0.0887377	0.0387466	0.000251403	0.0887377	0.052135	0.000279219	0.0887377	0.0190476	0.000225552
0.0900051	0.0230099	0.000107343	0.0900051	0.0247218	0.000114828	0.0900051	0.0295339	0.000165442	0.0900051	0.101661	0.000350146	0.0900051	0.0608556	0.000231197	0.0900051	0.0741647	0.000259275	0.0900051	0.0416508	0.00020431		0.0900051	0.00171196	0.000157188	0.0900051	0.00652409	0.000197215	0.0900051	0.0786516	0.000366231	0.0900051	0.0378458	0.000254901	0.0900051	0.0511549	0.000280617	0.0900051	0.0186409	0.000230792
0.0912724	0.023105	0.000102097	0.0912724	0.024476	0.000108385	0.0912724	0.0288428	0.000152567	0.0912724	0.0990515	0.000322928	0.0912724	0.0595362	0.000210753	0.0912724	0.0723455	0.000247735	0.0912724	0.0412349	0.000189313		0.0912724	0.001371	0.000148899	0.0912724	0.00573784	0.000183577	0.0912724	0.0759465	0.000338683	0.0912724	0.0364313	0.00023418	0.0912724	0.0492406	0.000267949	0.0912724	0.0181299	0.000215089
0.0925397	0.0230512	0.000102582	0.0925397	0.0246053	0.000110003	0.0925397	0.0288522	0.000156835	0.0925397	0.0973112	0.000325115	0.0925397	0.0584645	0.00021439	0.0925397	0.0708369	0.000240545	0.0925397	0.0404204	0.000192041		0.0925397	0.00155414	0.000150412	0.0925397	0.00580104	0.000187404	0.0925397	0.0742601	0.000340914	0.0925397	0.0354134	0.000237668	0.0925397	0.0477857	0.000261506	0.0925397	0.0173693	0.000217722
0.093807	0.0228367	0.000103008	0.093807	0.024542	0.000110762	0.093807	0.0284574	0.00015568	0.093807	0.0952924	0.000321426	0.093807	0.0574534	0.000215958	0.093807	0.0693325	0.000240355	0.093807	0.0397697	0.000191792		0.093807	0.00170531	0.000151257	0.093807	0.00562073	0.000186673	0.093807	0.0724557	0.000337528	0.093807	0.0346167	0.000239266	0.093807	0.0464958	0.000261498	0.093807	0.016933	0.000217703
0.0950742	0.022936	0.000101365	0.0950742	0.0245005	0.000109017	0.0950742	0.0280442	0.000153733	0.0950742	0.092746	0.000314682	0.0950742	0.0565492	0.000211405	0.0950742	0.068429	0.000238608	0.0950742	0.0396318	0.000189122		0.0950742	0.00156449	0.000148861	0.0950742	0.00510824	0.000184143	0.0950742	0.06981	0.000330605	0.0950742	0.0336132	0.00023445	0.0950742	0.045493	0.000259246	0.0950742	0.0166959	0.000214574
0.0963415	0.0229377	0.0001008	0.0963415	0.024207	0.000109247	0.0963415	0.0280058	0.000151945	0.0963415	0.0907655	0.000305362	0.0963415	0.0557511	0.000209098	0.0963415	0.066684	0.00023422	0.0963415	0.0392968	0.000185415		0.0963415	0.00126929	0.000148645	0.0963415	0.00506814	0.00018234	0.0963415	0.0678278	0.000321569	0.0963415	0.0328134	0.000232126	0.0963415	0.0437464	0.00025499	0.0963415	0.0163591	0.000211043
0.0976087	0.022825	9.89389e-05	0.0976087	0.0241624	0.000105942	0.0976087	0.0279985	0.000146582	0.0976087	0.0888647	0.000305205	0.0976087	0.0547051	0.000203406	0.0976087	0.0658322	0.000229656	0.0976087	0.0387182	0.000182025		0.0976087	0.00133744	0.000144957	0.0976087	0.00517355	0.000176848	0.0976087	0.0660397	0.000320841	0.0976087	0.0318801	0.000226192	0.0976087	0.0430072	0.000250062	0.0976087	0.0158932	0.000207176
0.0988759	0.0227622	0.000101242	0.0988759	0.0240873	0.000108077	0.0988759	0.0280649	0.000150883	0.0988759	0.0872572	0.000306975	0.0988759	0.0539341	0.000206258	0.0988759	0.0646421	0.000229508	0.0988759	0.0377855	0.000184134		0.0988759	0.00132504	0.00014809	0.0988759	0.00530269	0.000181702	0.0988759	0.064495	0.000323239	0.0988759	0.0311718	0.000229766	0.0988759	0.0418798	0.000250846	0.0988759	0.0150232	0.000210132
0.100143	0.0227237	9.96185e-05	0.100143	0.0240811	0.00010676	0.100143	0.0275159	0.000149396	0.100143	0.0852127	0.000294242	0.100143	0.0529462	0.000200453	0.100143	0.0633244	0.000225424	0.100143	0.037692	0.0001818		0.100143	0.00135737	0.000146019	0.100143	0.00479216	0.000179563	0.100143	0.062489	0.000310648	0.100143	0.0302225	0.000223842	0.100143	0.0406007	0.000246455	0.100143	0.0149683	0.000207304
0.10141	0.0227053	9.68613e-05	0.10141	0.0241235	0.00010406	0.10141	0.0273847	0.000145962	0.10141	0.0837927	0.000284514	0.10141	0.0524725	0.000192851	0.10141	0.0619729	0.000218352	0.10141	0.0369227	0.000172358		0.10141	0.00141824	0.000142164	0.10141	0.00467942	0.000175177	0.10141	0.0610874	0.00030055	0.10141	0.0297672	0.000215809	0.10141	0.0392676	0.000238872	0.10141	0.0142174	0.00019771
0.102678	0.0225575	9.90615e-05	0.102678	0.0235915	0.00010448	0.102678	0.0274485	0.000147461	0.102678	0.0814581	0.00029042	0.102678	0.0514639	0.000194729	0.102678	0.0608311	0.00021912	0.102678	0.0368423	0.000175879		0.102678	0.00103398	0.000143977	0.102678	0.00489099	0.000177646	0.102678	0.0589006	0.00030685	0.102678	0.0289064	0.000218478	0.102678	0.0382737	0.000240472	0.102678	0.0142848	0.000201858
0.103945	0.0224381	9.4539e-05	0.103945	0.0239135	0.000101468	0.103945	0.0271714	0.000141676	0.103945	0.0794657	0.000278471	0.103945	0.0504473	0.000186934	0.103945	0.0599212	0.000210839	0.103945	0.0364245	0.000170018		0.103945	0.0014754	0.000138684	0.103945	0.00473333	0.000170322	0.103945	0.0570276	0.000294081	0.103945	0.0280092	0.00020948	0.103945	0.0374831	0.000231065	0.103945	0.0139864	0.000194535
0.105212	0.0225683	9.77367e-05	0.105212	0.0235543	0.000102538	0.105212	0.0269472	0.000143144	0.105212	0.07834	0.000281383	0.105212	0.0497846	0.000191121	0.105212	0.0594138	0.000217607	0.105212	0.0360629	0.000177322		0.105212	0.000985959	0.000141656	0.105212	0.00437884	0.000173328	0.105212	0.0557716	0.000297874	0.105212	0.0272162	0.000214662	0.105212	0.0368455	0.000238548	0.105212	0.0134946	0.000202473
0.106479	0.0224854	9.58736e-05	0.106479	0.0235419	0.000101063	0.106479	0.027072	0.00014194	0.106479	0.0761747	0.000267385	0.106479	0.049099	0.000182204	0.106479	0.0575866	0.00020907	0.106479	0.0355412	0.000170257		0.106479	0.00105654	0.000139304	0.106479	0.00458657	0.000171285	0.106479	0.0536893	0.000284054	0.106479	0.0266136	0.000205888	0.106479	0.0351012	0.000230004	0.106479	0.0130558	0.000195395
0.107746	0.022659	9.37634e-05	0.107746	0.0238197	0.00010073	0.107746	0.0267498	0.000138491	0.107746	0.0750568	0.000264258	0.107746	0.0483516	0.000179252	0.107746	0.0572058	0.000201651	0.107746	0.0351214	0.000166743		0.107746	0.0011607	0.000137616	0.107746	0.00409082	0.000167246	0.107746	0.0523978	0.000280399	0.107746	0.0256926	0.000202294	0.107746	0.0345468	0.000222384	0.107746	0.0124624	0.000191298
0.109013	0.0223994	9.34769e-05	0.109013	0.0234595	9.9251e-05	0.109013	0.026586	0.000137857	0.109013	0.073721	0.000263075	0.109013	0.0471518	0.000178227	0.109013	0.0559544	0.000202694	0.109013	0.0349788	0.000167045		0.109013	0.00106008	0.00013634	0.109013	0.00418653	0.000166561	0.109013	0.0513216	0.000279189	0.109013	0.0247524	0.000201253	0.109013	0.0335549	0.000223211	0.109013	0.0125793	0.000191421
0.11028	0.0226461	9.35104e-05	0.11028	0.02365	9.90644e-05	0.11028	0.0262877	0.000134757	0.11028	0.0718604	0.000257003	0.11028	0.0466918	0.000177449	0.11028	0.0550373	0.000200144	0.11028	0.0348131	0.000165143		0.11028	0.00100385	0.000136228	0.11028	0.00364164	0.000164023	0.11028	0.0492143	0.000273486	0.11028	0.0240457	0.00020058	0.11028	0.0323912	0.000220911	0.11028	0.012167	0.00018978
0.111547	0.0222567	9.81066e-05	0.111547	0.0232466	0.000103228	0.111547	0.0264641	0.00014542	0.111547	0.0705396	0.000267171	0.111547	0.0459786	0.000184406	0.111547	0.0537824	0.000204266	0.111547	0.034033	0.000169646		0.111547	0.000989887	0.000142411	0.111547	0.00420744	0.000175419	0.111547	0.0482829	0.000284614	0.111547	0.0237219	0.000208879	0.111547	0.0315257	0.000226605	0.111547	0.0117763	0.000195971
0.112814	0.0223147	9.15731e-05	0.112814	0.0233715	9.73448e-05	0.112814	0.0259914	0.00013417	0.112814	0.0692208	0.000250485	0.112814	0.0453265	0.000171798	0.112814	0.053415	0.000193133	0.112814	0.0337859	0.000160013		0.112814	0.00105687	0.000133647	0.112814	0.00367672	0.000162441	0.112814	0.0469062	0.000266699	0.112814	0.0230118	0.00019468	0.112814	0.0311003	0.000213743	0.112814	0.0114713	0.000184364
0.114081	0.0225379	9.85218e-05	0.114081	0.0232638	0.000102546	0.114081	0.0260662	0.000143439	0.114081	0.0677442	0.000263715	0.114081	0.0446801	0.000180039	0.114081	0.0520739	0.000199765	0.114081	0.0333937	0.000168827		0.114081	0.000725842	0.000142205	0.114081	0.00352829	0.000174015	0.114081	0.0452062	0.000281518	0.114081	0.0221421	0.000205233	0.114081	0.0295359	0.000222739	0.114081	0.0108558	0.000195471
0.115348	0.0224101	9.51638e-05	0.115348	0.0231063	0.000102534	0.115348	0.0257587	0.000139434	0.115348	0.0664491	0.000253009	0.115348	0.0441677	0.000176157	0.115348	0.0514398	0.000197567	0.115348	0.0333206	0.000165629		0.115348	0.00069618	0.00013989	0.115348	0.00334862	0.000168813	0.115348	0.044039	0.000270314	0.115348	0.0217577	0.000200218	0.115348	0.0290297	0.000219292	0.115348	0.0109105	0.000191021
0.116615	0.0222363	9.58447e-05	0.116615	0.0233727	0.000101378	0.116615	0.0259807	0.000141138	0.116615	0.064983	0.000251195	0.116615	0.0435051	0.000173762	0.116615	0.0506444	0.000195248	0.116615	0.0329545	0.000163663		0.116615	0.00113643	0.000139513	0.116615	0.00374449	0.000170605	0.116615	0.0427467	0.000268859	0.116615	0.0212688	0.000198443	0.116615	0.0284082	0.000217504	0.116615	0.0107182	0.000189663
0.117882	0.0223879	9.56723e-05	0.117882	0.0232004	0.000101737	0.117882	0.0255812	0.00014311	0.117882	0.0638823	0.000253219	0.117882	0.0427876	0.000173487	0.117882	0.049666	0.000198341	0.117882	0.0325574	0.000160346		0.117882	0.000812453	0.000139656	0.117882	0.00319328	0.000172144	0.117882	0.0414944	0.00027069	0.117882	0.0203997	0.000198119	0.117882	0.027278	0.00022021	0.117882	0.0101695	0.000186719
0.119149	0.0222867	9.36996e-05	0.119149	0.0232834	9.89725e-05	0.119149	0.0256384	0.000137037	0.119149	0.0622822	0.000245688	0.119149	0.0421188	0.000168989	0.119149	0.0484895	0.000192024	0.119149	0.0322893	0.000160906		0.119149	0.000996733	0.000136291	0.119149	0.00335168	0.000166008	0.119149	0.0399955	0.000262949	0.119149	0.0198321	0.000193228	0.119149	0.0262028	0.000213665	0.119149	0.0100026	0.0001862
0.120416	0.0222738	9.6152e-05	0.120416	0.02284	0.000101709	0.120416	0.0252756	0.000141379	0.120416	0.0615965	0.000247137	0.120416	0.0414391	0.000174142	0.120416	0.0475657	0.000190366	0.120416	0.032088	0.000165797		0.120416	0.000566143	0.000139964	0.120416	0.00300172	0.000170977	0.120416	0.0393227	0.000265183	0.120416	0.0191652	0.000198924	0.120416	0.0252919	0.000213271	0.120416	0.0098141	0.000191661
0.121683	0.0223892	9.55262e-05	0.121683	0.0230259	0.000101784	0.121683	0.0253831	0.000138877	0.121683	0.0597631	0.000241884	0.121683	0.0407016	0.000170264	0.121683	0.0472957	0.000187901	0.121683	0.0315482	0.000159101		0.121683	0.000636733	0.000139589	0.121683	0.00299396	0.000168559	0.121683	0.0373739	0.000260064	0.121683	0.0183124	0.000195231	0.121683	0.0249065	0.000210789	0.121683	0.00915902	0.000185576
0.12295	0.0222198	9.30281e-05	0.12295	0.0231741	9.92436e-05	0.12295	0.0250686	0.000134837	0.12295	0.0593292	0.000238918	0.12295	0.0404816	0.000165096	0.12295	0.0466919	0.00018407	0.12295	0.0312914	0.000158126		0.12295	0.000954276	0.000136028	0.12295	0.00284878	0.000163815	0.12295	0.0371094	0.00025639	0.12295	0.0182617	0.000189502	0.12295	0.0244721	0.000206242	0.12295	0.00907161	0.000183462
0.124217	0.0221944	9.60343e-05	0.124217	0.0230264	0.000102775	0.124217	0.0249295	0.000138921	0.124217	0.0579257	0.000237916	0.124217	0.0396487	0.000169461	0.124217	0.0456762	0.000186772	0.124217	0.0306916	0.000161412		0.124217	0.000832012	0.00014066	0.124217	0.00273512	0.000168883	0.124217	0.0357313	0.000256567	0.124217	0.0174543	0.000194781	0.124217	0.0234818	0.000210015	0.124217	0.00849725	0.000187821
0.125483	0.0220546	9.57163e-05	0.125483	0.0228137	0.000102368	0.125483	0.0249173	0.000138645	0.125483	0.0570284	0.000237618	0.125483	0.0392272	0.000165814	0.125483	0.0447453	0.000186726	0.125483	0.0307177	0.000158604		0.125483	0.000759035	0.000140146	0.125483	0.00286263	0.000168475	0.125483	0.0349738	0.000256171	0.125483	0.0171726	0.000191457	0.125483	0.0226907	0.000209829	0.125483	0.00866309	0.000185248
0.12675	0.0222949	0.000100151	0.12675	0.0229667	0.00010418	0.12675	0.0248121	0.000143662	0.12675	0.0557955	0.000248978	0.12675	0.0386748	0.000174377	0.12675	0.0440584	0.000191667	0.12675	0.0301195	0.00016734		0.12675	0.000671835	0.000144512	0.12675	0.00251718	0.000175126	0.12675	0.0335006	0.000268366	0.12675	0.0163799	0.000201091	0.12675	0.0217635	0.000216255	0.12675	0.00782465	0.000195021
0.128017	0.0221727	9.72781e-05	0.128017	0.0228725	0.000102883	0.128017	0.024673	0.000138507	0.128017	0.0546501	0.000238226	0.128017	0.0381105	0.000163584	0.128017	0.0433017	0.000186617	0.128017	0.0299446	0.000161945		0.128017	0.000699801	0.00014159	0.128017	0.00250036	0.000169255	0.128017	0.0324774	0.000257322	0.128017	0.0159378	0.000190323	0.128017	0.021129	0.000210449	0.128017	0.00777197	0.000188916
0.129284	0.0221839	9.96734e-05	0.129284	0.0226187	0.00010344	0.129284	0.0246933	0.000143098	0.129284	0.0536955	0.000239077	0.129284	0.037467	0.000170374	0.129284	0.0425031	0.000188022	0.129284	0.0297425	0.000162547		0.129284	0.000434797	0.000143648	0.129284	0.00250946	0.00017439	0.129284	0.0315117	0.000259022	0.129284	0.0152831	0.000197388	0.129284	0.0203192	0.000212808	0.129284	0.00755866	0.000190673
0.130551	0.0223519	0.000103738	0.130551	0.0227449	0.000107375	0.130551	0.0247484	0.000149418	0.130551	0.052776	0.000247667	0.130551	0.0371736	0.000175885	0.130551	0.042173	0.000191897	0.130551	0.0295414	0.000169668		0.130551	0.00039304	0.000149302	0.130551	0.00239648	0.000181899	0.130551	0.0304241	0.000268516	0.130551	0.0148217	0.000204199	0.130551	0.0198211	0.000218142	0.130551	0.00718956	0.000198869
0.131817	0.0223463	9.92736e-05	0.131817	0.0226575	0.00010568	0.131817	0.0243481	0.000141215	0.131817	0.051509	0.000233685	0.131817	0.0364231	0.000165235	0.131817	0.0417907	0.000183515	0.131817	0.0295342	0.000164841		0.131817	0.000311224	0.000144995	0.131817	0.00200187	0.000172618	0.131817	0.0291627	0.000253898	0.131817	0.0140768	0.000192764	0.131817	0.0194445	0.000208646	0.131817	0.00718794	0.000192426
0.133084	0.0220123	0.000103099	0.133084	0.0226323	0.000108068	0.133084	0.024446	0.000149727	0.133084	0.0507828	0.000241453	0.133084	0.0360493	0.000171402	0.133084	0.0407138	0.000186752	0.133084	0.0292155	0.000170791		0.133084	0.000620011	0.000149359	0.133084	0.00243372	0.00018179	0.133084	0.0287706	0.000262543	0.133084	0.0140371	0.00020002	0.133084	0.0187015	0.000213321	0.133084	0.00720317	0.000199496
0.134351	0.0221679	9.94183e-05	0.134351	0.0227374	0.000105582	0.134351	0.0242989	0.000140911	0.134351	0.0497196	0.000226833	0.134351	0.0357899	0.000165644	0.134351	0.0398926	0.000182385	0.134351	0.029038	0.000159284		0.134351	0.000569482	0.000145023	0.134351	0.00213101	0.000172453	0.134351	0.0275516	0.000247664	0.134351	0.013622	0.000193189	0.134351	0.0177246	0.000207721	0.134351	0.00687004	0.000187764
0.135617	0.0221934	0.000103067	0.135617	0.022451	0.000107015	0.135617	0.024152	0.000144749	0.135617	0.0490715	0.000240625	0.135617	0.0351944	0.00016886	0.135617	0.0397144	0.000186741	0.135617	0.0288751	0.000164936		0.135617	0.000257524	0.000148577	0.135617	0.00195852	0.000177694	0.135617	0.0268781	0.00026177	0.135617	0.013001	0.00019783	0.135617	0.0175209	0.000213295	0.135617	0.00668166	0.000194491
0.136884	0.0219479	0.000102544	0.136884	0.0224597	0.000107206	0.136884	0.0244696	0.000148982	0.136884	0.0479138	0.000233924	0.136884	0.0343976	0.000168293	0.136884	0.0391669	0.000187321	0.136884	0.0282535	0.000164893		0.136884	0.00051182	0.000148352	0.136884	0.00252176	0.000180862	0.136884	0.025966	0.000255412	0.136884	0.0124498	0.000197073	0.136884	0.017219	0.000213552	0.136884	0.00630562	0.000194178
0.138151	0.0221062	0.000102725	0.138151	0.0224176	0.000107041	0.138151	0.0239082	0.000145605	0.138151	0.0474289	0.000232817	0.138151	0.0340084	0.000166573	0.138151	0.038655	0.000185313	0.138151	0.0282523	0.000165467		0.138151	0.000311367	0.000148358	0.138151	0.00180196	0.000178195	0.138151	0.0253228	0.000254472	0.138151	0.0119022	0.000195701	0.138151	0.0165488	0.00021188	0.138151	0.00614608	0.000194761
0.139417	0.0220491	0.000104607	0.139417	0.0225821	0.000110122	0.139417	0.023826	0.000145521	0.139417	0.0460656	0.000232369	0.139417	0.033873	0.000167708	0.139417	0.0378872	0.000184856	0.139417	0.0282041	0.000166719		0.139417	0.000532971	0.000151887	0.139417	0.00177683	0.000179218	0.139417	0.0240164	0.000254829	0.139417	0.0118239	0.000197658	0.139417	0.0158381	0.000212401	0.139417	0.00615496	0.00019682
0.140684	0.022184	0.000101264	0.140684	0.0223403	0.000106083	0.140684	0.0239357	0.000143465	0.140684	0.0455473	0.000225536	0.140684	0.033399	0.000162119	0.140684	0.0374962	0.000178475	0.140684	0.0277989	0.000161237		0.140684	0.000156326	0.000146656	0.140684	0.00175169	0.000175603	0.140684	0.0233633	0.000247226	0.140684	0.011215	0.000191146	0.140684	0.0153122	0.000205202	0.140684	0.00561492	0.000190399
0.14195	0.0222029	0.00010503	0.14195	0.0224217	0.000108404	0.14195	0.0241579	0.000147172	0.14195	0.0445577	0.000228236	0.14195	0.0326033	0.000165163	0.14195	0.0366955	0.000184484	0.14195	0.027564	0.000166408		0.14195	0.000218871	0.00015094	0.14195	0.00195502	0.000180807	0.14195	0.0223549	0.000251243	0.14195	0.0104005	0.00019573	0.14195	0.0144927	0.000212287	0.14195	0.00536112	0.000196781
0.143217	0.0222715	0.000103528	0.143217	0.0223542	0.000109415	0.143217	0.0237473	0.000144314	0.143217	0.0438315	0.000224019	0.143217	0.0326292	0.000163826	0.143217	0.0360845	0.00018226	0.143217	0.0273931	0.000163684		0.143217	8.26357e-05	0.000150631	0.143217	0.00147574	0.000177608	0.143217	0.02156	0.000246784	0.143217	0.0103576	0.000193796	0.143217	0.0138129	0.000209611	0.143217	0.0051216	0.000193676
0.144483	0.0220775	0.000102297	0.144483	0.0224004	0.000107531	0.144483	0.0236467	0.000143096	0.144483	0.042922	0.000220256	0.144483	0.0322068	0.000161646	0.144483	0.0356067	0.000177097	0.144483	0.0271743	0.000163462		0.144483	0.000322875	0.000148417	0.144483	0.00156916	0.000175901	0.144483	0.0208444	0.000242853	0.144483	0.0101293	0.000191296	0.144483	0.0135292	0.000204519	0.144483	0.00509678	0.000192833
0.14575	0.0219223	0.000104034	0.14575	0.0221358	0.000108395	0.14575	0.0234223	0.000146418	0.14575	0.0423979	0.000227115	0.14575	0.0316634	0.000167432	0.14575	0.0352675	0.000182758	0.14575	0.027129	0.000166986		0.14575	0.000213465	0.000150242	0.14575	0.0015	0.000179614	0.14575	0.0204756	0.000249809	0.14575	0.00974108	0.00019712	0.14575	0.0133452	0.000210294	0.14575	0.00520674	0.000196742
0.147016	0.0219085	0.000101791	0.147016	0.0224317	0.000107089	0.147016	0.0232033	0.000140344	0.147016	0.041326	0.00021479	0.147016	0.0311604	0.0001573	0.147016	0.0346397	0.000175008	0.147016	0.0266085	0.000160497		0.147016	0.00052318	0.000147748	0.147016	0.00129483	0.000173372	0.147016	0.0194175	0.000237689	0.147016	0.00925185	0.000187362	0.147016	0.0127311	0.000202458	0.147016	0.00469997	0.000190054
0.148283	0.0219518	0.000100581	0.148283	0.022396	0.000105612	0.148283	0.0231794	0.000139212	0.148283	0.0409163	0.000209537	0.148283	0.0309515	0.000156547	0.148283	0.0344863	0.000169492	0.148283	0.0264927	0.000155844		0.148283	0.000444177	0.000145844	0.148283	0.00122753	0.000171746	0.148283	0.0189645	0.000232427	0.148283	0.00899968	0.000186074	0.148283	0.0125345	0.000197089	0.148283	0.0045409	0.000185483
0.149549	0.0220675	9.81101e-05	0.149549	0.0223879	0.000104439	0.149549	0.0234253	0.000137995	0.149549	0.04001	0.000204542	0.149549	0.0310923	0.000151766	0.149549	0.0337106	0.000164794	0.149549	0.0263062	0.000152407		0.149549	0.00032041	0.000143294	0.149549	0.0013578	0.000169317	0.149549	0.0179425	0.000226854	0.149549	0.00902488	0.000180717	0.149549	0.0116432	0.000191788	0.149549	0.00423873	0.000181255
0.150815	0.0219487	9.80678e-05	0.150815	0.0222234	0.00010315	0.150815	0.0234148	0.000139895	0.150815	0.0398647	0.000203478	0.150815	0.0305474	0.000152489	0.150815	0.03342	0.000165894	0.150815	0.0262666	0.000152613		0.150815	0.000274691	0.000142328	0.150815	0.00146603	0.000170845	0.150815	0.017916	0.000225877	0.150815	0.00859863	0.000181301	0.150815	0.0114713	0.000192713	0.150815	0.00431785	0.000181405
0.152082	0.0219404	9.8509e-05	0.152082	0.0221442	0.000100377	0.152082	0.023134	0.000134931	0.152082	0.0388549	0.000201716	0.152082	0.0299699	0.00014747	0.152082	0.0328462	0.000161202	0.152082	0.0258189	0.000148793		0.152082	0.000203833	0.00014064	0.152082	0.00119363	0.000167064	0.152082	0.0169145	0.000224485	0.152082	0.00802947	0.000177346	0.152082	0.0109058	0.000188919	0.152082	0.00387847	0.000178447
0.153348	0.0218335	9.75989e-05	0.153348	0.0222329	0.000102106	0.153348	0.0234459	0.000137412	0.153348	0.0379013	0.000200406	0.153348	0.0300265	0.000152612	0.153348	0.032295	0.000161061	0.153348	0.0258807	0.000151477		0.153348	0.000399316	0.000141249	0.153348	0.00161232	0.000168545	0.153348	0.0160678	0.000222908	0.153348	0.00819297	0.000181152	0.153348	0.0104615	0.000188324	0.153348	0.0040472	0.000180197
0.154614	0.0219548	9.49698e-05	0.154614	0.0222814	0.000100658	0.154614	0.0228422	0.000133747	0.154614	0.0375268	0.000194448	0.154614	0.0295666	0.000146154	0.154614	0.0318712	0.000156167	0.154614	0.0257597	0.000146471		0.154614	0.000326583	0.000138388	0.154614	0.000887379	0.000164035	0.154614	0.0155719	0.000216401	0.154614	0.00761174	0.000174299	0.154614	0.00991638	0.000182777	0.154614	0.00380485	0.000174565
0.155881	0.0217786	9.31924e-05	0.155881	0.0220593	9.73473e-05	0.155881	0.0230669	0.000129947	0.155881	0.0368902	0.000186733	0.155881	0.028997	0.000137661	0.155881	0.0313844	0.000150009	0.155881	0.0255232	0.00014229		0.155881	0.000280671	0.000134764	0.155881	0.0012883	0.00015991	0.155881	0.0151116	0.000208696	0.155881	0.00721833	0.000166239	0.155881	0.00960577	0.0001766	0.155881	0.00374454	0.000170092
0.157147	0.0218451	9.74091e-05	0.157147	0.0220218	0.000102059	0.157147	0.0228197	0.000135476	0.157147	0.0362178	0.000191143	0.157147	0.0286708	0.000146295	0.157147	0.0313951	0.000157561	0.157147	0.0256116	0.000147964		0.157147	0.000176635	0.000141084	0.157147	0.000974545	0.00016686	0.157147	0.0143727	0.000214533	0.157147	0.00682567	0.000175758	0.157147	0.00955	0.000185241	0.157147	0.00376646	0.000177149
0.158413	0.021936	9.35205e-05	0.158413	0.021991	9.6748e-05	0.158413	0.0227778	0.000130028	0.158413	0.0355203	0.000183892	0.158413	0.0285702	0.000139516	0.158413	0.0308429	0.000150748	0.158413	0.0251532	0.000142488		0.158413	5.50196e-05	0.00013456	0.158413	0.000841874	0.000160167	0.158413	0.0135844	0.000206307	0.158413	0.00663423	0.000167961	0.158413	0.0089069	0.000177401	0.158413	0.0032172	0.000170438
0.159679	0.0217223	9.38978e-05	0.159679	0.0219745	9.80897e-05	0.159679	0.022956	0.000128672	0.159679	0.0351417	0.000182454	0.159679	0.0281113	0.000138005	0.159679	0.030535	0.000150332	0.159679	0.0250059	0.000141063		0.159679	0.000252173	0.000135788	0.159679	0.00123368	0.00015929	0.159679	0.0134194	0.000205198	0.159679	0.00638901	0.000166919	0.159679	0.0088127	0.000177247	0.159679	0.00328352	0.000169456
0.160946	0.0219284	8.99086e-05	0.160946	0.0219048	9.28001e-05	0.160946	0.0228409	0.000125059	0.160946	0.0344181	0.000173319	0.160946	0.0278251	0.00013021	0.160946	0.0298979	0.00014357	0.160946	0.0249826	0.000135916		0.160946	-2.36512	5 1.29210714E-04	0.160946	0.000912523	0.000154024	0.160946	0.0124897	0.000195251	0.160946	0.00589666	0.000158234	0.160946	0.00796945	0.000169399	0.160946	0.00305417	0.000162962
0.162212	0.0218875	8.77457e-05	0.162212	0.0218893	9.23697e-05	0.162212	0.0228498	0.000121398	0.162212	0.0341753	0.000170461	0.162212	0.0275956	0.000129476	0.162212	0.0297189	0.00013989	0.162212	0.0248028	0.000133106		0.162212	1.84939e-06	0.000127403	0.162212	0.000962292	0.000149789	0.162212	0.0122878	0.000191719	0.162212	0.00570813	0.000156407	0.162212	0.00783147	0.000165132	0.162212	0.00291531	0.000159426
0.163478	0.0218279	8.96173e-05	0.163478	0.0219305	9.27113e-05	0.163478	0.0226458	0.000124492	0.163478	0.0333336	0.00017026	0.163478	0.0274638	0.000131511	0.163478	0.0292228	0.000139273	0.163478	0.0246178	0.000132342		0.163478	0.000102569	0.000128944	0.163478	0.000817904	0.000153394	0.163478	0.0115057	0.000192405	0.163478	0.00563593	0.000159143	0.163478	0.00739489	0.000165614	0.163478	0.00278995	0.00015983
0.164744	0.0219297	8.68737e-05	0.164744	0.0219907	9.10877e-05	0.164744	0.0227905	0.000120081	0.164744	0.0330904	0.000165123	0.164744	0.0272738	0.000126294	0.164744	0.0291925	0.000136327	0.164744	0.0245323	0.000130079		0.164744	6.09642e-05	0.000125873	0.164744	0.000860811	0.000148211	0.164744	0.0111607	0.000186581	0.164744	0.00534405	0.000153288	0.164744	0.00726283	0.000161654	0.164744	0.00260258	0.000156422
0.16601	0.0217212	8.78666e-05	0.16601	0.0218538	9.20297e-05	0.16601	0.0227867	0.000120338	0.16601	0.032414	0.000165953	0.16601	0.0269629	0.000126663	0.16601	0.0285839	0.000135477	0.16601	0.0242722	0.000128864		0.16601	0.000132515	0.00012724	0.16601	0.00106549	0.000149002	0.16601	0.0106928	0.000187779	0.16601	0.00524161	0.000154156	0.16601	0.00686261	0.000161476	0.16601	0.00255097	0.00015597
0.167276	0.0218074	8.32855e-05	0.167276	0.0219529	8.83041e-05	0.167276	0.0227374	0.000114623	0.167276	0.0318987	0.000159383	0.167276	0.0265169	0.000121026	0.167276	0.0284088	0.000129635	0.167276	0.0243265	0.000126418		0.167276	0.000145523	0.000121384	0.167276	0.000930075	0.000141686	0.167276	0.0100913	0.000179832	0.167276	0.00470956	0.000146915	0.167276	0.00660139	0.000154083	0.167276	0.00251918	0.000151386
0.168542	0.0217915	8.44608e-05	0.168542	0.0218497	8.8301e-05	0.168542	0.022616	0.000118036	0.168542	0.0316202	0.000157817	0.168542	0.0262941	0.000121518	0.168542	0.0277947	0.000132605	0.168542	0.0240706	0.000126043		0.168542	5.82584e-05	0.000122191	0.168542	0.000824511	0.000145142	0.168542	0.0098287	0.000178997	0.168542	0.0045026	0.000147988	0.168542	0.00600326	0.000157219	0.168542	0.0022791	0.000151725
0.169808	0.0216883	8.63909e-05	0.169808	0.0217176	8.97046e-05	0.169808	0.022402	0.000119009	0.169808	0.0308831	0.000159278	0.169808	0.0261251	0.000124698	0.169808	0.0274192	0.000131954	0.169808	0.0238083	0.000126589		0.169808	2.93447e-05	0.00012454	0.169808	0.000713703	0.000147059	0.169808	0.00919484	0.000181198	0.169808	0.00443678	0.000151701	0.169808	0.00573092	0.000157719	0.169808	0.00212004	0.000153259
0.171074	0.0219141	8.31789e-05	0.171074	0.0218547	8.58283e-05	0.171074	0.0224047	0.000114089	0.171074	0.0304292	0.000151225	0.171074	0.0261381	0.00011852	0.171074	0.0273968	0.00012783	0.171074	0.0238065	0.000122783		0.171074	-5.9388	5 1.19520811E-04	0.171074	0.000490551	0.000141191	0.171074	0.00851508	0.000172591	0.171074	0.00422397	0.000144796	0.171074	0.00548268	0.000152509	0.171074	0.00189237	0.000148305
0.17234	0.0217872	8.3034e-05	0.17234	0.0217271	8.7177e-05	0.17234	0.0225869	0.000115495	0.17234	0.0298794	0.000151106	0.17234	0.0259905	0.000118942	0.17234	0.0270842	0.00012636	0.17234	0.0239305	0.000123292		0.17234	-6.00442	5 1.20392993E-04	0.17234	0.000799759	0.000142245	0.17234	0.00809227	0.000172417	0.17234	0.00420339	0.000145058	0.17234	0.00529708	0.0001512	0.17234	0.00214332	0.000148646
0.173606	0.0217295	8.27015e-05	0.173606	0.0217357	8.54988e-05	0.173606	0.0223378	0.000114454	0.173606	0.0296883	0.000150032	0.173606	0.025393	0.000118374	0.173606	0.0267656	0.000123515	0.173606	0.023719	0.000122177		0.173606	6.22479e-06	0.000118952	0.173606	0.000608256	0.000141207	0.173606	0.00795883	0.000171316	0.173606	0.00366353	0.000144402	0.173606	0.0050361	0.000148645	0.173606	0.00198946	0.000147536
0.174872	0.021824	8.32027e-05	0.174872	0.0218264	8.60328e-05	0.174872	0.0223139	0.000113186	0.174872	0.0292386	0.000148204	0.174872	0.0252405	0.000116383	0.174872	0.0264461	0.000123516	0.174872	0.0236154	0.000120195		0.174872	2.42599e-06	0.000119684	0.174872	0.000489939	0.000140477	0.174872	0.00741457	0.000169962	0.174872	0.00341652	0.000143065	0.174872	0.00462209	0.000148926	0.174872	0.0017914	0.000146183
0.176137	0.021843	8.18388e-05	0.176137	0.0216707	8.57117e-05	0.176137	0.0222153	0.000112415	0.176137	0.0289872	0.000145317	0.176137	0.0251305	0.000116236	0.176137	0.0264056	0.00012357	0.176137	0.0234876	0.000120863		0.176137	-1.72364	4 1.18507748E-04	0.176137	0.000372282	0.00013905	0.176137	0.0071442	0.000166777	0.176137	0.00328745	0.000142156	0.176137	0.00456254	0.000148213	0.176137	0.00164461	0.000145964
0.177403	0.0217122	8.04982e-05	0.177403	0.021634	8.31522e-05	0.177403	0.022284	0.000111211	0.177403	0.0287767	0.000143309	0.177403	0.0251111	0.000113568	0.177403	0.0260415	0.000120402	0.177403	0.0234169	0.000120035		0.177403	-7.82024	5 1.15733533E-04	0.177403	0.000571787	0.000137288	0.177403	0.00706454	0.00016437	0.177403	0.00339892	0.000139204	0.177403	0.00432932	0.000144833	0.177403	0.00170477	0.000144528
0.178669	0.0217235	8.11437e-05	0.178669	0.0216368	8.34228e-05	0.178669	0.0222087	0.000110201	0.178669	0.0281457	0.000140477	0.178669	0.0250024	0.000113468	0.178669	0.0258842	0.000119843	0.178669	0.0232948	0.000119879		0.178669	-8.67544	5 1.16377183E-04	0.178669	0.000485224	0.000136852	0.178669	0.00642219	0.000162229	0.178669	0.0032789	0.000139496	0.178669	0.00416069	0.00014473	0.178669	0.00157128	0.000144759
0.179935	0.0218098	8.10469e-05	0.179935	0.0217482	8.37818e-05	0.179935	0.0221741	0.000110277	0.179935	0.0279762	0.000140626	0.179935	0.0247055	0.000112243	0.179935	0.0254725	0.000115766	0.179935	0.0233494	0.000118645		0.179935	-6.15886	5 1.16567532E-04	0.179935	0.000364302	0.000136856	0.179935	0.00616636	0.00016231	0.179935	0.00289571	0.000138445	0.179935	0.00366271	0.000141317	0.179935	0.00153957	0.000143685
0.1812	0.0216117	7.9179e-05	0.1812	0.0216709	8.21856e-05	0.1812	0.0222892	0.000109523	0.1812	0.0276024	0.000139371	0.1812	0.0246266	0.000111752	0.1812	0.0253276	0.000116839	0.1812	0.0231212	0.00011626		0.1812	5.92021e-05	0.000114122	0.1812	0.000677546	0.000135147	0.1812	0.00599074	0.000160292	0.1812	0.00301488	0.000136959	0.1812	0.00371589	0.000141141	0.1812	0.0015095	0.000140662
0.182466	0.0215858	7.79234e-05	0.182466	0.0216647	8.15947e-05	0.182466	0.0219365	0.000107748	0.182466	0.0271645	0.000135768	0.182466	0.0243394	0.000108859	0.182466	0.0253698	0.000116186	0.182466	0.0230385	0.000115594		0.182466	7.88934e-05	0.000112826	0.182466	0.000350679	0.000132973	0.182466	0.00557867	0.000156541	0.182466	0.00275351	0.000133874	0.182466	0.00378394	0.000139897	0.182466	0.00145267	0.000139406
0.183732	0.0216117	7.71697e-05	0.183732	0.0215303	8.02512e-05	0.183732	0.0221333	0.000107424	0.183732	0.0272225	0.000135162	0.183732	0.0243645	0.000108146	0.183732	0.0250285	0.000113952	0.183732	0.0230435	0.000112447		0.183732	-8.13711	5 1.11334719E-04	0.183732	0.000521599	0.000132269	0.183732	0.00561082	0.000155641	0.183732	0.00275276	0.000132856	0.183732	0.00341681	0.000137623	0.183732	0.00143184	0.00013638
0.184997	0.0217374	7.87114e-05	0.184997	0.0217026	8.11e-05	0.184997	0.0221406	0.000106578	0.184997	0.026593	0.000133741	0.184997	0.0241024	0.000109242	0.184997	0.0247175	0.000113492	0.184997	0.0227789	0.0001147		0.184997	-3.48183	5 1.13016334E-04	0.184997	0.000403212	0.000132493	0.184997	0.00485561	0.000155184	0.184997	0.00236501	0.000134645	0.184997	0.00298004	0.000138115	0.184997	0.00104146	0.00013911
0.186263	0.0217726	7.93651e-05	0.186263	0.0216752	8.37851e-05	0.186263	0.0221803	0.000108079	0.186263	0.0262167	0.000137701	0.186263	0.0239901	0.000109746	0.186263	0.0244279	0.000115514	0.186263	0.0227944	0.000115727		0.186263	-9.74402	5 1.15406975E-04	0.186263	0.000407722	0.000134089	0.186263	0.00444412	0.000158935	0.186263	0.00221746	0.000135436	0.186263	0.00265533	0.000140151	0.186263	0.00102184	0.000140327
0.187529	0.0216093	7.5413e-05	0.187529	0.0216011	7.8224e-05	0.187529	0.0221128	0.000103924	0.187529	0.0260912	0.000129758	0.187529	0.023947	0.000103563	0.187529	0.0245028	0.000109432	0.187529	0.0226766	0.000108924		0.187529	-8.12629	6 1.08655943E-04	0.187529	0.0005035	0.000128403	0.187529	0.00448196	0.000150081	0.187529	0.00233772	0.000128111	0.187529	0.00289355	0.0001329	0.187529	0.00106729	0.000132482
0.188794	0.0217359	7.7154e-05	0.188794	0.0216291	7.97181e-05	0.188794	0.0221145	0.000106676	0.188794	0.0259868	0.000129785	0.188794	0.0236807	0.000104651	0.188794	0.024231	0.000112216	0.188794	0.0228553	0.000112888		0.188794	-1.06771	4 1.10940172E-04	0.188794	0.000378661	0.000131653	0.188794	0.00425093	0.000150986	0.188794	0.00194482	0.000130018	0.188794	0.00249511	0.00013618	0.188794	0.00111938	0.000136735
0.19006	0.0217056	7.61649e-05	0.19006	0.0216023	7.98886e-05	0.19006	0.0218559	0.000102845	0.19006	0.0256111	0.000129105	0.19006	0.0234876	0.000104174	0.19006	0.0243165	0.000112134	0.19006	0.0225192	0.000111169		0.19006	-1.03331	4 1.10377959E-04	0.19006	0.000150307	0.000127977	0.19006	0.00390549	0.000149897	0.19006	0.00178204	0.000129048	0.19006	0.00261087	0.000135555	0.19006	0.000813579	0.000134758
0.191325	0.021742	7.67152e-05	0.191325	0.0216495	7.95871e-05	0.191325	0.021919	0.000103915	0.191325	0.0255636	0.000129263	0.191325	0.0234111	0.000105804	0.191325	0.0238134	0.000109714	0.191325	0.022545	0.000111365		0.191325	-9.25375	5 1.10541091E-04	0.191325	0.000176977	0.000129164	0.191325	0.00382162	0.000150313	0.191325	0.00166909	0.000130689	0.191325	0.00207134	0.000133875	0.191325	0.00080302	0.00013523
0.19259	0.0216686	7.6156e-05	0.19259	0.0214631	7.89362e-05	0.19259	0.0221296	0.0001053	0.19259	0.0252263	0.000127197	0.19259	0.0233098	0.000103264	0.19259	0.0238404	0.000110162	0.19259	0.0224292	0.00010957		0.19259	-2.05514	4 1.09684349E-04	0.19259	0.000460975	0.000129953	0.19259	0.00355766	0.000148253	0.19259	0.00164118	0.000128309	0.19259	0.00217181	0.000133923	0.19259	0.000760605	0.000133436
0.193856	0.0218121	7.63207e-05	0.193856	0.0215287	7.90337e-05	0.193856	0.0217582	0.000102303	0.193856	0.0251357	0.000125622	0.193856	0.0232241	0.000101789	0.193856	0.0237848	0.000107547	0.193856	0.0224946	0.000107744		0.193856	-2.83414	4 1.09868845E-04	0.193856	-5.39223	5 1.27635604E-04	0.193856	0.00332356	0.000146989	0.193856	0.00141192	0.000127224	0.193856	0.00197265	0.000131876	0.193856	0.000682441	0.000132037
0.195121	0.0217389	7.50058e-05	0.195121	0.0216603	7.76772e-05	0.195121	0.0218369	0.000101481	0.195121	0.0249529	0.000124302	0.195121	0.0229694	0.000100174	0.195121	0.0236837	0.000106993	0.195121	0.0222077	0.000107401		0.195121	-7.85491	5 1.07979704E-04	0.195121	9.80583e-05	0.000126191	0.195121	0.00321402	0.000145179	0.195121	0.00123047	0.000125143	0.195121	0.00194485	0.000130665	0.195121	0.000468798	0.000130999
0.196387	0.0217545	7.52692e-05	0.196387	0.0214912	7.77572e-05	0.196387	0.0217967	0.000102614	0.196387	0.0245647	0.000124374	0.196387	0.0230152	0.000102873	0.196387	0.0235433	0.000105899	0.196387	0.0223507	0.0001092		0.196387	-2.633	4 1.08220316E-04	0.196387	4.2229e-05	0.00012726	0.196387	0.00281019	0.000145377	0.196387	0.00126073	0.000127469	0.196387	0.00178881	0.000129923	0.196387	0.00059625	0.000132628
0.197652	0.0216775	7.45828e-05	0.197652	0.0214217	7.67039e-05	0.197652	0.0217874	0.00010149	0.197652	0.0245092	0.000123964	0.197652	0.0227673	0.000100025	0.197652	0.0236489	0.000107089	0.197652	0.0222175	0.000106123		0.197652	-2.55838	4 1.06986321E-04	0.197652	0.000109884	0.000125948	0.197652	0.00283175	0.000144671	0.197652	0.00108983	0.00012477	0.197652	0.00197139	0.000130501	0.197652	0.000539966	0.00012971
0.198917	0.0216842	7.31777e-05	0.198917	0.0212411	7.58872e-05	0.198917	0.0218336	0.000100424	0.198917	0.0241274	0.000119692	0.198917	0.0228539	9.77567e-05	0.198917	0.0234111	0.000104193	0.198917	0.0223837	0.000106593		0.198917	-4.43106	4 1.05422193E-04	0.198917	0.000149424	0.000124258	0.198917	0.00244321	0.000140289	0.198917	0.00116976	0.000122112	0.198917	0.0017269	0.000127323	0.198917	0.0006995	0.000129295
0.200182	0.0215292	7.40556e-05	0.200182	0.0215395	7.7885e-05	0.200182	0.0217535	0.000102398	0.200182	0.0241784	0.000122071	0.200182	0.022762	0.000100829	0.200182	0.0232551	0.000105225	0.200182	0.0221297	0.000106728		0.200182	1.02471e-05	0.000107472	0.200182	0.000224256	0.000126371	0.200182	0.00264917	0.000142778	0.200182	0.00123283	0.000125103	0.200182	0.00172585	0.000128672	0.200182	0.00060049	0.000129905
0.201448	0.0216886	7.41652e-05	0.201448	0.0214827	7.71136e-05	0.201448	0.0218309	0.000100971	0.201448	0.0239765	0.000121303	0.201448	0.0228214	9.96052e-05	0.201448	0.0230575	0.000104642	0.201448	0.0220993	0.000105659		0.201448	-2.05896	4 1.06990626E-04	0.201448	0.000142328	0.000125282	0.201448	0.00228797	0.000142179	0.201448	0.00113279	0.000124184	0.201448	0.00136891	0.00012826	0.201448	0.000410721	0.00012909
0.202713	0.0218004	7.38872e-05	0.202713	0.0215642	7.56565e-05	0.202713	0.0217268	9.92339e-05	0.202713	0.0238754	0.000117859	0.202713	0.0225815	9.78529e-05	0.202713	0.023066	0.000102911	0.202713	0.0222442	0.000104422		0.202713	-2.36159	4 1.05750769E-04	0.202713	-7.35236	5 1.23720182E-04	0.202713	0.00207509	0.000139105	0.202713	0.000781186	0.000122615	0.202713	0.00126561	0.000126688	0.202713	0.000443889	0.000127919
0.203978	0.0215526	7.175e-05	0.203978	0.0214685	7.42662e-05	0.203978	0.0215857	9.62137e-05	0.203978	0.0238193	0.000115762	0.203978	0.0225731	9.59134e-05	0.203978	0.0229071	0.000100224	0.203978	0.0219384	0.000103034		0.203978	-8.40899	5 1.03264358E-04	0.203978	3.30445e-05	0.000120021	0.203978	0.00226668	0.000136194	0.203978	0.00102042	0.000119781	0.203978	0.00135448	0.00012326	0.203978	0.00038578	0.000125555
0.205243	0.0216007	7.27224e-05	0.205243	0.0214092	7.49297e-05	0.205243	0.0215477	9.77247e-05	0.205243	0.0237033	0.000118044	0.205243	0.0226092	9.71125e-05	0.205243	0.0227237	0.000100319	0.205243	0.0221645	0.000103853		0.205243	-1.91495	4 1.04417523E-04	0.205243	-5.3026	5 1.21814060E-04	0.205243	0.00210256	0.000138647	0.205243	0.00100849	0.000121323	0.205243	0.00112299	0.000123905	0.205243	0.000563725	0.000126783
0.206508	0.0213611	7.26464e-05	0.206508	0.021518	7.55181e-05	0.206508	0.0217423	9.85111e-05	0.206508	0.0237054	0.00011865	0.206508	0.0224598	9.69161e-05	0.206508	0.0227925	0.000101381	0.206508	0.0220507	0.000103573		0.206508	0.000156919	0.000104788	0.206508	0.000381199	0.000122401	0.206508	0.00234432	0.000139124	0.206508	0.00109868	0.000121121	0.206508	0.00143136	0.000124723	0.206508	0.000689595	0.000126511
0.207773	0.0216977	7.26276e-05	0.207773	0.0213754	7.48767e-05	0.207773	0.0216689	9.83119e-05	0.207773	0.0234946	0.000116226	0.207773	0.0224863	9.80234e-05	0.207773	0.0225966	0.000100008	0.207773	0.0220277	0.000102952		0.207773	-3.223	4 1.04313423E-04	0.207773	-2.88187	5 1.22229304E-04	0.207773	0.00179692	0.000137052	0.207773	0.000788591	0.000121997	0.207773	0.00089888	0.000123597	0.207773	0.000329994	0.000125991
0.209038	0.0216221	7.22967e-05	0.209038	0.0213822	7.47966e-05	0.209038	0.0217445	9.82097e-05	0.209038	0.0235096	0.000117276	0.209038	0.0224045	9.54083e-05	0.209038	0.0227694	0.000101824	0.209038	0.0221686	0.00010508		0.209038	-2.39869	4 1.04025710E-04	0.209038	0.000122412	0.000121951	0.209038	0.00188748	0.000137769	0.209038	0.000782385	0.000119706	0.209038	0.00114728	0.000124879	0.209038	0.000546514	0.000127548
0.210303	0.0216101	7.00283e-05	0.210303	0.0213867	7.27767e-05	0.210303	0.0216889	9.5422e-05	0.210303	0.0235245	0.000114133	0.210303	0.0223512	9.34744e-05	0.210303	0.0227771	9.80347e-05	0.210303	0.0220659	0.000100786		0.210303	-2.23405	4 1.00997036E-04	0.210303	7.87784e-05	0.000118361	0.210303	0.00191439	0.000133904	0.210303	0.000741066	0.000116796	0.210303	0.001167	0.000120477	0.210303	0.000455701	0.000122726
0.211568	0.0214294	7.15509e-05	0.211568	0.0212596	7.43142e-05	0.211568	0.0217537	9.84832e-05	0.211568	0.0233032	0.000114902	0.211568	0.0223418	9.56041e-05	0.211568	0.0227117	0.000101266	0.211568	0.0219804	0.000102738		0.211568	-1.69827	4 1.03160691E-04	0.211568	0.000324298	0.000121731	0.211568	0.00187385	0.000135358	0.211568	0.00091243	0.000119414	0.211568	0.00128228	0.000123993	0.211568	0.000551064	0.000125199
0.212833	0.0215418	7.11883e-05	0.212833	0.0213695	7.45675e-05	0.212833	0.0217453	9.77506e-05	0.212833	0.0231379	0.000115833	0.212833	0.0224122	9.61625e-05	0.212833	0.0223658	9.95169e-05	0.212833	0.0217404	0.000102312		0.212833	-1.7227	4 1.03092637E-04	0.212833	0.000203539	0.000120925	0.212833	0.00159607	0.00013596	0.212833	0.000870415	0.000119645	0.212833	0.000823999	0.000122358	0.212833	0.000198627	0.000124642
0.214098	0.0216002	7.00969e-05	0.214098	0.0213522	7.28257e-05	0.214098	0.0215724	9.48053e-05	0.214098	0.0231576	0.00011395	0.214098	0.0224482	9.37512e-05	0.214098	0.0225171	9.66978e-05	0.214098	0.0221083	0.000100976		0.214098	-2.48022	4 1.01079936E-04	0.214098	-2.78035	5 1.17905171E-04	0.214098	0.00155734	0.000133784	0.214098	0.00084793	0.000117059	0.214098	0.000916885	0.000119432	0.214098	0.00050807	0.000122921
0.215363	0.0215217	6.9414e-05	0.215363	0.0213993	7.21855e-05	0.215363	0.021699	9.54989e-05	0.215363	0.0231372	0.000112404	0.215363	0.022336	9.42484e-05	0.215363	0.0224865	9.71653e-05	0.215363	0.0217963	0.000100225		0.215363	-1.22406	4 1.00145174E-04	0.215363	0.000177218	0.000118061	0.215363	0.00161544	0.00013211	0.215363	0.000814254	0.000117052	0.215363	0.000964759	0.000119413	0.215363	0.000274574	0.000121915
0.216627	0.021637	7.04165e-05	0.216627	0.0213728	7.26293e-05	0.216627	0.021829	9.56651e-05	0.216627	0.0229247	0.000111821	0.216627	0.022407	9.41216e-05	0.216627	0.0224051	9.80584e-05	0.216627	0.0218741	9.94308e-05		0.216627	-2.64259	4 1.01160780E-04	0.216627	0.000191979	0.000118787	0.216627	0.00128766	0.000132145	0.216627	0.000770007	0.000117547	0.216627	0.000768054	0.000120723	0.216627	0.000237107	0.00012184
0.217892	0.0215169	6.97051e-05	0.217892	0.0212985	7.24441e-05	0.217892	0.0218105	9.58268e-05	0.217892	0.0229362	0.000110824	0.217892	0.0222394	9.35924e-05	0.217892	0.0223288	9.73256e-05	0.217892	0.0216372	9.98172e-05		0.217892	-2.18374	4 1.00533303E-04	0.217892	0.0002936	0.000118497	0.217892	0.00141934	0.000130923	0.217892	0.000722564	0.000116698	0.217892	0.000811896	0.000119712	0.217892	0.000120344	0.000121747
0.219157	0.0214724	6.92622e-05	0.219157	0.0212609	7.22316e-05	0.219157	0.0215437	9.42319e-05	0.219157	0.0231444	0.000111665	0.219157	0.0219804	9.22321e-05	0.219157	0.0222436	9.66524e-05	0.219157	0.0219134	0.000100778		0.219157	-2.11458	4 1.00073292E-04	0.219157	7.1346e-05	0.000116948	0.219157	0.00167204	0.000131402	0.219157	0.000508004	0.000115343	0.219157	0.000771238	0.000118907	0.219157	0.000441059	0.000122284
0.220422	0.0215547	6.8629e-05	0.220422	0.0212636	7.15281e-05	0.220422	0.0216382	9.44421e-05	0.220422	0.0229007	0.000109946	0.220422	0.0222858	9.09288e-05	0.220422	0.0223848	9.48792e-05	0.220422	0.0218884	9.87644e-05		0.220422	-2.91139	4 9.91272705E-05	0.220422	8.34591e-05	0.000116744	0.220422	0.00134595	0.000129607	0.220422	0.000731079	0.000113921	0.220422	0.000830055	0.000117098	0.220422	0.000333669	0.000120268
0.221686	0.0215042	7.00906e-05	0.221686	0.0213631	7.16421e-05	0.221686	0.0216244	9.50011e-05	0.221686	0.023029	0.000110872	0.221686	0.0221506	9.25198e-05	0.221686	0.0223836	9.64372e-05	0.221686	0.0220877	0.000100665		0.221686	-1.4108	4 1.00226162E-04	0.221686	0.000120216	0.000118059	0.221686	0.00152479	0.000131169	0.221686	0.000646422	0.000116072	0.221686	0.00087939	0.000119218	0.221686	0.000583524	0.000122663
0.222951	0.0216138	6.86107e-05	0.222951	0.021414	7.14314e-05	0.222951	0.0216231	9.4523e-05	0.222951	0.0230974	0.000110403	0.222951	0.0221883	9.11242e-05	0.222951	0.0224596	9.62192e-05	0.222951	0.0219802	9.96298e-05		0.222951	-1.99769	4 9.90448033E-05	0.222951	9.25706e-06	0.000116799	0.222951	0.00148363	0.000129986	0.222951	0.000574479	0.000114066	0.222951	0.000845819	0.000118176	0.222951	0.000366357	0.000120969
0.224216	0.0215331	6.9656e-05	0.224216	0.0214596	7.16639e-05	0.224216	0.0216923	9.38677e-05	0.224216	0.0229426	0.000112167	0.224216	0.0222438	9.26998e-05	0.224216	0.0223945	9.56056e-05	0.224216	0.0218896	9.89501e-05		0.224216	-7.34791	5 9.99382930E-05	0.224216	0.000159183	0.000116889	0.224216	0.00140944	0.000132036	0.224216	0.000710634	0.000115953	0.224216	0.000861416	0.000118289	0.224216	0.000356434	0.000121009
0.22548	0.0214873	6.76672e-05	0.22548	0.0214736	7.04107e-05	0.22548	0.0215437	9.22682e-05	0.22548	0.0229715	0.000108369	0.22548	0.0221738	8.94817e-05	0.22548	0.0223608	9.37728e-05	0.22548	0.0216998	9.59748e-05		0.22548	-1.36911	5 9.76551336E-05	0.22548	5.63723e-05	0.000114421	0.22548	0.00148424	0.00012776	0.22548	0.00068646	0.000112187	0.22548	0.000873492	0.000115638	0.22548	0.000212491	0.000117431
0.226745	0.0215929	6.82913e-05	0.226745	0.0212781	7.05848e-05	0.226745	0.02166	9.28738e-05	0.226745	0.022815	0.000108588	0.226745	0.0222968	8.98096e-05	0.226745	0.0221579	9.31544e-05	0.226745	0.021976	9.66542e-05		0.226745	-3.14828	4 9.82136389E-05	0.226745	6.70772e-05	0.000115279	0.226745	0.00122204	0.000128277	0.226745	0.000703875	0.000112825	0.226745	0.000564927	0.000115505	0.226745	0.00038305	0.000118346
0.228009	0.0214712	6.90793e-05	0.228009	0.0212691	7.08889e-05	0.228009	0.021615	9.39219e-05	0.228009	0.0229054	0.00011046	0.228009	0.022139	9.18352e-05	0.228009	0.0224081	9.49775e-05	0.228009	0.0218826	9.94427e-05		0.228009	-2.02134	4 9.89807566E-05	0.228009	0.000143717	0.00011659	0.228009	0.00143416	0.000130281	0.228009	0.00066778	0.000114916	0.228009	0.000936891	0.000117442	0.228009	0.000411371	0.000121082
0.229273	0.021548	6.77355e-05	0.229273	0.0213231	7.03959e-05	0.229273	0.0214955	9.17342e-05	0.229273	0.0228441	0.000108225	0.229273	0.0222097	8.99968e-05	0.229273	0.022251	9.37608e-05	0.229273	0.0218316	9.80555e-05		0.229273	-2.24896	4 9.76917918E-05	0.229273	-5.25217	5 1.14031859E-04	0.229273	0.00129611	0.000127674	0.229273	0.000661728	0.000112639	0.229273	0.000703067	0.000115668	0.229273	0.000283667	0.000119176
0.230538	0.0214763	6.66656e-05	0.230538	0.0212881	6.9154e-05	0.230538	0.0214385	9.07146e-05	0.230538	0.0231227	0.000107494	0.230538	0.0220478	8.84919e-05	0.230538	0.0222536	9.27732e-05	0.230538	0.0217611	9.50715e-05		0.230538	-1.88198	4 9.60550900E-05	0.230538	-3.77526	5 1.12576400E-04	0.230538	0.00164642	0.000126488	0.230538	0.000571502	0.000110793	0.230538	0.000777283	0.000114242	0.230538	0.000284767	0.000116116
0.231802	0.0214711	6.64498e-05	0.231802	0.0212478	6.90271e-05	0.231802	0.0214546	9.02401e-05	0.231802	0.023014	0.0001069	0.231802	0.0220916	8.77086e-05	0.231802	0.0224145	9.28589e-05	0.231802	0.0217781	9.44499e-05		0.231802	-2.23336	4 9.58139945E-05	0.231802	-1.65661	5 1.12066272E-04	0.231802	0.00154282	0.00012587	0.231802	0.000620513	0.000110038	0.231802	0.000943367	0.000114186	0.231802	0.000306943	0.000115483
0.233066	0.0214493	6.84621e-05	0.233066	0.0212491	7.09226e-05	0.233066	0.0214268	9.29156e-05	0.233066	0.0228971	0.000108421	0.233066	0.0220437	8.98046e-05	0.233066	0.022243	9.45775e-05	0.233066	0.0217956	9.71103e-05		0.233066	-2.0022	4 9.85752598E-05	0.233066	-2.24908	5 1.15413935E-04	0.233066	0.00144778	0.000128227	0.233066	0.000594364	0.000112924	0.233066	0.000793663	0.000116756	0.233066	0.000346296	0.000118817
0.234331	0.0215263	6.68313e-05	0.234331	0.0212696	6.99568e-05	0.234331	0.0215898	9.08861e-05	0.234331	0.0230122	0.000107383	0.234331	0.0219265	8.84287e-05	0.234331	0.0224327	9.2286e-05	0.234331	0.0220197	9.5378e-05		0.234331	-2.56712	4 9.67490650E-05	0.234331	6.34358e-05	0.000112813	0.234331	0.00148585	0.000126481	0.234331	0.000400201	0.000110843	0.234331	0.000906333	0.000113943	0.234331	0.000493363	0.000116462
0.235595	0.0214277	6.58535e-05	0.235595	0.0213432	6.8204e-05	0.235595	0.0218033	8.97429e-05	0.235595	0.0229035	0.000104698	0.235595	0.0221076	8.79167e-05	0.235595	0.0223568	9.12554e-05	0.235595	0.0218257	9.46258e-05		0.235595	-8.45203	5 9.48075400E-05	0.235595	0.000375548	0.000111312	0.235595	0.00147574	0.000123687	0.235595	0.00067989	0.000109846	0.235595	0.000929057	0.000112536	0.235595	0.000397992	0.000115285
0.236859	0.0214121	6.6032e-05	0.236859	0.0212466	6.86462e-05	0.236859	0.0215969	9.17369e-05	0.236859	0.0229687	0.000106748	0.236859	0.0219856	8.84908e-05	0.236859	0.0224344	9.19291e-05	0.236859	0.0217449	9.45645e-05		0.236859	-1.65504	4 9.52497571E-05	0.236859	0.000184787	0.00011303	0.236859	0.00155661	0.00012552	0.236859	0.00057356	0.000110412	0.236859	0.00102231	0.000113186	0.236859	0.000332806	0.000115337
0.238123	0.0215218	6.62243e-05	0.238123	0.0212638	6.80234e-05	0.238123	0.0216616	8.99345e-05	0.238123	0.0227741	0.000104454	0.238123	0.021999	8.76424e-05	0.238123	0.0223662	9.17068e-05	0.238123	0.0217974	9.45542e-05		0.238123	-2.57948	4 9.49359794E-05	0.238123	0.000139779	0.000111686	0.238123	0.00125228	0.000123678	0.238123	0.0004772	0.000109849	0.238123	0.000844413	0.000113119	0.238123	0.000275597	0.000115439
0.239387	0.0213956	6.71612e-05	0.239387	0.0211641	6.8828e-05	0.239387	0.0215732	9.0919e-05	0.239387	0.0229404	0.000106627	0.239387	0.0220969	8.79867e-05	0.239387	0.0223137	9.28861e-05	0.239387	0.0218662	9.58871e-05		0.239387	-2.31469	4 9.61661591E-05	0.239387	0.000177538	0.000113035	0.239387	0.00154474	0.000126015	0.239387	0.000701271	0.00011069	0.239387	0.000918038	0.000114623	0.239387	0.000470539	0.000117068
0.240652	0.0214971	6.58975e-05	0.240652	0.0212289	6.85014e-05	0.240652	0.0215133	8.95534e-05	0.240652	0.0229697	0.000105879	0.240652	0.0219789	8.65248e-05	0.240652	0.0222728	9.16299e-05	0.240652	0.021686	9.35937e-05		0.240652	-2.68195	4 9.50521527E-05	0.240652	1.6185e-05	0.000111186	0.240652	0.00147254	0.000124711	0.240652	0.000481733	0.000108761	0.240652	0.000775699	0.000112865	0.240652	0.000188869	0.000114465
0.241916	0.0214065	6.48357e-05	0.241916	0.0212474	6.67825e-05	0.241916	0.0214667	8.83101e-05	0.241916	0.0229443	0.000103764	0.241916	0.0221632	8.65561e-05	0.241916	0.0223038	9.05214e-05	0.241916	0.0219528	9.30999e-05		0.241916	-1.59175	4 9.30782862E-05	0.241916	6.02123e-05	0.000109555	0.241916	0.00153774	0.000122355	0.241916	0.000756692	0.000108146	0.241916	0.000897311	0.000111345	0.241916	0.000546245	0.000113452
0.24318	0.0215425	6.631e-05	0.24318	0.0212228	6.93465e-05	0.24318	0.0216753	9.03064e-05	0.24318	0.0231603	0.000105906	0.24318	0.0221628	8.80416e-05	0.24318	0.0223102	9.24306e-05	0.24318	0.021809	9.40534e-05		0.24318	-3.19703	4 9.59476450E-05	0.24318	0.000132834	0.000112037	0.24318	0.00161776	0.000124952	0.24318	0.000620298	0.00011022	0.24318	0.000767724	0.000113756	0.24318	0.000266445	0.000115078
0.244444	0.0214281	6.38561e-05	0.244444	0.0212781	6.63932e-05	0.244444	0.0215745	8.6878e-05	0.244444	0.0230324	0.000102521	0.244444	0.0220926	8.52007e-05	0.244444	0.0224016	8.87013e-05	0.244444	0.0219251	9.36127e-05		0.244444	-1.49993	4 9.21176417E-05	0.244444	0.000146409	0.000107821	0.244444	0.00160429	0.000120781	0.244444	0.00066449	0.000106474	0.244444	0.000973519	0.000109296	0.244444	0.00049704	0.000113318
0.245707	0.0214208	6.5229e-05	0.245707	0.021262	6.79754e-05	0.245707	0.0215863	8.85149e-05	0.245707	0.0230681	0.000105523	0.245707	0.0221061	8.68437e-05	0.245707	0.0222473	9.16442e-05	0.245707	0.0217066	9.34901e-05		0.245707	-1.58823	4 9.42097381E-05	0.245707	0.000165526	0.000109953	0.245707	0.00164732	0.000124056	0.245707	0.00068536	0.000108612	0.245707	0.000826544	0.000112488	0.245707	0.000285794	0.000113997
0.246971	0.0215031	6.39549e-05	0.246971	0.0212541	6.65237e-05	0.246971	0.0216721	8.71344e-05	0.246971	0.0231535	0.000103395	0.246971	0.0220435	8.47236e-05	0.246971	0.0223375	8.87034e-05	0.246971	0.0217927	9.12559e-05		0.246971	-2.49045	4 9.22801761E-05	0.246971	0.000168937	0.000108086	0.246971	0.0016504	0.000121576	0.246971	0.00054034	0.000106152	0.246971	0.000834387	0.000109355	0.246971	0.000289557	0.000111435
0.248235	0.0213466	6.42482e-05	0.248235	0.021256	6.69715e-05	0.248235	0.0214673	8.78679e-05	0.248235	0.0231476	0.000102386	0.248235	0.0219769	8.56952e-05	0.248235	0.0224696	8.97367e-05	0.248235	0.0220228	9.23804e-05		0.248235	-9.05735	5 9.28063021E-05	0.248235	0.000120707	0.000108851	0.248235	0.001801	0.000120875	0.248235	0.000630325	0.000107105	0.248235	0.00112297	0.000110365	0.248235	0.000676208	0.000112525
0.249499	0.0214329	6.49958e-05	0.249499	0.021197	6.70569e-05	0.249499	0.0214801	8.85605e-05	0.249499	0.0231523	0.000103628	0.249499	0.0220205	8.58628e-05	0.249499	0.0224396	9.03167e-05	0.249499	0.0217961	9.19817e-05		0.249499	-2.35923	4 9.33867900E-05	0.249499	4.71379e-05	0.000109852	0.249499	0.00171934	0.000122325	0.249499	0.000587616	0.000107689	0.249499	0.00100672	0.000111272	0.249499	0.000363126	0.000112628
0.250763	0.0214793	6.40631e-05	0.250763	0.0212888	6.61547e-05	0.250763	0.0216319	8.74814e-05	0.250763	0.0231625	0.00010393	0.250763	0.0220454	8.49436e-05	0.250763	0.0224709	8.85201e-05	0.250763	0.0220411	9.23138e-05		0.250763	-1.90539	4 9.20898049E-05	0.250763	0.000152592	0.00010843	0.250763	0.00168313	0.000122088	0.250763	0.000566106	0.000106393	0.250763	0.000991562	0.00010927	0.250763	0.000561792	0.000112365
0.252026	0.0213563	6.47337e-05	0.252026	0.0211668	6.74617e-05	0.252026	0.0216142	8.7393e-05	0.252026	0.0231901	0.00010319	0.252026	0.0222414	8.57375e-05	0.252026	0.0224298	9.01622e-05	0.252026	0.0219252	9.23499e-05		0.252026	-1.8953	4 9.34961425E-05	0.252026	0.000257846	0.000108757	0.252026	0.00183378	0.000121814	0.252026	0.000885057	0.000107431	0.252026	0.00107352	0.000110994	0.252026	0.000568905	0.000112778
0.25329	0.0214396	6.26295e-05	0.25329	0.0212231	6.48435e-05	0.25329	0.0214535	8.4669e-05	0.25329	0.0230949	0.000100788	0.25329	0.0222244	8.43351e-05	0.25329	0.0224702	8.74432e-05	0.25329	0.0218605	8.91388e-05		0.25329	-2.16538	4 9.01505543E-05	0.25329	1.39076e-05	0.000105315	0.25329	0.00165527	0.000118662	0.25329	0.000784776	0.000105047	0.25329	0.00103063	0.000107558	0.25329	0.000420835	0.000108941
0.254554	0.0213568	6.41307e-05	0.254554	0.0212692	6.60621e-05	0.254554	0.0216437	8.86937e-05	0.254554	0.0230601	0.000102978	0.254554	0.022095	8.45686e-05	0.254554	0.0224283	9.03183e-05	0.254554	0.0218088	9.2327e-05		0.254554	-8.75746	5 9.20703204E-05	0.254554	0.000286952	0.00010945	0.254554	0.0017033	0.000121314	0.254554	0.000738231	0.000106135	0.254554	0.00107155	0.000110771	0.254554	0.000452009	0.000112415
0.255817	0.0214549	6.40268e-05	0.255817	0.0211911	6.63772e-05	0.255817	0.0215874	8.7024e-05	0.255817	0.0233332	0.000103567	0.255817	0.0222644	8.57476e-05	0.255817	0.0224889	9.02514e-05	0.255817	0.0217884	9.09538e-05		0.255817	-2.63839	4 9.22245646E-05	0.255817	0.000132447	0.00010804	0.255817	0.00187824	0.00012176	0.255817	0.000809465	0.000107014	0.255817	0.00103395	0.000110656	0.255817	0.000333479	0.00011123
0.257081	0.0213505	6.17471e-05	0.257081	0.0213448	6.4548e-05	0.257081	0.0214505	8.48177e-05	0.257081	0.0230821	9.96383e-05	0.257081	0.0222161	8.22783e-05	0.257081	0.022389	8.55687e-05	0.257081	0.0218511	8.91255e-05		0.257081	-5.7134	6 8.93260229E-05	0.257081	0.000100004	0.000104913	0.257081	0.00173162	0.00011722	0.257081	0.000865624	0.000102871	0.257081	0.00103849	0.000105521	0.257081	0.000500587	0.000108425
0.258344	0.0213052	6.31249e-05	0.258344	0.0212092	6.55361e-05	0.258344	0.0215186	8.63946e-05	0.258344	0.0233511	0.000102396	0.258344	0.0223706	8.49239e-05	0.258344	0.0224303	8.87356e-05	0.258344	0.0220294	9.1338e-05		0.258344	-9.60716	5 9.09930618E-05	0.258344	0.000213367	0.000106999	0.258344	0.00204585	0.00012029	0.258344	0.00106539	0.000105815	0.258344	0.00112506	0.000108898	0.258344	0.000724155	0.000111029
0.259608	0.0213903	6.21078e-05	0.259608	0.0212122	6.39599e-05	0.259608	0.021565	8.45115e-05	0.259608	0.0234136	0.000100013	0.259608	0.0224207	8.26741e-05	0.259608	0.0224964	8.60427e-05	0.259608	0.0218299	8.90361e-05		0.259608	-1.78151	4 8.91529401E-05	0.259608	0.00017463	0.000104879	0.259608	0.00202331	0.000117728	0.259608	0.00103033	0.000103404	0.259608	0.00110611	0.000106117	0.259608	0.000439532	0.000108558
0.260871	0.0214645	6.37428e-05	0.260871	0.0212752	6.62273e-05	0.260871	0.0215387	8.60096e-05	0.260871	0.023375	0.000101228	0.260871	0.0222669	8.44081e-05	0.260871	0.0226001	8.9658e-05	0.260871	0.0218179	9.02855e-05		0.260871	-1.89331	4 9.19195538E-05	0.260871	7.425e-05	0.000107055	0.260871	0.00191049	0.000119626	0.260871	0.000802423	0.000105773	0.260871	0.00113564	0.000110008	0.260871	0.000353446	0.00011052
0.262135	0.0213853	6.23135e-05	0.262135	0.0213361	6.43968e-05	0.262135	0.0215696	8.44985e-05	0.262135	0.0233215	0.000101672	0.262135	0.0223375	8.38192e-05	0.262135	0.022521	8.78979e-05	0.262135	0.0218598	8.97472e-05		0.262135	-4.92618	5 8.96098296E-05	0.262135	0.000184315	0.00010499	0.262135	0.00193617	0.000119249	0.262135	0.000952157	0.000104444	0.262135	0.00113566	0.000107745	0.262135	0.000474444	0.000109259
0.263398	0.0213248	6.19709e-05	0.263398	0.0212106	6.42993e-05	0.263398	0.0216998	8.46908e-05	0.263398	0.0233757	0.000101596	0.263398	0.0222699	8.23658e-05	0.263398	0.0227535	8.72641e-05	0.263398	0.0217355	8.79719e-05		0.263398	-1.14188	4 8.93016349E-05	0.263398	0.00037497	0.000104942	0.263398	0.00205083	0.000119005	0.263398	0.000945038	0.000103075	0.263398	0.00142871	0.00010703	0.263398	0.000410713	0.000107608
0.264661	0.0214397	6.24622e-05	0.264661	0.0212375	6.48262e-05	0.264661	0.0215461	8.47577e-05	0.264661	0.023292	0.000100809	0.264661	0.0222685	8.33074e-05	0.264661	0.0226485	8.72775e-05	0.264661	0.0218663	8.89275e-05		0.264661	-2.0221	4 9.00220287E-05	0.264661	0.000106336	0.000105287	0.264661	0.00185232	0.000118592	0.264661	0.000828797	0.000104123	0.264661	0.00120877	0.000107326	0.264661	0.000426601	0.000108672
0.265924	0.0214231	6.20271e-05	0.265924	0.0213345	6.48127e-05	0.265924	0.0215683	8.36841e-05	0.265924	0.0236356	0.000101209	0.265924	0.0221553	8.31565e-05	0.265924	0.0225526	8.59641e-05	0.265924	0.0216674	8.80584e-05		0.265924	-8.86209	5 8.97109639E-05	0.265924	0.000145221	0.000104165	0.265924	0.00221247	0.000118704	0.265924	0.000732198	0.000103742	0.265924	0.00112949	0.000106006	0.265924	0.000244291	0.000107711
0.267188	0.0211985	6.18705e-05	0.267188	0.0211371	6.37797e-05	0.267188	0.0214356	8.39791e-05	0.267188	0.0235243	0.000100516	0.267188	0.0223712	8.3327e-05	0.267188	0.0225708	8.6379e-05	0.267188	0.0215987	8.94041e-05		0.267188	-6.13675	5 8.88583528E-05	0.267188	0.000237056	0.000104309	0.267188	0.00232575	0.000118031	0.267188	0.00117266	0.000103785	0.267188	0.00137228	0.000106251	0.267188	0.000400235	0.000108725
0.268451	0.0214381	6.16551e-05	0.268451	0.0212307	6.36854e-05	0.268451	0.0213912	8.33297e-05	0.268451	0.02358	0.00010032	0.268451	0.022333	8.26404e-05	0.268451	0.0225748	8.64057e-05	0.268451	0.0218067	8.75071e-05		0.268451	-2.07397	4 8.86407324E-05	0.268451	-4.69022	5 1.03658956E-04	0.268451	0.00214191	0.000117752	0.268451	0.000894913	0.000103106	0.268451	0.00113676	0.000106148	0.268451	0.000368578	0.000107046
0.269714	0.0212779	6.15133e-05	0.269714	0.0210872	6.35551e-05	0.269714	0.0215911	8.35585e-05	0.269714	0.0234639	9.94761e-05	0.269714	0.0223504	8.29422e-05	0.269714	0.0225581	8.54196e-05	0.269714	0.0217657	8.79745e-05		0.269714	-1.90654	4 8.84485021E-05	0.269714	0.000313224	0.000103759	0.269714	0.00218605	0.000116959	0.269714	0.00107252	0.000103263	0.269714	0.0012802	0.000105263	0.269714	0.000487828	0.000107347
0.270977	0.0213684	6.09349e-05	0.270977	0.0210966	6.33616e-05	0.270977	0.0216242	8.38054e-05	0.270977	0.0235421	9.95881e-05	0.270977	0.0223321	8.19743e-05	0.270977	0.022712	8.59643e-05	0.270977	0.0219496	8.81627e-05		0.270977	-2.71816	4 8.79076750E-05	0.270977	0.000255714	0.000103617	0.270977	0.00217364	0.000116751	0.270977	0.000963661	0.000102141	0.270977	0.00134359	0.00010537	0.270977	0.000581133	0.000107171
0.27224	0.0214293	6.13864e-05	0.27224	0.0211038	6.38835e-05	0.27224	0.0214543	8.40234e-05	0.27224	0.0235713	9.96725e-05	0.27224	0.0224214	8.31865e-05	0.27224	0.0227752	8.72124e-05	0.27224	0.0218605	8.80767e-05		0.27224	-3.25509	4 8.85968395E-05	0.27224	2.49697e-05	0.000104059	0.27224	0.002142	0.000117059	0.27224	0.000992061	0.000103384	0.27224	0.00134593	0.00010665	0.27224	0.000431176	0.000107358
0.273503	0.0213988	6.08155e-05	0.273503	0.0211611	6.34525e-05	0.273503	0.0214275	8.2983e-05	0.273503	0.0235786	9.84887e-05	0.273503	0.0224361	8.23049e-05	0.273503	0.0227318	8.53303e-05	0.273503	0.0219828	8.72646e-05		0.273503	-2.37671	4 8.78905376E-05	0.273503	2.87005e-05	0.000102882	0.273503	0.00217982	0.000115752	0.273503	0.00103729	0.000102336	0.273503	0.00133298	0.000104785	0.273503	0.000584044	0.000106366
0.274766	0.0213332	6.01404e-05	0.274766	0.0212667	6.28632e-05	0.274766	0.0215387	8.25466e-05	0.274766	0.0235243	9.79993e-05	0.274766	0.0223316	8.15175e-05	0.274766	0.0226784	8.43391e-05	0.274766	0.021791	8.69613e-05		0.274766	-6.64346	5 8.69980072E-05	0.274766	0.000205491	0.000102131	0.274766	0.00219118	0.000114981	0.274766	0.000998453	0.000101301	0.274766	0.00134523	0.000103585	0.274766	0.000457848	0.000105731
0.276029	0.0213149	6.04557e-05	0.276029	0.0212171	6.29394e-05	0.276029	0.0215524	8.34385e-05	0.276029	0.0236441	9.85389e-05	0.276029	0.0223852	8.16748e-05	0.276029	0.0228091	8.49072e-05	0.276029	0.0218023	8.74563e-05		0.276029	-9.78497	5 8.72711565E-05	0.276029	0.0002375	0.000103038	0.276029	0.0023292	0.000115606	0.276029	0.00107028	0.000101615	0.276029	0.00149418	0.000104231	0.276029	0.000487365	0.000106318
0.277292	0.0213758	6.0242e-05	0.277292	0.021333	6.21479e-05	0.277292	0.0215652	8.17041e-05	0.277292	0.0236665	9.82707e-05	0.277292	0.0222883	7.98129e-05	0.277292	0.0226921	8.47868e-05	0.277292	0.021838	8.69352e-05		0.277292	-4.28482	5 8.65532333E-05	0.277292	0.00018937	0.000101512	0.277292	0.00229063	0.000115266	0.277292	0.000912478	9.9996e-05	0.277292	0.00131621	0.000104009	0.277292	0.000462144	0.000105768
0.278554	0.0213964	6.0709e-05	0.278554	0.0212717	6.27399e-05	0.278554	0.0215756	8.22568e-05	0.278554	0.0235171	9.88317e-05	0.278554	0.0221931	8.14376e-05	0.278554	0.0226513	8.49204e-05	0.278554	0.021862	8.72188e-05		0.278554	-1.24684	4 8.73033764E-05	0.278554	0.000179224	0.000102234	0.278554	0.00212073	0.000115988	0.278554	0.000796678	0.000101576	0.278554	0.00125491	0.000104389	0.278554	0.000465626	0.000106267
0.279817	0.0213139	6.00144e-05	0.279817	0.0211172	6.2214e-05	0.279817	0.0215091	8.20723e-05	0.279817	0.0237863	9.8145e-05	0.279817	0.0223876	8.06895e-05	0.279817	0.0226823	8.39016e-05	0.279817	0.0219505	8.64261e-05		0.279817	-1.96712	4 8.64425474E-05	0.279817	0.00019519	0.000101674	0.279817	0.0024724	0.00011504	0.279817	0.00107369	0.000100561	0.279817	0.00136846	0.000103156	0.279817	0.000636612	0.00010522
0.28108	0.0213998	5.91126e-05	0.28108	0.0212088	6.13275e-05	0.28108	0.0215182	8.0613e-05	0.28108	0.0235851	9.5676e-05	0.28108	0.0225365	7.92052e-05	0.28108	0.0227728	8.26505e-05	0.28108	0.0220559	8.52665e-05		0.28108	-1.90983	4 8.51784462E-05	0.28108	0.000118401	9.99638e-05	0.28108	0.00218529	0.000112464	0.28108	0.00113671	9.8832e-05	0.28108	0.00137303	0.000101614	0.28108	0.000656183	0.000103753
0.282342	0.0213958	6.06129e-05	0.282342	0.0211717	6.2629e-05	0.282342	0.0214519	8.14119e-05	0.282342	0.0234749	9.79682e-05	0.282342	0.0225047	8.05291e-05	0.282342	0.0226732	8.43372e-05	0.282342	0.0219873	8.61971e-05		0.282342	-2.24062	4 8.71568410E-05	0.282342	5.61767e-05	0.000101498	0.282342	0.00207912	0.000115203	0.282342	0.00110896	0.000100791	0.282342	0.00127743	0.000103859	0.282342	0.00059153	0.000105375
0.283605	0.0214666	5.92887e-05	0.283605	0.0212608	6.17965e-05	0.283605	0.0215757	8.04543e-05	0.283605	0.0236126	9.69193e-05	0.283605	0.0224446	8.01617e-05	0.283605	0.0227558	8.34228e-05	0.283605	0.0220004	8.58928e-05		0.283605	-2.05847	4 8.56384957E-05	0.283605	0.000109059	9.99401e-05	0.283605	0.00214595	0.000113616	0.283605	0.000977942	9.97048e-05	0.283605	0.00128921	0.000102345	0.283605	0.000533741	0.000104368
0.284868	0.0213505	6.02844e-05	0.284868	0.0212398	6.26644e-05	0.284868	0.0216103	8.31084e-05	0.284868	0.0236097	9.74779e-05	0.284868	0.0222618	8.0289e-05	0.284868	0.0227553	8.40426e-05	0.284868	0.0218515	8.68011e-05		0.284868	-1.10713	4 8.69542586E-05	0.284868	0.000259803	0.00010267	0.284868	0.00225919	0.000114613	0.284868	0.000911324	0.000100402	0.284868	0.00140485	0.000103428	0.284868	0.00050102	0.000105682
0.28613	0.0213501	5.91161e-05	0.28613	0.0211848	6.13333e-05	0.28613	0.0214266	8.09155e-05	0.28613	0.023805	9.77186e-05	0.28613	0.0223872	7.92706e-05	0.28613	0.0228156	8.4272e-05	0.28613	0.0217869	8.42488e-05		0.28613	-1.65333	4 8.51849996E-05	0.28613	7.64419e-05	0.00010021	0.28613	0.00245492	0.000114209	0.28613	0.00103708	9.88865e-05	0.28613	0.00146551	0.000102939	0.28613	0.000436811	0.00010292
0.287393	0.0214237	6.00324e-05	0.287393	0.021134	6.14558e-05	0.287393	0.0216156	8.19092e-05	0.287393	0.0237065	9.71474e-05	0.287393	0.0225901	7.95598e-05	0.287393	0.022893	8.40595e-05	0.287393	0.0218816	8.48524e-05		0.287393	-2.8966	4 8.59110203E-05	0.287393	0.000191902	0.000101553	0.287393	0.00228277	0.000114199	0.287393	0.0011664	9.96677e-05	0.287393	0.00146932	0.000103295	0.287393	0.000457939	0.000103941
0.288655	0.0214897	5.90188e-05	0.288655	0.0210716	6.04666e-05	0.288655	0.021458	8.04962e-05	0.288655	0.0237193	9.60362e-05	0.288655	0.0223537	7.82271e-05	0.288655	0.0227372	8.25532e-05	0.288655	0.0218748	8.46798e-05		0.288655	-4.18037	4 8.44951263E-05	0.288655	-3.16363	5 9.98140740E-05	0.288655	0.00222967	0.000112722	0.288655	0.000864083	9.79934e-05	0.288655	0.00124753	0.00010148	0.288655	0.000385168	0.000103218
0.289917	0.0213762	5.8172e-05	0.289917	0.0211475	5.97941e-05	0.289917	0.0214347	7.85422e-05	0.289917	0.0236625	9.46032e-05	0.289917	0.0225036	7.8077e-05	0.289917	0.0228424	8.15802e-05	0.289917	0.0219745	8.36245e-05		0.289917	-2.28719	4 8.34225601E-05	0.289917	5.84649e-05	9.77387e-05	0.289917	0.00228631	0.000111057	0.289917	0.0011274	9.73653e-05	0.289917	0.00146617	0.000100196	0.289917	0.000598344	0.000101868
0.29118	0.021424	6.02403e-05	0.29118	0.0211011	6.20478e-05	0.29118	0.0215004	8.0562e-05	0.29118	0.0237292	9.75509e-05	0.29118	0.0224225	8.02825e-05	0.29118	0.0227684	8.37238e-05	0.29118	0.0219705	8.63758e-05		0.29118	-3.22855	4 8.64801350E-05	0.29118	7.64901e-05	0.000100594	0.29118	0.00230528	0.000114652	0.29118	0.000998544	0.00010037	0.29118	0.00134449	0.000103143	0.29118	0.000546572	0.000105307
0.292442	0.0213525	5.90895e-05	0.292442	0.0212016	6.08385e-05	0.292442	0.02152	7.96793e-05	0.292442	0.0238651	9.6526e-05	0.292442	0.0224382	7.91539e-05	0.292442	0.0228187	8.18978e-05	0.292442	0.0219442	8.4506e-05		0.292442	-1.50872	4 8.48109357E-05	0.292442	0.000167506	9.91986e-05	0.292442	0.00251262	0.000113176	0.292442	0.00108574	9.87771e-05	0.292442	0.00146624	0.000100989	0.292442	0.000591775	0.000103116
0.293704	0.0213111	5.92526e-05	0.293704	0.0212272	6.23286e-05	0.293704	0.0215138	8.08839e-05	0.293704	0.0238491	9.63669e-05	0.293704	0.0225463	8.01953e-05	0.293704	0.0227387	8.34322e-05	0.293704	0.0219482	8.49032e-05		0.293704	-8.39226	5 8.59983741E-05	0.293704	0.000202733	0.000100265	0.293704	0.00253796	0.000113126	0.293704	0.00123523	9.97104e-05	0.293704	0.00142763	0.000102332	0.293704	0.000637124	0.000103535
0.294966	0.0213558	6.02443e-05	0.294966	0.0211759	6.23581e-05	0.294966	0.0215608	8.13792e-05	0.294966	0.0237817	9.70956e-05	0.294966	0.0224405	8.03494e-05	0.294966	0.022829	8.45674e-05	0.294966	0.021884	8.61419e-05		0.294966	-1.79841	4 8.67058424E-05	0.294966	0.000205054	0.000101252	0.294966	0.00242589	0.000114267	0.294966	0.00108474	0.000100426	0.294966	0.00147321	0.000103832	0.294966	0.000528242	0.000105118
0.296229	0.0214035	5.91057e-05	0.296229	0.0212292	6.12965e-05	0.296229	0.0215158	8.02376e-05	0.296229	0.0236493	9.68539e-05	0.296229	0.0224447	7.91598e-05	0.296229	0.0226264	8.28087e-05	0.296229	0.0217975	8.45214e-05		0.296229	-1.74237	4 8.51513060E-05	0.296229	0.000112294	9.96572e-05	0.296229	0.0022458	0.000113464	0.296229	0.00104124	9.87915e-05	0.296229	0.00122293	0.000101739	0.296229	0.000393973	0.000103138
0.297491	0.0212193	6.02788e-05	0.297491	0.0211222	6.33286e-05	0.297491	0.0215868	8.23412e-05	0.297491	0.0236091	9.90386e-05	0.297491	0.0223397	8.0983e-05	0.297491	0.0227928	8.53507e-05	0.297491	0.022026	8.71368e-05		0.297491	-9.71013	5 8.74301992E-05	0.297491	0.000367432	0.000102047	0.297491	0.00238975	0.00011594	0.297491	0.00112038	0.000100954	0.297491	0.00157342	0.000104491	0.297491	0.000806665	0.000105954
0.298753	0.021367	5.97536e-05	0.298753	0.0212095	6.24769e-05	0.298753	0.0213959	8.16602e-05	0.298753	0.0238055	9.83724e-05	0.298753	0.0225658	8.10451e-05	0.298753	0.0228158	8.47602e-05	0.298753	0.0218833	8.62337e-05		0.298753	-1.57506	4 8.64514759E-05	0.298753	2.88701e-05	0.000101187	0.298753	0.00243846	0.000115098	0.298753	0.00119882	0.000100692	0.298753	0.00144882	0.000103705	0.298753	0.000516252	0.000104913
0.300015	0.0213116	5.95023e-05	0.300015	0.0212029	6.27434e-05	0.300015	0.0214205	8.14795e-05	0.300015	0.0237905	9.79473e-05	0.300015	0.0225013	7.99107e-05	0.300015	0.0228394	8.49484e-05	0.300015	0.0220555	8.55282e-05		0.300015	-1.08753	4 8.64711502E-05	0.300015	0.000108891	0.000100893	0.300015	0.00247892	0.000114605	0.300015	0.0011897	9.96306e-05	0.300015	0.00152777	0.000103715	0.300015	0.000743926	0.00010419
0.301277	0.0213596	6.16629e-05	0.301277	0.0212418	6.41406e-05	0.301277	0.0214803	8.43784e-05	0.301277	0.023756	9.96373e-05	0.301277	0.0224141	8.24261e-05	0.301277	0.02283	8.6563e-05	0.301277	0.0217312	8.85581e-05		0.301277	-1.17756	4 8.89738045E-05	0.301277	0.000120677	0.000104509	0.301277	0.00239641	0.000117175	0.301277	0.0010545	0.000102939	0.301277	0.00147038	0.00010628	0.301277	0.000371624	0.000107911
0.302538	0.0213887	5.97124e-05	0.302538	0.0211722	6.20599e-05	0.302538	0.0214562	8.05328e-05	0.302538	0.0239358	9.84612e-05	0.302538	0.0224984	8.03776e-05	0.302538	0.0228185	8.36257e-05	0.302538	0.0219146	8.55868e-05		0.302538	-2.16526	4 8.61220589E-05	0.302538	6.74861e-05	0.000100255	0.302538	0.00254711	0.000115153	0.302538	0.00110967	0.000100131	0.302538	0.00142979	0.000102756	0.302538	0.000525907	0.000104358
0.3038	0.0213546	6.13273e-05	0.3038	0.0212115	6.36895e-05	0.3038	0.0214657	8.2633e-05	0.3038	0.0237137	0.000100372	0.3038	0.0223688	8.22574e-05	0.3038	0.0227496	8.67054e-05	0.3038	0.0220521	8.89214e-05		0.3038	-1.43094	4 8.84159622E-05	0.3038	0.000111056	0.000102904	0.3038	0.0023591	0.000117624	0.3038	0.0010142	0.000102603	0.3038	0.00139494	0.000106202	0.3038	0.000697477	0.000108019
0.305062	0.0212792	5.95165e-05	0.305062	0.021152	6.1025e-05	0.305062	0.0216272	8.10773e-05	0.305062	0.0239632	9.73412e-05	0.305062	0.0224907	7.99925e-05	0.305062	0.0229113	8.36398e-05	0.305062	0.0219018	8.45756e-05		0.305062	-1.27215	4 8.52424366E-05	0.305062	0.000348023	0.000100577	0.305062	0.00268405	0.000114094	0.305062	0.00121147	9.97047e-05	0.305062	0.00163213	0.000102654	0.305062	0.00062259	0.000103418
0.306324	0.0213746	6.02784e-05	0.306324	0.0212057	6.26694e-05	0.306324	0.0214674	8.20162e-05	0.306324	0.0239158	9.88819e-05	0.306324	0.0223477	8.04017e-05	0.306324	0.0227352	8.46386e-05	0.306324	0.0219443	8.62807e-05		0.306324	-1.68856	4 8.69536608E-05	0.306324	9.28802e-05	0.000101785	0.306324	0.00254126	0.000115806	0.306324	0.000973148	0.000100488	0.306324	0.00136067	0.000103909	0.306324	0.000569759	0.000105251
0.307585	0.021279	6.05279e-05	0.307585	0.0212329	6.29087e-05	0.307585	0.0214971	8.25079e-05	0.307585	0.0237793	9.88708e-05	0.307585	0.0224804	8.13997e-05	0.307585	0.0229386	8.65659e-05	0.307585	0.0218682	8.71623e-05		0.307585	-4.60759	5 8.72990771E-05	0.307585	0.000218088	0.000102329	0.307585	0.00250035	0.000115927	0.307585	0.00120148	0.000101437	0.307585	0.00165961	0.000105628	0.307585	0.000589256	0.000106117
0.308847	0.0213141	5.99945e-05	0.308847	0.0211835	6.20445e-05	0.308847	0.0214489	8.1767e-05	0.308847	0.0236236	9.72146e-05	0.308847	0.0223858	8.09059e-05	0.308847	0.0228796	8.47266e-05	0.308847	0.0218101	8.55243e-05		0.308847	-1.30572	4 8.63068039E-05	0.308847	0.000134807	0.000101416	0.308847	0.00230955	0.000114237	0.308847	0.00107168	0.000100723	0.308847	0.00156548	0.000103817	0.308847	0.000495987	0.000104469
0.310109	0.0213148	6.15585e-05	0.310109	0.0212191	6.38039e-05	0.310109	0.02148	8.42342e-05	0.310109	0.0238575	0.000102763	0.310109	0.022471	8.38926e-05	0.310109	0.0228308	8.62348e-05	0.310109	0.0218892	8.81092e-05		0.310109	-9.56946	5 8.86588295E-05	0.310109	0.000165131	0.00010433	0.310109	0.00254267	0.00011979	0.310109	0.00115614	0.000104055	0.310109	0.00151601	0.000105952	0.310109	0.000574409	0.000107483
0.31137	0.0213339	5.92632e-05	0.31137	0.0212315	6.12926e-05	0.31137	0.0215203	8.01996e-05	0.31137	0.0236219	9.71121e-05	0.31137	0.022373	7.89001e-05	0.31137	0.022904	8.37348e-05	0.31137	0.0219169	8.46227e-05		0.31137	-1.02377	4 8.52579335E-05	0.31137	0.000186408	9.97201e-05	0.31137	0.00228806	0.000113767	0.31137	0.00103908	9.8678e-05	0.31137	0.00157014	0.000102585	0.31137	0.000583043	0.000103311
0.312632	0.0213689	6.07768e-05	0.312632	0.0210884	6.2612e-05	0.312632	0.0214662	8.32618e-05	0.312632	0.0238388	9.85244e-05	0.312632	0.0223223	8.19297e-05	0.312632	0.0227619	8.50376e-05	0.312632	0.021901	8.6579e-05		0.312632	-2.8044	4 8.72587356E-05	0.312632	9.7294e-05	0.000103084	0.312632	0.00246997	0.000115762	0.312632	0.00095344	0.000102011	0.312632	0.00139308	0.000104524	0.312632	0.000532091	0.000105782
0.313893	0.0213134	6.14175e-05	0.313893	0.0212799	6.33098e-05	0.313893	0.0215337	8.37504e-05	0.313893	0.0237629	9.98033e-05	0.313893	0.0223525	8.17918e-05	0.313893	0.0228234	8.67194e-05	0.313893	0.0218318	8.78965e-05		0.313893	-3.34829	5 8.82056918E-05	0.313893	0.000220295	0.000103857	0.313893	0.00244949	0.000117187	0.313893	0.00103913	0.000102284	0.313893	0.00151004	0.000106266	0.313893	0.00051842	0.000107228
0.315154	0.0213634	6.03711e-05	0.315154	0.0212314	6.22412e-05	0.315154	0.0214842	8.20237e-05	0.315154	0.0237493	9.92946e-05	0.315154	0.022419	8.0758e-05	0.315154	0.0228547	8.5044e-05	0.315154	0.0218979	8.5344e-05		0.315154	-1.32024	4 8.67101049E-05	0.315154	0.000120838	0.000101846	0.315154	0.00238589	0.000116207	0.315154	0.00105565	0.000100829	0.315154	0.00149136	0.000104294	0.315154	0.000534524	0.000104538
0.316416	0.0213403	6.08589e-05	0.316416	0.021216	6.36726e-05	0.316416	0.0215585	8.27995e-05	0.316416	0.0237978	0.000100005	0.316416	0.0225238	8.26224e-05	0.316416	0.0227877	8.59711e-05	0.316416	0.0218798	8.75097e-05		0.316416	-1.24335	4 8.80795520E-05	0.316416	0.000218135	0.00010276	0.316416	0.00245752	0.000117067	0.316416	0.0011835	0.000102617	0.316416	0.00144737	0.000105332	0.316416	0.000539455	0.000106592
0.317677	0.0213235	6.04335e-05	0.317677	0.0210831	6.2092e-05	0.317677	0.0215001	8.27363e-05	0.317677	0.0238836	9.95178e-05	0.317677	0.0225604	8.07487e-05	0.317677	0.0227662	8.58325e-05	0.317677	0.0220492	8.6957e-05		0.317677	-2.40389	4 8.66465079E-05	0.317677	0.000176682	0.000102457	0.317677	0.00256017	0.00011643	0.317677	0.00123696	0.000100859	0.317677	0.00144275	0.000104973	0.317677	0.000725736	0.000105895
0.318938	0.0213691	6.18802e-05	0.318938	0.0211559	6.39311e-05	0.318938	0.0214928	8.48214e-05	0.318938	0.0237292	0.000100883	0.318938	0.0225478	8.35777e-05	0.318938	0.022942	8.7319e-05	0.318938	0.0218572	8.91388e-05		0.318938	-2.13216	4 8.89738266E-05	0.318938	0.000123653	0.000104994	0.318938	0.0023601	0.00011835	0.318938	0.00117866	0.000103992	0.318938	0.00157286	0.000107022	0.318938	0.000488111	0.000108512
0.320199	0.0212956	6.14558e-05	0.320199	0.0212231	6.3972e-05	0.320199	0.0214434	8.3107e-05	0.320199	0.0238305	0.000101498	0.320199	0.0224544	8.27462e-05	0.320199	0.0228554	8.70397e-05	0.320199	0.0218492	8.93103e-05		0.320199	-7.24639	5 8.87087468E-05	0.320199	0.00014781	0.000103361	0.320199	0.0025349	0.000118653	0.320199	0.00115879	0.000103072	0.320199	0.00155983	0.000106549	0.320199	0.000553631	0.000108412
0.321461	0.0212289	6.12054e-05	0.321461	0.0211373	6.35406e-05	0.321461	0.0213825	8.31418e-05	0.321461	0.0237916	0.000100338	0.321461	0.0224259	8.3369e-05	0.321461	0.0229484	8.65907e-05	0.321461	0.0219861	8.83081e-05		0.321461	-9.16578	5 8.82242101E-05	0.321461	0.000153557	0.000103241	0.321461	0.00256268	0.000117532	0.321461	0.00119699	0.000103424	0.321461	0.00171945	0.000106038	0.321461	0.000757152	0.000107445
0.322722	0.021342	6.20259e-05	0.322722	0.0211059	6.39548e-05	0.322722	0.0216727	8.41109e-05	0.322722	0.0238929	0.000101295	0.322722	0.0222965	8.30528e-05	0.322722	0.0229148	8.74529e-05	0.322722	0.0217868	8.83589e-05		0.322722	-2.36114	4 8.90923055E-05	0.322722	0.000330619	0.000104508	0.322722	0.00255084	0.000118777	0.322722	0.000954417	0.000103658	0.322722	0.00157275	0.000107216	0.322722	0.000444763	0.000107956
0.323983	0.021283	6.21534e-05	0.323983	0.0211066	6.45275e-05	0.323983	0.0213801	8.44334e-05	0.323983	0.0236169	0.000102069	0.323983	0.0223873	8.35917e-05	0.323983	0.0228548	8.73178e-05	0.323983	0.0217789	8.93791e-05		0.323983	-1.76437	4 8.95926390E-05	0.323983	9.70914e-05	0.000104843	0.323983	0.00233385	0.000119504	0.323983	0.00110431	0.000104166	0.323983	0.00157177	0.000107179	0.323983	0.000495913	0.000108865
0.325244	0.0213015	6.28215e-05	0.325244	0.0211785	6.54099e-05	0.325244	0.0215384	8.58807e-05	0.325244	0.0237046	0.000102894	0.325244	0.022383	8.40409e-05	0.325244	0.0227092	8.7937e-05	0.325244	0.0218766	8.96221e-05		0.325244	-1.2308	4 9.06917374E-05	0.325244	0.000236869	0.000106405	0.325244	0.00240309	0.000120556	0.325244	0.00108141	0.000104926	0.325244	0.00140766	0.000108072	0.325244	0.000575007	0.000109447
0.326504	0.0212953	6.12528e-05	0.326504	0.0212249	6.39934e-05	0.326504	0.021423	8.43415e-05	0.326504	0.023531	9.9177e-05	0.326504	0.0223424	8.16071e-05	0.326504	0.0226652	8.58367e-05	0.326504	0.0218898	8.74749e-05		0.326504	-7.03131	5 8.85835906E-05	0.326504	0.000127728	0.000104237	0.326504	0.0022357	0.000116568	0.326504	0.00104719	0.000102037	0.326504	0.00136993	0.000105451	0.326504	0.000594557	0.000106788
0.327765	0.021236	6.23381e-05	0.327765	0.0210987	6.51435e-05	0.327765	0.0214444	8.59129e-05	0.327765	0.0234275	0.00010197	0.327765	0.022209	8.38663e-05	0.327765	0.0226973	8.79725e-05	0.327765	0.0219516	8.98316e-05		0.327765	-1.37298	4 9.01649890E-05	0.327765	0.00020834	0.000106146	0.327765	0.00219147	0.000119516	0.327765	0.000972986	0.000104497	0.327765	0.00146127	0.00010782	0.327765	0.000715565	0.000109342
0.329026	0.0213059	6.2566e-05	0.329026	0.0211202	6.4712e-05	0.329026	0.0214965	8.45812e-05	0.329026	0.0236991	0.000101621	0.329026	0.0224152	8.35329e-05	0.329026	0.0227387	8.81227e-05	0.329026	0.0219188	8.9618e-05		0.329026	-1.85732	4 9.00119350E-05	0.329026	0.00019063	0.000105207	0.329026	0.00239323	0.000119337	0.329026	0.00110924	0.000104366	0.329026	0.00143276	0.000108075	0.329026	0.000612927	0.000109297
0.330287	0.0213618	6.21368e-05	0.330287	0.0211576	6.41346e-05	0.330287	0.0214882	8.4677e-05	0.330287	0.0236379	0.000102634	0.330287	0.0223931	8.34978e-05	0.330287	0.0228	8.75282e-05	0.330287	0.0219289	8.99357e-05		0.330287	-2.04197	4 8.92985675E-05	0.330287	0.00012641	0.000105029	0.330287	0.0022762	0.000119978	0.330287	0.00103138	0.000104081	0.330287	0.00143829	0.000107341	0.330287	0.000567106	0.000109313
0.331548	0.021321	6.259e-05	0.331548	0.0211399	6.45977e-05	0.331548	0.0214409	8.58172e-05	0.331548	0.0238372	0.000103288	0.331548	0.0223331	8.49955e-05	0.331548	0.0227977	8.86437e-05	0.331548	0.0219426	8.99416e-05		0.331548	-1.81081	4 8.99464951E-05	0.331548	0.00011986	0.000106217	0.331548	0.00251612	0.000120772	0.331548	0.00101208	0.000105554	0.331548	0.00147667	0.000108514	0.331548	0.000621559	0.000109576
0.332808	0.0213338	6.22223e-05	0.332808	0.0210827	6.41256e-05	0.332808	0.0214173	8.46838e-05	0.332808	0.023717	0.00010155	0.332808	0.0224302	8.36211e-05	0.332808	0.0227222	8.85187e-05	0.332808	0.0217884	8.90831e-05		0.332808	-2.51167	4 8.93515795E-05	0.332808	8.34482e-05	0.000105085	0.332808	0.00238317	0.000119097	0.332808	0.00109638	0.000104231	0.332808	0.00138833	0.0001082	0.332808	0.000454556	0.000108662
0.334069	0.0213014	6.33163e-05	0.334069	0.0211841	6.48052e-05	0.334069	0.0214731	8.59291e-05	0.334069	0.023652	0.000103947	0.334069	0.022429	8.51686e-05	0.334069	0.0227545	8.88755e-05	0.334069	0.021873	9.10269e-05		0.334069	-1.17368	4 9.06017204E-05	0.334069	0.00017163	0.000106737	0.334069	0.00235056	0.000121713	0.334069	0.00112756	0.000106126	0.334069	0.00145306	0.000109123	0.334069	0.000571572	0.000110882
0.335329	0.0213738	6.24066e-05	0.335329	0.0211642	6.44422e-05	0.335329	0.0213706	8.42027e-05	0.335329	0.0236631	0.000100793	0.335329	0.0224532	8.35355e-05	0.335329	0.0228011	8.84505e-05	0.335329	0.0219801	8.96823e-05		0.335329	-2.09606	4 8.97071742E-05	0.335329	-3.25082	6 1.04807812E-04	0.335329	0.00228929	0.000118549	0.335329	0.00107937	0.000104273	0.335329	0.00142725	0.00010825	0.335329	0.000606255	0.000109259
0.33659	0.0212921	6.30483e-05	0.33659	0.0212029	6.49539e-05	0.33659	0.0214015	8.57185e-05	0.33659	0.0234608	0.000102772	0.33659	0.0223701	8.48094e-05	0.33659	0.022707	8.86627e-05	0.33659	0.0220148	9.04274e-05		0.33659	-8.91859	5 9.05212741E-05	0.33659	0.000109412	0.000106408	0.33659	0.00216872	0.000120571	0.33659	0.00107802	0.000105677	0.33659	0.00141495	0.000108794	0.33659	0.0007227	0.000110237
0.33785	0.0214519	6.34237e-05	0.33785	0.0213053	6.59611e-05	0.33785	0.0215147	8.67959e-05	0.33785	0.0235178	0.000104153	0.33785	0.0223756	8.55652e-05	0.33785	0.022585	8.88093e-05	0.33785	0.0218819	9.15448e-05		0.33785	-1.46571	4 9.15064725E-05	0.33785	6.27772e-05	0.000107499	0.33785	0.00206588	0.000121944	0.33785	0.000923709	0.000106508	0.33785	0.00113312	0.000109131	0.33785	0.000430032	0.000111369
0.33911	0.0212852	6.25792e-05	0.33911	0.0210658	6.46099e-05	0.33911	0.0213426	8.45032e-05	0.33911	0.0236274	0.000102668	0.33911	0.0223096	8.34208e-05	0.33911	0.0227261	8.72494e-05	0.33911	0.0219231	9.02678e-05		0.33911	-2.19343	4 8.99477815E-05	0.33911	5.74673e-05	0.000105152	0.33911	0.00234218	0.000120237	0.33911	0.00102445	0.000104284	0.33911	0.00144097	0.000107371	0.33911	0.000637918	0.000109838
0.340371	0.0212611	6.31494e-05	0.340371	0.021115	6.6043e-05	0.340371	0.0216323	8.59069e-05	0.340371	0.0235744	0.000103234	0.340371	0.0223287	8.45168e-05	0.340371	0.0226099	8.82096e-05	0.340371	0.0218429	9.06402e-05		0.340371	-1.46136	4 9.13757287E-05	0.340371	0.00037123	0.00010662	0.340371	0.0023133	0.000121017	0.340371	0.00106762	0.000105503	0.340371	0.00134877	0.000108484	0.340371	0.00058176	0.000110469
0.341631	0.0213779	6.35353e-05	0.341631	0.0210703	6.54646e-05	0.341631	0.0213459	8.53288e-05	0.341631	0.0235873	0.000101835	0.341631	0.0222971	8.49835e-05	0.341631	0.0223689	8.87852e-05	0.341631	0.0217765	8.98029e-05		0.341631	-3.07654	4 9.12269055E-05	0.341631	-3.20328	5 1.06384832E-04	0.341631	0.00220936	0.00012003	0.341631	0.000919177	0.000106108	0.341631	0.000990927	0.000109177	0.341631	0.000398548	0.000110006
0.342891	0.0213271	6.28548e-05	0.342891	0.0212226	6.50617e-05	0.342891	0.0214354	8.58299e-05	0.342891	0.023582	0.000102806	0.342891	0.0222947	8.40449e-05	0.342891	0.0227094	8.85475e-05	0.342891	0.0218454	8.9975e-05		0.342891	-1.04511	4 9.04641006E-05	0.342891	0.0001083	0.000106384	0.342891	0.00225486	0.000120498	0.342891	0.000967619	0.000104949	0.342891	0.00138233	0.000108588	0.342891	0.000518296	0.000109755
0.344151	0.0212502	6.21211e-05	0.344151	0.0211642	6.51512e-05	0.344151	0.0215798	8.52814e-05	0.344151	0.0235099	0.000102381	0.344151	0.0223267	8.37972e-05	0.344151	0.022781	8.81163e-05	0.344151	0.0218137	8.99934e-05		0.344151	-8.60049	5 9.00206043E-05	0.344151	0.000329583	0.000105508	0.344151	0.00225967	0.000119753	0.344151	0.00107649	0.000104312	0.344151	0.00153079	0.000107812	0.344151	0.000563511	0.000109352
0.345411	0.0213003	6.28287e-05	0.345411	0.0211914	6.53763e-05	0.345411	0.0214395	8.58954e-05	0.345411	0.023373	0.000102517	0.345411	0.0222553	8.45906e-05	0.345411	0.0226566	8.9059e-05	0.345411	0.0217734	9.04591e-05		0.345411	-1.08857	4 9.06725325E-05	0.345411	0.000139187	0.000106421	0.345411	0.00207266	0.000120238	0.345411	0.000955021	0.000105371	0.345411	0.00135635	0.000108991	0.345411	0.000473136	0.000110138
0.346671	0.0212503	6.31456e-05	0.346671	0.0212301	6.57586e-05	0.346671	0.0214271	8.57543e-05	0.346671	0.0236681	0.000104286	0.346671	0.0223276	8.48762e-05	0.346671	0.0226651	8.90554e-05	0.346671	0.0219542	9.16983e-05		0.346671	-2.01949	5 9.11677081E-05	0.346671	0.000176709	0.000106495	0.346671	0.00241774	0.000121913	0.346671	0.00107725	0.000105789	0.346671	0.00141471	0.000109171	0.346671	0.000703864	0.000111337
0.347931	0.0213261	6.20264e-05	0.347931	0.021191	6.44954e-05	0.347931	0.0215441	8.39073e-05	0.347931	0.0235363	0.000100861	0.347931	0.0224878	8.43033e-05	0.347931	0.0226711	8.70648e-05	0.347931	0.0217906	8.86691e-05		0.347931	-1.35114	4 8.94814764E-05	0.347931	0.000218006	0.000104344	0.347931	0.0022102	0.000118407	0.347931	0.00116178	0.000104663	0.347931	0.001345	0.0001069	0.347931	0.000464511	0.00010821
0.349191	0.021294	6.35268e-05	0.349191	0.021229	6.54839e-05	0.349191	0.0214516	8.56711e-05	0.349191	0.0236313	0.000103347	0.349191	0.0222993	8.39672e-05	0.349191	0.0225071	8.77755e-05	0.349191	0.0220062	9.0932e-05		0.349191	-6.50102	5 9.12348752E-05	0.349191	0.000157602	0.000106655	0.349191	0.00233727	0.000121311	0.349191	0.00100523	0.000105291	0.349191	0.00121306	0.000108352	0.349191	0.000712172	0.000110925
0.350451	0.0213255	6.24017e-05	0.350451	0.0211274	6.45787e-05	0.350451	0.0214594	8.48292e-05	0.350451	0.0235493	0.000101551	0.350451	0.0223285	8.37799e-05	0.350451	0.0226185	8.70877e-05	0.350451	0.021928	8.97571e-05		0.350451	-1.98048	4 8.98019403E-05	0.350451	0.000133942	0.000105309	0.350451	0.00222379	0.000119191	0.350451	0.00100303	0.000104466	0.350451	0.00129298	0.000107137	0.350451	0.000602472	0.000109317
0.351711	0.0213201	6.3017e-05	0.351711	0.0211081	6.53117e-05	0.351711	0.0215061	8.72832e-05	0.351711	0.023414	0.00010305	0.351711	0.022193	8.43462e-05	0.351711	0.0226262	8.80913e-05	0.351711	0.0218815	8.98784e-05		0.351711	-2.11997	4 9.07565532E-05	0.351711	0.000185999	0.000107654	0.351711	0.00209389	0.000120791	0.351711	0.000872889	0.000105287	0.351711	0.00130612	0.000108311	0.351711	0.000561465	0.000109769
0.352971	0.0212432	6.2831e-05	0.352971	0.0211768	6.54605e-05	0.352971	0.0214617	8.57417e-05	0.352971	0.0235441	0.000102879	0.352971	0.0221554	8.3917e-05	0.352971	0.0226219	8.86728e-05	0.352971	0.0218428	9.0282e-05		0.352971	-6.63432	5 9.07348464E-05	0.352971	0.000218536	0.000106298	0.352971	0.00230095	0.000120548	0.352971	0.000912202	0.000104832	0.352971	0.00137871	0.000108677	0.352971	0.000599665	0.000109993
0.35423	0.0212262	6.18734e-05	0.35423	0.0211423	6.40856e-05	0.35423	0.0212797	8.42114e-05	0.35423	0.0234498	0.000101142	0.35423	0.0223787	8.41649e-05	0.35423	0.0225814	8.76654e-05	0.35423	0.0218125	8.91177e-05		0.35423	-8.39045	5 8.90802252E-05	0.35423	5.35315e-05	0.000104498	0.35423	0.00222354	0.000118566	0.35423	0.00115245	0.000104461	0.35423	0.00135516	0.000107301	0.35423	0.000586303	0.000108491
0.35549	0.0210674	6.3126e-05	0.35549	0.0211367	6.61833e-05	0.35549	0.0214202	8.65017e-05	0.35549	0.0234985	0.000102825	0.35549	0.022249	8.55336e-05	0.35549	0.0226567	8.94912e-05	0.35549	0.0218225	9.12779e-05		0.35549	6.93067e-05	9.1461e-05	0.35549	0.000352811	0.000107086	0.35549	0.00243111	0.000120656	0.35549	0.00118158	0.000106306	0.35549	0.00158925	0.000109515	0.35549	0.00075504	0.00011098
0.356749	0.0212021	6.23541e-05	0.356749	0.0211257	6.47502e-05	0.356749	0.0213973	8.502e-05	0.356749	0.0236261	0.000101912	0.356749	0.022222	8.35505e-05	0.356749	0.0225137	8.80679e-05	0.356749	0.0217879	8.9728e-05		0.356749	-7.63849	5 8.98923312E-05	0.356749	0.000195269	0.000105435	0.356749	0.00242408	0.000119474	0.356749	0.0010199	0.000104253	0.356749	0.00131163	0.000107907	0.356749	0.000585872	0.000109266
0.358009	0.0212616	6.29252e-05	0.358009	0.0211197	6.56414e-05	0.358009	0.0214308	8.69607e-05	0.358009	0.0233582	0.00010271	0.358009	0.02224	8.48599e-05	0.358009	0.0225758	8.84431e-05	0.358009	0.021903	9.15908e-05		0.358009	-1.41944	4 9.09305828E-05	0.358009	0.000169181	0.000107339	0.358009	0.00209657	0.000120453	0.358009	0.000978335	0.000105645	0.358009	0.00131415	0.000108544	0.358009	0.000641402	0.000111124
0.359268	0.0213389	6.31059e-05	0.359268	0.0212166	6.49457e-05	0.359268	0.0213756	8.53399e-05	0.359268	0.0234018	0.000102203	0.359268	0.0222621	8.33957e-05	0.359268	0.0225881	8.87617e-05	0.359268	0.0218483	8.94118e-05		0.359268	-1.22256	4 9.05555111E-05	0.359268	3.67622e-05	0.000106138	0.359268	0.00206292	0.000120116	0.359268	0.00092322	0.000104581	0.359268	0.00124917	0.000108908	0.359268	0.0005094	0.000109439
0.360528	0.0213168	6.25916e-05	0.360528	0.0210589	6.45886e-05	0.360528	0.021335	8.55253e-05	0.360528	0.0235644	0.000102519	0.360528	0.0223156	8.47251e-05	0.360528	0.0224648	8.72136e-05	0.360528	0.0218892	8.96737e-05		0.360528	-2.57831	4 8.99410615E-05	0.360528	1.82608e-05	0.000105982	0.360528	0.00224767	0.000120116	0.360528	0.00099879	0.000105338	0.360528	0.00114799	0.000107349	0.360528	0.000572394	0.000109358
0.361787	0.0213103	6.41588e-05	0.361787	0.0211359	6.60314e-05	0.361787	0.0215329	8.65394e-05	0.361787	0.0235216	0.000103774	0.361787	0.0223117	8.57232e-05	0.361787	0.0226033	8.94225e-05	0.361787	0.0218196	9.22415e-05		0.361787	-1.74408	4 9.20678889E-05	0.361787	0.000222607	0.000107728	0.361787	0.00221131	0.000122006	0.361787	0.00100139	0.000107074	0.361787	0.00129306	0.000110058	0.361787	0.00050934	0.00011236
0.363046	0.0213106	6.25613e-05	0.363046	0.0212239	6.48174e-05	0.363046	0.0215453	8.56502e-05	0.363046	0.0233068	0.00010086	0.363046	0.0222703	8.44661e-05	0.363046	0.022545	8.74273e-05	0.363046	0.0216895	9.00357e-05		0.363046	-8.67223	5 9.00844920E-05	0.363046	0.00023476	0.000106065	0.363046	0.00199624	0.000118687	0.363046	0.000959707	0.000105112	0.363046	0.00123438	0.000107506	0.363046	0.000378915	0.000109637
0.364305	0.0212581	6.32981e-05	0.364305	0.0210828	6.60373e-05	0.364305	0.0214867	8.66865e-05	0.364305	0.0233142	0.000102741	0.364305	0.0225103	8.56065e-05	0.364305	0.0227514	8.89715e-05	0.364305	0.0217644	9.08922e-05		0.364305	-1.75355	4 9.14744532E-05	0.364305	0.000228579	0.000107337	0.364305	0.00205604	0.000120674	0.364305	0.00125215	0.000106467	0.364305	0.00149328	0.000109191	0.364305	0.000506331	0.000110761
0.365565	0.0213445	6.31142e-05	0.365565	0.0211448	6.55994e-05	0.365565	0.0214977	8.63679e-05	0.365565	0.023495	0.000102799	0.365565	0.0222429	8.38661e-05	0.365565	0.0226009	8.91988e-05	0.365565	0.0219064	9.08627e-05		0.365565	-1.9973	4 9.10312163E-05	0.365565	0.000153206	0.000106971	0.365565	0.00215043	0.000120628	0.365565	0.000898347	0.000104962	0.365565	0.00125634	0.000109269	0.365565	0.000561873	0.000110632
0.366824	0.0212005	6.26658e-05	0.366824	0.0210939	6.53217e-05	0.366824	0.0213615	8.51695e-05	0.366824	0.0235331	0.000102975	0.366824	0.022275	8.36755e-05	0.366824	0.0227059	8.802e-05	0.366824	0.0218982	8.98052e-05		0.366824	-1.06556	4 9.05202978E-05	0.366824	0.000161056	0.00010574	0.366824	0.00233265	0.000120544	0.366824	0.00107452	0.00010454	0.366824	0.00150546	0.000108049	0.366824	0.000697755	0.000109508
0.368083	0.0213303	6.50205e-05	0.368083	0.0210983	6.77564e-05	0.368083	0.0215627	8.87785e-05	0.368083	0.0234407	0.000106474	0.368083	0.0223328	8.70268e-05	0.368083	0.0226113	9.01438e-05	0.368083	0.0217532	9.29917e-05		0.368083	-2.31964	4 9.39073276E-05	0.368083	0.000232392	0.000110042	0.368083	0.00211046	0.000124757	0.368083	0.00100252	0.000108634	0.368083	0.00128104	0.000111147	0.368083	0.00042297	0.000113469
0.369342	0.0213398	6.22358e-05	0.369342	0.0212056	6.43885e-05	0.369342	0.0214413	8.51373e-05	0.369342	0.0232804	0.000101353	0.369342	0.022204	8.28742e-05	0.369342	0.0225454	8.65278e-05	0.369342	0.0218077	8.9686e-05		0.369342	-1.34237	4 8.95498626E-05	0.369342	0.000101537	0.000105459	0.369342	0.00194057	0.000118935	0.369342	0.000864191	0.000103641	0.369342	0.00120562	0.000106585	0.369342	0.000467894	0.000109164
0.3706	0.0212268	6.40779e-05	0.3706	0.0210134	6.65659e-05	0.3706	0.0214609	8.67219e-05	0.3706	0.0232809	0.000104003	0.3706	0.0221986	8.59847e-05	0.3706	0.0226241	9.0601e-05	0.3706	0.021859	9.10886e-05		0.3706	-2.13386	4 9.23959046E-05	0.3706	0.000234119	0.000107827	0.3706	0.00205416	0.000122158	0.3706	0.000971791	0.000107235	0.3706	0.00139738	0.000110971	0.3706	0.000632262	0.000111369
0.371859	0.0213822	6.38097e-05	0.371859	0.0212222	6.56013e-05	0.371859	0.0215535	8.62531e-05	0.371859	0.0234627	0.000101589	0.371859	0.0222717	8.44178e-05	0.371859	0.0225214	8.89972e-05	0.371859	0.0217278	9.07917e-05		0.371859	-1.59959	4 9.15161703E-05	0.371859	0.000171379	0.000107291	0.371859	0.00208056	0.000119966	0.371859	0.000889551	0.000105821	0.371859	0.00113927	0.000109509	0.371859	0.000345646	0.000110972
0.373118	0.021386	6.40822e-05	0.373118	0.0210789	6.60056e-05	0.373118	0.0215016	8.64079e-05	0.373118	0.0233944	0.000103026	0.373118	0.0222987	8.54545e-05	0.373118	0.0224095	8.94096e-05	0.373118	0.0217866	9.04171e-05		0.373118	-3.07179	4 9.19959936E-05	0.373118	0.000115569	0.000107577	0.373118	0.00200836	0.00012133	0.373118	0.000912666	0.000106813	0.373118	0.0010235	0.000110003	0.373118	0.000400526	0.000110823
0.374377	0.0213408	6.34834e-05	0.374377	0.0209688	6.56866e-05	0.374377	0.0215677	8.71742e-05	0.374377	0.0232488	0.000103457	0.374377	0.0222086	8.49872e-05	0.374377	0.0225069	8.87872e-05	0.374377	0.0217284	9.02713e-05		0.374377	-3.72002	4 9.13502346E-05	0.374377	0.000226843	0.00010784	0.374377	0.00190795	0.000121381	0.374377	0.000867793	0.00010608	0.374377	0.00116601	0.000109148	0.374377	0.000387595	0.000110359
0.375635	0.0211874	6.33117e-05	0.375635	0.0210324	6.53478e-05	0.375635	0.0215024	8.6475e-05	0.375635	0.0232058	0.000103203	0.375635	0.0220965	8.53917e-05	0.375635	0.0225061	8.82863e-05	0.375635	0.0216596	9.1167e-05		0.375635	-1.54972	4 9.09874264E-05	0.375635	0.000315041	0.000107174	0.375635	0.00201841	0.000121076	0.375635	0.000909086	0.000106302	0.375635	0.00131867	0.000108641	0.375635	0.000472233	0.000110995
0.376894	0.0212874	6.50552e-05	0.376894	0.0212455	6.68282e-05	0.376894	0.0215574	8.83117e-05	0.376894	0.0234425	0.000105892	0.376894	0.0223068	8.72363e-05	0.376894	0.0225085	9.04228e-05	0.376894	0.0219075	9.37785e-05		0.376894	-4.19273	5 9.32640916E-05	0.376894	0.000270033	0.000109687	0.376894	0.00215511	0.000124279	0.376894	0.00101938	0.000108823	0.376894	0.00122112	0.000111393	0.376894	0.000620083	0.000114134
0.378153	0.0213067	6.43474e-05	0.378153	0.021168	6.59526e-05	0.378153	0.0216446	8.725e-05	0.378153	0.0231765	0.000102982	0.378153	0.0222693	8.61828e-05	0.378153	0.0226937	8.93012e-05	0.378153	0.0218987	9.17801e-05		0.378153	-1.38754	4 9.21430268E-05	0.378153	0.00033786	0.000108412	0.378153	0.00186974	0.000121432	0.378153	0.00096255	0.000107555	0.378153	0.00138702	0.00011007	0.378153	0.000592025	0.00011209
0.379411	0.0212795	6.36473e-05	0.379411	0.0211362	6.70303e-05	0.379411	0.0214525	8.79555e-05	0.379411	0.02343	0.00010381	0.379411	0.0222344	8.52142e-05	0.379411	0.0226188	8.94419e-05	0.379411	0.0219118	9.21457e-05		0.379411	-1.4332	4 9.24339356E-05	0.379411	0.000172923	0.000108569	0.379411	0.00215042	0.000121768	0.379411	0.000954827	0.00010636	0.379411	0.00133927	0.000109776	0.379411	0.000632296	0.00011199
0.380669	0.0212654	6.59413e-05	0.380669	0.0211478	6.87492e-05	0.380669	0.0215977	8.9007e-05	0.380669	0.0232564	0.000106438	0.380669	0.0222965	8.79062e-05	0.380669	0.0226647	9.25067e-05	0.380669	0.0217646	9.38569e-05		0.380669	-1.17572	4 9.52612623E-05	0.380669	0.000332277	0.000110772	0.380669	0.00199105	0.000125209	0.380669	0.00103113	0.00010989	0.380669	0.00139929	0.000113603	0.380669	0.000499246	0.000114706
0.381928	0.0212737	6.50308e-05	0.381928	0.0212574	6.80786e-05	0.381928	0.0213857	8.74503e-05	0.381928	0.0234496	0.000105658	0.381928	0.0222373	8.75316e-05	0.381928	0.0226217	9.0976e-05	0.381928	0.021781	9.33038e-05		0.381928	-1.6326	5 9.41472561E-05	0.381928	0.000111969	0.00010898	0.381928	0.00217587	0.000124067	0.381928	0.000963548	0.000109045	0.381928	0.00134798	0.000111829	0.381928	0.000507296	0.00011373
0.383186	0.0212419	6.74403e-05	0.383186	0.021128	7.04075e-05	0.383186	0.0214868	9.17081e-05	0.383186	0.0232798	0.000110138	0.383186	0.0222388	9.0278e-05	0.383186	0.0224526	9.45868e-05	0.383186	0.0219767	9.78368e-05		0.383186	-1.13863	4 9.74956888E-05	0.383186	0.000244935	0.000113836	0.383186	0.00203796	0.000129146	0.383186	0.000996879	0.000112687	0.383186	0.00121073	0.000116167	0.383186	0.000734849	0.000118829
0.384444	0.0212208	6.73545e-05	0.384444	0.021121	6.95566e-05	0.384444	0.0212467	9.15477e-05	0.384444	0.0232766	0.000109775	0.384444	0.0222753	8.92523e-05	0.384444	0.0224129	9.41433e-05	0.384444	0.0219234	9.67393e-05		0.384444	-9.98266	5 9.68233173E-05	0.384444	2.58307e-05	0.000113656	0.384444	0.00205581	0.000128791	0.384444	0.00105443	0.000111815	0.384444	0.00119208	0.000115757	0.384444	0.000702538	0.000117878
0.385702	0.0213299	6.73803e-05	0.385702	0.0211455	7.03943e-05	0.385702	0.0214876	9.14277e-05	0.385702	0.0233699	0.000108719	0.385702	0.0221896	9.07653e-05	0.385702	0.0223603	9.35737e-05	0.385702	0.0217317	9.67759e-05		0.385702	-1.84378	4 9.74446319E-05	0.385702	0.000157752	0.000113574	0.385702	0.00204001	0.000127906	0.385702	0.000859738	0.000113042	0.385702	0.00103037	0.000115309	0.385702	0.000401838	0.000117922
0.38696	0.0213983	6.83526e-05	0.38696	0.0211892	7.06245e-05	0.38696	0.0214082	9.29015e-05	0.38696	0.0231622	0.000110956	0.38696	0.0222577	9.10528e-05	0.38696	0.0228055	9.55967e-05	0.38696	0.0219543	9.7784e-05		0.38696	-2.09093	4 9.82847999E-05	0.38696	9.8532e-06	0.000115338	0.38696	0.00176387	0.00013032	0.38696	0.000859331	0.000113854	0.38696	0.00140717	0.000117519	0.38696	0.000555963	0.000119305
0.388218	0.0213528	6.8223e-05	0.388218	0.0212342	7.10792e-05	0.388218	0.0214425	9.26166e-05	0.388218	0.0231065	0.000110524	0.388218	0.0221866	9.09325e-05	0.388218	0.0224744	9.51769e-05	0.388218	0.0218394	9.79831e-05		0.388218	-1.18625	4 9.85222004E-05	0.388218	8.96393e-05	0.000115031	0.388218	0.0017537	0.000129884	0.388218	0.000833738	0.00011368	0.388218	0.00112159	0.000117103	0.388218	0.000486555	0.000119395
0.389476	0.0212898	7.04263e-05	0.389476	0.0211821	7.28087e-05	0.389476	0.0214586	9.58136e-05	0.389476	0.0233599	0.000113507	0.389476	0.0222872	9.29057e-05	0.389476	0.0224298	9.79975e-05	0.389476	0.0218251	0.00010123		0.389476	-1.07655	4 1.01296399E-04	0.389476	0.000168798	0.000118912	0.389476	0.00207013	0.00013358	0.389476	0.000997433	0.000116582	0.389476	0.00114002	0.000120679	0.389476	0.000535331	0.000123318
0.390734	0.0214424	6.73499e-05	0.390734	0.021223	6.95408e-05	0.390734	0.0213777	9.15122e-05	0.390734	0.0232354	0.000109962	0.390734	0.022386	9.09502e-05	0.390734	0.0226386	9.54892e-05	0.390734	0.0217803	9.62619e-05		0.390734	-2.19397	4 9.68087755E-05	0.390734	-6.46698	5 1.13624343E-04	0.390734	0.00179295	0.000128948	0.390734	0.000943573	0.000113172	0.390734	0.00119614	0.000116851	0.390734	0.000337909	0.000117483
0.391992	0.0213967	7.06228e-05	0.391992	0.0212125	7.33552e-05	0.391992	0.0215715	9.55107e-05	0.391992	0.0232743	0.000114225	0.391992	0.0222391	9.34378e-05	0.391992	0.0226599	9.88646e-05	0.391992	0.0220619	0.000101867		0.391992	-1.84264	4 1.01826167E-04	0.391992	0.000174734	0.000118785	0.391992	0.00187755	0.000134294	0.391992	0.000842336	0.000117125	0.391992	0.0012632	0.000121498	0.391992	0.000665121	0.000123954
0.39325	0.0214177	6.95421e-05	0.39325	0.0211584	7.21805e-05	0.39325	0.0215415	9.46429e-05	0.39325	0.0230874	0.00011214	0.39325	0.0222919	9.30437e-05	0.39325	0.0224641	9.81177e-05	0.39325	0.021712	9.89087e-05		0.39325	-2.59363	4 1.00230384E-04	0.39325	0.000123767	0.000117445	0.39325	0.00166969	0.000131952	0.39325	0.000874111	0.00011616	0.39325	0.00104639	0.000120263	0.39325	0.000294224	0.000120909
0.394508	0.0213193	7.08871e-05	0.394508	0.0214616	7.3673e-05	0.394508	0.0212015	9.5754e-05	0.394508	0.0230666	0.000114381	0.394508	0.0224034	9.50824e-05	0.394508	0.022443	0.000101041	0.394508	0.0218539	0.000102855		0.394508	0.000142291	0.000102238	0.394508	-1.17837	4 1.19137784E-04	0.394508	0.00174727	0.000134566	0.394508	0.00108407	0.000118599	0.394508	0.0011237	0.000123427	0.394508	0.000534533	0.000124916
0.395765	0.0214052	7.28441e-05	0.395765	0.0212698	7.55116e-05	0.395765	0.0212923	9.73099e-05	0.395765	0.0232031	0.000118128	0.395765	0.0222091	9.6568e-05	0.395765	0.0225901	0.000102143	0.395765	0.0216132	0.000104208		0.395765	-1.35366	4 1.04920248E-04	0.395765	-1.12911	4 1.21554433E-04	0.395765	0.00179795	0.000138782	0.395765	0.000803916	0.000120961	0.395765	0.00118497	0.000125457	0.395765	0.000208009	0.000127144
0.397023	0.0212897	7.24534e-05	0.397023	0.021119	7.44939e-05	0.397023	0.0214641	9.88086e-05	0.397023	0.0233623	0.00011687	0.397023	0.0223177	9.70295e-05	0.397023	0.0223857	0.000101148	0.397023	0.021792	0.000102672		0.397023	-1.70711	4 1.03917469E-04	0.397023	0.000174383	0.000122526	0.397023	0.00207259	0.000137507	0.397023	0.00102795	0.000121096	0.397023	0.00109593	0.000124421	0.397023	0.000502243	0.000125663
0.39828	0.0214892	7.5396e-05	0.39828	0.0211911	7.88385e-05	0.39828	0.0215534	0.000104219	0.39828	0.0232053	0.000122436	0.39828	0.0222315	0.000102759	0.39828	0.0224851	0.000105293	0.39828	0.0219677	0.000108295		0.39828	-2.98041	4 1.09087419E-04	0.39828	6.42469e-05	0.000128632	0.39828	0.00171612	0.000143788	0.39828	0.000742341	0.000127452	0.39828	0.000995922	0.000129503	0.39828	0.0004785	0.000131956
0.399538	0.0213392	7.61255e-05	0.399538	0.0212791	7.83662e-05	0.399538	0.0213711	0.000103157	0.399538	0.0232769	0.000122767	0.399538	0.0223365	0.000101317	0.399538	0.0224264	0.000106323	0.399538	0.0219904	0.000108923		0.399538	-6.00976	5 1.09253645E-04	0.399538	3.18825e-05	0.000128205	0.399538	0.00193769	0.000144454	0.399538	0.000997317	0.000126729	0.399538	0.00108721	0.000130766	0.399538	0.000651147	0.000132889
0.400795	0.0214143	7.74749e-05	0.400795	0.0213541	8.02558e-05	0.400795	0.0215134	0.000107392	0.400795	0.0229967	0.000124185	0.400795	0.0222333	0.000103103	0.400795	0.022407	0.000107236	0.400795	0.0218885	0.000111514		0.400795	-6.0219	5 1.11549789E-04	0.400795	9.9149e-05	0.000132421	0.400795	0.00158243	0.000146371	0.400795	0.000819015	0.000128967	0.400795	0.000992681	0.000132295	0.400795	0.000474219	0.000135786
0.402052	0.0213335	7.74461e-05	0.402052	0.0213029	8.03537e-05	0.402052	0.0214476	0.000105624	0.402052	0.0231208	0.000124301	0.402052	0.022323	0.000102983	0.402052	0.0224909	0.00010676	0.402052	0.0217479	0.000109562		0.402052	-3.05297	5 1.11600288E-04	0.402052	0.000114192	0.000130975	0.402052	0.00178731	0.000146454	0.402052	0.000989571	0.000128854	0.402052	0.0011574	0.000131892	0.402052	0.000414451	0.000134171
0.40331	0.02148	8.01138e-05	0.40331	0.0212133	8.1551e-05	0.40331	0.0214906	0.000108182	0.40331	0.0232422	0.000128989	0.40331	0.0222798	0.000105311	0.40331	0.0225004	0.000111481	0.40331	0.0219015	0.000113283		0.40331	-2.6661	4 1.14318741E-04	0.40331	1.06351e-05	0.000134617	0.40331	0.0017622	0.000151843	0.40331	0.000799852	0.00013232	0.40331	0.00102044	0.000137281	0.40331	0.000421561	0.000138749
0.404567	0.0214572	8.17362e-05	0.404567	0.0212855	8.44901e-05	0.404567	0.0215041	0.000109233	0.404567	0.0232429	0.000131176	0.404567	0.0221051	0.000109165	0.404567	0.0226943	0.000113078	0.404567	0.0217875	0.000117121		0.404567	-1.71715	4 1.17555863E-04	0.404567	4.68973e-05	0.000136429	0.404567	0.00178572	0.000154557	0.404567	0.000647847	0.000136374	0.404567	0.00123704	0.000139526	0.404567	0.000330297	0.000142822
0.405824	0.0213188	8.10893e-05	0.405824	0.0212637	8.43118e-05	0.405824	0.0213739	0.000109685	0.405824	0.0232703	0.000131113	0.405824	0.0222614	0.000109165	0.405824	0.0223894	0.000113372	0.405824	0.0217858	0.000113986		0.405824	-5.50939	5 1.16978420E-04	0.405824	5.5101e-05	0.000136405	0.405824	0.00195155	0.000154162	0.405824	0.000942632	0.000135987	0.405824	0.00107063	0.000139387	0.405824	0.000467078	0.000139886
0.407081	0.0213629	8.24267e-05	0.407081	0.0211433	8.55224e-05	0.407081	0.0215366	0.000111453	0.407081	0.0231195	0.000131489	0.407081	0.0220775	0.000109425	0.407081	0.0223223	0.000113137	0.407081	0.0216952	0.000117107		0.407081	-2.19545	4 1.18778112E-04	0.407081	0.000173765	0.000138621	0.407081	0.0017566	0.000155188	0.407081	0.000714623	0.000136996	0.407081	0.000959421	0.000139979	0.407081	0.000332315	0.000143207
0.408338	0.0215082	8.16724e-05	0.408338	0.0211716	8.48279e-05	0.408338	0.0215718	0.00011081	0.408338	0.0230077	0.000129599	0.408338	0.0222679	0.00010941	0.408338	0.0224385	0.00011377	0.408338	0.0217432	0.000117975		0.408338	-3.36644	4 1.17754654E-04	0.408338	6.35705e-05	0.000137656	0.408338	0.00149954	0.000153187	0.408338	0.00075966	0.000136532	0.408338	0.00093034	0.00014005	0.408338	0.000234954	0.000143487
0.409595	0.0214394	8.51759e-05	0.409595	0.0212259	8.86882e-05	0.409595	0.021605	0.00011622	0.409595	0.0233984	0.000138379	0.409595	0.0223001	0.000113711	0.409595	0.0226377	0.000119797	0.409595	0.0217587	0.000120864		0.409595	-2.13548	4 1.22965535E-04	0.409595	0.000165575	0.00014409	0.409595	0.00195894	0.000162492	0.409595	0.000860677	0.000142075	0.409595	0.00119828	0.00014699	0.409595	0.000319276	0.000147862
0.410852	0.021373	8.40753e-05	0.410852	0.0214403	8.87275e-05	0.410852	0.0215546	0.000114635	0.410852	0.0234507	0.000137669	0.410852	0.0221227	0.000111951	0.410852	0.0225449	0.000117734	0.410852	0.0216924	0.000120105		0.410852	6.73135e-05	0.000122234	0.410852	0.00018167	0.000142161	0.410852	0.00207773	0.000161311	0.410852	0.000749737	0.000140006	0.410852	0.00117194	0.000144672	0.410852	0.000319409	0.000146608
0.412108	0.021463	8.53254e-05	0.412108	0.0212798	8.79377e-05	0.412108	0.0216246	0.000114123	0.412108	0.0231489	0.000137135	0.412108	0.0222224	0.000112969	0.412108	0.0226033	0.000119117	0.412108	0.021878	0.000121397		0.412108	-1.83206	4 1.22529476E-04	0.412108	0.000161581	0.000142494	0.412108	0.00168593	0.000161513	0.412108	0.000759464	0.000141571	0.412108	0.00114033	0.000146524	0.412108	0.000415029	0.000148384
0.413365	0.0213389	8.65161e-05	0.413365	0.0213495	8.94345e-05	0.413365	0.0216464	0.000117982	0.413365	0.023085	0.00013917	0.413365	0.0222931	0.000115392	0.413365	0.0225939	0.000121324	0.413365	0.021598	0.000124639		0.413365	1.06168e-05	0.000124433	0.413365	0.00030744	0.000146304	0.413365	0.00174605	0.00016387	0.413365	0.000954195	0.000144224	0.413365	0.00125499	0.000149012	0.413365	0.000259054	0.000151723
0.414622	0.0214907	8.70304e-05	0.414622	0.0211979	8.98844e-05	0.414622	0.0215967	0.000117856	0.414622	0.0233485	0.000138716	0.414622	0.0222998	0.000114158	0.414622	0.0226285	0.000121188	0.414622	0.0221745	0.000123874		0.414622	-2.92851	4 1.25113998E-04	0.414622	0.000105963	0.000146507	0.414622	0.00185776	0.000163758	0.414622	0.000809086	0.00014355	0.414622	0.00113782	0.0001492	0.414622	0.000683751	0.00015139
0.415878	0.0213804	8.97407e-05	0.415878	0.0213528	9.2957e-05	0.415878	0.0214735	0.000123521	0.415878	0.0234312	0.000147222	0.415878	0.0222362	0.00012181	0.415878	0.0226848	0.000124559	0.415878	0.0217471	0.000128385		0.415878	-2.76077	5 1.29206825E-04	0.415878	9.30955e-05	0.000152679	0.415878	0.00205076	0.000172417	0.415878	0.000855821	0.000151298	0.415878	0.00130442	0.00015352	0.415878	0.00036668	0.00015664
0.417135	0.0214081	8.92422e-05	0.417135	0.0213892	9.18699e-05	0.417135	0.0217395	0.000120666	0.417135	0.0232918	0.000144406	0.417135	0.0221449	0.000118878	0.417135	0.0224324	0.000123251	0.417135	0.0217718	0.000126053		0.417135	-1.89062	5 1.28079079E-04	0.417135	0.0003314	0.000150081	0.417135	0.00188371	0.000169756	0.417135	0.000736852	0.000148648	0.417135	0.0010243	0.000152167	0.417135	0.000363763	0.000154446
0.418391	0.0214751	9.04308e-05	0.418391	0.0212673	9.37843e-05	0.418391	0.0213755	0.000123769	0.418391	0.0234132	0.000148085	0.418391	0.0221899	0.000121133	0.418391	0.0226452	0.000128031	0.418391	0.0218735	0.000131009		0.418391	-2.07831	4 1.30281320E-04	0.418391	-9.9605	5 1.53285923E-04	0.418391	0.00193807	0.000173514	0.418391	0.000714811	0.000151165	0.418391	0.00117004	0.000156747	0.418391	0.000398379	0.000159189
0.419648	0.0213281	9.22236e-05	0.419648	0.0214365	9.87904e-05	0.419648	0.0216214	0.000126786	0.419648	0.0229073	0.000147185	0.419648	0.0224669	0.000124254	0.419648	0.022521	0.000129341	0.419648	0.0217007	0.000133823		0.419648	0.000108431	0.000135147	0.419648	0.000293314	0.00015678	0.419648	0.00157916	0.000173691	0.419648	0.00113885	0.000154739	0.419648	0.00119294	0.000158853	0.419648	0.000372636	0.000162523
0.420904	0.0216698	9.23204e-05	0.420904	0.0214333	9.47477e-05	0.420904	0.021409	0.000125307	0.420904	0.0228545	0.000147257	0.420904	0.0223792	0.000122341	0.420904	0.0223512	0.000126033	0.420904	0.0222111	0.000130034		0.420904	-2.36493	4 1.32288255E-04	0.420904	-2.6084	4 1.55643757E-04	0.420904	0.00118468	0.000173804	0.420904	0.000709359	0.000153265	0.420904	0.000681436	0.000156229	0.420904	0.000541286	0.000159474
0.42216	0.0215104	9.39939e-05	0.42216	0.0213867	9.8216e-05	0.42216	0.0217288	0.000131086	0.42216	0.0231275	0.000151697	0.42216	0.0223306	0.000127017	0.42216	0.0224008	0.000130429	0.42216	0.0218137	0.00013433		0.42216	-1.23726	4 1.35945717E-04	0.42216	0.000218368	0.000161302	0.42216	0.00161703	0.000178457	0.42216	0.000820119	0.000158013	0.42216	0.000890383	0.000160769	0.42216	0.000303232	0.000163949
0.423416	0.0215172	9.37886e-05	0.423416	0.0213419	9.77855e-05	0.423416	0.0217506	0.000128997	0.423416	0.023234	0.000151973	0.423416	0.0223631	0.000124481	0.423416	0.0225906	0.000131427	0.423416	0.0220436	0.000135435		0.423416	-1.75231	4 1.35492790E-04	0.423416	0.000233408	0.000159489	0.423416	0.00171681	0.000178583	0.423416	0.000845901	0.000155858	0.423416	0.00107347	0.00016146	0.423416	0.000526406	0.000164739
0.424672	0.0214226	9.64465e-05	0.424672	0.0213384	0.000100227	0.424672	0.0216172	0.000131171	0.424672	0.0232364	0.000153613	0.424672	0.022276	0.0001306	0.424672	0.0225879	0.000134357	0.424672	0.0220063	0.000139424		0.424672	-8.42056	5 1.39095031E-04	0.424672	0.000194614	0.000162812	0.424672	0.00181386	0.000181381	0.424672	0.000853458	0.000162352	0.424672	0.00116529	0.000165389	0.424672	0.000583754	0.000169532
0.425928	0.0213743	9.87644e-05	0.425928	0.0211833	0.000103008	0.425928	0.0215587	0.00013152	0.425928	0.0233858	0.000161103	0.425928	0.0224111	0.000133738	0.425928	0.0224416	0.000137233	0.425928	0.0220047	0.000142259		0.425928	-1.90919	4 1.42706274E-04	0.425928	0.00018444	0.000164475	0.425928	0.00201154	0.000188967	0.425928	0.00103687	0.000166253	0.425928	0.00106732	0.000169078	0.425928	0.000630398	0.000173182
0.427184	0.0213424	9.59463e-05	0.427184	0.0215498	9.83707e-05	0.427184	0.0214195	0.000128719	0.427184	0.0231786	0.000154718	0.427184	0.0223033	0.000127444	0.427184	0.0223908	0.000133175	0.427184	0.0217073	0.000133283		0.427184	0.000207458	0.000137414	0.427184	7.71142e-05	0.000160544	0.427184	0.00183624	0.000182053	0.427184	0.000960931	0.000159524	0.427184	0.00104842	0.000164138	0.427184	0.00036495	0.000164226
0.42844	0.0215657	0.000100995	0.42844	0.0213739	0.000105223	0.42844	0.0215827	0.000134162	0.42844	0.0233147	0.000164386	0.42844	0.0224302	0.000133739	0.42844	0.0224921	0.000139257	0.42844	0.0220174	0.00014367		0.42844	-1.91789	4 1.45848420E-04	0.42844	1.6962e-05	0.000167927	0.42844	0.00174901	0.000192932	0.42844	0.000864479	0.000167589	0.42844	0.000926361	0.000172025	0.42844	0.000451713	0.000175616
0.429696	0.0215284	9.93857e-05	0.429696	0.0213879	0.000103559	0.429696	0.0214064	0.000131561	0.429696	0.0230387	0.000158691	0.429696	0.0224435	0.000134262	0.429696	0.0222835	0.000138894	0.429696	0.0220653	0.000141894		0.429696	-1.40528	4 1.43533654E-04	0.429696	-1.2202	4 1.64881038E-04	0.429696	0.0015103	0.000187244	0.429696	0.000915089	0.000167045	0.429696	0.000755056	0.000170789	0.429696	0.000536877	0.000173238
0.430952	0.0214473	0.000102136	0.430952	0.0212556	0.000106351	0.430952	0.0215903	0.000138898	0.430952	0.0234523	0.000164531	0.430952	0.0223248	0.000135442	0.430952	0.0229666	0.000143468	0.430952	0.0218489	0.000146514		0.430952	-1.91615	4 1.47453215E-04	0.430952	0.000143039	0.000172408	0.430952	0.00200509	0.000193655	0.430952	0.000877562	0.000169636	0.430952	0.00151933	0.00017611	0.430952	0.000401602	0.0001786
0.432207	0.0216091	0.000103476	0.432207	0.0213595	0.000108385	0.432207	0.0214836	0.000141048	0.432207	0.0233418	0.000169245	0.432207	0.0220298	0.00013807	0.432207	0.0222157	0.000144868	0.432207	0.022203	0.000150483		0.432207	-2.49516	4 1.49848735E-04	0.432207	-1.25495	4 1.74934355E-04	0.432207	0.00173272	0.000198371	0.432207	0.000420712	0.000172542	0.432207	0.000606618	0.000178028	0.432207	0.000593982	0.000182626
0.433463	0.021448	0.000101988	0.433463	0.0212286	0.000105612	0.433463	0.0217453	0.000140171	0.433463	0.0232182	0.000164526	0.433463	0.0223349	0.000136283	0.433463	0.0225299	0.00014263	0.433463	0.0220275	0.000144969		0.433463	-2.19418	4 1.46817416E-04	0.433463	0.000297275	0.000173348	0.433463	0.00177023	0.000193572	0.433463	0.000886921	0.000170219	0.433463	0.00108187	0.000175342	0.433463	0.000579472	0.00017725
0.434719	0.0215766	0.000106837	0.434719	0.021303	0.000111001	0.434719	0.0214636	0.000145996	0.434719	0.0236467	0.000175312	0.434719	0.0222799	0.000143164	0.434719	0.0226849	0.000150144	0.434719	0.021625	0.000154909		0.434719	-2.73551	4 1.54062919E-04	0.434719	-1.13009	4 1.80911703E-04	0.434719	0.00207016	0.000205301	0.434719	0.000703277	0.000178633	0.434719	0.00110833	0.000184275	0.434719	4.84398e-05	0.000188178
0.435974	0.0215036	0.000106879	0.435974	0.0212652	0.000108223	0.435974	0.0213793	0.000140633	0.435974	0.0235156	0.00016792	0.435974	0.0222226	0.000140392	0.435974	0.0222903	0.000146638	0.435974	0.0218019	0.000150787		0.435974	-2.38365	4 1.52103534E-04	0.435974	-1.24327	4 1.76637866E-04	0.435974	0.00201199	0.000199048	0.435974	0.000718968	0.000176446	0.435974	0.000786688	0.000181455	0.435974	0.000298274	0.000184824
0.437229	0.0216296	0.000109868	0.437229	0.021373	0.000115516	0.437229	0.0218122	0.000149935	0.437229	0.0230344	0.000176559	0.437229	0.0221767	0.00014545	0.437229	0.0222191	0.00015116	0.437229	0.02196	0.00015629		0.437229	-2.56601	4 1.59420218E-04	0.437229	0.000182648	0.00018588	0.437229	0.00140479	0.000207952	0.437229	0.000547091	0.000182282	0.437229	0.00058949	0.00018687	0.437229	0.000330384	0.000191044
0.438485	0.0215201	0.000109136	0.438485	0.0214317	0.000113734	0.438485	0.0215685	0.000147409	0.438485	0.0234394	0.000172478	0.438485	0.0219582	0.000144985	0.438485	0.0226779	0.000155538	0.438485	0.0220708	0.000156847		0.438485	-8.8382	5 1.57626893E-04	0.438485	4.84703e-05	0.000183412	0.438485	0.00191933	0.000204106	0.438485	0.000438168	0.00018147	0.438485	0.00115782	0.000190008	0.438485	0.000550731	0.00019108
0.43974	0.0214669	0.00011264	0.43974	0.0212985	0.00011445	0.43974	0.0214734	0.000151651	0.43974	0.0233411	0.000177747	0.43974	0.0223266	0.000149569	0.43974	0.0224771	0.000156672	0.43974	0.0219364	0.000158837		0.43974	-1.68399	4 1.60581328E-04	0.43974	6.51166e-06	0.000188907	0.43974	0.00187424	0.000210432	0.43974	0.000859687	0.00018724	0.43974	0.00101027	0.000192961	0.43974	0.000469556	0.000194722
0.440995	0.0215531	0.00011544	0.440995	0.0215566	0.000119211	0.440995	0.0216319	0.000156408	0.440995	0.0234972	0.000187748	0.440995	0.0223717	0.000153673	0.440995	0.02274	0.000160724	0.440995	0.0221066	0.000169094		0.440995	3.52786e-06	0.000165945	0.440995	7.8755e-05	0.000194396	0.440995	0.00194409	0.0002204	0.440995	0.000818577	0.000192203	0.440995	0.00118684	0.000197886	0.440995	0.000553489	0.000204742
0.44225	0.0217173	0.00011007	0.44225	0.0214291	0.000112931	0.44225	0.0217902	0.000150723	0.44225	0.0232899	0.000175055	0.44225	0.0223978	0.000147663	0.44225	0.0225645	0.000154724	0.44225	0.021986	0.000155298		0.44225	-2.88193	4 1.57698853E-04	0.44225	7.29634e-05	0.000186635	0.44225	0.00157261	0.000206784	0.44225	0.000680479	0.000184173	0.44225	0.000847261	0.000189882	0.44225	0.000268689	0.000190349
0.443505	0.0214691	0.00011716	0.443505	0.0213198	0.000121616	0.443505	0.0214689	0.000159639	0.443505	0.023485	0.000189389	0.443505	0.0222639	0.000155642	0.443505	0.0227291	0.000165418	0.443505	0.021998	0.000169418		0.443505	-1.49365	4 1.68869345E-04	0.443505	-2.12176	7 1.98017646E-04	0.443505	0.00201589	0.000222698	0.443505	0.000794775	0.00019481	0.443505	0.00125991	0.000202705	0.443505	0.000528894	0.000205982
0.44476	0.0213788	0.000116095	0.44476	0.0214538	0.000122355	0.44476	0.0216992	0.000159711	0.44476	0.0231285	0.000185893	0.44476	0.022289	0.000154971	0.44476	0.0224689	0.000162571	0.44476	0.0220435	0.000168665		0.44476	7.49429e-05	0.000168668	0.44476	0.000320377	0.000197448	0.44476	0.00174971	0.000219167	0.44476	0.000910123	0.000193634	0.44476	0.00109006	0.000199768	0.44476	0.000664617	0.000204758
0.446015	0.0215673	0.00011865	0.446015	0.0213449	0.000122165	0.446015	0.0216607	0.000161566	0.446015	0.0231611	0.000189294	0.446015	0.0225728	0.000162196	0.446015	0.0224473	0.000160791	0.446015	0.0222129	0.000169545		0.446015	-2.22436	4 1.70300270E-04	0.446015	9.33664e-05	0.000200453	0.446015	0.00159378	0.000223405	0.446015	0.00100549	0.000200961	0.446015	0.000879998	0.000199828	0.446015	0.000645533	0.000206938
0.44727	0.0216895	0.00012611	0.44727	0.0212296	0.000129312	0.44727	0.0220259	0.000169226	0.44727	0.0234893	0.000200494	0.44727	0.022359	0.000166094	0.44727	0.0225849	0.000172115	0.44727	0.0220254	0.000176349		0.44727	-4.59945	4 1.80625033E-04	0.44727	0.000336372	0.000211048	0.44727	0.00179975	0.000236858	0.44727	0.000669477	0.000208545	0.44727	0.000895372	0.000213372	0.44727	0.000335814	0.000216801
0.448525	0.021397	0.000121308	0.448525	0.0214844	0.000125837	0.448525	0.0215465	0.000164054	0.448525	0.0234543	0.000193475	0.448525	0.0223037	0.000160078	0.448525	0.0224582	0.00016639	0.448525	0.0220123	0.000170923		0.448525	8.7378e-05	0.000174787	0.448525	0.000149488	0.000204033	0.448525	0.00205732	0.00022836	0.448525	0.00090671	0.00020085	0.448525	0.00106122	0.000205916	0.448525	0.000615307	0.000209595
0.449779	0.0215784	0.00012711	0.449779	0.0212599	0.00012913	0.449779	0.0215636	0.000172781	0.449779	0.0236647	0.000207968	0.449779	0.022083	0.000167281	0.449779	0.0224934	0.000174033	0.449779	0.0219614	0.000183499		0.449779	-3.18573	4 1.81194665E-04	0.449779	-1.48695	5 2.14499892E-04	0.449779	0.00208623	0.000243737	0.449779	0.000504522	0.000210095	0.449779	0.000914941	0.00021551	0.449779	0.000382921	0.000223224
0.451034	0.0214825	0.000128831	0.451034	0.0216485	0.000132419	0.451034	0.0220605	0.000170666	0.451034	0.0234079	0.000206489	0.451034	0.0222837	0.000165717	0.451034	0.0225466	0.000176752	0.451034	0.0221783	0.000179631		0.451034	0.000165981	0.000184749	0.451034	0.000577917	0.000213833	0.451034	0.00192531	0.000243383	0.451034	0.000801139	0.000209904	0.451034	0.00106405	0.00021872	0.451034	0.000695767	0.000221053
0.452288	0.0215304	0.000129901	0.452288	0.0215835	0.000134072	0.452288	0.0212915	0.000174624	0.452288	0.0232811	0.000208509	0.452288	0.0223069	0.000173808	0.452288	0.0226516	0.000183437	0.452288	0.0217413	0.000187505		0.452288	5.31902e-05	0.00018668	0.452288	-2.38842	4 2.17641659E-04	0.452288	0.00175072	0.000245663	0.452288	0.000776592	0.000216987	0.452288	0.00112127	0.000224774	0.452288	0.000210921	0.000228106
0.453543	0.0218215	0.000136593	0.453543	0.0215501	0.000137943	0.453543	0.0217565	0.000185352	0.453543	0.0235486	0.000215174	0.453543	0.0222732	0.000181286	0.453543	0.022676	0.00018181	0.453543	0.0218675	0.000194202		0.453543	-2.71481	4 1.94128343E-04	0.453543	-6.50117	5 2.30245309E-04	0.453543	0.00172709	0.000254867	0.453543	0.00045163	0.000226985	0.453543	0.000854437	0.000227404	0.453543	4.59912e-05	0.000237428
0.454797	0.0218033	0.00013271	0.454797	0.0214099	0.000134668	0.454797	0.0216527	0.000177233	0.454797	0.023533	0.000219232	0.454797	0.0224987	0.00017672	0.454797	0.0224509	0.000183918	0.454797	0.0223223	0.000187975		0.454797	-3.93435	4 1.89069838E-04	0.454797	-1.50661	4 2.21412276E-04	0.454797	0.00172966	0.00025627	0.454797	0.000695307	0.000221002	0.454797	0.000647546	0.000226799	0.454797	0.000518985	0.000230101
0.456051	0.0214756	0.000140217	0.456051	0.0214452	0.000140703	0.456051	0.021785	0.000190701	0.456051	0.0237164	0.000219345	0.456051	0.0224417	0.000183319	0.456051	0.022778	0.000193783	0.456051	0.0222991	0.000196487		0.456051	-3.03917	5 1.98640305E-04	0.456051	0.000309457	0.000236702	0.456051	0.00224087	0.000260332	0.456051	0.000966133	0.000230796	0.456051	0.00130246	0.000239192	0.456051	0.000823559	0.000241387
0.457306	0.0216192	0.000140417	0.457306	0.0216807	0.000144165	0.457306	0.0216413	0.000181199	0.457306	0.0238266	0.000218897	0.457306	0.0223875	0.000182602	0.457306	0.0226404	0.000194784	0.457306	0.022052	0.000194531		0.457306	6.14479e-05	0.000201247	0.457306	2.20732e-05	0.000229238	0.457306	0.00220736	0.000260063	0.457306	0.000768278	0.000230349	0.457306	0.00102119	0.00024012	0.457306	0.000432805	0.000239915
0.45856	0.0218036	0.00014348	0.45856	0.0214478	0.000148113	0.45856	0.0215944	0.000192059	0.45856	0.0234549	0.000231557	0.45856	0.0223131	0.000186206	0.45856	0.0228711	0.000198313	0.45856	0.0220079	0.000204969		0.45856	-3.55874	4 2.06213430E-04	0.45856	-2.09236	4 2.39735570E-04	0.45856	0.00165122	0.000272407	0.45856	0.000509448	0.000235073	0.45856	0.00106745	0.000244775	0.45856	0.000204222	0.000250198
0.459814	0.0215929	0.000148903	0.459814	0.0215338	0.000153213	0.459814	0.0218628	0.000196677	0.459814	0.02341	0.000238521	0.459814	0.02271	0.000194229	0.459814	0.0227753	0.000206872	0.459814	0.021892	0.000213574		0.459814	-5.91505	5 2.13649677E-04	0.459814	0.000269881	0.000246686	0.459814	0.0018171	0.000281184	0.459814	0.00111707	0.000244739	0.459814	0.00118238	0.000254889	0.459814	0.000299019	0.000260357
0.461068	0.0216043	0.000146805	0.461068	0.0214577	0.000153693	0.461068	0.0217354	0.000202147	0.461068	0.0236367	0.000242533	0.461068	0.0223986	0.000193643	0.461068	0.0225119	0.000204412	0.461068	0.0220382	0.000213473		0.461068	-1.46597	4 2.12539636E-04	0.461068	0.000131133	0.00024983	0.461068	0.00203242	0.000283503	0.461068	0.000794299	0.000243001	0.461068	0.000907565	0.000251666	0.461068	0.000433902	0.00025908
0.462322	0.0218669	0.000151535	0.462322	0.0216161	0.000159764	0.462322	0.0216092	0.000205313	0.462322	0.0238012	0.000246853	0.462322	0.0226206	0.000204348	0.462322	0.0226605	0.000209724	0.462322	0.0217335	0.0002104		0.462322	-2.50793	4 2.20197972E-04	0.462322	-2.57644	4 2.55178862E-04	0.462322	0.00193433	0.000289653	0.462322	0.000753744	0.000254403	0.462322	0.000793661	0.000258741	0.462322	-1.33326	4 2.59289146E-04
0.463576	0.021445	0.000154287	0.463576	0.0217837	0.000163161	0.463576	0.0223229	0.00020934	0.463576	0.0237295	0.000250521	0.463576	0.0227797	0.000212108	0.463576	0.0226021	0.000214751	0.463576	0.0222359	0.000215865		0.463576	0.000338683	0.000224557	0.463576	0.000877919	0.000260053	0.463576	0.00228447	0.00029422	0.463576	0.00133468	0.000262287	0.463576	0.0011571	0.000264428	0.463576	0.000790929	0.000265334
0.464829	0.0215306	0.000155604	0.464829	0.0212086	0.000163944	0.464829	0.0220279	0.000212669	0.464829	0.0237412	0.000254215	0.464829	0.0225613	0.000210905	0.464829	0.0229164	0.00021835	0.464829	0.022085	0.000219338		0.464829	-3.2195	4 2.26031485E-04	0.464829	0.000497359	0.000263516	0.464829	0.00221068	0.000298056	0.464829	0.00103078	0.000262094	0.464829	0.00138581	0.000268122	0.464829	0.000554453	0.000268927
0.466083	0.0215942	0.000165968	0.466083	0.0215739	0.000166988	0.466083	0.0217006	0.000225769	0.466083	0.0230536	0.000263457	0.466083	0.0222232	0.000211707	0.466083	0.0228763	0.000231775	0.466083	0.0226111	0.000242377		0.466083	-2.03014	5 2.35436454E-04	0.466083	0.000106441	0.000280209	0.466083	0.00145941	0.000311376	0.466083	0.000629017	0.000269008	0.466083	0.00128213	0.00028507	0.466083	0.00101693	0.000293755
0.467337	0.0220038	0.00016641	0.467337	0.0215771	0.000177798	0.467337	0.0219634	0.000223453	0.467337	0.023662	0.000265577	0.467337	0.022734	0.000222204	0.467337	0.0227671	0.000228636	0.467337	0.022392	0.000236452		0.467337	-4.26685	4 2.43524862E-04	0.467337	-4.03798	5 2.78610170E-04	0.467337	0.00165823	0.000313406	0.467337	0.000730238	0.000277609	0.467337	0.000763273	0.000282784	0.467337	0.000388237	0.00028914
0.46859	0.0217605	0.000171836	0.46859	0.0215874	0.000173874	0.46859	0.0216998	0.000223896	0.46859	0.0233623	0.000272957	0.46859	0.0223477	0.000225571	0.46859	0.0225052	0.000242455	0.46859	0.0217385	0.000247868		0.46859	-1.73048	4 2.44457621E-04	0.46859	-6.06316	5 2.82235379E-04	0.46859	0.00160186	0.000322541	0.46859	0.000587237	0.000283566	0.46859	0.000744694	0.000297173	0.46859	-2.19308	5 3.01606006E-04
0.469844	0.0220151	0.000181987	0.469844	0.0211255	0.00017957	0.469844	0.0216051	0.000242832	0.469844	0.0232936	0.000288226	0.469844	0.0224056	0.000240374	0.469844	0.0224223	0.000252514	0.469844	0.0223547	0.000257574		0.469844	-8.89552	4 2.55664701E-04	0.469844	-4.0994	4 3.03457677E-04	0.469844	0.00127855	0.000340871	0.469844	0.000390554	0.000301494	0.469844	0.000407253	0.000311259	0.469844	0.000339633	0.000315378
0.471097	0.0217556	0.000179778	0.471097	0.0216214	0.000186863	0.471097	0.0218922	0.000243858	0.471097	0.0235892	0.000283855	0.471097	0.0224897	0.000245692	0.471097	0.0230237	0.000255432	0.471097	0.0224162	0.000255372		0.471097	-1.34245	4 2.59302606E-04	0.471097	0.000136599	0.000302964	0.471097	0.00183353	0.000335997	0.471097	0.000734081	0.000304441	0.471097	0.00126807	0.000312355	0.471097	0.000660553	0.000312306
0.47235	0.0215568	0.00018379	0.47235	0.0212001	0.000192075	0.47235	0.0217736	0.000254262	0.47235	0.0235871	0.000306436	0.47235	0.0224212	0.000246552	0.47235	0.023007	0.000265671	0.47235	0.022421	0.000274052		0.47235	-3.56761	4 2.65840977E-04	0.47235	0.000216799	0.000313732	0.47235	0.00203024	0.000357326	0.47235	0.000864363	0.000307517	0.47235	0.00145017	0.000323048	0.47235	0.000864115	0.000329975
0.473604	0.0219312	0.000193765	0.473604	0.0215366	0.000203726	0.473604	0.0219267	0.000269663	0.473604	0.0231666	0.00032017	0.473604	0.0225845	0.000264255	0.473604	0.0226659	0.000282038	0.473604	0.0224934	0.000276842		0.473604	-3.94625	4 2.81156389E-04	0.473604	-4.49843	6 3.32058370E-04	0.473604	0.0012354	0.000374238	0.473604	0.000653368	0.000327682	0.473604	0.000734737	0.000342184	0.473604	0.000562257	0.000337915
0.474857	0.0218555	0.000203097	0.474857	0.0216129	0.000211857	0.474857	0.0221366	0.000283637	0.474857	0.0236343	0.000322306	0.474857	0.0226374	0.000268712	0.474857	0.0235731	0.000283472	0.474857	0.0222413	0.000293875		0.474857	-2.42627	4 2.93482608E-04	0.474857	0.000281075	0.000348853	0.474857	0.00177874	0.000380959	0.474857	0.000781849	0.00033683	0.474857	0.00171759	0.000348719	0.474857	0.000385792	0.000357227
0.47611	0.0216804	0.000207515	0.47611	0.0216351	0.00021375	0.47611	0.0220803	0.000283836	0.47611	0.0235183	0.000342549	0.47611	0.0225746	0.000278997	0.47611	0.0223645	0.000286712	0.47611	0.0221474	0.00030759		0.47611	-4.52743	5 2.97912330E-04	0.47611	0.000399951	0.000351604	0.47611	0.00183793	0.000400502	0.47611	0.000894183	0.00034771	0.47611	0.000684133	0.00035393	0.47611	0.000466985	0.000371044
0.477363	0.0218104	0.000213224	0.477363	0.021638	0.000225935	0.477363	0.0216863	0.000299818	0.477363	0.0226712	0.000353942	0.477363	0.0234266	0.000293316	0.477363	0.0233265	0.00031161	0.477363	0.0224059	0.000315829		0.477363	-1.7249	4 3.10662347E-04	0.477363	-1.24122	4 3.67906839E-04	0.477363	0.000860753	0.000413207	0.477363	0.00161618	0.000362628	0.477363	0.00151609	0.000377578	0.477363	0.00059543	0.000381068
0.478616	0.0221794	0.000236121	0.478616	0.0216674	0.000245951	0.478616	0.022142	0.000316296	0.478616	0.0238583	0.000377668	0.478616	0.0223641	0.000299544	0.478616	0.0233441	0.000322039	0.478616	0.0220123	0.00032932		0.478616	-5.11971	4 3.40947086E-04	0.478616	-3.73642	5 3.94710303E-04	0.478616	0.00167896	0.000445406	0.478616	0.000184667	0.000381418	0.478616	0.00116469	0.000399327	0.478616	-1.67125	4 4.05221596E-04
0.479869	0.0223697	0.000237737	0.479869	0.0217806	0.000247709	0.479869	0.0222975	0.000323042	0.479869	0.0239586	0.000397326	0.479869	0.0233556	0.000313945	0.479869	0.0229393	0.000335842	0.479869	0.0221487	0.000330707		0.479869	-5.89114	4 3.43334723E-04	0.479869	-7.22025	5 4.01092292E-04	0.479869	0.00158887	0.000463019	0.479869	0.00098585	0.000393802	0.479869	0.000569598	0.000411472	0.479869	-2.2104	4 4.07291484E-04
0.481121	0.0218329	0.000251415	0.481121	0.0219789	0.000264615	0.481121	0.0218648	0.000330183	0.481121	0.0241571	0.000392053	0.481121	0.0230504	0.000331097	0.481121	0.0224232	0.000350498	0.481121	0.0224123	0.000359945		0.481121	0.000145985	0.000365007	0.481121	3.19116e-05	0.000415006	0.481121	0.00232419	0.000465741	0.481121	0.00121753	0.000415734	0.481121	0.000590297	0.000431345	0.481121	0.000579369	0.000439056
0.482374	0.0218329	0.000252413	0.482374	0.0214839	0.000257201	0.482374	0.021992	0.000332549	0.482374	0.023722	0.000414976	0.482374	0.0218348	0.000315615	0.482374	0.0226344	0.00034447	0.482374	0.0224726	0.00036156		0.482374	-3.48957	4 3.60367385E-04	0.482374	0.000159138	0.000417494	0.482374	0.00188917	0.000485713	0.482374	1.96057e-06	0.000404135	0.482374	0.000801546	0.00042705	0.482374	0.000639726	0.000440951
0.483627	0.0219797	0.000285433	0.483627	0.0214443	0.000291458	0.483627	0.0226216	0.000385148	0.483627	0.0239073	0.000446773	0.483627	0.0226292	0.000348406	0.483627	0.022956	0.000392313	0.483627	0.0220438	0.000402299		0.483627	-5.3544	4 4.07945779E-04	0.483627	0.000641894	0.000479386	0.483627	0.00192758	0.000530168	0.483627	0.000649441	0.000450399	0.483627	0.000976238	0.000485161	0.483627	6.40889e-05	0.000493271
0.484879	0.022059	0.000291964	0.484879	0.0218424	0.000316382	0.484879	0.0218716	0.000388942	0.484879	0.024415	0.000496669	0.484879	0.0231399	0.000377643	0.484879	0.0227135	0.000408099	0.484879	0.0222818	0.000406686		0.484879	-2.16603	4 4.30512008E-04	0.484879	-1.87418	4 4.86331862E-04	0.484879	0.00235597	0.000576127	0.484879	0.00108088	0.000477344	0.484879	0.000654477	0.000501785	0.484879	0.000222735	0.000500636
0.486132	0.0217603	0.0002926	0.486132	0.0227213	0.000294569	0.486132	0.0217009	0.000418164	0.486132	0.0235218	0.000526292	0.486132	0.0232036	0.000427952	0.486132	0.023234	0.000439133	0.486132	0.0232378	0.000444759		0.486132	0.000961045	0.000415193	0.486132	-5.93506	5 5.10368213E-04	0.486132	0.00176152	0.000602161	0.486132	0.00144333	0.000518418	0.486132	0.00147379	0.000527686	0.486132	0.00147754	0.000532377
0.487384	0.0217326	0.000315545	0.487384	0.0219195	0.00034233	0.487384	0.0217103	0.000403601	0.487384	0.0235941	0.000509204	0.487384	0.0228414	0.000435292	0.487384	0.0229772	0.000447687	0.487384	0.0220909	0.000477081		0.487384	0.000186884	0.000465573	0.487384	-2.23666	5 5.12310750E-04	0.487384	0.00186143	0.000599047	0.487384	0.00110874	0.000537632	0.487384	0.00124452	0.000547716	0.487384	0.000358205	0.000571992
0.488636	0.0222875	0.000355454	0.488636	0.0219334	0.000372714	0.488636	0.0222541	0.000490047	0.488636	0.0232755	0.00056416	0.488636	0.0222351	0.000455501	0.488636	0.0238382	0.000473014	0.488636	0.0236051	0.000530211		0.488636	-3.5402	4 5.15036993E-04	0.488636	-3.33982	5 6.05386857E-04	0.488636	0.000988032	0.000666801	0.488636	-5.23773	5 5.77778741E-04	0.488636	0.00155078	0.000591684	0.488636	0.0013177	0.000638334
0.489888	0.0214164	0.000377892	0.489888	0.0220048	0.000404173	0.489888	0.0214365	0.000562216	0.489888	0.0242757	0.000646167	0.489888	0.0223939	0.000530719	0.489888	0.0235192	0.000538639	0.489888	0.0222346	0.000519907		0.489888	0.000588453	0.000553316	0.489888	2.01407e-05	0.000677414	0.489888	0.00285939	0.000748555	0.489888	0.000977508	0.00065151	0.489888	0.00210286	0.000657978	0.489888	0.000818284	0.000642733
0.49114	0.021632	0.00041266	0.49114	0.0218759	0.000463283	0.49114	0.0219165	0.000568487	0.49114	0.0235259	0.000681818	0.49114	0.0215236	0.000550067	0.49114	0.0232566	0.000570105	0.49114	0.0229024	0.000537783		0.49114	0.000243891	0.000620419	0.49114	0.00028454	0.000702471	0.49114	0.00189388	0.000796972	0.49114	-1.08404	4 6.87649172E-04	0.49114	0.00162454	0.000703781	0.49114	0.00127038	0.000677863
0.492393	0.0219036	0.000446492	0.492393	0.0226132	0.000477628	0.492393	0.0228642	0.000645661	0.492393	0.0229803	0.00073182	0.492393	0.0226947	0.000577799	0.492393	0.0208419	0.000570899	0.492393	0.0229898	0.000666302		0.492393	0.000709683	0.000653822	0.492393	0.000960691	0.000785005	0.492393	0.00107671	0.000857272	0.492393	0.00079118	0.00073021	0.492393	-1.06161	3 7.24762351E-04	0.492393	0.00108626	0.000802068
0.493644	0.0221676	0.000458182	0.493644	0.0220479	0.000509219	0.493644	0.0216804	0.000663809	0.493644	0.0248938	0.000824178	0.493644	0.0239079	0.000729935	0.493644	0.0236678	0.000739435	0.493644	0.0218751	0.000673182		0.493644	-1.19749	4 6.85007676E-04	0.493644	-4.87204	4 8.06581538E-04	0.493644	0.00272619	0.000942975	0.493644	0.00174022	0.000861822	0.493644	0.0015002	0.000869882	0.493644	-2.92583	4 8.14312569E-04
0.494896	0.0217191	0.00050151	0.494896	0.0218718	0.000545969	0.494896	0.0226848	0.000693879	0.494896	0.02462	0.00083164	0.494896	0.0224305	0.000715422	0.494896	0.0230947	0.000660647	0.494896	0.0221238	0.000712059		0.494896	0.000152685	0.000741346	0.494896	0.000965707	0.000856143	0.494896	0.00290085	0.000971152	0.494896	0.000711422	0.000873694	0.494896	0.0013756	0.000829437	0.494896	0.000404637	0.000870942
0.496148	0.0221018	0.000554421	0.496148	0.0225823	0.000545398	0.496148	0.0232673	0.000816082	0.496148	0.0237558	0.000924775	0.496148	0.0221337	0.000777582	0.496148	0.0233839	0.000821543	0.496148	0.0222332	0.000779512		0.496148	0.000480476	0.000777716	0.496148	0.00116549	0.000986596	0.496148	0.00165402	0.00107824	0.496148	3.18922e-05	0.000954996	0.496148	0.00128211	0.000991119	0.496148	0.000131334	0.000956568
0.4974	0.0222462	0.000567322	0.4974	0.0230391	0.00063558	0.4974	0.0220413	0.000781682	0.4974	0.0243594	0.00100505	0.4974	0.023842	0.000817019	0.4974	0.0223993	0.000795658	0.4974	0.0228802	0.000836265		0.4974	0.000792884	0.000851948	0.4974	-2.04842	4 9.65857459E-04	0.4974	0.00211321	0.00115412	0.4974	0.00159582	0.000994673	0.4974	0.000153183	0.000977203	0.4974	0.000634081	0.00101054
0.498652	0.0218367	0.000685441	0.498652	0.0216855	0.00073697	0.498652	0.0204427	0.000796726	0.498652	0.0241861	0.00118665	0.498652	0.0236907	0.000911299	0.498652	0.022713	0.000956566	0.498652	0.022427	0.000844582		0.498652	-1.51162	4 1.00645649E-03	0.498652	-1.39396	3 1.05100023E-03	0.498652	0.00234946	0.00137039	0.498652	0.00185403	0.0011403	0.498652	0.000876308	0.0011768	0.498652	0.000590369	0.00108773
0.499903	0.0235293	0.000780205	0.499903	0.0214964	0.000751315	0.499903	0.0240978	0.000857045	0.499903	0.0257736	0.00106858	0.499903	0.024914	0.000978191	0.499903	0.0242146	0.00100293	0.499903	0.0220145	0.0010334		0.499903	-2.03286	3 1.08314136E-03	0.499903	0.000568551	0.00115899	0.499903	0.00224433	0.0013231	0.499903	0.00138478	0.00125123	0.499903	0.00068539	0.00127067	0.499903	-1.51477	3 1.29484691E-03
0.501155	0.0224788	0.000790065	0.501155	0.0216212	0.000850041	0.501155	0.0212771	0.00104885	0.501155	0.0234143	0.00108723	0.501155	0.0236534	0.00103521	0.501155	0.0247816	0.00117652	0.501155	0.0235235	0.00111942		0.501155	-8.57569	4 1.16050577E-03	0.501155	-1.20171	3 1.31311948E-03	0.501155	0.000935546	0.00134398	0.501155	0.0011746	0.00130226	0.501155	0.00230279	0.00141718	0.501155	0.00104473	0.00137015
0.502406	0.0220855	0.000945748	0.502406	0.0214851	0.000908629	0.502406	0.0232091	0.00138994	0.502406	0.0245219	0.00164776	0.502406	0.0223484	0.00112757	0.502406	0.0202693	0.00105654	0.502406	0.0216205	0.00170629		0.502406	-6.00332	4 1.31150541E-03	0.502406	0.00112363	0.00168118	0.502406	0.00243645	0.00189988	0.502406	0.000262938	0.00147168	0.502406	-1.81614	3 1.41799893E-03	0.502406	-4.64957	4 1.95086651E-03
### HEADER:			### HEADER:			### HEADER:			### HEADER:			### HEADER:			### HEADER:			### HEADER:				### HEADER:			### HEADER:			### HEADER:			### HEADER:			### HEADER:			### HEADER:
#			#			#			#			#			#			#				#			#			#			#			#			#
#{			#{			#{			#{			#{			#{			#{				#{			#{			#{			#{			#{			#{
# "analysis	": {},		# "analysis	": {},		# "analysis	": {},		# "analysis	": {},		# "analysis	": {},		# "analysis	": {},		# "analysis	": {},			# "analysis	": {},		# "analysis	": {},		# "analysis	": {},		# "analysis	": {},		# "analysis	": {},		# "analysis	": {},
# "calibrat	ion_params": {		# "calibrat	ion_params": {		# "calibrat	ion_params": {		# "calibrat	ion_params": {		# "calibrat	ion_params": {		# "calibrat	ion_params": {		# "calibrat	ion_params": {			# "calibrat	ion_params": {		# "calibrat	ion_params": {		# "calibrat	ion_params": {		# "calibrat	ion_params": {		# "calibrat	ion_params": {		# "calibrat	ion_params": {
# "Beam	_Center_X": 316.	0,	# "Beam	_Center_X": 316.	0,	# "Beam	_Center_X": 316.	0,	# "Beam	_Center_X": 316.	0,	# "Beam	_Center_X": 316.	0,	# "Beam	_Center_X": 316.	0,	# "Beam	_Center_X": 316.	0,		# "Beam	_Center_X": 316.	0,	# "Beam	_Center_X": 316.	0,	# "Beam	_Center_X": 316.	0,	# "Beam	_Center_X": 316.	0,	# "Beam	_Center_X": 316.	0,	# "Beam	_Center_X": 316.	0,
# "Beam	_Center_Y": 235.	0,	# "Beam	_Center_Y": 235.	0,	# "Beam	_Center_Y": 235.	0,	# "Beam	_Center_Y": 235.	0,	# "Beam	_Center_Y": 235.	0,	# "Beam	_Center_Y": 235.	0,	# "Beam	_Center_Y": 235.	0,		# "Beam	_Center_Y": 235.	0,	# "Beam	_Center_Y": 235.	0,	# "Beam	_Center_Y": 235.	0,	# "Beam	_Center_Y": 235.	0,	# "Beam	_Center_Y": 235.	0,	# "Beam	_Center_Y": 235.	0,
# "Dete	ctor_Pixel_Size"	: 0.172,	# "Dete	ctor_Pixel_Size"	: 0.172,	# "Dete	ctor_Pixel_Size"	: 0.172,	# "Dete	ctor_Pixel_Size"	: 0.172,	# "Dete	ctor_Pixel_Size"	: 0.172,	# "Dete	ctor_Pixel_Size"	: 0.172,	# "Dete	ctor_Pixel_Size"	: 0.172,		# "Dete	ctor_Pixel_Size"	: 0.172,	# "Dete	ctor_Pixel_Size"	: 0.172,	# "Dete	ctor_Pixel_Size"	: 0.172,	# "Dete	ctor_Pixel_Size"	: 0.172,	# "Dete	ctor_Pixel_Size"	: 0.172,	# "Dete	ctor_Pixel_Size"	: 0.172,
# "Radi	al_Average_Metho	d": "RAW",	# "Radi	al_Average_Metho	d": "RAW",	# "Radi	al_Average_Metho	d": "RAW",	# "Radi	al_Average_Metho	d": "RAW",	# "Radi	al_Average_Metho	d": "RAW",	# "Radi	al_Average_Metho	d": "RAW",	# "Radi	al_Average_Metho	d": "RAW",		# "Radi	al_Average_Metho	d": "RAW",	# "Radi	al_Average_Metho	d": "RAW",	# "Radi	al_Average_Metho	d": "RAW",	# "Radi	al_Average_Metho	d": "RAW",	# "Radi	al_Average_Metho	d": "RAW",	# "Radi	al_Average_Metho	d": "RAW",
# "Samp	le-to-detector d	istance (mm)": 632.5,	# "Samp	le-to-detector d	istance (mm)": 632.5,	# "Samp	le-to-detector d	istance (mm)": 632.5,	# "Samp	le-to-detector d	istance (mm)": 632.5,	# "Samp	le-to-detector d	istance (mm)": 632.5,	# "Samp	le-to-detector d	istance (mm)": 632.5,	# "Samp	le-to-detector d	istance (mm)": 632.5,		# "Samp	le-to-detector d	istance (mm)": 632.5,	# "Samp	le-to-detector d	istance (mm)": 632.5,	# "Samp	le-to-detector d	istance (mm)": 632.5,	# "Samp	le-to-detector d	istance (mm)": 632.5,	# "Samp	le-to-detector d	istance (mm)": 632.5,	# "Samp	le-to-detector d	istance (mm)": 632.5,
# "Wave	length (A)": 1.3	4765431953	# "Wave	length (A)": 1.3	4765431953	# "Wave	length (A)": 1.3	4765431953	# "Wave	length (A)": 1.3	4765431953	# "Wave	length (A)": 1.3	4765431953	# "Wave	length (A)": 1.3	4765431953	# "Wave	length (A)": 1.3	4765431953		# "Wave	length (A)": 1.3	4765431953	# "Wave	length (A)": 1.3	4765431953	# "Wave	length (A)": 1.3	4765431953	# "Wave	length (A)": 1.3	4765431953	# "Wave	length (A)": 1.3	4765431953	# "Wave	length (A)": 1.3	4765431953
# },			# },			# },			# },			# },			# },			# },				# },			# },			# },			# },			# },			# },
# "config_f	ile": null,		# "config_f	ile": null,		# "config_f	ile": null,		# "config_f	ile": null,		# "config_f	ile": null,		# "config_f	ile": null,		# "config_f	ile": null,			# "config_f	ile": null,		# "config_f	ile": null,		# "config_f	ile": null,		# "config_f	ile": null,		# "config_f	ile": null,		# "config_f	ile": null,
# "filename	": "A_06559_C6-T	1_NaPO4_2_000_c",	# "filename	": "A_06561_C8-T	1_CTX10_05_000_c",	# "filename	": "A_06557_C4-T	1_CTX10_1_000_c",	# "filename	": "A_06555_A1_C	TX10_3_000_c",	# "filename	": "A_06558_C5-T	1_CTX10_6_000_c",	# "filename	": "A_06560_C7-T	1_CTX10_8_000_c",	# "filename	": "A_06556_C3-T	1_CTX10_124_000_c",		# "filename	": "S_A_06561_C8	-T1_CTX10_05_000_c",	# "filename	": "S_A_06557_C4	-T1_CTX10_1_000_c",	# "filename	": "S_A_06555_A1	_CTX10_3_000_c",	# "filename	": "S_A_06558_C5	-T1_CTX10_6_000_c",	# "filename	": "S_A_06560_C7	-T1_CTX10_8_000_c",	# "filename	": "S_A_06556_C3	-T1_CTX10_124_000_c",
# "history"	: {		# "history"	: {		# "history"	: {		# "history"	: {		# "history"	: {		# "history"	: {		# "history"	: {			# "history"	: {		# "history"	: {		# "history"	: {		# "history"	: {		# "history"	: {		# "history"	: {
# "aver	aged_files": [		# "aver	aged_files": [		# "aver	aged_files": [		# "aver	aged_files": [		# "aver	aged_files": [		# "aver	aged_files": [		# "aver	aged_files": [			# "subt	raction": {		# "subt	raction": {		# "subt	raction": {		# "subt	raction": {		# "subt	raction": {		# "subt	raction": {
# [			# [			# [			# [			# [			# [			# [				# "	initial_file": [		# "	initial_file": [		# "	initial_file": [		# "	initial_file": [		# "	initial_file": [		# "	initial_file": [
#	"06559_C6-T1_	NaPO4_2_000_c.dat"	#	"06561_C8-T1_	CTX10_05_000_c.dat"	#	"06557_C4-T1_	CTX10_1_000_c.dat"	#	"06555_A1_CTX	10_3_000_c.dat"	#	"06558_C5-T1_	CTX10_6_000_c.dat"	#	"06560_C7-T1_	CTX10_8_000_c.dat"	#	"06556_C3-T1_	CTX10_124_000_c.dat"		#	"A_06561_C8-T	1_CTX10_05_000_c",	#	"A_06557_C4-T	1_CTX10_1_000_c",	#	"A_06555_A1_C	TX10_3_000_c",	#	"A_06558_C5-T	1_CTX10_6_000_c",	#	"A_06560_C7-T	1_CTX10_8_000_c",	#	"A_06556_C3-T	1_CTX10_124_000_c",
# ]	,		# ]	,		# ]	,		# ]	,		# ]	,		# ]	,		# ]	,			#	{		#	{		#	{		#	{		#	{		#	{
# [			# [			# [			# [			# [			# [			# [				#	"averaged	_files": [	#	"averaged	_files": [	#	"averaged	_files": [	#	"averaged	_files": [	#	"averaged	_files": [	#	"averaged	_files": [
#	"06559_C6-T1_	NaPO4_2_001_c.dat"	#	"06561_C8-T1_	CTX10_05_001_c.dat"	#	"06557_C4-T1_	CTX10_1_001_c.dat"	#	"06555_A1_CTX	10_3_001_c.dat"	#	"06558_C5-T1_	CTX10_6_001_c.dat"	#	"06560_C7-T1_	CTX10_8_001_c.dat"	#	"06556_C3-T1_	CTX10_124_001_c.dat"		#	[		#	[		#	[		#	[		#	[		#	[
# ]	,		# ]	,		# ]	,		# ]	,		# ]	,		# ]	,		# ]	,			#	"	06561_C8-T1_CTX10_05_000_c.dat"	#	"	06557_C4-T1_CTX10_1_000_c.dat"	#	"	06555_A1_CTX10_3_000_c.dat"	#	"	06558_C5-T1_CTX10_6_000_c.dat"	#	"	06560_C7-T1_CTX10_8_000_c.dat"	#	"	06556_C3-T1_CTX10_124_000_c.dat"
# [			# [			# [			# [			# [			# [			# [				#	],		#	],		#	],		#	],		#	],		#	],
#	"06559_C6-T1_	NaPO4_2_002_c.dat"	#	"06561_C8-T1_	CTX10_05_002_c.dat"	#	"06557_C4-T1_	CTX10_1_002_c.dat"	#	"06555_A1_CTX	10_3_002_c.dat"	#	"06558_C5-T1_	CTX10_6_002_c.dat"	#	"06560_C7-T1_	CTX10_8_002_c.dat"	#	"06556_C3-T1_	CTX10_124_002_c.dat"		#	[		#	[		#	[		#	[		#	[		#	[
# ]	,		# ]	,		# ]	,		# ]	,		# ]	,		# ]	,		# ]	,			#	"	06561_C8-T1_CTX10_05_001_c.dat"	#	"	06557_C4-T1_CTX10_1_001_c.dat"	#	"	06555_A1_CTX10_3_001_c.dat"	#	"	06558_C5-T1_CTX10_6_001_c.dat"	#	"	06560_C7-T1_CTX10_8_001_c.dat"	#	"	06556_C3-T1_CTX10_124_001_c.dat"
# [			# [			# [			# [			# [			# [			# [				#	],		#	],		#	],		#	],		#	],		#	],
#	"06559_C6-T1_	NaPO4_2_003_c.dat"	#	"06561_C8-T1_	CTX10_05_003_c.dat"	#	"06557_C4-T1_	CTX10_1_003_c.dat"	#	"06555_A1_CTX	10_3_003_c.dat"	#	"06558_C5-T1_	CTX10_6_003_c.dat"	#	"06560_C7-T1_	CTX10_8_003_c.dat"	#	"06556_C3-T1_	CTX10_124_003_c.dat"		#	[		#	[		#	[		#	[		#	[		#	[
# ]	,		# ]	,		# ]	,		# ]	,		# ]	,		# ]	,		# ]	,			#	"	06561_C8-T1_CTX10_05_002_c.dat"	#	"	06557_C4-T1_CTX10_1_002_c.dat"	#	"	06555_A1_CTX10_3_002_c.dat"	#	"	06558_C5-T1_CTX10_6_002_c.dat"	#	"	06560_C7-T1_CTX10_8_002_c.dat"	#	"	06556_C3-T1_CTX10_124_002_c.dat"
# [			# [			# [			# [			# [			# [			# [				#	],		#	],		#	],		#	],		#	],		#	],
#	"06559_C6-T1_	NaPO4_2_004_c.dat"	#	"06561_C8-T1_	CTX10_05_004_c.dat"	#	"06557_C4-T1_	CTX10_1_005_c.dat"	#	"06555_A1_CTX	10_3_004_c.dat"	#	"06558_C5-T1_	CTX10_6_004_c.dat"	#	"06560_C7-T1_	CTX10_8_004_c.dat"	#	"06556_C3-T1_	CTX10_124_004_c.dat"		#	[		#	[		#	[		#	[		#	[		#	[
# ]	,		# ]	,		# ]	,		# ]	,		# ]	,		# ]	,		# ]	,			#	"	06561_C8-T1_CTX10_05_003_c.dat"	#	"	06557_C4-T1_CTX10_1_003_c.dat"	#	"	06555_A1_CTX10_3_003_c.dat"	#	"	06558_C5-T1_CTX10_6_003_c.dat"	#	"	06560_C7-T1_CTX10_8_003_c.dat"	#	"	06556_C3-T1_CTX10_124_003_c.dat"
# [			# [			# [			# [			# [			# [			# [				#	],		#	],		#	],		#	],		#	],		#	],
#	"06559_C6-T1_	NaPO4_2_005_c.dat"	#	"06561_C8-T1_	CTX10_05_005_c.dat"	#	"06557_C4-T1_	CTX10_1_006_c.dat"	#	"06555_A1_CTX	10_3_005_c.dat"	#	"06558_C5-T1_	CTX10_6_005_c.dat"	#	"06560_C7-T1_	CTX10_8_005_c.dat"	#	"06556_C3-T1_	CTX10_124_005_c.dat"		#	[		#	[		#	[		#	[		#	[		#	[
# ]	,		# ]	,		# ]	,		# ]	,		# ]	,		# ]	,		# ]	,			#	"	06561_C8-T1_CTX10_05_004_c.dat"	#	"	06557_C4-T1_CTX10_1_005_c.dat"	#	"	06555_A1_CTX10_3_004_c.dat"	#	"	06558_C5-T1_CTX10_6_004_c.dat"	#	"	06560_C7-T1_CTX10_8_004_c.dat"	#	"	06556_C3-T1_CTX10_124_004_c.dat"
# [			# [			# [			# [			# [			# [			# [				#	],		#	],		#	],		#	],		#	],		#	],
#	"06559_C6-T1_	NaPO4_2_006_c.dat"	#	"06561_C8-T1_	CTX10_05_006_c.dat"	#	"06557_C4-T1_	CTX10_1_007_c.dat"	#	"06555_A1_CTX	10_3_007_c.dat"	#	"06558_C5-T1_	CTX10_6_006_c.dat"	#	"06560_C7-T1_	CTX10_8_006_c.dat"	#	"06556_C3-T1_	CTX10_124_006_c.dat"		#	[		#	[		#	[		#	[		#	[		#	[
# ]	,		# ]	,		# ]	,		# ]	,		# ]	,		# ]	,		# ]	,			#	"	06561_C8-T1_CTX10_05_005_c.dat"	#	"	06557_C4-T1_CTX10_1_006_c.dat"	#	"	06555_A1_CTX10_3_005_c.dat"	#	"	06558_C5-T1_CTX10_6_005_c.dat"	#	"	06560_C7-T1_CTX10_8_005_c.dat"	#	"	06556_C3-T1_CTX10_124_005_c.dat"
# [			# [			# [			# [			# [			# [			# [				#	],		#	],		#	],		#	],		#	],		#	],
#	"06559_C6-T1_	NaPO4_2_007_c.dat"	#	"06561_C8-T1_	CTX10_05_007_c.dat"	#	"06557_C4-T1_	CTX10_1_008_c.dat"	#	"06555_A1_CTX	10_3_008_c.dat"	#	"06558_C5-T1_	CTX10_6_007_c.dat"	#	"06560_C7-T1_	CTX10_8_007_c.dat"	#	"06556_C3-T1_	CTX10_124_007_c.dat"		#	[		#	[		#	[		#	[		#	[		#	[
# ]	,		# ]	,		# ]	,		# ]	,		# ]	,		# ]	,		# ]	,			#	"	06561_C8-T1_CTX10_05_006_c.dat"	#	"	06557_C4-T1_CTX10_1_007_c.dat"	#	"	06555_A1_CTX10_3_007_c.dat"	#	"	06558_C5-T1_CTX10_6_006_c.dat"	#	"	06560_C7-T1_CTX10_8_006_c.dat"	#	"	06556_C3-T1_CTX10_124_006_c.dat"
# [			# [			# [			# [			# [			# [			# [				#	],		#	],		#	],		#	],		#	],		#	],
#	"06559_C6-T1_	NaPO4_2_008_c.dat"	#	"06561_C8-T1_	CTX10_05_009_c.dat"	#	"06557_C4-T1_	CTX10_1_009_c.dat"	#	"06555_A1_CTX	10_3_009_c.dat"	#	"06558_C5-T1_	CTX10_6_008_c.dat"	#	"06560_C7-T1_	CTX10_8_009_c.dat"	#	"06556_C3-T1_	CTX10_124_008_c.dat"		#	[		#	[		#	[		#	[		#	[		#	[
# ]	,		# ]	,		# ]	,		# ]	,		# ]	,		# ]	,		# ]	,			#	"	06561_C8-T1_CTX10_05_007_c.dat"	#	"	06557_C4-T1_CTX10_1_008_c.dat"	#	"	06555_A1_CTX10_3_008_c.dat"	#	"	06558_C5-T1_CTX10_6_007_c.dat"	#	"	06560_C7-T1_CTX10_8_007_c.dat"	#	"	06556_C3-T1_CTX10_124_007_c.dat"
# [			# [			# [			# [			# [			# [			# [				#	],		#	],		#	],		#	],		#	],		#	],
#	"06559_C6-T1_	NaPO4_2_009_c.dat"	#	"06561_C8-T1_	CTX10_05_010_c.dat"	#	"06557_C4-T1_	CTX10_1_010_c.dat"	#	"06555_C2-T1_	CTX10_3_005.dat"	#	"06558_C5-T1_	CTX10_6_009_c.dat"	#	"06560_C7-T1_	CTX10_8_011_c.dat"	#	"06556_C3-T1_	CTX10_124_009_c.dat"		#	[		#	[		#	[		#	[		#	[		#	[
# ]	,		# ]	,		# ]	,		# ]	,		# ]	,		# ]	,		# ]	,			#	"	06561_C8-T1_CTX10_05_009_c.dat"	#	"	06557_C4-T1_CTX10_1_009_c.dat"	#	"	06555_A1_CTX10_3_009_c.dat"	#	"	06558_C5-T1_CTX10_6_008_c.dat"	#	"	06560_C7-T1_CTX10_8_009_c.dat"	#	"	06556_C3-T1_CTX10_124_008_c.dat"
# [			# [			# [			# [			# [			# [			# [				#	],		#	],		#	],		#	],		#	],		#	],
#	"06559_C6-T1_	NaPO4_2_013_c.dat"	#	"06561_C8-T1_	CTX10_05_011_c.dat"	#	"06557_C4-T1_	CTX10_1_012_c.dat"	#	"06555_C2-T1_	CTX10_3_006.dat"	#	"06558_C5-T1_	CTX10_6_010_c.dat"	#	"06560_C7-T1_	CTX10_8_012_c.dat"	#	"06556_C3-T1_	CTX10_124_010_c.dat"		#	[		#	[		#	[		#	[		#	[		#	[
# ]	,		# ]	,		# ]	,		# ]	,		# ]	,		# ]	,		# ]	,			#	"	06561_C8-T1_CTX10_05_010_c.dat"	#	"	06557_C4-T1_CTX10_1_010_c.dat"	#	"	06555_C2-T1_CTX10_3_005.dat"	#	"	06558_C5-T1_CTX10_6_009_c.dat"	#	"	06560_C7-T1_CTX10_8_011_c.dat"	#	"	06556_C3-T1_CTX10_124_009_c.dat"
# [			# [			# [			# [			# [			# [			# [				#	],		#	],		#	],		#	],		#	],		#	],
#	"06559_C6-T1_	NaPO4_2_014_c.dat"	#	"06561_C8-T1_	CTX10_05_012_c.dat"	#	"06557_C4-T1_	CTX10_1_013_c.dat"	#	"06555_C2-T1_	CTX10_3_007.dat"	#	"06558_C5-T1_	CTX10_6_012_c.dat"	#	"06560_C7-T1_	CTX10_8_013_c.dat"	#	"06556_C3-T1_	CTX10_124_011_c.dat"		#	[		#	[		#	[		#	[		#	[		#	[
# ]	,		# ]	,		# ]	,		# ]	,		# ]	,		# ]	,		# ]				#	"	06561_C8-T1_CTX10_05_011_c.dat"	#	"	06557_C4-T1_CTX10_1_012_c.dat"	#	"	06555_C2-T1_CTX10_3_006.dat"	#	"	06558_C5-T1_CTX10_6_010_c.dat"	#	"	06560_C7-T1_CTX10_8_012_c.dat"	#	"	06556_C3-T1_CTX10_124_010_c.dat"
# [			# [			# [			# [			# [			# [			# ]				#	],		#	],		#	],		#	],		#	],		#	],
#	"06559_C6-T1_	NaPO4_2_015_c.dat"	#	"06561_C8-T1_	CTX10_05_014_c.dat"	#	"06557_C4-T1_	CTX10_1_014_c.dat"	#	"06555_C2-T1_	CTX10_3_008.dat"	#	"06558_C5-T1_	CTX10_6_013_c.dat"	#	"06560_C7-T1_	CTX10_8_014_c.dat"	# },				#	[		#	[		#	[		#	[		#	[		#	[
# ]	,		# ]	,		# ]			# ]	,		# ]	,		# ]			# "imageHea	der": {			#	"	06561_C8-T1_CTX10_05_012_c.dat"	#	"	06557_C4-T1_CTX10_1_013_c.dat"	#	"	06555_C2-T1_CTX10_3_007.dat"	#	"	06558_C5-T1_CTX10_6_012_c.dat"	#	"	06560_C7-T1_CTX10_8_013_c.dat"	#	"	06556_C3-T1_CTX10_124_011_c.dat"
# [			# [			# ]			# [			# [			# ]			# "Img.	ImgType": "2D",			#	],		#	],		#	],		#	],		#	],		#	]
#	"06559_C6-T1_	NaPO4_2_016_c.dat"	#	"06561_C8-T1_	CTX10_05_016_c.dat"	# },			#	"06555_C2-T1_	CTX10_3_009.dat"	#	"06558_C5-T1_	CTX10_6_014_c.dat"	# },			# "Img.	Site": "TUM",			#	[		#	[		#	[		#	[		#	[		#	]
# ]	,		# ]	,		# "imageHea	der": {		# ]	,		# ]			# "imageHea	der": {		# "Meas	.Description": "	CTX10_124",		#	"	06561_C8-T1_CTX10_05_014_c.dat"	#	"	06557_C4-T1_CTX10_1_014_c.dat"	#	"	06555_C2-T1_CTX10_3_008.dat"	#	"	06558_C5-T1_CTX10_6_013_c.dat"	#	"	06560_C7-T1_CTX10_8_014_c.dat"	#	}
# [			# [			# "Img.	ImgType": "2D",		# [			# ]			# "Img.	ImgType": "2D",		# "beam	_x": 316.35,			#	],		#	]		#	],		#	],		#	]		# ]	,
#	"06559_C6-T1_	NaPO4_2_017_c.dat"	#	"06561_C8-T1_	CTX10_05_018_c.dat"	# "Img.	Site": "TUM",		#	"06555_C2-T1_	CTX10_3_010.dat"	# },			# "Img.	Site": "TUM",		# "beam	_y": 235.12,			#	[		#	]		#	[		#	[		#	]		# "	subtracted_file"	: [
# ]	,		# ]			# "Meas	.Description": "	CTX10_1",	# ]	,		# "imageHea	der": {		# "Meas	.Description": "	CTX10_8",	# "beam	center_actual":	"316.35 235.12",		#	"	06561_C8-T1_CTX10_05_016_c.dat"	#	}		#	"	06555_C2-T1_CTX10_3_009.dat"	#	"	06558_C5-T1_CTX10_6_014_c.dat"	#	}		#	"A_06559_C6-T	1_NaPO4_2_000_c",
# [			# ]			# "beam	_x": 316.35,		# [			# "Img.	ImgType": "2D",		# "beam	_x": 316.35,		# "beam	center_nominal":	"316.35 235.12",		#	],		# ]	,		#	],		#	]		# ]	,		#	{
#	"06559_C6-T1_	NaPO4_2_018_c.dat"	# },			# "beam	_y": 235.12,		#	"06555_C2-T1_	CTX10_3_011.dat"	# "Img.	Site": "TUM",		# "beam	_y": 235.12,		# "bsto	p": 32.0,			#	[		# "	subtracted_file"	: [	#	[		#	]		# "	subtracted_file"	: [	#	"averaged	_files": [
# ]	,		# "imageHea	der": {		# "beam	center_actual":	"316.35 235.12",	# ]			# "Meas	.Description": "	CTX10_6",	# "beam	center_actual":	"316.35 235.12",	# "cali	brationtype": "g	eom",		#	"	06561_C8-T1_CTX10_05_018_c.dat"	#	"A_06559_C6-T	1_NaPO4_2_000_c",	#	"	06555_C2-T1_CTX10_3_010.dat"	#	}		#	"A_06559_C6-T	1_NaPO4_2_000_c",	#	[
# [			# "Img.	ImgType": "2D",		# "beam	center_nominal":	"316.35 235.12",	# ]			# "beam	_x": 316.35,		# "beam	center_nominal":	"316.35 235.12",	# "conf	iguraton_number"	: 2.0,		#	]		#	{		#	],		# ]	,		#	{		#	"	06559_C6-T1_NaPO4_2_000_c.dat"
#	"06559_C6-T1_	NaPO4_2_019_c.dat"	# "Img.	Site": "TUM",		# "bsto	p": 32.0,		# },			# "beam	_y": 235.12,		# "bsto	p": 32.0,		# "data	_added_constant"	: 0.0,		#	]		#	"averaged	_files": [	#	[		# "	subtracted_file"	: [	#	"averaged	_files": [	#	],
# ]	,		# "Meas	.Description": "	CTX10_05",	# "cali	brationtype": "g	eom",	# "imageHea	der": {		# "beam	center_actual":	"316.35 235.12",	# "cali	brationtype": "g	eom",	# "data	_multiplied_cons	tant": 1.0,		#	}		#	[		#	"	06555_C2-T1_CTX10_3_011.dat"	#	"A_06559_C6-T	1_NaPO4_2_000_c",	#	[		#	[
# [			# "beam	_x": 316.35,		# "conf	iguraton_number"	: 2.0,	# "Img.	ImgType": "2D",		# "beam	center_nominal":	"316.35 235.12",	# "conf	iguraton_number"	: 2.0,	# "data	set_comments": "	CTX10_124",		# ]	,		#	"	06559_C6-T1_NaPO4_2_000_c.dat"	#	]		#	{		#	"	06559_C6-T1_NaPO4_2_000_c.dat"	#	"	06559_C6-T1_NaPO4_2_001_c.dat"
#	"06554_C1-T1_	NaPO4_001.dat"	# "beam	_y": 235.12,		# "data	_added_constant"	: 0.0,	# "Img.	Site": "TUM",		# "bsto	p": 32.0,		# "data	_added_constant"	: 0.0,	# "data	type": "tiff",			# "	subtracted_file"	: [	#	],		#	]		#	"averaged	_files": [	#	],		#	],
# ]	,		# "beam	center_actual":	"316.35 235.12",	# "data	_multiplied_cons	tant": 1.0,	# "Meas	.Description": "	CTX10_3",	# "cali	brationtype": "g	eom",	# "data	_multiplied_cons	tant": 1.0,	# "det_	count_cutoff": 1	147717.0,		#	"A_06559_C6-T	1_NaPO4_2_000_c",	#	[		#	}		#	[		#	[		#	[
# [			# "beam	center_nominal":	"316.35 235.12",	# "data	set_comments": "	CTX10_1",	# "beam	_x": 316.35,		# "conf	iguraton_number"	: 2.0,	# "data	set_comments": "	CTX10_8",	# "det_	excluded_pixels"	: "badpix_mask.tif",		#	{		#	"	06559_C6-T1_NaPO4_2_001_c.dat"	# ]	,		#	"	06559_C6-T1_NaPO4_2_000_c.dat"	#	"	06559_C6-T1_NaPO4_2_001_c.dat"	#	"	06559_C6-T1_NaPO4_2_002_c.dat"
#	"06554_C1-T1_	NaPO4_003.dat"	# "bsto	p": 32.0,		# "data	type": "tiff",		# "beam	_y": 235.12,		# "data	_added_constant"	: 0.0,	# "data	type": "tiff",		# "det_	exposure_period"	: 124.0,		#	"averaged	_files": [	#	],		# "	subtracted_file"	: [	#	],		#	],		#	],
# ]	,		# "cali	brationtype": "g	eom",	# "det_	count_cutoff": 1	147717.0,	# "beam	center_actual":	"316.35 235.12",	# "data	_multiplied_cons	tant": 1.0,	# "det_	count_cutoff": 1	147717.0,	# "det_	exposure_time":	120.0,		#	[		#	[		#	"A_06559_C6-T	1_NaPO4_2_000_c",	#	[		#	[		#	[
# [			# "conf	iguraton_number"	: 2.0,	# "det_	excluded_pixels"	: "badpix_mask.tif",	# "beam	center_nominal":	"316.35 235.12",	# "data	set_comments": "	CTX10_6",	# "det_	excluded_pixels"	: "badpix_mask.tif",	# "det_	flat_field": "(n	il)",		#	"	06559_C6-T1_NaPO4_2_000_c.dat"	#	"	06559_C6-T1_NaPO4_2_002_c.dat"	#	{		#	"	06559_C6-T1_NaPO4_2_001_c.dat"	#	"	06559_C6-T1_NaPO4_2_002_c.dat"	#	"	06559_C6-T1_NaPO4_2_003_c.dat"
#	"06554_C1-T1_	NaPO4_005.dat"	# "data	_added_constant"	: 0.0,	# "det_	exposure_period"	: 124.0,	# "bsto	p": 32.0,		# "data	type": "tiff",		# "det_	exposure_period"	: 124.0,	# "det_	n_excluded_pixel	s": 30.0,		#	],		#	],		#	"averaged	_files": [	#	],		#	],		#	],
# ]	,		# "data	_multiplied_cons	tant": 1.0,	# "det_	exposure_time":	120.0,	# "cali	brationtype": "g	eom",	# "det_	count_cutoff": 1	147717.0,	# "det_	exposure_time":	120.0,	# "det_	pixel_size": "17	2e-6 172e-6",		#	[		#	[		#	[		#	[		#	[		#	[
# [			# "data	set_comments": "	CTX10_05",	# "det_	flat_field": "(n	il)",	# "conf	iguraton_number"	: 2.0,	# "det_	excluded_pixels"	: "badpix_mask.tif",	# "det_	flat_field": "(n	il)",	# "det_	tau": 0.0,			#	"	06559_C6-T1_NaPO4_2_001_c.dat"	#	"	06559_C6-T1_NaPO4_2_003_c.dat"	#	"	06559_C6-T1_NaPO4_2_000_c.dat"	#	"	06559_C6-T1_NaPO4_2_002_c.dat"	#	"	06559_C6-T1_NaPO4_2_003_c.dat"	#	"	06559_C6-T1_NaPO4_2_004_c.dat"
#	"06554_C1-T1_	NaPO4_007.dat"	# "data	type": "tiff",		# "det_	n_excluded_pixel	s": 30.0,	# "data	_added_constant"	: 0.0,	# "det_	exposure_period"	: 124.0,	# "det_	n_excluded_pixel	s": 30.0,	# "det_	thickness": 0.00	045,		#	],		#	],		#	],		#	],		#	],		#	],
# ]	,		# "det_	count_cutoff": 1	147717.0,	# "det_	pixel_size": "17	2e-6 172e-6",	# "data	_multiplied_cons	tant": 1.0,	# "det_	exposure_time":	120.0,	# "det_	pixel_size": "17	2e-6 172e-6",	# "det_	threshold_settin	g": 4024.0,		#	[		#	[		#	[		#	[		#	[		#	[
# [			# "det_	excluded_pixels"	: "badpix_mask.tif",	# "det_	tau": 0.0,		# "data	set_comments": "	CTX10_3",	# "det_	flat_field": "(n	il)",	# "det_	tau": 0.0,		# "det_	trim_directory":	"p3-0242_E8048_T4024.bin",		#	"	06559_C6-T1_NaPO4_2_002_c.dat"	#	"	06559_C6-T1_NaPO4_2_004_c.dat"	#	"	06559_C6-T1_NaPO4_2_001_c.dat"	#	"	06559_C6-T1_NaPO4_2_003_c.dat"	#	"	06559_C6-T1_NaPO4_2_004_c.dat"	#	"	06559_C6-T1_NaPO4_2_005_c.dat"
#	"06554_C1-T1_	NaPO4_009.dat"	# "det_	exposure_period"	: 186.0,	# "det_	thickness": 0.00	045,	# "data	type": "tiff",		# "det_	n_excluded_pixel	s": 30.0,	# "det_	thickness": 0.00	045,	# "dete	ctor_dist": 650.	0,		#	],		#	],		#	],		#	],		#	],		#	],
# ]	,		# "det_	exposure_time":	180.0,	# "det_	threshold_settin	g": 4024.0,	# "det_	count_cutoff": 1	147717.0,	# "det_	pixel_size": "17	2e-6 172e-6",	# "det_	threshold_settin	g": 4024.0,	# "dete	ctor_function":	"saxs",		#	[		#	[		#	[		#	[		#	[		#	[
# [			# "det_	flat_field": "(n	il)",	# "det_	trim_directory":	"p3-0242_E8048_T4024.bin",	# "det_	excluded_pixels"	: "badpix_mask.tif",	# "det_	tau": 0.0,		# "det_	trim_directory":	"p3-0242_E8048_T4024.bin",	# "dete	ctor_sn": "dec11	74",		#	"	06559_C6-T1_NaPO4_2_003_c.dat"	#	"	06559_C6-T1_NaPO4_2_005_c.dat"	#	"	06559_C6-T1_NaPO4_2_002_c.dat"	#	"	06559_C6-T1_NaPO4_2_004_c.dat"	#	"	06559_C6-T1_NaPO4_2_005_c.dat"	#	"	06559_C6-T1_NaPO4_2_006_c.dat"
#	"06554_C1-T1_	NaPO4_010.dat"	# "det_	n_excluded_pixel	s": 30.0,	# "dete	ctor_dist": 650.	0,	# "det_	flat_field": "(n	il)",	# "det_	thickness": 0.00	045,	# "dete	ctor_dist": 650.	0,	# "dete	ctortype": "Pila	tus",		#	],		#	],		#	],		#	],		#	],		#	],
# ]	,		# "det_	pixel_size": "17	2e-6 172e-6",	# "dete	ctor_function":	"saxs",	# "det_	n_excluded_pixel	s": 30.0,	# "det_	threshold_settin	g": 4024.0,	# "dete	ctor_function":	"saxs",	# "detx	": 525.0,			#	[		#	[		#	[		#	[		#	[		#	[
# [			# "det_	tau": 0.0,		# "dete	ctor_sn": "dec11	74",	# "det_	pixel_size": "17	2e-6 172e-6",	# "det_	trim_directory":	"p3-0242_E8048_T4024.bin",	# "dete	ctor_sn": "dec11	74",	# "dety	": 2.007656,			#	"	06559_C6-T1_NaPO4_2_004_c.dat"	#	"	06559_C6-T1_NaPO4_2_006_c.dat"	#	"	06559_C6-T1_NaPO4_2_003_c.dat"	#	"	06559_C6-T1_NaPO4_2_005_c.dat"	#	"	06559_C6-T1_NaPO4_2_006_c.dat"	#	"	06559_C6-T1_NaPO4_2_007_c.dat"
#	"06554_C1-T1_	NaPO4_011.dat"	# "det_	thickness": 0.00	045,	# "dete	ctortype": "Pila	tus",	# "det_	tau": 0.0,		# "dete	ctor_dist": 650.	0,	# "dete	ctortype": "Pila	tus",	# "detz	": 0.0,			#	],		#	],		#	],		#	],		#	],		#	],
# ]			# "det_	threshold_settin	g": 4024.0,	# "detx	": 525.0,		# "det_	thickness": 0.00	045,	# "dete	ctor_function":	"saxs",	# "detx	": 525.0,		# "dxdo	nt": 525.0,			#	[		#	[		#	[		#	[		#	[		#	[
# ]			# "det_	trim_directory":	"p3-0242_E8048_T4024.bin",	# "dety	": 2.007656,		# "det_	threshold_settin	g": 4024.0,	# "dete	ctor_sn": "dec11	74",	# "dety	": 2.007656,		# "erro	r_norm_fact": 1.	0,		#	"	06559_C6-T1_NaPO4_2_005_c.dat"	#	"	06559_C6-T1_NaPO4_2_007_c.dat"	#	"	06559_C6-T1_NaPO4_2_004_c.dat"	#	"	06559_C6-T1_NaPO4_2_006_c.dat"	#	"	06559_C6-T1_NaPO4_2_007_c.dat"	#	"	06559_C6-T1_NaPO4_2_008_c.dat"
# },			# "dete	ctor_dist": 650.	0,	# "detz	": 0.0,		# "det_	trim_directory":	"p3-0242_E8048_T4024.bin",	# "dete	ctortype": "Pila	tus",	# "detz	": 0.0,		# "expo	sure_time": 120.	0,		#	],		#	],		#	],		#	],		#	],		#	],
# "imageHea	der": {		# "dete	ctor_function":	"saxs",	# "dxdo	nt": 525.0,		# "dete	ctor_dist": 650.	0,	# "detx	": 525.0,		# "dxdo	nt": 525.0,		# "flat	field_applied":	0.0,		#	[		#	[		#	[		#	[		#	[		#	[
# "Img.	ImgType": "2D",		# "dete	ctor_sn": "dec11	74",	# "erro	r_norm_fact": 1.	0,	# "dete	ctor_function":	"saxs",	# "dety	": 2.007656,		# "erro	r_norm_fact": 1.	0,	# "hg1"	: 2.5,			#	"	06559_C6-T1_NaPO4_2_006_c.dat"	#	"	06559_C6-T1_NaPO4_2_008_c.dat"	#	"	06559_C6-T1_NaPO4_2_005_c.dat"	#	"	06559_C6-T1_NaPO4_2_007_c.dat"	#	"	06559_C6-T1_NaPO4_2_008_c.dat"	#	"	06559_C6-T1_NaPO4_2_009_c.dat"
# "Img.	Site": "TUM",		# "dete	ctortype": "Pila	tus",	# "expo	sure_time": 120.	0,	# "dete	ctor_sn": "dec11	74",	# "detz	": 0.0,		# "expo	sure_time": 120.	0,	# "hg2"	: 0.9,			#	],		#	],		#	],		#	],		#	],		#	],
# "beam	_x": 316.35,		# "detx	": 525.0,		# "flat	field_applied":	0.0,	# "dete	ctortype": "Pila	tus",	# "dxdo	nt": 525.0,		# "flat	field_applied":	0.0,	# "hg3"	: 0.0,			#	[		#	[		#	[		#	[		#	[		#	[
# "beam	_y": 235.12,		# "dety	": 2.007656,		# "hg1"	: 2.5,		# "detx	": 525.0,		# "erro	r_norm_fact": 1.	0,	# "hg1"	: 2.5,		# "hp1"	: 0.0,			#	"	06559_C6-T1_NaPO4_2_007_c.dat"	#	"	06559_C6-T1_NaPO4_2_009_c.dat"	#	"	06559_C6-T1_NaPO4_2_006_c.dat"	#	"	06559_C6-T1_NaPO4_2_008_c.dat"	#	"	06559_C6-T1_NaPO4_2_009_c.dat"	#	"	06559_C6-T1_NaPO4_2_013_c.dat"
# "beam	center_actual":	"316.35 235.12",	# "detz	": 0.0,		# "hg2"	: 0.9,		# "dety	": 2.007656,		# "expo	sure_time": 120.	0,	# "hg2"	: 0.9,		# "hp2"	: 0.0,			#	],		#	],		#	],		#	],		#	],		#	],
# "beam	center_nominal":	"316.35 235.12",	# "dxdo	nt": 525.0,		# "hg3"	: 0.0,		# "detz	": 0.0,		# "flat	field_applied":	0.0,	# "hg3"	: 0.0,		# "hp3"	: 0.0,			#	[		#	[		#	[		#	[		#	[		#	[
# "bsto	p": 32.0,		# "erro	r_norm_fact": 1.	0,	# "hp1"	: 0.0,		# "dxdo	nt": 525.0,		# "hg1"	: 2.5,		# "hp1"	: 0.0,		# "inte	gration_time": 1	20.0,		#	"	06559_C6-T1_NaPO4_2_008_c.dat"	#	"	06559_C6-T1_NaPO4_2_013_c.dat"	#	"	06559_C6-T1_NaPO4_2_007_c.dat"	#	"	06559_C6-T1_NaPO4_2_009_c.dat"	#	"	06559_C6-T1_NaPO4_2_013_c.dat"	#	"	06559_C6-T1_NaPO4_2_014_c.dat"
# "cali	brationtype": "g	eom",	# "expo	sure_time": 180.	0,	# "hp2"	: 0.0,		# "erro	r_norm_fact": 1.	0,	# "hg2"	: 0.9,		# "hp2"	: 0.0,		# "live	time": 120.0,			#	],		#	],		#	],		#	],		#	],		#	],
# "conf	iguraton_number"	: 2.0,	# "flat	field_applied":	0.0,	# "hp3"	: 0.0,		# "flat	field_applied":	0.0,	# "hg3"	: 0.0,		# "hp3"	: 0.0,		# "log"	: "log",			#	[		#	[		#	[		#	[		#	[		#	[
# "data	_added_constant"	: 0.0,	# "hg1"	: 2.5,		# "inte	gration_time": 1	20.0,	# "hg1"	: 2.5,		# "hp1"	: 0.0,		# "inte	gration_time": 1	20.0,	# "pd":	0.0,			#	"	06559_C6-T1_NaPO4_2_009_c.dat"	#	"	06559_C6-T1_NaPO4_2_014_c.dat"	#	"	06559_C6-T1_NaPO4_2_008_c.dat"	#	"	06559_C6-T1_NaPO4_2_013_c.dat"	#	"	06559_C6-T1_NaPO4_2_014_c.dat"	#	"	06559_C6-T1_NaPO4_2_015_c.dat"
# "data	_multiplied_cons	tant": 1.0,	# "hg2"	: 0.9,		# "live	time": 120.0,		# "hg2"	: 0.9,		# "hp2"	: 0.0,		# "live	time": 120.0,		# "phot	ons_per_100adu":	100.0,		#	],		#	],		#	],		#	],		#	],		#	],
# "data	type": "tiff",		# "hg3"	: 0.0,		# "log"	: "log",		# "hg3"	: 0.0,		# "hp3"	: 0.0,		# "log"	: "log",		# "pixe	lsize": "0.172 0	.172",		#	[		#	[		#	[		#	[		#	[		#	[
# "det_	count_cutoff": 1	147717.0,	# "hp1"	: 0.0,		# "pd":	0.0,		# "hp1"	: 0.0,		# "inte	gration_time": 1	20.0,	# "pd":	0.0,		# "pixe	lsize_x": 172.0,			#	"	06559_C6-T1_NaPO4_2_013_c.dat"	#	"	06559_C6-T1_NaPO4_2_015_c.dat"	#	"	06559_C6-T1_NaPO4_2_009_c.dat"	#	"	06559_C6-T1_NaPO4_2_014_c.dat"	#	"	06559_C6-T1_NaPO4_2_015_c.dat"	#	"	06559_C6-T1_NaPO4_2_016_c.dat"
# "det_	excluded_pixels"	: "badpix_mask.tif",	# "hp2"	: 0.0,		# "phot	ons_per_100adu":	100.0,	# "hp2"	: 0.0,		# "live	time": 120.0,		# "phot	ons_per_100adu":	100.0,	# "pixe	lsize_y": 172.0,			#	],		#	],		#	],		#	],		#	],		#	],
# "det_	exposure_period"	: 124.0,	# "hp3"	: 0.0,		# "pixe	lsize": "0.172 0	.172",	# "hp3"	: 0.0,		# "log"	: "log",		# "pixe	lsize": "0.172 0	.172",	# "redu	ction_type": "s"	,		#	[		#	[		#	[		#	[		#	[		#	[
# "det_	exposure_time":	120.0,	# "inte	gration_time": 1	80.0,	# "pixe	lsize_x": 172.0,		# "log"	: "log",		# "pd":	0.0,		# "pixe	lsize_x": 172.0,		# "samp	le_angle1": 0.0,			#	"	06559_C6-T1_NaPO4_2_014_c.dat"	#	"	06559_C6-T1_NaPO4_2_016_c.dat"	#	"	06559_C6-T1_NaPO4_2_013_c.dat"	#	"	06559_C6-T1_NaPO4_2_015_c.dat"	#	"	06559_C6-T1_NaPO4_2_016_c.dat"	#	"	06559_C6-T1_NaPO4_2_017_c.dat"
# "det_	flat_field": "(n	il)",	# "live	time": 180.0,		# "pixe	lsize_y": 172.0,		# "pd":	0.0,		# "phot	ons_per_100adu":	100.0,	# "pixe	lsize_y": 172.0,		# "samp	le_bio_cell_temp	": 25.0,		#	],		#	],		#	],		#	],		#	],		#	],
# "det_	n_excluded_pixel	s": 30.0,	# "log"	: "log",		# "redu	ction_type": "s"	,	# "phot	ons_per_100adu":	100.0,	# "pixe	lsize": "0.172 0	.172",	# "redu	ction_type": "s"	,	# "samp	le_bio_code": "b	",		#	[		#	[		#	[		#	[		#	[		#	[
# "det_	pixel_size": "17	2e-6 172e-6",	# "pd":	0.0,		# "samp	le_angle1": 0.0,		# "pixe	lsize": "0.172 0	.172",	# "pixe	lsize_x": 172.0,		# "samp	le_angle1": 0.0,		# "samp	le_bio_run_numbe	r": 1.0,		#	"	06559_C6-T1_NaPO4_2_015_c.dat"	#	"	06559_C6-T1_NaPO4_2_017_c.dat"	#	"	06559_C6-T1_NaPO4_2_014_c.dat"	#	"	06559_C6-T1_NaPO4_2_016_c.dat"	#	"	06559_C6-T1_NaPO4_2_017_c.dat"	#	"	06559_C6-T1_NaPO4_2_018_c.dat"
# "det_	tau": 0.0,		# "phot	ons_per_100adu":	100.0,	# "samp	le_bio_cell_temp	": 25.0,	# "pixe	lsize_x": 172.0,		# "pixe	lsize_y": 172.0,		# "samp	le_bio_cell_temp	": 25.0,	# "samp	le_bio_uv_dark":	193.5625,		#	],		#	],		#	],		#	],		#	],		#	],
# "det_	thickness": 0.00	045,	# "pixe	lsize": "0.172 0	.172",	# "samp	le_bio_code": "b	",	# "pixe	lsize_y": 172.0,		# "redu	ction_type": "s"	,	# "samp	le_bio_code": "b	",	# "samp	le_bio_uv_pathle	ngth": 1.5,		#	[		#	[		#	[		#	[		#	[		#	[
# "det_	threshold_settin	g": 4024.0,	# "pixe	lsize_x": 172.0,		# "samp	le_bio_run_numbe	r": 1.0,	# "redu	ction_type": "s"	,	# "samp	le_angle1": 0.0,		# "samp	le_bio_run_numbe	r": 1.0,	# "samp	le_bio_uv_trans"	: 2918.8,		#	"	06559_C6-T1_NaPO4_2_016_c.dat"	#	"	06559_C6-T1_NaPO4_2_018_c.dat"	#	"	06559_C6-T1_NaPO4_2_015_c.dat"	#	"	06559_C6-T1_NaPO4_2_017_c.dat"	#	"	06559_C6-T1_NaPO4_2_018_c.dat"	#	"	06559_C6-T1_NaPO4_2_019_c.dat"
# "det_	trim_directory":	"p3-0242_E8048_T4024.bin",	# "pixe	lsize_y": 172.0,		# "samp	le_bio_uv_dark":	193.5625,	# "samp	le_angle1": 0.0,		# "samp	le_bio_cell_temp	": 25.0,	# "samp	le_bio_uv_dark":	193.5625,	# "samp	le_concentration	": 1.0,		#	],		#	],		#	],		#	],		#	],		#	],
# "dete	ctor_dist": 650.	0,	# "redu	ction_type": "s"	,	# "samp	le_bio_uv_pathle	ngth": 1.5,	# "samp	le_bio_cell_temp	": 25.0,	# "samp	le_bio_code": "b	",	# "samp	le_bio_uv_pathle	ngth": 1.5,	# "samp	le_ypos": 2.5,			#	[		#	[		#	[		#	[		#	[		#	[
# "dete	ctor_function":	"saxs",	# "samp	le_angle1": 0.0,		# "samp	le_bio_uv_trans"	: 6212.6,	# "samp	le_bio_run_numbe	r": 1.0,	# "samp	le_bio_run_numbe	r": 1.0,	# "samp	le_bio_uv_trans"	: 683.15,	# "samp	le_zpos": 68.9,			#	"	06559_C6-T1_NaPO4_2_017_c.dat"	#	"	06559_C6-T1_NaPO4_2_019_c.dat"	#	"	06559_C6-T1_NaPO4_2_016_c.dat"	#	"	06559_C6-T1_NaPO4_2_018_c.dat"	#	"	06559_C6-T1_NaPO4_2_019_c.dat"	#	"	06554_C1-T1_NaPO4_001.dat"
# "dete	ctor_sn": "dec11	74",	# "samp	le_bio_cell_temp	": 25.0,	# "samp	le_concentration	": 1.0,	# "samp	le_bio_uv_dark":	193.5625,	# "samp	le_bio_uv_dark":	193.5625,	# "samp	le_concentration	": 1.0,	# "satu	rated_value": 11	47717.0,		#	],		#	],		#	],		#	],		#	],		#	],
# "dete	ctortype": "Pila	tus",	# "samp	le_bio_code": "b	",	# "samp	le_ypos": 2.5,		# "samp	le_bio_uv_pathle	ngth": 1.5,	# "samp	le_bio_uv_pathle	ngth": 1.5,	# "samp	le_ypos": 2.5,		# "saxs	conf_Ieff": 1.0,			#	[		#	[		#	[		#	[		#	[		#	[
# "detx	": 525.0,		# "samp	le_bio_run_numbe	r": 1.0,	# "samp	le_zpos": 68.9,		# "samp	le_concentration	": 1.0,	# "samp	le_bio_uv_trans"	: 1029.7,	# "samp	le_zpos": 68.9,		# "saxs	conf_det_offx":	0.0,		#	"	06559_C6-T1_NaPO4_2_018_c.dat"	#	"	06554_C1-T1_NaPO4_001.dat"	#	"	06559_C6-T1_NaPO4_2_017_c.dat"	#	"	06559_C6-T1_NaPO4_2_019_c.dat"	#	"	06554_C1-T1_NaPO4_001.dat"	#	"	06554_C1-T1_NaPO4_003.dat"
# "dety	": 2.007656,		# "samp	le_bio_uv_dark":	193.5625,	# "satu	rated_value": 11	47717.0,	# "samp	le_ypos": 2.5,		# "samp	le_concentration	": 1.0,	# "satu	rated_value": 11	47717.0,	# "saxs	conf_det_offy":	0.0,		#	],		#	],		#	],		#	],		#	],		#	],
# "detz	": 0.0,		# "samp	le_bio_uv_pathle	ngth": 1.5,	# "saxs	conf_Ieff": 1.0,		# "samp	le_zpos": 68.9,		# "samp	le_ypos": 2.5,		# "saxs	conf_Ieff": 1.0,		# "saxs	conf_det_pixsize	y": 0.172,		#	[		#	[		#	[		#	[		#	[		#	[
# "dxdo	nt": 525.0,		# "samp	le_bio_uv_trans"	: 8062.9,	# "saxs	conf_det_offx":	0.0,	# "satu	rated_value": 11	47717.0,	# "samp	le_zpos": 68.9,		# "saxs	conf_det_offx":	0.0,	# "saxs	conf_det_pixsize	z": 0.172,		#	"	06559_C6-T1_NaPO4_2_019_c.dat"	#	"	06554_C1-T1_NaPO4_003.dat"	#	"	06559_C6-T1_NaPO4_2_018_c.dat"	#	"	06554_C1-T1_NaPO4_001.dat"	#	"	06554_C1-T1_NaPO4_003.dat"	#	"	06554_C1-T1_NaPO4_005.dat"
# "erro	r_norm_fact": 1.	0,	# "samp	le_concentration	": 1.0,	# "saxs	conf_det_offy":	0.0,	# "saxs	conf_Ieff": 1.0,		# "satu	rated_value": 11	47717.0,	# "saxs	conf_det_offy":	0.0,	# "saxs	conf_det_rotx":	0.0,		#	],		#	],		#	],		#	],		#	],		#	],
# "expo	sure_time": 120.	0,	# "samp	le_ypos": 2.5,		# "saxs	conf_det_pixsize	y": 0.172,	# "saxs	conf_det_offx":	0.0,	# "saxs	conf_Ieff": 1.0,		# "saxs	conf_det_pixsize	y": 0.172,	# "saxs	conf_det_roty":	0.0,		#	[		#	[		#	[		#	[		#	[		#	[
# "flat	field_applied":	0.0,	# "samp	le_zpos": 68.9,		# "saxs	conf_det_pixsize	z": 0.172,	# "saxs	conf_det_offy":	0.0,	# "saxs	conf_det_offx":	0.0,	# "saxs	conf_det_pixsize	z": 0.172,	# "saxs	conf_dwavelength	": 0.004,		#	"	06554_C1-T1_NaPO4_001.dat"	#	"	06554_C1-T1_NaPO4_005.dat"	#	"	06559_C6-T1_NaPO4_2_019_c.dat"	#	"	06554_C1-T1_NaPO4_003.dat"	#	"	06554_C1-T1_NaPO4_005.dat"	#	"	06554_C1-T1_NaPO4_007.dat"
# "hg1"	: 2.5,		# "satu	rated_value": 11	47717.0,	# "saxs	conf_det_rotx":	0.0,	# "saxs	conf_det_pixsize	y": 0.172,	# "saxs	conf_det_offy":	0.0,	# "saxs	conf_det_rotx":	0.0,	# "saxs	conf_l1": 725.0,			#	],		#	],		#	],		#	],		#	],		#	],
# "hg2"	: 0.9,		# "saxs	conf_Ieff": 1.0,		# "saxs	conf_det_roty":	0.0,	# "saxs	conf_det_pixsize	z": 0.172,	# "saxs	conf_det_pixsize	y": 0.172,	# "saxs	conf_det_roty":	0.0,	# "saxs	conf_l2": 400.0,			#	[		#	[		#	[		#	[		#	[		#	[
# "hg3"	: 0.0,		# "saxs	conf_det_offx":	0.0,	# "saxs	conf_dwavelength	": 0.004,	# "saxs	conf_det_rotx":	0.0,	# "saxs	conf_det_pixsize	z": 0.172,	# "saxs	conf_dwavelength	": 0.004,	# "saxs	conf_l3": 200.0,			#	"	06554_C1-T1_NaPO4_003.dat"	#	"	06554_C1-T1_NaPO4_007.dat"	#	"	06554_C1-T1_NaPO4_001.dat"	#	"	06554_C1-T1_NaPO4_005.dat"	#	"	06554_C1-T1_NaPO4_007.dat"	#	"	06554_C1-T1_NaPO4_009.dat"
# "hp1"	: 0.0,		# "saxs	conf_det_offy":	0.0,	# "saxs	conf_l1": 725.0,		# "saxs	conf_det_roty":	0.0,	# "saxs	conf_det_rotx":	0.0,	# "saxs	conf_l1": 725.0,		# "saxs	conf_r1": 1.25,			#	],		#	],		#	],		#	],		#	],		#	],
# "hp2"	: 0.0,		# "saxs	conf_det_pixsize	y": 0.172,	# "saxs	conf_l2": 400.0,		# "saxs	conf_dwavelength	": 0.004,	# "saxs	conf_det_roty":	0.0,	# "saxs	conf_l2": 400.0,		# "saxs	conf_r2": 0.45,			#	[		#	[		#	[		#	[		#	[		#	[
# "hp3"	: 0.0,		# "saxs	conf_det_pixsize	z": 0.172,	# "saxs	conf_l3": 200.0,		# "saxs	conf_l1": 725.0,		# "saxs	conf_dwavelength	": 0.004,	# "saxs	conf_l3": 200.0,		# "saxs	conf_r3": 0.0,			#	"	06554_C1-T1_NaPO4_005.dat"	#	"	06554_C1-T1_NaPO4_009.dat"	#	"	06554_C1-T1_NaPO4_003.dat"	#	"	06554_C1-T1_NaPO4_007.dat"	#	"	06554_C1-T1_NaPO4_009.dat"	#	"	06554_C1-T1_NaPO4_010.dat"
# "inte	gration_time": 1	20.0,	# "saxs	conf_det_rotx":	0.0,	# "saxs	conf_r1": 1.25,		# "saxs	conf_l2": 400.0,		# "saxs	conf_l1": 725.0,		# "saxs	conf_r1": 1.25,		# "saxs	conf_wavelength"	: 1.3428,		#	],		#	],		#	],		#	],		#	],		#	],
# "live	time": 120.0,		# "saxs	conf_det_roty":	0.0,	# "saxs	conf_r2": 0.45,		# "saxs	conf_l3": 200.0,		# "saxs	conf_l2": 400.0,		# "saxs	conf_r2": 0.45,		# "solz	": 0.0,			#	[		#	[		#	[		#	[		#	[		#	[
# "log"	: "log",		# "saxs	conf_dwavelength	": 0.004,	# "saxs	conf_r3": 0.0,		# "saxs	conf_r1": 1.25,		# "saxs	conf_l3": 200.0,		# "saxs	conf_r3": 0.0,		# "sour	ce_kV": 0.71,			#	"	06554_C1-T1_NaPO4_007.dat"	#	"	06554_C1-T1_NaPO4_010.dat"	#	"	06554_C1-T1_NaPO4_005.dat"	#	"	06554_C1-T1_NaPO4_009.dat"	#	"	06554_C1-T1_NaPO4_010.dat"	#	"	06554_C1-T1_NaPO4_011.dat"
# "pd":	0.0,		# "saxs	conf_l1": 725.0,		# "saxs	conf_wavelength"	: 1.3428,	# "saxs	conf_r2": 0.45,		# "saxs	conf_r1": 1.25,		# "saxs	conf_wavelength"	: 1.3428,	# "sour	ce_type": "GENIX	3D",		#	],		#	],		#	],		#	],		#	],		#	]
# "phot	ons_per_100adu":	100.0,	# "saxs	conf_l2": 400.0,		# "solz	": 0.0,		# "saxs	conf_r3": 0.0,		# "saxs	conf_r2": 0.45,		# "solz	": 0.0,		# "thsa	m": 0.0,			#	[		#	[		#	[		#	[		#	[		#	]
# "pixe	lsize": "0.172 0	.172",	# "saxs	conf_l3": 200.0,		# "sour	ce_kV": 0.71,		# "saxs	conf_wavelength"	: 1.3428,	# "saxs	conf_r3": 0.0,		# "sour	ce_kV": 0.71,		# "vg1"	: 2.5,			#	"	06554_C1-T1_NaPO4_009.dat"	#	"	06554_C1-T1_NaPO4_011.dat"	#	"	06554_C1-T1_NaPO4_007.dat"	#	"	06554_C1-T1_NaPO4_010.dat"	#	"	06554_C1-T1_NaPO4_011.dat"	#	}
# "pixe	lsize_x": 172.0,		# "saxs	conf_r1": 1.25,		# "sour	ce_type": "GENIX	3D",	# "solz	": 0.0,		# "saxs	conf_wavelength"	: 1.3428,	# "sour	ce_type": "GENIX	3D",	# "vg2"	: 0.9,			#	],		#	]		#	],		#	],		#	]		# ]
# "pixe	lsize_y": 172.0,		# "saxs	conf_r2": 0.45,		# "thsa	m": 0.0,		# "sour	ce_kV": 0.71,		# "solz	": 0.0,		# "thsa	m": 0.0,		# "vg3"	: 0.0,			#	[		#	]		#	[		#	[		#	]		# }
# "redu	ction_type": "s"	,	# "saxs	conf_r3": 0.0,		# "vg1"	: 2.5,		# "sour	ce_type": "GENIX	3D",	# "sour	ce_kV": 0.71,		# "vg1"	: 2.5,		# "vp1"	: -0.0,			#	"	06554_C1-T1_NaPO4_010.dat"	#	}		#	"	06554_C1-T1_NaPO4_009.dat"	#	"	06554_C1-T1_NaPO4_011.dat"	#	}		# },
# "samp	le_angle1": 0.0,		# "saxs	conf_wavelength"	: 1.3428,	# "vg2"	: 0.9,		# "thsa	m": 0.0,		# "sour	ce_type": "GENIX	3D",	# "vg2"	: 0.9,		# "vp2"	: 0.0,			#	],		# ]			#	],		#	]		# ]			# "imageHea	der": {
# "samp	le_bio_cell_temp	": 25.0,	# "solz	": 0.0,		# "vg3"	: 0.0,		# "vg1"	: 2.5,		# "thsa	m": 0.0,		# "vg3"	: 0.0,		# "vp3"	: 0.0,			#	[		# }			#	[		#	]		# }			# "Img.	ImgType": "2D",
# "samp	le_bio_code": "b	",	# "sour	ce_kV": 0.71,		# "vp1"	: -0.0,		# "vg2"	: 0.9,		# "vg1"	: 2.5,		# "vp1"	: -0.0,		# "wave	length": 1.3428,			#	"	06554_C1-T1_NaPO4_011.dat"	# },			#	"	06554_C1-T1_NaPO4_010.dat"	#	}		# },			# "Img.	Site": "TUM",
# "samp	le_bio_run_numbe	r": 1.0,	# "sour	ce_type": "GENIX	3D",	# "vp2"	: 0.0,		# "vg3"	: 0.0,		# "vg2"	: 0.9,		# "vp2"	: 0.0,		# "xaxi	sbintype": "lin"	,		#	]		# "imageHea	der": {		#	],		# ]			# "imageHea	der": {		# "beam	_x": 316.35,
# "samp	le_bio_uv_dark":	193.5625,	# "thsa	m": 0.0,		# "vp3"	: 0.0,		# "vp1"	: -0.0,		# "vg3"	: 0.0,		# "vp3"	: 0.0,		# "zing	er_removal": 0.0	,		#	]		# "Img.	ImgType": "2D",		#	[		# }			# "Img.	ImgType": "2D",		# "beam	_y": 235.12,
# "samp	le_bio_uv_pathle	ngth": 1.5,	# "vg1"	: 2.5,		# "wave	length": 1.3428,		# "vp2"	: 0.0,		# "vp1"	: -0.0,		# "wave	length": 1.3428,		# "zsam	": 68.9			#	}		# "Img.	Site": "TUM",		#	"	06554_C1-T1_NaPO4_011.dat"	# },			# "Img.	Site": "TUM",		# "beam	center_actual":	"316.35 235.12",
# "samp	le_concentration	": 1.0,	# "vg2"	: 0.9,		# "xaxi	sbintype": "lin"	,	# "vp3"	: 0.0,		# "vp2"	: 0.0,		# "xaxi	sbintype": "lin"	,	# },				# ]			# "beam	_x": 316.35,		#	]		# "imageHea	der": {		# "beam	_x": 316.35,		# "beam	center_nominal":	"316.35 235.12",
# "samp	le_ypos": 2.5,		# "vg3"	: 0.0,		# "zing	er_removal": 0.0	,	# "wave	length": 1.3428,		# "vp3"	: 0.0,		# "zing	er_removal": 0.0	,	# "normaliz	ations": {			# }			# "beam	_y": 235.12,		#	]		# "Img.	ImgType": "2D",		# "beam	_y": 235.12,		# "bsto	p": 32.0,
# "samp	le_zpos": 68.9,		# "vp1"	: -0.0,		# "zsam	": 68.9		# "xaxi	sbintype": "lin"	,	# "wave	length": 1.3428,		# "zsam	": 68.9		# "Abso	lute_scale_facto	r": 0.772715016444,		# },			# "beam	center_actual":	"316.35 235.12",	#	}		# "Img.	Site": "TUM",		# "beam	center_actual":	"316.35 235.12",	# "cali	brationtype": "g	eom",
# "satu	rated_value": 11	47717.0,	# "vp2"	: 0.0,		# },			# "zing	er_removal": 0.0	,	# "xaxi	sbintype": "lin"	,	# },			# "Coun	ter_norms": [			# "imageHea	der": {		# "beam	center_nominal":	"316.35 235.12",	# ]			# "beam	_x": 316.35,		# "beam	center_nominal":	"316.35 235.12",	# "conf	iguraton_number"	: 2.0,
# "saxs	conf_Ieff": 1.0,		# "vp3"	: 0.0,		# "normaliz	ations": {		# "zsam	": 68.9		# "zing	er_removal": 0.0	,	# "normaliz	ations": {		# [				# "Img.	ImgType": "2D",		# "bsto	p": 32.0,		# }			# "beam	_y": 235.12,		# "bsto	p": 32.0,		# "data	_added_constant"	: 0.0,
# "saxs	conf_det_offx":	0.0,	# "wave	length": 1.3428,		# "Abso	lute_scale_facto	r": 0.772715016444,	# },			# "zsam	": 68.9		# "Abso	lute_scale_facto	r": 0.772715016444,	#	"/",			# "Img.	Site": "TUM",		# "cali	brationtype": "g	eom",	# },			# "beam	center_actual":	"316.35 235.12",	# "cali	brationtype": "g	eom",	# "data	_multiplied_cons	tant": 1.0,
# "saxs	conf_det_offy":	0.0,	# "xaxi	sbintype": "lin"	,	# "Coun	ter_norms": [		# "normaliz	ations": {		# },			# "Coun	ter_norms": [		#	"exposure_tim	e"		# "beam	_x": 316.35,		# "conf	iguraton_number"	: 2.0,	# "imageHea	der": {		# "beam	center_nominal":	"316.35 235.12",	# "conf	iguraton_number"	: 2.0,	# "data	type": "tiff",
# "saxs	conf_det_pixsize	y": 0.172,	# "zing	er_removal": 0.0	,	# [			# "Abso	lute_scale_facto	r": 0.772715016444,	# "normaliz	ations": {		# [			# ]	,			# "beam	_y": 235.12,		# "data	_added_constant"	: 0.0,	# "Img.	ImgType": "2D",		# "bsto	p": 32.0,		# "data	_added_constant"	: 0.0,	# "det_	count_cutoff": 1	147717.0,
# "saxs	conf_det_pixsize	z": 0.172,	# "zsam	": 68.9		#	"/",		# "Coun	ter_norms": [		# "Abso	lute_scale_facto	r": 0.772715016444,	#	"/",		# [				# "beam	center_actual":	"316.35 235.12",	# "data	_multiplied_cons	tant": 1.0,	# "Img.	Site": "TUM",		# "cali	brationtype": "g	eom",	# "data	_multiplied_cons	tant": 1.0,	# "det_	excluded_pixels"	: "badpix_mask.tif",
# "saxs	conf_det_rotx":	0.0,	# },			#	"exposure_tim	e"	# [			# "Coun	ter_norms": [		#	"exposure_tim	e"	#	"/",			# "beam	center_nominal":	"316.35 235.12",	# "data	type": "tiff",		# "beam	_x": 316.35,		# "conf	iguraton_number"	: 2.0,	# "data	type": "tiff",		# "det_	exposure_period"	: 124.0,
# "saxs	conf_det_roty":	0.0,	# "normaliz	ations": {		# ]	,		#	"/",		# [			# ]	,		#	"saxsconf_Ize	ro/1e8"		# "bsto	p": 32.0,		# "det_	count_cutoff": 1	147717.0,	# "beam	_y": 235.12,		# "data	_added_constant"	: 0.0,	# "det_	count_cutoff": 1	147717.0,	# "det_	exposure_time":	120.0,
# "saxs	conf_dwavelength	": 0.004,	# "Abso	lute_scale_facto	r": 0.772715016444,	# [			#	"exposure_tim	e"	#	"/",		# [			# ]				# "cali	brationtype": "g	eom",	# "det_	excluded_pixels"	: "badpix_mask.tif",	# "beam	center_actual":	"316.35 235.12",	# "data	_multiplied_cons	tant": 1.0,	# "det_	excluded_pixels"	: "badpix_mask.tif",	# "det_	flat_field": "(n	il)",
# "saxs	conf_l1": 725.0,		# "Coun	ter_norms": [		#	"/",		# ]	,		#	"exposure_tim	e"	#	"/",		# ],				# "conf	iguraton_number"	: 2.0,	# "det_	exposure_period"	: 124.0,	# "beam	center_nominal":	"316.35 235.12",	# "data	type": "tiff",		# "det_	exposure_period"	: 124.0,	# "det_	n_excluded_pixel	s": 30.0,
# "saxs	conf_l2": 400.0,		# [			#	"saxsconf_Ize	ro/1e8"	# [			# ]	,		#	"saxsconf_Ize	ro/1e8"	# "Soli	d_Angle_Correcti	on": "On"		# "data	_added_constant"	: 0.0,	# "det_	exposure_time":	120.0,	# "bsto	p": 32.0,		# "det_	count_cutoff": 1	147717.0,	# "det_	exposure_time":	120.0,	# "det_	pixel_size": "17	2e-6 172e-6",
# "saxs	conf_l3": 200.0,		#	"/",		# ]			#	"/",		# [			# ]			# },				# "data	_multiplied_cons	tant": 1.0,	# "det_	flat_field": "(n	il)",	# "cali	brationtype": "g	eom",	# "det_	excluded_pixels"	: "badpix_mask.tif",	# "det_	flat_field": "(n	il)",	# "det_	tau": 0.0,
# "saxs	conf_r1": 1.25,		#	"exposure_tim	e"	# ],			#	"saxsconf_Ize	ro/1e8"	#	"/",		# ],			# "raw_vers	ion": "1.6.0"			# "data	type": "tiff",		# "det_	n_excluded_pixel	s": 30.0,	# "conf	iguraton_number"	: 2.0,	# "det_	exposure_period"	: 124.0,	# "det_	n_excluded_pixel	s": 30.0,	# "det_	thickness": 0.00	045,
# "saxs	conf_r2": 0.45,		# ]	,		# "Soli	d_Angle_Correcti	on": "On"	# ]			#	"saxsconf_Ize	ro/1e8"	# "Soli	d_Angle_Correcti	on": "On"	#}				# "det_	count_cutoff": 1	147717.0,	# "det_	pixel_size": "17	2e-6 172e-6",	# "data	_added_constant"	: 0.0,	# "det_	exposure_time":	120.0,	# "det_	pixel_size": "17	2e-6 172e-6",	# "det_	threshold_settin	g": 4024.0,
# "saxs	conf_r3": 0.0,		# [			# },			# ],			# ]			# },							# "det_	excluded_pixels"	: "badpix_mask.tif",	# "det_	tau": 0.0,		# "data	_multiplied_cons	tant": 1.0,	# "det_	flat_field": "(n	il)",	# "det_	tau": 0.0,		# "det_	trim_directory":	"p3-0242_E8048_T4024.bin",
# "saxs	conf_wavelength"	: 1.3428,	#	"/",		# "raw_vers	ion": "1.6.0"		# "Soli	d_Angle_Correcti	on": "On"	# ],			# "raw_vers	ion": "1.6.0"						# "det_	flat_field": "(n	il)",	# "det_	thickness": 0.00	045,	# "data	type": "tiff",		# "det_	n_excluded_pixel	s": 30.0,	# "det_	thickness": 0.00	045,	# "dete	ctor_dist": 650.	0,
# "solz	": 0.0,		#	"saxsconf_Ize	ro/1e8"	#}			# },			# "Soli	d_Angle_Correcti	on": "On"	#}							# "det_	n_excluded_pixel	s": 30.0,	# "det_	threshold_settin	g": 4024.0,	# "det_	count_cutoff": 1	147717.0,	# "det_	pixel_size": "17	2e-6 172e-6",	# "det_	threshold_settin	g": 4024.0,	# "dete	ctor_function":	"saxs",
# "sour	ce_kV": 0.71,		# ]						# "raw_vers	ion": "1.6.0"		# },										# "det_	pixel_size": "17	2e-6 172e-6",	# "det_	trim_directory":	"p3-0242_E8048_T4024.bin",	# "det_	excluded_pixels"	: "badpix_mask.tif",	# "det_	tau": 0.0,		# "det_	trim_directory":	"p3-0242_E8048_T4024.bin",	# "dete	ctor_sn": "dec11	74",
# "sour	ce_type": "GENIX	3D",	# ],						#}			# "raw_vers	ion": "1.6.0"									# "det_	tau": 0.0,		# "dete	ctor_dist": 650.	0,	# "det_	flat_field": "(n	il)",	# "det_	thickness": 0.00	045,	# "dete	ctor_dist": 650.	0,	# "dete	ctortype": "Pila	tus",
# "thsa	m": 0.0,		# "Soli	d_Angle_Correcti	on": "On"							#}										# "det_	thickness": 0.00	045,	# "dete	ctor_function":	"saxs",	# "det_	n_excluded_pixel	s": 30.0,	# "det_	threshold_settin	g": 4024.0,	# "dete	ctor_function":	"saxs",	# "detx	": 525.0,
# "vg1"	: 2.5,		# },																			# "det_	threshold_settin	g": 4024.0,	# "dete	ctor_sn": "dec11	74",	# "det_	pixel_size": "17	2e-6 172e-6",	# "det_	trim_directory":	"p3-0242_E8048_T4024.bin",	# "dete	ctor_sn": "dec11	74",	# "dety	": 2.007656,
# "vg2"	: 0.9,		# "raw_vers	ion": "1.6.0"																		# "det_	trim_directory":	"p3-0242_E8048_T4024.bin",	# "dete	ctortype": "Pila	tus",	# "det_	tau": 0.0,		# "dete	ctor_dist": 650.	0,	# "dete	ctortype": "Pila	tus",	# "detz	": 0.0,
# "vg3"	: 0.0,		#}																			# "dete	ctor_dist": 650.	0,	# "detx	": 525.0,		# "det_	thickness": 0.00	045,	# "dete	ctor_function":	"saxs",	# "detx	": 525.0,		# "dxdo	nt": 525.0,
# "vp1"	: -0.0,																					# "dete	ctor_function":	"saxs",	# "dety	": 2.007656,		# "det_	threshold_settin	g": 4024.0,	# "dete	ctor_sn": "dec11	74",	# "dety	": 2.007656,		# "erro	r_norm_fact": 1.	0,
# "vp2"	: 0.0,																					# "dete	ctor_sn": "dec11	74",	# "detz	": 0.0,		# "det_	trim_directory":	"p3-0242_E8048_T4024.bin",	# "dete	ctortype": "Pila	tus",	# "detz	": 0.0,		# "expo	sure_time": 120.	0,
# "vp3"	: 0.0,																					# "dete	ctortype": "Pila	tus",	# "dxdo	nt": 525.0,		# "dete	ctor_dist": 650.	0,	# "detx	": 525.0,		# "dxdo	nt": 525.0,		# "flat	field_applied":	0.0,
# "wave	length": 1.3428,																					# "detx	": 525.0,		# "erro	r_norm_fact": 1.	0,	# "dete	ctor_function":	"saxs",	# "dety	": 2.007656,		# "erro	r_norm_fact": 1.	0,	# "hg1"	: 2.5,
# "xaxi	sbintype": "lin"	,																				# "dety	": 2.007656,		# "expo	sure_time": 120.	0,	# "dete	ctor_sn": "dec11	74",	# "detz	": 0.0,		# "expo	sure_time": 120.	0,	# "hg2"	: 0.9,
# "zing	er_removal": 0.0	,																				# "detz	": 0.0,		# "flat	field_applied":	0.0,	# "dete	ctortype": "Pila	tus",	# "dxdo	nt": 525.0,		# "flat	field_applied":	0.0,	# "hg3"	: 0.0,
# "zsam	": 68.9																					# "dxdo	nt": 525.0,		# "hg1"	: 2.5,		# "detx	": 525.0,		# "erro	r_norm_fact": 1.	0,	# "hg1"	: 2.5,		# "hp1"	: 0.0,
# },																						# "erro	r_norm_fact": 1.	0,	# "hg2"	: 0.9,		# "dety	": 2.007656,		# "expo	sure_time": 120.	0,	# "hg2"	: 0.9,		# "hp2"	: 0.0,
# "normaliz	ations": {																					# "flat	field_applied":	0.0,	# "hg3"	: 0.0,		# "detz	": 0.0,		# "flat	field_applied":	0.0,	# "hg3"	: 0.0,		# "hp3"	: 0.0,
# "Abso	lute_scale_facto	r": 0.772715016444,																				# "hg1"	: 2.5,		# "hp1"	: 0.0,		# "dxdo	nt": 525.0,		# "hg1"	: 2.5,		# "hp1"	: 0.0,		# "inte	gration_time": 1	20.0,
# "Coun	ter_norms": [																					# "hg2"	: 0.9,		# "hp2"	: 0.0,		# "erro	r_norm_fact": 1.	0,	# "hg2"	: 0.9,		# "hp2"	: 0.0,		# "live	time": 120.0,
# [																						# "hg3"	: 0.0,		# "hp3"	: 0.0,		# "flat	field_applied":	0.0,	# "hg3"	: 0.0,		# "hp3"	: 0.0,		# "log"	: "log",
#	"/",																					# "hp1"	: 0.0,		# "inte	gration_time": 1	20.0,	# "hg1"	: 2.5,		# "hp1"	: 0.0,		# "inte	gration_time": 1	20.0,	# "pd":	0.0,
#	"exposure_tim	e"																				# "hp2"	: 0.0,		# "live	time": 120.0,		# "hg2"	: 0.9,		# "hp2"	: 0.0,		# "live	time": 120.0,		# "phot	ons_per_100adu":	100.0,
# ]	,																					# "hp3"	: 0.0,		# "log"	: "log",		# "hg3"	: 0.0,		# "hp3"	: 0.0,		# "log"	: "log",		# "pixe	lsize": "0.172 0	.172",
# [																						# "log"	: "log",		# "pd":	0.0,		# "hp1"	: 0.0,		# "inte	gration_time": 1	20.0,	# "pd":	0.0,		# "pixe	lsize_x": 172.0,
#	"/",																					# "pd":	0.0,		# "phot	ons_per_100adu":	100.0,	# "hp2"	: 0.0,		# "live	time": 120.0,		# "phot	ons_per_100adu":	100.0,	# "pixe	lsize_y": 172.0,
#	"saxsconf_Ize	ro/1e8"																				# "phot	ons_per_100adu":	100.0,	# "pixe	lsize": "0.172 0	.172",	# "hp3"	: 0.0,		# "log"	: "log",		# "pixe	lsize": "0.172 0	.172",	# "redu	ction_type": "s"	,
# ]																						# "pixe	lsize": "0.172 0	.172",	# "pixe	lsize_x": 172.0,		# "log"	: "log",		# "pd":	0.0,		# "pixe	lsize_x": 172.0,		# "samp	le_angle1": 0.0,
# ],																						# "pixe	lsize_x": 172.0,		# "pixe	lsize_y": 172.0,		# "pd":	0.0,		# "phot	ons_per_100adu":	100.0,	# "pixe	lsize_y": 172.0,		# "samp	le_bio_cell_temp	": 25.0,
# "Soli	d_Angle_Correcti	on": "On"																				# "pixe	lsize_y": 172.0,		# "redu	ction_type": "s"	,	# "phot	ons_per_100adu":	100.0,	# "pixe	lsize": "0.172 0	.172",	# "redu	ction_type": "s"	,	# "samp	le_bio_code": "b	",
# },																						# "redu	ction_type": "s"	,	# "samp	le_angle1": 0.0,		# "pixe	lsize": "0.172 0	.172",	# "pixe	lsize_x": 172.0,		# "samp	le_angle1": 0.0,		# "samp	le_bio_run_numbe	r": 1.0,
# "raw_vers	ion": "1.6.0"																					# "samp	le_angle1": 0.0,		# "samp	le_bio_cell_temp	": 25.0,	# "pixe	lsize_x": 172.0,		# "pixe	lsize_y": 172.0,		# "samp	le_bio_cell_temp	": 25.0,	# "samp	le_bio_uv_dark":	193.5625,
#}																						# "samp	le_bio_cell_temp	": 25.0,	# "samp	le_bio_code": "b	",	# "pixe	lsize_y": 172.0,		# "redu	ction_type": "s"	,	# "samp	le_bio_code": "b	",	# "samp	le_bio_uv_pathle	ngth": 1.5,
																						# "samp	le_bio_code": "b	",	# "samp	le_bio_run_numbe	r": 1.0,	# "redu	ction_type": "s"	,	# "samp	le_angle1": 0.0,		# "samp	le_bio_run_numbe	r": 1.0,	# "samp	le_concentration	": 1.0,
																						# "samp	le_bio_run_numbe	r": 1.0,	# "samp	le_bio_uv_dark":	193.5625,	# "samp	le_angle1": 0.0,		# "samp	le_bio_cell_temp	": 25.0,	# "samp	le_bio_uv_dark":	193.5625,	# "samp	le_ypos": 2.5,
																						# "samp	le_bio_uv_dark":	193.5625,	# "samp	le_bio_uv_pathle	ngth": 1.5,	# "samp	le_bio_cell_temp	": 25.0,	# "samp	le_bio_code": "b	",	# "samp	le_bio_uv_pathle	ngth": 1.5,	# "samp	le_zpos": 68.9,
																						# "samp	le_bio_uv_pathle	ngth": 1.5,	# "samp	le_concentration	": 1.0,	# "samp	le_bio_run_numbe	r": 1.0,	# "samp	le_bio_run_numbe	r": 1.0,	# "samp	le_concentration	": 1.0,	# "satu	rated_value": 11	47717.0,
																						# "samp	le_concentration	": 1.0,	# "samp	le_ypos": 2.5,		# "samp	le_bio_uv_dark":	193.5625,	# "samp	le_bio_uv_dark":	193.5625,	# "samp	le_ypos": 2.5,		# "saxs	conf_Ieff": 1.0,
																						# "samp	le_ypos": 2.5,		# "samp	le_zpos": 68.9,		# "samp	le_bio_uv_pathle	ngth": 1.5,	# "samp	le_bio_uv_pathle	ngth": 1.5,	# "samp	le_zpos": 68.9,		# "saxs	conf_det_offx":	0.0,
																						# "samp	le_zpos": 68.9,		# "satu	rated_value": 11	47717.0,	# "samp	le_concentration	": 1.0,	# "samp	le_concentration	": 1.0,	# "satu	rated_value": 11	47717.0,	# "saxs	conf_det_offy":	0.0,
																						# "satu	rated_value": 11	47717.0,	# "saxs	conf_Ieff": 1.0,		# "samp	le_ypos": 2.5,		# "samp	le_ypos": 2.5,		# "saxs	conf_Ieff": 1.0,		# "saxs	conf_det_pixsize	y": 0.172,
																						# "saxs	conf_Ieff": 1.0,		# "saxs	conf_det_offx":	0.0,	# "samp	le_zpos": 68.9,		# "samp	le_zpos": 68.9,		# "saxs	conf_det_offx":	0.0,	# "saxs	conf_det_pixsize	z": 0.172,
																						# "saxs	conf_det_offx":	0.0,	# "saxs	conf_det_offy":	0.0,	# "satu	rated_value": 11	47717.0,	# "satu	rated_value": 11	47717.0,	# "saxs	conf_det_offy":	0.0,	# "saxs	conf_det_rotx":	0.0,
																						# "saxs	conf_det_offy":	0.0,	# "saxs	conf_det_pixsize	y": 0.172,	# "saxs	conf_Ieff": 1.0,		# "saxs	conf_Ieff": 1.0,		# "saxs	conf_det_pixsize	y": 0.172,	# "saxs	conf_det_roty":	0.0,
																						# "saxs	conf_det_pixsize	y": 0.172,	# "saxs	conf_det_pixsize	z": 0.172,	# "saxs	conf_det_offx":	0.0,	# "saxs	conf_det_offx":	0.0,	# "saxs	conf_det_pixsize	z": 0.172,	# "saxs	conf_dwavelength	": 0.004,
																						# "saxs	conf_det_pixsize	z": 0.172,	# "saxs	conf_det_rotx":	0.0,	# "saxs	conf_det_offy":	0.0,	# "saxs	conf_det_offy":	0.0,	# "saxs	conf_det_rotx":	0.0,	# "saxs	conf_l1": 725.0,
																						# "saxs	conf_det_rotx":	0.0,	# "saxs	conf_det_roty":	0.0,	# "saxs	conf_det_pixsize	y": 0.172,	# "saxs	conf_det_pixsize	y": 0.172,	# "saxs	conf_det_roty":	0.0,	# "saxs	conf_l2": 400.0,
																						# "saxs	conf_det_roty":	0.0,	# "saxs	conf_dwavelength	": 0.004,	# "saxs	conf_det_pixsize	z": 0.172,	# "saxs	conf_det_pixsize	z": 0.172,	# "saxs	conf_dwavelength	": 0.004,	# "saxs	conf_l3": 200.0,
																						# "saxs	conf_dwavelength	": 0.004,	# "saxs	conf_l1": 725.0,		# "saxs	conf_det_rotx":	0.0,	# "saxs	conf_det_rotx":	0.0,	# "saxs	conf_l1": 725.0,		# "saxs	conf_r1": 1.25,
																						# "saxs	conf_l1": 725.0,		# "saxs	conf_l2": 400.0,		# "saxs	conf_det_roty":	0.0,	# "saxs	conf_det_roty":	0.0,	# "saxs	conf_l2": 400.0,		# "saxs	conf_r2": 0.45,
																						# "saxs	conf_l2": 400.0,		# "saxs	conf_l3": 200.0,		# "saxs	conf_dwavelength	": 0.004,	# "saxs	conf_dwavelength	": 0.004,	# "saxs	conf_l3": 200.0,		# "saxs	conf_r3": 0.0,
																						# "saxs	conf_l3": 200.0,		# "saxs	conf_r1": 1.25,		# "saxs	conf_l1": 725.0,		# "saxs	conf_l1": 725.0,		# "saxs	conf_r1": 1.25,		# "saxs	conf_wavelength"	: 1.3428,
																						# "saxs	conf_r1": 1.25,		# "saxs	conf_r2": 0.45,		# "saxs	conf_l2": 400.0,		# "saxs	conf_l2": 400.0,		# "saxs	conf_r2": 0.45,		# "solz	": 0.0,
																						# "saxs	conf_r2": 0.45,		# "saxs	conf_r3": 0.0,		# "saxs	conf_l3": 200.0,		# "saxs	conf_l3": 200.0,		# "saxs	conf_r3": 0.0,		# "sour	ce_kV": 0.71,
																						# "saxs	conf_r3": 0.0,		# "saxs	conf_wavelength"	: 1.3428,	# "saxs	conf_r1": 1.25,		# "saxs	conf_r1": 1.25,		# "saxs	conf_wavelength"	: 1.3428,	# "sour	ce_type": "GENIX	3D",
																						# "saxs	conf_wavelength"	: 1.3428,	# "solz	": 0.0,		# "saxs	conf_r2": 0.45,		# "saxs	conf_r2": 0.45,		# "solz	": 0.0,		# "thsa	m": 0.0,
																						# "solz	": 0.0,		# "sour	ce_kV": 0.71,		# "saxs	conf_r3": 0.0,		# "saxs	conf_r3": 0.0,		# "sour	ce_kV": 0.71,		# "vg1"	: 2.5,
																						# "sour	ce_kV": 0.71,		# "sour	ce_type": "GENIX	3D",	# "saxs	conf_wavelength"	: 1.3428,	# "saxs	conf_wavelength"	: 1.3428,	# "sour	ce_type": "GENIX	3D",	# "vg2"	: 0.9,
																						# "sour	ce_type": "GENIX	3D",	# "thsa	m": 0.0,		# "solz	": 0.0,		# "solz	": 0.0,		# "thsa	m": 0.0,		# "vg3"	: 0.0,
																						# "thsa	m": 0.0,		# "vg1"	: 2.5,		# "sour	ce_kV": 0.71,		# "sour	ce_kV": 0.71,		# "vg1"	: 2.5,		# "vp1"	: -0.0,
																						# "vg1"	: 2.5,		# "vg2"	: 0.9,		# "sour	ce_type": "GENIX	3D",	# "sour	ce_type": "GENIX	3D",	# "vg2"	: 0.9,		# "vp2"	: 0.0,
																						# "vg2"	: 0.9,		# "vg3"	: 0.0,		# "thsa	m": 0.0,		# "thsa	m": 0.0,		# "vg3"	: 0.0,		# "vp3"	: 0.0,
																						# "vg3"	: 0.0,		# "vp1"	: -0.0,		# "vg1"	: 2.5,		# "vg1"	: 2.5,		# "vp1"	: -0.0,		# "wave	length": 1.3428,
																						# "vp1"	: -0.0,		# "vp2"	: 0.0,		# "vg2"	: 0.9,		# "vg2"	: 0.9,		# "vp2"	: 0.0,		# "xaxi	sbintype": "lin"	,
																						# "vp2"	: 0.0,		# "vp3"	: 0.0,		# "vg3"	: 0.0,		# "vg3"	: 0.0,		# "vp3"	: 0.0,		# "zing	er_removal": 0.0	,
																						# "vp3"	: 0.0,		# "wave	length": 1.3428,		# "vp1"	: -0.0,		# "vp1"	: -0.0,		# "wave	length": 1.3428,		# "zsam	": 68.9
																						# "wave	length": 1.3428,		# "xaxi	sbintype": "lin"	,	# "vp2"	: 0.0,		# "vp2"	: 0.0,		# "xaxi	sbintype": "lin"	,	# },
																						# "xaxi	sbintype": "lin"	,	# "zing	er_removal": 0.0	,	# "vp3"	: 0.0,		# "vp3"	: 0.0,		# "zing	er_removal": 0.0	,	# "normaliz	ations": {
																						# "zing	er_removal": 0.0	,	# "zsam	": 68.9		# "wave	length": 1.3428,		# "wave	length": 1.3428,		# "zsam	": 68.9		# "Abso	lute_scale_facto	r": 0.772715016444,
																						# "zsam	": 68.9		# },			# "xaxi	sbintype": "lin"	,	# "xaxi	sbintype": "lin"	,	# },			# "Coun	ter_norms": [
																						# },			# "normaliz	ations": {		# "zing	er_removal": 0.0	,	# "zing	er_removal": 0.0	,	# "normaliz	ations": {		# [
																						# "normaliz	ations": {		# "Abso	lute_scale_facto	r": 0.772715016444,	# "zsam	": 68.9		# "zsam	": 68.9		# "Abso	lute_scale_facto	r": 0.772715016444,	#	"/",
																						# "Abso	lute_scale_facto	r": 0.772715016444,	# "Coun	ter_norms": [		# },			# },			# "Coun	ter_norms": [		#	"exposure_tim	e"
																						# "Coun	ter_norms": [		# [			# "normaliz	ations": {		# "normaliz	ations": {		# [			# ]	,
																						# [			#	"/",		# "Abso	lute_scale_facto	r": 0.772715016444,	# "Abso	lute_scale_facto	r": 0.772715016444,	#	"/",		# [
																						#	"/",		#	"exposure_tim	e"	# "Coun	ter_norms": [		# "Coun	ter_norms": [		#	"exposure_tim	e"	#	"/",
																						#	"exposure_tim	e"	# ]	,		# [			# [			# ]	,		#	"saxsconf_Ize	ro/1e8"
																						# ]	,		# [			#	"/",		#	"/",		# [			# ]
																						# [			#	"/",		#	"exposure_tim	e"	#	"exposure_tim	e"	#	"/",		# ],
																						#	"/",		#	"saxsconf_Ize	ro/1e8"	# ]	,		# ]	,		#	"saxsconf_Ize	ro/1e8"	# "Soli	d_Angle_Correcti	on": "On"
																						#	"saxsconf_Ize	ro/1e8"	# ]			# [			# [			# ]			# },
																						# ]			# ],			#	"/",		#	"/",		# ],			# "raw_vers	ion": "1.6.0"
																						# ],			# "Soli	d_Angle_Correcti	on": "On"	#	"saxsconf_Ize	ro/1e8"	#	"saxsconf_Ize	ro/1e8"	# "Soli	d_Angle_Correcti	on": "On"	#}
																						# "Soli	d_Angle_Correcti	on": "On"	# },			# ]			# ]			# },
																						# },			# "raw_vers	ion": "1.6.0"		# ],			# ],			# "raw_vers	ion": "1.6.0"
																						# "raw_vers	ion": "1.6.0"		#}			# "Soli	d_Angle_Correcti	on": "On"	# "Soli	d_Angle_Correcti	on": "On"	#}
																						#}						# },			# },
																												# "raw_vers	ion": "1.6.0"		# "raw_vers	ion": "1.6.0"
																												#}			#}
