# Supplementary material for: A previously unrecognized superfamily of macro-conotoxins includes an inhibitor of the sensory neuron calcium channel Cav2.3
Source: PLoS Biol. 2023 Aug 3;21(8):e3002217. doi: 10.1371/journal.pbio.3002217 (PMC10437998; doi:10.1371/journal.pbio.3002217)
Supplement: S5 Data — (XLSX) [file pbio.3002217.s025.xlsx]

## Sheet: S8 Fig A
		Fluorescence (arbitrary units)
	t	5 uM CTX10				0.5 uM CTX10				0.05 uM CTX10				0 uM CTX10
	2.87	9680.4	10103.2	10649.8	10401.1	9930	10548	10489	10117.6	9769.89	10263.3	10329.6	10446.4	10551.4	10123.4	10568.1	10339.7	10476.8	10149.9
	4.8724	9661.66	10113.2	10623.7	10396.8	9925.59	10530.7	10493.4	10177.9	9745.97	10103.6	10225.3	10550.6	10576.8	10152.9	10480.3	10266.4	10494.1	10077
	6.9028	9590.64	10123.7	10618.1	10503.1	9995.08	10379.3	10462.7	10160.8	9931.5	10043.4	10101.6	10547.8	10424.8	10282.8	10349.6	10308.3	10479.6	10110.7
	8.9244	9645.55	10223.1	10555	10493.2	10138.4	10299.7	10470.3	10078.5	10129.4	10255.6	10042.1	10602	10233.1	10447.9	10560.4	10324.7	10414.8	10339.9
	10.9268	9830.02	10171.3	10553.6	10660.8	10091.1	10569.5	10458	10159.6	10109.3	10281.8	10034	10584	10317	10421	10595.2	10395.2	10500.3	10227.5
	12.9588	9896.84	10290.7	10428.9	10608.5	10135.2	10572.1	10462.5	10304.9	10098.4	10343.1	10212.6	10619.6	10391.9	10426	10721.4	10466.1	10490.1	10239
	14.9804	9822.47	10315.7	10579.8	10680.6	10102.4	10686.9	10394.1	10321.5	10093	10342.6	10216	10443.2	10586.8	10210.6	10683.5	10436.2	10402.7	10204.9
	16.994	9584.65	10306.4	10641.2	10699.8	10069.1	10729	10382.2	10299.9	10152.1	10395.2	10275.1	10464	10677.4	10227.6	10726.5	10442.1	10333.8	10384
	19.0452	9465.15	10085.7	10653.2	10694.6	10040.3	10972.3	10419.7	10324.4	10784.9	11192.8	10164.7	10185.7	10622.1	10050.8	10685.6	10539.5	10451.2	10611.5
	21.0668	9397.88	9977.98	10613.5	10649	9847.33	10824.3	10388.2	10491.7	10533.1	10808.4	10014.9	10129.3	10244	9899.45	10312.3	10369.9	10376.8	10400.8
	23.0692	9644.68	10078	10566.3	10517.1	9841.58	10624.6	10474.7	10444.9	10355.2	10530.9	9847.28	9825.65	9771.93	9766.52	10134.7	10172.7	10159.7	10187.7
	25.1012	9626.35	10155.3	10609	10399.5	9565.4	10334.9	10373.6	10239.8	9516.57	9378.08	9761.14	10038.4	9395.58	9566.08	9947.94	9868.68	9882.56	9571.74
	27.1228	9695.72	10234.3	10560.8	10487.4	9600.26	10428.7	10495.7	10026.6	9719.92	9322.6	9857.6	9991.43	9301.92	9678.64	10054.4	9876.32	9941.94	9545.03
	29.1548	9580.32	10133.6	10586.8	10468.4	9476.22	10367.2	10585.9	10028.3	9687.76	9347.52	9888.62	10260.9	9282.24	9655.15	10111.1	9797.18	10040.2	9472.25
	31.1788	9753.39	10198.9	10521.5	10610.7	9496.58	10435.8	10787.7	10043.6	9717.95	9288.4	9857.9	10156.7	9337.23	9788.01	10079	9873.86	10110.6	9570.34
	33.1988	9734.2	10407.2	10525.7	10364.8	9503.35	10228.6	10665.8	10143.8	9664.23	9327	9752.36	10325	9401.54	9653.42	9941.98	9838.47	10059.2	9625.84
	35.2012	9738.26	10435.3	10505	10413.9	9624.37	10205.6	10535.8	10213.2	9874.1	9139.73	9779.25	10111.4	9443.28	9776.69	9844.8	9875.87	10043.8	9581.34
	37.2332	9682.16	10413	10554.6	10438.3	9600.31	10135.4	10339.6	10246.5	10090.9	9274.42	9768.39	10156.9	9329.42	9890.37	9882.15	9794.76	9851.54	9721.38
	39.2548	9824.42	10140.2	10468.2	10652.2	9522.07	10282.2	10377.8	10271.4	10192.1	9289.3	9813.67	10005.1	9341.36	10081.7	9953.34	9751.54	9932.4	9551.42
	41.2876	9915.44	10165.1	10383.9	10721.7	9443.39	10335.2	10456.9	10281.3	10151.3	9418.52	9773.46	9916.7	9412.91	9968.47	9873.58	9745.4	9995.84	9647.99
	43.3388	9779.89	10076.1	10366.2	10708.2	9397.83	10336.4	10469	10373.7	10047.3	9492.87	9871.57	9863.83	9482.76	9877.32	9820.89	9703.94	10059.1	9485.48
	45.3628	9706.47	10209.5	10416.5	10673	9447.92	10244.1	10390.6	10360.2	10071.3	9579.51	9942.16	9976.24	9393.64	9711.55	9850.76	9769.32	9992.98	9594.04
	47.3748	9535.15	10163.9	10457.1	10629.7	9465.58	10235.3	10313.7	10384.3	10171.5	9709.94	9974.43	10100.5	9286.39	9644.11	9989.24	9871.29	9957.36	9617.08
	49.4252	9607.01	10176.2	10480.6	10598.2	9630.48	10136.2	10393.4	10209.5	10299.6	9638.21	9872.89	10172.3	9437.71	9557.18	9991.88	9974.69	10040.5	9714.67
	51.4372	9581.68	10230	10480.1	10481.5	9565.84	10081.1	10581.3	10222.7	10223.7	9596.12	9838.29	10212.4	9384.79	9531.92	9845.6	9946.44	9881.2	9722.85
	53.4396	9680.78	10350.2	10457.6	10454.1	9578.8	10055.1	10597.9	10253.9	10212	9488.73	9759.9	10123	9493.65	9622.47	9848.97	9772.31	9792.44	9714.46
	55.4924	9767.65	10422	10371.7	10414.1	9668.24	10164.6	10593.6	10430.2	10166.6	9428.58	9913.37	10133.9	9356.26	9729.73	9879.54	9805.43	9762.5	9726.07
	57.5044	9870.48	10263.4	10454.6	10459.6	9694.7	10121.5	10332	10332.6	10158.7	9373.05	9914.63	10074.1	9522.9	9715.04	9879.99	9928.19	9998.98	9696.23
	59.5164	9783.54	10218.9	10447.5	10503.5	9649.71	9962.75	10356.3	10258.7	10209.1	9271.44	9926.73	10155.1	9468.78	9711.71	9916.17	9947.74	10092.8	9648.54
	61.5676	9804.12	10208.5	10528.6	10534	9567.74	9987.44	10373	10314.3	10312.4	9277.54	9875.42	10076.8	9529.01	9662.67	10064.8	9952.5	10013.4	9581.18
	63.5892	9829.51	10343.1	10548.7	10462.9	9595.65	10116	10559.4	10328.9	10327.1	9277.16	9892.62	10160.3	9487.8	9795.41	10252.8	9852.8	9927.33	9616.69
	65.5916	10053.3	10407.5	10726.3	10428.1	9669.31	10306.9	10520.8	10192.1	10304.5	9322.16	9931.72	10206.4	9406.54	9820.12	10142.8	9906.78	9991.26	9693.18
	67.6436	9995.55	10315.2	10713.3	10481.8	9713.6	10237.5	10464.4	10137.3	10103.6	9385.71	9944.21	10301.1	9316.82	9853.07	10069.7	9948.82	10100.8	9794.81
	69.6564	10056.6	10154.4	10722.8	10595.3	9772.39	10166.1	10401.1	10311.5	10133.2	9440.18	9939.39	10240.2	9306.31	9871.62	10034.8	9821.67	10023.9	9901.27
	71.6692	9931.97	10107.1	10667	10649.3	9671.74	10086.5	10432.3	10431.9	9990.5	9497	10008.5	10114.4	9456.77	9805.57	10124.3	9838.6	9904.45	9826.34
	73.7196	9899.71	10113.7	10671.6	10657.7	9666.33	10148.1	10609.8	10367.5	10096.7	9488.15	9994.72	10141.8	9434.83	9823.45	10087.5	9712.21	9867.93	9723.42
	75.7316	9770.56	10245.9	10591.9	10664	9702.62	10220.8	10704.8	10380.9	10119.1	9449.5	9950.38	10053.7	9363.41	9806.93	10087.6	9786.65	9786.69	9694.55
	77.734	9744.23	10154.1	10486.3	10494.4	9754.4	10298.6	10627.8	10415.5	10226.5	9504.41	9790.36	10181.5	9317.82	9730.41	10066.5	9650.05	9714.01	9702.4
	79.766	9870.6	10369.8	10527.8	10257.6	9611.56	10286.3	10576.3	10393.4	10266.5	9549.88	9595.38	10073.3	9421.91	9778.17	10167	9628.27	9735.66	9668.57
	81.7884	9929.03	10228.7	10569.8	10254.4	9683.47	10331.2	10596.6	10386.8	10306.6	9527.37	9595.55	10165.9	9566.56	9658.36	10114.1	9591.24	9776.1	9643.55
	83.8012	9879.17	10377.2	10683.5	10366.3	9713.25	10457.6	10656.1	10395.7	10315.4	9509.42	9727.54	10040	9566.4	10045.3	10127.3	9898.53	9844.45	9605.43
	85.8516	9790.9	10196.5	10796.9	10581.3	9834.24	10341	10566.2	10496.7	10315	9469.34	9847.41	10008.4	9512.02	10055.9	9977.84	9959.27	9805.9	9734.84
	87.8732	9723.76	10406.6	10827	10579.8	9853.99	10210.5	10414.8	10481.2	10329.8	9749.86	9999.01	9936.58	9484.94	10138.6	9992.37	10072.2	9992.26	9803.26
	89.8868	9961.53	10229.5	10768.7	10553.5	9891.38	9990.25	10437.1	10427	10488.5	9779.93	9886.85	10128.2	9408.47	9824.16	9953.33	9884.88	9939.88	9742.42
	91.918	9955.44	10228.2	10663.6	10491.9	9947.53	10182.2	10459.3	10432.6	10513.3	9879.51	9894.38	10195.2	9506.88	9768.67	10113.5	9831.97	9967.45	9662.95
	93.9396	9935.66	10122.1	10545.1	10461.7	9778.02	10366.1	10513.6	10297.8	10433.6	9621.66	9840.95	10246.2	9480.57	9787.74	10029.2	9882.12	9885.52	9638.09
	95.942	9732.53	10256.7	10617	10416	9866.95	10410	10397.9	10251.8	10213.4	9657.92	9886.69	10128.2	9502.72	9799.08	9935.22	9879.71	9989.58	9712.15
	97.974	9752.69	10235.8	10622	10441.7	9663.89	10402.8	10483.4	10178.9	10136.8	9684.31	9949.81	10204	9414.92	9749.52	9846.14	9942.96	10052.1	9739.58
	99.9956	9806.57	10205.2	10693.6	10363.8	9781.76	10421	10529.9	10198.4	10045.7	9792.62	9938.23	10111.4	9382.61	9792.14	9856.4	9864.77	9979.18	9704.82
	102.008	9854.67	10146.4	10723.9	10414.9	9739.83	10414.1	10666.1	10239.9	10130.6	9902.31	10060.2	10098.4	9516.82	9902.92	10008	9835.26	9872.41	9792.09
	104.04	9778.47	10120.8	10696.6	10451.7	9930.55	10354.8	10473.6	10140.2	10205.8	9870.81	9984.5	10123.4	9620.1	9965.52	9905.97	9771.78	9827.45	9890.27
	106.062	9799.3	10208.8	10777.4	10504.2	9938.94	10158.5	10457.9	10164.7	10451.5	9839.24	9951.59	10259.4	9811.85	9830.59	10022.6	9786.2	9804.33	9866.5
	108.076	9871	10219.9	10568.5	10591.6	9869.77	10276	10469.6	10163.9	10547.6	9735.4	9946.15	10365.3	9871.64	9843.35	9983.37	9753.76	9972.56	9901.55
	110.126	9927.6	10290.4	10404.2	10552.2	9997.21	10346.4	10625.4	10276.9	10519.1	9745.63	10042.9	10221.1	9916.07	9791.3	9972.4	9782.15	9915.22	9900.77
	112.149	9931.5	10267.1	10433.2	10617.5	10097.1	10470.1	10721.3	10381.6	10433.5	9735.59	10005.3	10242.5	9744.93	9980.6	9993.28	9769.02	9979.22	9904.55
	114.161	9837.05	10350.4	10630.5	10540.2	10126.3	10460.6	10688.6	10327.3	10395.2	9722.96	9990.46	10183.9	9649.23	9932.67	9999.44	9854.67	9830.53	9876.17
	116.212	9803	10305.5	10805.9	10569.4	9942.04	10360.2	10549.1	10250.9	10343.5	9665.01	9854.34	10317.8	9444.52	9910.99	10208.6	9812.03	9878.56	9976.26
	118.234	9753.9	10395.3	10653.4	10612.8	9881.44	10347.7	10461.8	10195.1	10345.9	9744.75	9858.25	10186.3	9585.16	9922.47	10105	9845.48	9956.49	10024.7
	120.236	9753.42	10306.2	10605.5	10656.8	9875.4	10358.3	10501.2	10238.5	10408.9	9653.56	9837.43	10118.5	9487.81	9979.12	10198.7	9867.56	10087.5	9966.07

## Sheet: S8 Fig B
		Fluorescence (arbitrary units)
	t	5 uM CTX10				0.5 uM CTX10				0.05 uM CTX10				0 uM CTX10
	2.87	10703.5	10913.6	10325.6	10429.9	10187.8	10501.5	10724.4	10430.2	10129.7	10732	10537.3	10691.2	10259	10012.8	10535.8	9964.92	10215.5	10267.1
	4.8724	10820.6	10841.4	10331.6	10353	10305.7	10565.7	10672.7	10322.2	10141.8	10759.5	10581.8	10769.4	10246.6	10045	10574.1	10106.3	10166.6	10444.1
	6.9028	10729.3	10837.3	10438.8	10271.5	10149.3	10527	10861.9	10395.7	10251.8	10690.2	10601.2	10798.4	10249	10214.8	10600	10135.9	10384.4	10512.4
	8.9244	10858.1	10942.8	10504.6	10292.6	10194.4	10453.2	10782.9	10433	10234.4	10807.6	10460	10842.1	10262.3	10189	10657	10126	10450.6	10567.1
	10.9268	10908.9	10955.3	10516.5	10236.6	10026.5	10408.1	10919.5	10485.2	10305.5	10727.5	10570.2	10680.7	10340	10035.3	10703.1	10073.8	10521.7	10452
	12.9588	10900.5	10965.2	10401.9	10387.6	10130.1	10381.1	10755	10369.7	10322.1	10623.6	10465.8	10637.9	10411.6	9936.1	10629.6	10044.4	10488.6	10536.5
	14.9804	10835	10911.6	10443.6	10394.7	10123.4	10470.4	10831.2	10360.3	10241	10513.7	10482.7	10575	10349	9932.41	10726.6	10075.4	10479.5	10263.6
	16.994	10745.9	10855.4	10529.5	10474.5	10178.9	10515.7	10606.7	10332.6	10259.9	10385.1	10403.2	10662.8	10268.2	10018.3	10747.1	10102.8	10554.8	10369.2
	19.0452	10693.1	10907.3	10614.6	10467.6	10237.5	10517.7	10419.1	10443.6	10549.7	10639.8	10729.5	10910.6	10179.2	9927.57	11226.3	10649.6	11019.4	10830.8
	21.0668	11250.9	11490.1	11010.5	10921.2	10931.3	11090.4	11166	11188.1	11286.3	11237.1	11341	11751	10673.9	10547.7	11713.9	11552.2	12155.1	11846.1
	23.0692	12100	12554.1	11529.5	11600.1	11987.2	12255	12169.1	12029.8	11873.3	12224.3	12104.6	12639.8	11530.6	11423.4	12660.5	12613	13406.9	12924.9
	25.1012	12934.1	13511.9	12274.4	12560.1	13100.2	13430	13573.9	13061.6	12327.4	13071.8	12900.5	13335.2	12620.5	12432	13249.4	13276.7	14346.7	13503.8
	27.1228	13451.9	14018	12610.6	13124	13590.6	13993.5	14014.5	13408.7	12585.2	13621.4	13438.7	13564.2	13261	12945.4	13879.8	13673.6	14590.7	14074.4
	29.1548	13853	14230.8	12778.3	13442.9	13735.9	14156.1	14586	13727.9	12898.6	13709.2	13771.6	13756.4	13647.6	13153.6	14007.7	13880.7	14851.8	14437.7
	31.1788	14099.8	14442.4	12953.1	13692.1	13788	14166.5	14523.1	13885	12915.7	13826.2	13939.3	13943.1	13996.9	13228.7	14299.8	14075.9	14919.8	14665.4
	33.1988	14122.8	14667.6	13110.2	13756.4	13700.5	14573.3	14687.5	13924.8	12916.4	13745.3	14024.9	14104.1	14099.9	13229.8	14349.6	14295	15178.6	14709.5
	35.2012	14052.2	14710.4	13419.9	13789.3	13745.1	14608.4	14578.2	13836.1	12822.6	13855.2	14017.2	14139.8	14091.5	13146	14469.1	14456.6	15089	14517.2
	37.2332	14021.3	14741.3	13581.5	13696.1	13568.3	14655.7	14701.2	13580.4	12770.6	13694	13760.5	14045.4	13935.3	13130.4	14307.7	14446.2	14988.7	14386.7
	39.2548	13967	14572.9	13567.6	13794.9	13636.4	14155.3	14582.4	13472.6	12594.8	13600.8	13563.5	13880.9	13988.6	13226.3	14133.1	14188.6	14809.7	14271.5
	41.2876	13644.2	14419.5	13255.8	13775.3	13357.3	14110.4	14665.8	13463.9	12458.8	13372.8	13378	13932	13776.8	13352.4	14010.8	14059	14728	14279.5
	43.3388	13535.7	14192.8	12844.6	13803.6	13256	14007.7	14529.1	13484.4	12223.3	13265.9	13291.1	14040	13627.5	13448.6	13843.2	13909.3	14554.1	14101.7
	45.3628	13477.1	14024.1	12580.4	13715	12984.8	14002.8	14400.4	13326.9	12229.2	13196.9	13278.4	13808.5	13233.3	13138.2	13654.2	13749.4	14326.6	13998.1
	47.3748	13504.6	13784.4	12697	13878.5	12925.1	13672.7	14036.9	13257.6	12145.5	13254.4	13198.4	13403.1	13273.2	13008.4	13484.3	13582.1	14172.3	13770.7
	49.4252	13384.9	13465.2	12766.3	13650.7	12660.8	13665.8	13786	13139.4	12142	13153.5	13058.6	13079.7	13069.8	12605.6	13426.9	13404.2	14021.8	13778.6
	51.4372	13153.9	13126.7	12741.9	13444.7	12664.8	13554.7	13725.8	13002.3	11962.6	12945.6	12870.8	13172.3	13036	12557.2	13325.5	13210.5	13841	13532.9
	53.4396	13016.5	12988.9	12382.4	13143.9	12632.8	13396.4	13675	12863.3	11874	12746.4	12690.6	13086.5	12865.7	12384.8	13173.4	13084.8	13687	13449.1
	55.4924	12912.5	12981.2	12182.4	13014.5	12731.2	13175.8	13476.9	12719.5	11797.4	12622.8	12551.9	13111.7	12753.3	12477	13000	12931.3	13540.9	13395.3
	57.5044	12874.4	13051.1	12093.4	12953.3	12498.3	12955	13070.8	12736.7	11904	12615.6	12438.6	12874.9	12695	12534.9	12911.5	12991.7	13672.9	13167.8
	59.5164	12655.2	13113.5	12236.9	12886.6	12450.1	12923.6	12943.3	12527.7	11756.5	12503.1	12344.8	12950.3	12616	12512.8	12896.1	12944.5	13596.2	13202
	61.5676	12662.8	12980.1	12190.3	12899.6	12403.6	12760.2	13021.7	12610.3	11715.2	12537	12450.6	12930.6	12703.2	12505.5	12907.1	13018.1	13529.7	12970.6
	63.5892	12606.9	12949	12236	12725	12264.7	12797.7	13251.6	12465.9	11648.5	12459.9	12618.3	13024.2	12586.7	12364.9	12859.9	12916.2	13461	13158.5
	65.5916	12675.5	12863.5	12055.9	12607.2	12168	12664.8	13327.5	12362	11763.4	12339.8	12661.9	12904	12493.5	12262.6	12837.1	12743.3	13474.4	12980.6
	67.6436	12599	12835.7	11860.1	12500.9	12172.1	12663.6	13338	12273.4	11656.5	12439.4	12743.2	12750	12267.2	12312.2	12843.8	12561.3	13552.4	13074.9
	69.6564	12594.4	12764.5	11696.1	12502.7	12361.4	12382.3	13241	12291.8	11535.7	12478.5	12603.3	12539.5	12277.8	12099.4	12774.9	12623.9	13454.4	12880.9
	71.6692	12681	12677.2	11698.5	12450.5	12373.6	12410.7	13276.4	12398.8	11521.8	12517.6	12527.6	12489.1	12193.8	12124.9	12654.3	12604.5	13345.9	12954.5
	73.7196	12564	12749	11957	12366	12349.6	12488.2	13118.5	12264.8	11714.6	12222.4	12385.3	12417.8	12143.4	12022.9	12499.7	12731.6	13294.3	12880.2
	75.7316	12548	12630.6	11998.2	12381.6	12335.6	12736.3	13073.7	12267.5	11655.9	12142.7	12289.8	12498	12085.1	12213.5	12600.5	12461.4	13187.1	12888.6
	77.734	12399	12590.2	12068	12476.1	12271	12685.3	12815.3	12057.9	11566.5	12128	12308.8	12537.2	12080.7	12068.6	12639	12413.2	13125	12715.2
	79.766	12578.6	12580.2	11902	12398.3	12224	12673.9	12874.3	12110.2	11458.5	12212.2	12237.5	12634.6	12181	12039.4	12606.8	12219.5	13057.8	12715.9
	81.7884	12507.6	12660.2	11803.8	12377	12148.8	12593.2	12880.1	12023.4	11424.1	12268	12254	12493.4	12197.9	11998.4	12479.2	12227.5	12890.4	12833.8
	83.8012	12375.2	12493.5	11573.1	12276.4	12229.7	12605.3	12870.2	12313.3	11473.9	12285.6	12312.1	12307.1	12358.6	12214.5	12513.3	12196.7	12910.1	13112
	85.8516	12281.4	12480.6	11574.6	12270.4	12184.8	12527.5	12906.4	12193.3	11581.1	12222.7	12384.6	12157.7	12214.9	12334.2	12554.2	12113.3	12783	12996.9
	87.8732	12247	12383.5	11456	12267	12213.9	12473.2	12957.5	12087.6	11609.5	12084.6	12281	12233	12189	12307.5	12569.3	12188.7	13021	12964.2
	89.8868	12374.9	12462.1	11524.4	12362.4	12107.3	12422.8	12969.6	11833.5	11568.9	12294.5	12098.7	12272.7	11994.5	12130.1	12599.7	12228.2	12971.9	12638.2
	91.918	12329	12380.2	11613.8	12566.5	12113.7	12332.4	12887.7	11838.1	11544.3	12379.4	12172.5	12364.2	12024.1	11896.2	12639.9	12317.9	12976.5	12695.3
	93.9396	12295.1	12275.9	11732.9	12358	12106.1	12317.3	12790.5	11801.1	11536	12426.3	12241.3	12542.9	12163.5	11897.4	12590.7	12302.9	12815.8	12588
	95.942	12240.7	12367.2	11773.3	12199.8	12131.4	12456.9	12777.1	11771.8	11608.2	12226.6	12294	12617.7	12166.4	12063	12416.1	12390	12873.3	12588.1
	97.974	12299.6	12304	11870.3	12037	12109.1	12333.6	12768.7	11808.1	11548.3	12097.2	12224.4	12481.7	12128.2	12116.8	12430	12474.7	12868.4	12742.4
	99.9956	12428.4	12402.1	11815.2	12152.4	12063.5	12388.3	12779	11917.5	11525.2	12008	12344.3	12312.8	12073.2	12241.1	12638.4	12351.8	12898.5	12680.2
	102.008	12569	12387.9	11723.3	12170.5	11984.9	12358.5	12742.3	11939.4	11422	12005.3	12316	12281.4	12026.8	12113.4	12760.6	12328.6	12863.8	12843.7
	104.04	12586	12305.3	11494.4	12164.3	12030.7	12576.5	12679.9	11951.4	11293.5	11994.3	12338.2	12249.7	12178.3	12147.4	12715.1	12251.8	12923.6	12827.7
	106.062	12528.7	12284.4	11451.3	12140.5	12064.8	12635.5	12564	11863.7	11299.1	12152.9	12288.1	12273.1	12031.8	12140.5	12662.5	12512.9	12719.5	12890.7
	108.076	12368.3	12236.2	11563.5	12127.6	12028.7	12607.4	12419.2	11874.6	11431.2	12199.7	12216.8	12133.2	12156.4	12217.4	12612	12303.2	12593.1	12945.9
	110.126	12313	12291.5	11486.1	12014.7	11961.3	12600.4	12491.1	11804.3	11572.9	12223.6	12101.7	12197	12148.4	12127.2	12652.8	12253	12543.2	12827.5
	112.149	12226.2	12323.9	11638.7	11934	11982.1	12454.7	12666.1	11806.2	11521.9	12071.1	11867.9	12037	12242	12091.6	12465.3	12024.6	12675.1	12974
	114.161	12316.2	12296	11558.8	12014.2	12124.5	12482.1	12755.4	11843	11631.3	11924.3	12011.7	12081.6	12235.8	11972.7	12395.2	11973.4	12863.5	12810.9
	116.212	12352.4	12377	11710.5	12028.2	12267.2	12413.3	12774.9	11860.2	11642.3	11966	11839.4	12192.2	12114.1	12083.6	12325.8	11992.7	12918	12855
	118.234	12399.4	12425.6	11679	12131.9	12156.9	12507.3	12725	11815.9	11699.8	11935.7	11813.7	12378.6	11999	11975.9	12336.5	12072.7	13012.1	12689.7
	120.236	12348.1	12462.5	11709.4	12006.6	12275.8	12449.3	12739	11669	11645.2	11959.5	11836.2	12523.5	12084.1	12082.8	12430.3	12156.4	12783.5	12654.8
