# Supplementary material for: A previously unrecognized superfamily of macro-conotoxins includes an inhibitor of the sensory neuron calcium channel Cav2.3
Source: PLoS Biol. 2023 Aug 3;21(8):e3002217. doi: 10.1371/journal.pbio.3002217 (PMC10437998; doi:10.1371/journal.pbio.3002217)
Supplement: S6 Data — (XLSX) [file pbio.3002217.s026.xlsx]

## Sheet: S9Fig
A																																		B
time	Ctr_Raw_m80	Ctr_Raw_m70	Ctr_Raw_m60	Ctr_Raw_m50	Ctr_Raw_m40	Ctr_Raw_m30	Ctr_Raw_m20	Ctr_Raw_m10	Ctr_Raw_zero	Ctr_Raw_p10	Ctr_Raw_p11	Ctr_Raw_p12	Ctr_Raw_p13	Ctr_Raw_p14	Ctr_Raw_p15		Mu81_Raw_m80	Mu81_Raw_m70	Mu81_Raw_m60	Mu81_Raw_m50	Mu81_Raw_m40	Mu81_Raw_m30	Mu81_Raw_m20	Mu81_Raw_m10	Mu81_Raw_zero	Mu81_Raw_p10	Mu81_Raw_p11	Mu81_Raw_p12	Mu81_Raw_p13	Mu81_Raw_p14	Mu81_Raw_p15			Pot	Ctr_Aver	Ctr_sem	3uM_Aver	3uM_sem	10uM_Aver	10uM_sem
0	-1.379e-10	-1.45339e-10	-9.95255e-11	1.23958e-10	-6.43082e-11	-1.41409e-10	-6.32896e-11	4.69193e-13	-1.23563e-10	-9.60225e-11	2.78878e-11	-6.6718e-11	-1.14878e-10	2.44981e-12	-1.03865e-10		-1.42647e-10	-1.09845e-10	-6.91141e-11	-8.51792e-11	-5.25072e-11	-4.05223e-11	-1.48704e-10	-1.22196e-10	-1.05357e-10	-1.255e-10	-5.76306e-11	2.687e-11	2.17467e-11	-1.45297e-10	-1.2994e-10			-80	-5.88665e-18	5.88665e-18	-0.0216944	0.0216944	1.36253e-17	1.04009e-17
0.1	-1.37362e-10	-1.44669e-10	-9.94189e-11	1.22158e-10	-6.56358e-11	-1.4191e-10	-6.28391e-11	-8.40745e-13	-1.24011e-10	-9.58348e-11	2.60159e-11	-6.65047e-11	-1.14616e-10	1.91262e-12	-1.03517e-10		-1.41985e-10	-1.0939e-10	-6.96387e-11	-8.48823e-11	-5.28287e-11	-4.05215e-11	-1.4864e-10	-1.21762e-10	-1.0492e-10	-1.25325e-10	-5.68199e-11	2.67935e-11	2.10549e-11	-1.45393e-10	-1.29836e-10			-70	-0.00624502	0.00479405	-0.00220415	0.00452392	-0.0270702	0.0217449
0.2	-1.35751e-10	-1.42657e-10	-9.90594e-11	1.16864e-10	-6.95013e-11	-1.4332e-10	-6.14817e-11	-4.65981e-12	-1.25233e-10	-9.52427e-11	2.05369e-11	-6.58629e-11	-1.13792e-10	3.43747e-13	-1.0246e-10		-1.39978e-10	-1.08018e-10	-7.11255e-11	-8.39416e-11	-5.36838e-11	-4.05176e-11	-1.48402e-10	-1.20447e-10	-1.03595e-10	-1.24788e-10	-5.44142e-11	2.65655e-11	1.90268e-11	-1.45599e-10	-1.29472e-10			-60	-0.0325225	0.0167761	-0.0239344	0.0187885	-0.0307938	0.0119779
0.3	-1.33087e-10	-1.39299e-10	-9.83385e-11	1.08384e-10	-7.55673e-11	-1.45377e-10	-5.92074e-11	-1.06713e-11	-1.26887e-10	-9.41656e-11	1.18472e-11	-6.47893e-11	-1.12302e-10	-2.13521e-12	-1.00657e-10		-1.36579e-10	-1.05702e-10	-7.33263e-11	-8.22186e-11	-5.47661e-11	-4.05083e-11	-1.47859e-10	-1.18215e-10	-1.0134e-10	-1.23856e-10	-5.04957e-11	2.61914e-11	1.57997e-11	-1.45688e-10	-1.28698e-10			-50	0.00397037	0.0316306	-0.0221272	0.00941085	-0.0281775	0.0498776
0.4	-1.29413e-10	-1.34623e-10	-9.71064e-11	9.7201e-11	-8.33166e-11	-1.47691e-10	-5.60232e-11	-1.83959e-11	-1.28466e-10	-9.24891e-11	5.62661e-13	-6.32853e-11	-1.09997e-10	-5.34193e-12	-9.80686e-11		-1.31731e-10	-1.02418e-10	-7.58686e-11	-7.95201e-11	-5.56309e-11	-4.0492e-11	-1.46819e-10	-1.15024e-10	-9.81138e-11	-1.22485e-10	-4.52097e-11	2.56811e-11	1.15865e-11	-1.45317e-10	-1.27299e-10			-40	-0.0766347	0.00297245	-0.049273	0.0533737	-0.0821484	0.0548071
0.5	-1.24817e-10	-1.28711e-10	-9.52122e-11	8.39283e-11	-9.21121e-11	-1.49805e-10	-5.19789e-11	-2.72541e-11	-1.29384e-10	-9.00899e-11	-1.25419e-11	-6.13645e-11	-1.06727e-10	-9.05863e-12	-9.46851e-11		-1.25401e-10	-9.8168e-11	-7.8308e-11	-7.56451e-11	-5.57808e-11	-4.04714e-11	-1.45054e-10	-1.10842e-10	-9.3895e-11	-1.20636e-10	-3.87734e-11	2.50508e-11	6.65381e-12	-1.44084e-10	-1.25034e-10			-30	-0.279936	0.094514	-0.132622	0.0521736	-0.086503	0.0709225
0.6	-1.19433e-10	-1.21735e-10	-9.25445e-11	6.92626e-11	-1.01268e-10	-1.51265e-10	-4.71898e-11	-3.66358e-11	-1.29063e-10	-8.68597e-11	-2.66033e-11	-5.90597e-11	-1.02368e-10	-1.30584e-11	-9.05488e-11		-1.17612e-10	-9.29955e-11	-8.0189e-11	-7.04378e-11	-5.47617e-11	-4.04542e-11	-1.42341e-10	-1.05669e-10	-8.87152e-11	-1.18291e-10	-3.14792e-11	2.43262e-11	1.29582e-12	-1.41585e-10	-1.21678e-10			-20	-0.63576	0.126284	-0.339782	0.0906749	-0.216244	0.106453
0.7	-1.13453e-10	-1.1397e-10	-8.90657e-11	5.39297e-11	-1.10119e-10	-1.51679e-10	-4.18447e-11	-4.59643e-11	-1.27023e-10	-8.27245e-11	-4.07437e-11	-5.64254e-11	-9.68646e-11	-1.71272e-11	-8.57742e-11		-1.08474e-10	-8.70059e-11	-8.11006e-11	-6.38359e-11	-5.22493e-11	-4.04523e-11	-1.38487e-10	-9.95488e-11	-8.26765e-11	-1.15457e-10	-2.36896e-11	2.35459e-11	-4.19476e-12	-1.37475e-10	-1.17067e-10			-10	-0.991297	0.0870253	-0.726218	0.0431785	-0.409604	0.0585455
0.8	-1.0711e-10	-1.05789e-10	-8.48302e-11	3.86354e-11	-1.18084e-10	-1.50764e-10	-3.61966e-11	-5.47438e-11	-1.22941e-10	-7.76535e-11	-5.41363e-11	-5.35368e-11	-9.02361e-11	-2.10774e-11	-8.05508e-11		-9.81981e-11	-8.03688e-11	-8.07208e-11	-5.59037e-11	-4.81128e-11	-4.04772e-11	-1.33353e-10	-9.25791e-11	-7.59574e-11	-1.12172e-10	-1.58192e-11	2.27656e-11	-9.55391e-12	-1.31519e-10	-1.11122e-10			0	-0.947253	0.077819	-0.698295	0.0513315	-0.414434	0.0256036
0.9	-1.00658e-10	-9.76328e-11	-7.99825e-11	2.40245e-11	-1.24708e-10	-1.48376e-10	-3.05346e-11	-6.25866e-11	-1.16684e-10	-7.16573e-11	-6.60599e-11	-5.04822e-11	-8.25851e-11	-2.47516e-11	-7.51288e-11		-8.71018e-11	-7.33102e-11	-7.88436e-11	-4.68469e-11	-4.24438e-11	-4.05324e-11	-1.26872e-10	-8.49069e-11	-6.88047e-11	-1.08497e-10	-8.30567e-12	2.20599e-11	-1.45695e-11	-1.23628e-10	-1.03864e-10			10	-0.794447	0.0371396	-0.615966	0.0686643	-0.404462	0.0623563
1	-9.43406e-11	-8.99708e-11	-7.47356e-11	1.06502e-11	-1.29691e-10	-1.44505e-10	-2.5143e-11	-6.92165e-11	-1.08312e-10	-6.47784e-11	-7.59379e-11	-4.73533e-11	-7.40805e-11	-2.80191e-11	-6.97898e-11		-7.55946e-11	-6.60936e-11	-7.53859e-11	-3.7004e-11	-3.55477e-11	-4.06067e-11	-1.19046e-10	-7.6719e-11	-6.15094e-11	-1.04504e-10	-1.57055e-12	2.15215e-11	-1.9098e-11	-1.13874e-10	-9.54051e-11			20	-0.663929	0.0306848	-0.508513	0.0514721	-0.301764	0.056861
1.1	-8.83632e-11	-8.32394e-11	-6.93348e-11	-1.0468e-12	-1.32887e-10	-1.39266e-10	-2.02579e-11	-7.44563e-11	-9.80526e-11	-5.7077e-11	-8.33609e-11	-4.42334e-11	-6.49329e-11	-3.07667e-11	-6.48078e-11		-6.41502e-11	-5.89943e-11	-7.03786e-11	-2.68191e-11	-2.79015e-11	-4.0667e-11	-1.09947e-10	-6.82239e-11	-5.43745e-11	-1.00259e-10	4.02267e-12	2.12556e-11	-2.30732e-11	-1.02491e-10	-8.59328e-11			30	-0.465226	0.0366995	-0.363507	0.0653172	-0.256326	0.0455137
1.2	-8.28645e-11	-7.77909e-11	-6.40118e-11	-1.07478e-11	-1.34296e-10	-1.32869e-10	-1.60301e-11	-7.82037e-11	-8.6256e-11	-4.86198e-11	-8.80968e-11	-4.1187e-11	-5.53648e-11	-3.28904e-11	-6.04082e-11		-5.32681e-11	-5.22706e-11	-6.3946e-11	-1.67976e-11	-2.00867e-11	-4.06564e-11	-9.97082e-11	-5.96335e-11	-4.76784e-11	-9.58162e-11	8.20787e-12	2.13692e-11	-2.65054e-11	-8.98539e-11	-7.56789e-11			40	-0.279109	0.0920725	-0.238907	0.0830089	-0.140692	0.0433599
1.3	-7.79042e-11	-7.38489e-11	-5.89408e-11	-1.82588e-11	-1.34032e-10	-1.25589e-10	-1.2505e-11	-8.04061e-11	-7.33471e-11	-3.94729e-11	-9.00882e-11	-3.8253e-11	-4.55811e-11	-3.42887e-11	-5.67338e-11		-4.34303e-11	-4.61394e-11	-5.62793e-11	-7.45455e-12	-1.27107e-11	-4.04969e-11	-8.85177e-11	-5.11439e-11	-4.16413e-11	-9.12022e-11	1.08462e-11	2.19562e-11	-2.94728e-11	-7.64495e-11	-6.48895e-11			50	-0.0890989	0.0491669	-0.123683	0.0896367	-0.0925522	0.0367158
1.4	-7.34625e-11	-7.14833e-11	-5.42043e-11	-2.35064e-11	-1.32285e-10	-1.17728e-10	-9.62322e-12	-8.10394e-11	-5.97795e-11	-2.97047e-11	-8.94414e-11	-3.5442e-11	-3.57471e-11	-3.48625e-11	-5.38233e-11		-3.50577e-11	-4.07578e-11	-4.76116e-11	7.3858e-13	-6.3301e-12	-4.00975e-11	-7.66092e-11	-4.29212e-11	-3.63991e-11	-8.64206e-11	1.19419e-11	2.30798e-11	-3.21047e-11	-6.28319e-11	-5.37984e-11			60	-0.0450761	0.0969429	-0.115485	0.0834206	-0.0494936	0.0374295
1.5	-6.9452e-11	-7.06068e-11	-4.97746e-11	-2.65304e-11	-1.29286e-10	-1.09594e-10	-7.24116e-12	-8.00972e-11	-4.59985e-11	-1.93958e-11	-8.64081e-11	-3.27388e-11	-2.59744e-11	-3.45198e-11	-5.16074e-11		-2.84723e-11	-3.6214e-11	-3.8198e-11	7.40103e-12	-1.38626e-12	-3.93673e-11	-6.42581e-11	-3.50926e-11	-3.19894e-11	-8.14547e-11	1.16419e-11	2.47556e-11	-3.45589e-11	-4.95787e-11	-4.26112e-11
1.6	-6.57401e-11	-7.09918e-11	-4.55161e-11	-2.74734e-11	-1.25263e-10	-1.01476e-10	-5.16772e-12	-7.75888e-11	-3.24184e-11	-8.6539e-12	-8.13607e-11	-3.01087e-11	-1.63185e-11	-3.31847e-11	-4.99231e-11		-2.38696e-11	-3.25274e-11	-2.83027e-11	1.22782e-11	1.83716e-12	-3.82305e-11	-5.17756e-11	-2.7743e-11	-2.83486e-11	-7.62772e-11	1.02197e-11	2.69376e-11	-3.69974e-11	-3.72433e-11	-3.14994e-11
1.7	-6.21733e-11	-7.23035e-11	-4.12076e-11	-2.65686e-11	-1.20415e-10	-9.36236e-11	-3.20747e-12	-7.35461e-11	-1.9411e-11	2.37058e-12	-7.47638e-11	-2.75075e-11	-6.78372e-12	-3.08088e-11	-4.85414e-11		-2.1303e-11	-2.96559e-11	-1.81935e-11	1.52614e-11	3.23346e-12	-3.6642e-11	-3.95009e-11	-2.09173e-11	-2.53225e-11	-7.08622e-11	8.04596e-12	2.95106e-11	-3.95616e-11	-2.63121e-11	-2.06082e-11
1.8	-5.86002e-11	-7.41428e-11	-3.65817e-11	-2.41257e-11	-1.14886e-10	-8.62381e-11	-1.20186e-12	-6.80335e-11	-7.30235e-12	1.34735e-11	-6.7141e-11	-2.48922e-11	2.66449e-12	-2.73821e-11	-4.7206e-11		-2.06827e-11	-2.75081e-11	-8.1399e-12	1.63913e-11	2.86888e-12	-3.45986e-11	-2.77887e-11	-1.46263e-11	-2.2686e-11	-6.51954e-11	5.55076e-12	3.22902e-11	-4.23514e-11	-1.71664e-11	-1.00709e-11
1.9	-5.48873e-11	-7.60913e-11	-3.13745e-11	-2.05153e-11	-1.08763e-10	-7.94589e-11	9.39866e-13	-6.11583e-11	3.62765e-12	2.43939e-11	-5.90413e-11	-2.22313e-11	1.20835e-11	-2.29419e-11	-4.56731e-11		-2.17881e-11	-2.59571e-11	1.58702e-12	1.58444e-11	9.60235e-13	-3.21453e-11	-1.69916e-11	-8.85433e-12	-2.01702e-11	-5.92816e-11	3.18193e-12	3.50313e-11	-4.54102e-11	-1.00551e-11	-2.7851e-14
2	-5.0927e-11	-7.77536e-11	-2.53777e-11	-1.61495e-11	-1.02074e-10	-7.33544e-11	3.22507e-12	-5.30776e-11	1.3147e-11	3.48227e-11	-5.10047e-11	-1.95139e-11	2.15363e-11	-1.75775e-11	-4.37477e-11		-2.42919e-11	-2.48551e-11	1.07184e-11	1.39068e-11	-2.15962e-12	-2.93745e-11	-7.43755e-12	-3.56864e-12	-1.74951e-11	-5.31479e-11	1.36483e-12	3.7444e-11	-4.8717e-11	-5.07734e-12	9.35751e-12
2.1	-4.66369e-11	-7.87921e-11	-1.84845e-11	-1.14606e-11	-9.48097e-11	-6.7917e-11	5.57872e-12	-4.39996e-11	2.10779e-11	4.44205e-11	-4.35314e-11	-1.67537e-11	3.10751e-11	-1.14309e-11	-4.13088e-11		-2.77943e-11	-2.40444e-11	1.89965e-11	1.09382e-11	-6.08206e-12	-2.64181e-11	5.95901e-13	1.27249e-12	-1.44021e-11	-4.68432e-11	4.66813e-13	3.92161e-11	-5.21877e-11	-2.17969e-12	1.78908e-11
2.2	-4.19546e-11	-7.89522e-11	-1.07211e-11	-6.87569e-12	-8.69443e-11	-6.30611e-11	7.85899e-12	-3.41798e-11	2.73071e-11	5.28458e-11	-3.70557e-11	-1.39885e-11	4.07255e-11	-4.69352e-12	-3.83221e-11		-3.18616e-11	-2.33673e-11	2.61911e-11	7.33276e-12	-1.03632e-11	-2.34333e-11	6.90569e-12	5.71221e-12	-1.06854e-11	-4.04348e-11	7.68966e-13	4.0038e-11	-5.56829e-11	-1.16578e-12	2.53506e-11
2.3	-3.68322e-11	-7.80768e-11	-2.2578e-12	-2.78893e-12	-7.84694e-11	-5.8629e-11	9.88288e-12	-2.39126e-11	3.17989e-11	5.97877e-11	-3.19259e-11	-1.12737e-11	5.04733e-11	2.40218e-12	-3.48379e-11		-3.60661e-11	-2.26721e-11	3.21199e-11	3.47994e-12	-1.45613e-11	-2.05855e-11	1.13832e-11	9.78895e-12	-6.21825e-12	-3.40035e-11	2.44606e-12	3.96305e-11	-5.90227e-11	-1.71965e-12	3.15051e-11
2.4	-3.12337e-11	-7.61118e-11	6.60143e-12	4.66962e-13	-6.94204e-11	-5.44046e-11	1.14564e-11	-1.35202e-11	3.46055e-11	6.4999e-11	-2.83916e-11	-8.6708e-12	6.02533e-11	9.59379e-12	-3.09767e-11		-4.00224e-11	-2.18175e-11	3.66724e-11	-2.68075e-13	-1.82686e-11	-1.80299e-11	1.40257e-11	1.35317e-11	-9.70765e-13	-2.76381e-11	5.55468e-12	3.77689e-11	-6.20064e-11	-3.43968e-12	3.61408e-11
2.5	-2.51378e-11	-7.31019e-11	1.54519e-11	2.64856e-12	-5.98999e-11	-5.0135e-11	1.24035e-11	-3.33903e-12	3.58699e-11	6.8326e-11	-2.65967e-11	-6.23097e-12	6.99411e-11	1.66037e-11	-2.6906e-11		-4.34167e-11	-2.06756e-11	3.98295e-11	-3.62047e-12	-2.1139e-11	-1.58945e-11	1.49372e-11	1.69563e-11	4.98186e-12	-2.14317e-11	1.00289e-11	3.43062e-11	-6.44336e-11	-5.88018e-12	3.90981e-11
2.6	-1.85478e-11	-6.91795e-11	2.38381e-11	3.62514e-12	-5.00897e-11	-4.55599e-11	1.25905e-11	6.29436e-12	3.58178e-11	6.97292e-11	-2.65786e-11	-3.97896e-12	7.93481e-11	2.31558e-11	-2.2813e-11		-4.60249e-11	-1.91333e-11	4.1676e-11	-6.36125e-12	-2.29095e-11	-1.42678e-11	1.43181e-11	2.00634e-11	1.1463e-11	-1.54782e-11	1.56826e-11	2.91886e-11	-6.61265e-11	-8.59588e-12	4.03073e-11
2.7	-1.1505e-11	-6.45462e-11	3.13131e-11	3.39462e-12	-4.02497e-11	-4.04446e-11	1.19428e-11	1.50598e-11	3.47362e-11	6.92935e-11	-2.82716e-11	-1.89894e-12	8.82221e-11	2.89943e-11	-1.8879e-11		-4.772e-11	-1.70948e-11	4.23995e-11	-8.35233e-12	-2.34184e-11	-1.31918e-11	1.24457e-11	2.28374e-11	1.82096e-11	-9.86945e-12	2.22192e-11	2.24669e-11	-6.69501e-11	-1.11843e-11	3.98177e-11
2.8	-4.10289e-12	-5.94499e-11	3.74999e-11	2.0888e-12	-3.07035e-11	-3.46129e-11	1.04535e-11	2.26715e-11	3.294e-11	6.72246e-11	-3.15141e-11	7.25037e-14	9.62543e-11	3.39015e-11	-1.52576e-11		-4.84673e-11	-1.44837e-11	4.2275e-11	-9.52773e-12	-2.26173e-11	-1.26598e-11	9.6468e-12	2.52476e-11	2.48975e-11	-4.69334e-12	2.92466e-11	1.42988e-11	-6.68284e-11	-1.33213e-11	3.78139e-11
2.9	3.50384e-12	-5.41583e-11	4.21439e-11	-3.44964e-14	-2.18121e-11	-2.79754e-11	8.18561e-12	2.88969e-11	3.07316e-11	6.38331e-11	-3.60597e-11	2.04364e-12	1.03095e-10	3.77141e-11	-1.2061e-11		-4.83094e-11	-1.12464e-11	4.16338e-11	-9.88136e-12	-2.05767e-11	-1.26195e-11	6.26814e-12	2.72519e-11	3.11733e-11	-3.09018e-14	3.63001e-11	4.94436e-12	-6.57551e-11	-1.47852e-11	3.4613e-11
3	1.1099e-11	-4.89306e-11	4.51498e-11	-2.61327e-12	-1.39394e-11	-2.05495e-11	5.26694e-12	3.35766e-11	2.83597e-11	5.95063e-11	-4.15913e-11	4.15338e-12	1.08377e-10	4.03366e-11	-9.35433e-12		-4.73444e-11	-7.35618e-12	4.08216e-11	-9.45125e-12	-1.74828e-11	-1.29797e-11	2.6464e-12	2.88032e-11	3.6691e-11	4.04722e-12	4.28722e-11	-5.24736e-12	-6.37983e-11	-1.54678e-11	3.06422e-11
3.1	1.84173e-11	-4.39906e-11	4.65964e-11	-5.21625e-12	-7.4161e-12	-1.24674e-11	1.88143e-12	3.66398e-11	2.59863e-11	5.46724e-11	-4.77401e-11	6.54671e-12	1.11747e-10	4.17483e-11	-7.15676e-12		-4.5701e-11	-2.8174e-12	4.01506e-11	-8.30286e-12	-1.36239e-11	-1.36186e-11	-9.17461e-13	2.98585e-11	4.11464e-11	7.48496e-12	4.84477e-11	-1.58596e-11	-6.10959e-11	-1.53707e-11	2.63975e-11
3.2	2.51685e-11	-3.9504e-11	4.67278e-11	-7.38758e-12	-2.50537e-12	-3.96999e-12	-1.74374e-12	3.81154e-11	2.36678e-11	4.97592e-11	-5.41087e-11	9.34305e-12	1.12904e-10	4.20039e-11	-5.4478e-12		-4.35124e-11	2.32993e-12	3.98545e-11	-6.51339e-12	-9.36581e-12	-1.43926e-11	-4.1781e-12	3.03906e-11	4.43074e-11	1.02454e-11	5.25448e-11	-2.64358e-11	-5.78445e-11	-1.4589e-11	2.239e-11
3.3	3.10729e-11	-3.55621e-11	4.59205e-11	-8.69641e-12	6.23938e-13	4.61083e-12	-5.35386e-12	3.81334e-11	2.13558e-11	4.51529e-11	-6.02969e-11	1.26036e-11	1.11631e-10	4.12265e-11	-4.17579e-12		-4.08959e-11	8.00738e-12	4.00525e-11	-4.15845e-12	-5.11684e-12	-1.51462e-11	-6.95832e-12	3.04e-11	4.60359e-11	1.23147e-11	5.4756e-11	-3.65134e-11	-5.42796e-11	-1.3286e-11	1.9086e-11
3.4	3.58998e-11	-3.21729e-11	4.46328e-11	-8.78485e-12	1.91343e-12	1.28818e-11	-8.68464e-12	3.69148e-11	1.89167e-11	4.11617e-11	-6.59301e-11	1.63039e-11	1.07837e-10	3.95944e-11	-3.26634e-12		-3.79368e-11	1.40973e-11	4.07307e-11	-1.3018e-12	-1.28646e-12	-1.57199e-11	-9.15425e-12	2.99248e-11	4.62993e-11	1.37054e-11	5.47875e-11	-4.56588e-11	-5.06514e-11	-1.16624e-11	1.68501e-11
3.5	3.95052e-11	-2.92637e-11	4.33426e-11	-7.40751e-12	1.41928e-12	2.04245e-11	-1.14818e-11	3.47506e-11	1.61692e-11	3.79863e-11	-7.06858e-11	2.03191e-11	1.01569e-10	3.73215e-11	-2.62874e-12		-3.46808e-11	2.04452e-11	4.17429e-11	2.01154e-12	1.75862e-12	-1.59605e-11	-1.07337e-11	2.9047e-11	4.51707e-11	1.4458e-11	5.24901e-11	-5.3502e-11	-4.71967e-11	-9.92594e-12	1.59003e-11
3.6	4.1859e-11	-2.6691e-11	4.24817e-11	-4.45678e-12	-6.95378e-13	2.68342e-11	-1.35205e-11	3.1973e-11	1.29302e-11	3.57027e-11	-7.4318e-11	2.44253e-11	9.30282e-11	3.46355e-11	-2.15972e-12		-3.11341e-11	2.68659e-11	4.28319e-11	5.75854e-12	3.73447e-12	-1.57295e-11	-1.1729e-11	2.78915e-11	4.282e-11	1.46406e-11	4.78793e-11	-5.97662e-11	-4.41126e-11	-8.26582e-12	1.62821e-11
3.7	4.30566e-11	-2.42597e-11	4.23765e-11	3.05109e-14	-4.17796e-12	3.17577e-11	-1.46232e-11	2.89202e-11	9.06226e-12	3.42569e-11	-7.66729e-11	2.83203e-11	8.25592e-11	3.17556e-11	-1.74498e-12		-2.72707e-11	3.31531e-11	4.36688e-11	9.93742e-12	4.47047e-12	-1.49143e-11	-1.22252e-11	2.6617e-11	3.9496e-11	1.43476e-11	4.11394e-11	-6.42887e-11	-4.15346e-11	-6.83447e-12	1.78641e-11
3.8	4.3311e-11	-2.17476e-11	4.32031e-11	5.88626e-12	-8.71092e-12	3.49249e-11	-1.46724e-11	2.59039e-11	4.51354e-12	3.34721e-11	-7.76971e-11	3.16597e-11	7.06258e-11	2.88731e-11	-1.25953e-12		-2.30454e-11	3.90911e-11	4.39027e-11	1.45624e-11	3.92578e-12	-1.34374e-11	-1.23455e-11	2.53993e-11	3.55038e-11	1.36972e-11	3.26121e-11	-6.703e-11	-3.95229e-11	-5.73876e-12	2.0358e-11
3.9	4.29255e-11	-1.89329e-11	4.49618e-11	1.28423e-11	-1.39398e-11	3.61717e-11	-1.36166e-11	2.31827e-11	-6.58115e-13	3.30688e-11	-7.74351e-11	3.4105e-11	5.77737e-11	2.61364e-11	-5.68639e-13		-1.8411e-11	4.44687e-11	4.3214e-11	1.96539e-11	2.18938e-12	-1.12664e-11	-1.22353e-11	2.4407e-11	3.11797e-11	1.28282e-11	2.27701e-11	-6.80713e-11	-3.80594e-11	-5.03962e-12	2.3357e-11
4	4.225e-11	-1.56217e-11	4.74763e-11	2.0575e-11	-1.95015e-11	3.5453e-11	-1.14672e-11	2.09457e-11	-6.27923e-12	3.26942e-11	-7.60174e-11	3.53733e-11	4.45845e-11	2.3643e-11	4.6915e-13		-1.33364e-11	4.9091e-11	4.13632e-11	2.52239e-11	-5.36151e-13	-8.42036e-12	-1.20452e-11	2.3776e-11	2.68654e-11	1.18969e-11	1.21783e-11	-6.75981e-11	-3.70563e-11	-4.7581e-12	2.63896e-11
4.1	4.16279e-11	-1.16729e-11	5.04163e-11	2.87555e-11	-2.50493e-11	3.28442e-11	-8.28587e-12	1.93086e-11	-1.20744e-11	3.19593e-11	-7.36398e-11	3.52812e-11	3.1628e-11	2.14373e-11	1.99571e-12		-7.82455e-12	5.27903e-11	3.82271e-11	3.12584e-11	-3.96447e-12	-4.97293e-12	-1.19153e-11	2.35843e-11	2.28854e-11	1.10722e-11	1.44936e-12	-6.58742e-11	-3.63755e-11	-4.88472e-12	2.89785e-11
4.2	4.13428e-11	-7.01875e-12	5.3341e-11	3.70987e-11	-3.02739e-11	2.8533e-11	-4.16504e-12	1.83212e-11	-1.7696e-11	3.04799e-11	-7.05381e-11	3.37742e-11	1.94178e-11	1.95145e-11	4.14359e-12		-1.92627e-12	5.54329e-11	3.38181e-11	3.76982e-11	-7.76395e-12	-1.04952e-12	-1.19614e-11	2.38349e-11	1.95266e-11	1.05309e-11	-8.80222e-12	-6.32078e-11	-3.58551e-11	-5.38907e-12	3.06976e-11
4.3	4.15734e-11	-1.67828e-12	5.57585e-11	4.54005e-11	-3.49171e-11	2.28022e-11	7.96076e-13	1.79818e-11	-2.27651e-11	2.79181e-11	-6.69605e-11	3.09358e-11	8.3768e-12	1.78289e-11	7.02345e-12		4.25132e-12	5.69229e-11	2.82855e-11	4.4422e-11	-1.15989e-11	3.18143e-12	-1.22637e-11	2.44491e-11	1.70223e-11	1.04488e-11	-1.80022e-11	-5.99158e-11	-3.53394e-11	-6.22739e-12	3.12201e-11
4.4	4.2365e-11	4.23586e-12	5.71926e-11	5.35597e-11	-3.87799e-11	1.60054e-11	6.51345e-12	1.8255e-11	-2.69161e-11	2.40195e-11	-6.31413e-11	2.69759e-11	-1.18579e-12	1.63044e-11	1.07101e-11		1.05441e-11	5.7202e-11	2.18977e-11	5.12354e-11	-1.51674e-11	7.52342e-12	-1.28599e-11	2.52741e-11	1.55404e-11	1.09905e-11	-2.56503e-11	-5.62884e-11	-3.47073e-11	-7.34707e-12	3.03504e-11
4.5	4.36228e-11	1.05193e-11	5.72491e-11	6.15781e-11	-4.17244e-11	8.53972e-12	1.29331e-11	1.90871e-11	-2.98394e-11	1.86435e-11	-5.92799e-11	2.22005e-11	-9.08475e-12	1.48469e-11	1.52298e-11		1.67392e-11	5.62491e-11	1.50115e-11	5.78684e-11	-1.82311e-11	1.17717e-11	-1.37421e-11	2.61039e-11	1.51748e-11	1.22945e-11	-3.13443e-11	-5.25606e-11	-3.38937e-11	-8.68859e-12	2.80395e-11
4.6	4.51287e-11	1.68858e-11	5.5672e-11	6.95404e-11	-4.36714e-11	8.14689e-13	2.00341e-11	2.04153e-11	-3.1316e-11	1.17824e-11	-5.55267e-11	1.69691e-11	-1.52573e-11	1.33558e-11	2.05496e-11		2.25913e-11	5.40786e-11	8.03268e-12	6.3986e-11	-2.06326e-11	1.5736e-11	-1.48588e-11	2.67114e-11	1.59404e-11	1.44579e-11	-3.47944e-11	-4.88927e-11	-3.29013e-11	-1.01863e-11	2.43822e-11
4.7	4.65771e-11	2.29862e-11	5.2384e-11	7.75762e-11	-4.45953e-11	-6.77696e-12	2.78166e-11	2.21692e-11	-3.12424e-11	3.56593e-12	-5.19777e-11	1.16494e-11	-1.97525e-11	1.17358e-11	2.65733e-11		2.78471e-11	5.07399e-11	1.37407e-12	6.92103e-11	-2.23008e-11	1.92637e-11	-1.61213e-11	2.68864e-11	1.77722e-11	1.75196e-11	-3.58311e-11	-4.53609e-11	-3.17999e-11	-1.17703e-11	1.95995e-11
4.8	4.76268e-11	2.84337e-11	4.75042e-11	8.58111e-11	-4.45168e-11	-1.38866e-11	3.62769e-11	2.42651e-11	-2.96414e-11	-5.74733e-12	-4.86769e-11	6.57549e-12	-2.2715e-11	9.90648e-12	3.31428e-11		3.22742e-11	4.63189e-11	-4.58285e-12	7.31551e-11	-2.32439e-11	2.22599e-11	-1.74139e-11	2.64731e-11	2.05271e-11	2.14482e-11	-3.44066e-11	-4.19599e-11	-3.07143e-11	-1.337e-11	1.40097e-11
4.9	4.79563e-11	3.28363e-11	4.13432e-11	9.43154e-11	-4.34973e-11	-2.02316e-11	4.5373e-11	2.65968e-11	-2.66624e-11	-1.57939e-11	-4.56268e-11	2.01847e-12	-2.43646e-11	7.81167e-12	4.00471e-11		3.56902e-11	4.094e-11	-9.51928e-12	7.54666e-11	-2.35329e-11	2.47021e-11	-1.8607e-11	2.54003e-11	2.39903e-11	2.61352e-11	-3.05954e-11	-3.86147e-11	-2.9803e-11	-1.49218e-11	7.99444e-12
5	4.73164e-11	3.58321e-11	3.43743e-11	1.03059e-10	-4.16331e-11	-2.56108e-11	5.49884e-11	2.90259e-11	-2.25689e-11	-2.61396e-11	-4.28024e-11	-1.82769e-12	-2.49752e-11	5.4272e-12	4.70371e-11		3.79892e-11	3.4769e-11	-1.32009e-11	7.5867e-11	-2.32804e-11	2.66468e-11	-1.9572e-11	2.36992e-11	2.78867e-11	3.13983e-11	-2.45931e-11	-3.52019e-11	-2.92316e-11	-1.63773e-11	1.96213e-12
5.1	4.5569e-11	3.7124e-11	2.71866e-11	1.11884e-10	-3.90509e-11	-2.99103e-11	6.49027e-11	3.13773e-11	-1.77169e-11	-3.63218e-11	-4.0168e-11	-4.84596e-12	-2.48523e-11	2.76675e-12	5.38464e-11		3.9159e-11	2.80126e-11	-1.54902e-11	7.41923e-11	-2.26175e-11	2.82255e-11	-2.01955e-11	2.15051e-11	3.1897e-11	3.6995e-11	-1.67144e-11	-3.15749e-11	-2.91458e-11	-1.77126e-11	-3.68531e-12
5.2	4.27089e-11	3.65109e-11	2.04234e-11	1.20496e-10	-3.59044e-11	-3.31011e-11	7.47783e-11	3.34424e-11	-1.25258e-11	-4.58926e-11	-3.76914e-11	-6.98465e-12	-2.43099e-11	-1.14737e-13	6.02133e-11		3.92871e-11	2.09146e-11	-1.63503e-11	7.042e-11	-2.16728e-11	2.96321e-11	-2.03918e-11	1.90433e-11	3.56805e-11	4.26465e-11	-7.38746e-12	-2.75927e-11	-2.96484e-11	-1.89351e-11	-8.58144e-12
5.3	3.88635e-11	3.39093e-11	1.47148e-11	1.28484e-10	-3.23704e-11	-3.5226e-11	8.41675e-11	3.49916e-11	-7.44306e-12	-5.44598e-11	-3.53546e-11	-8.24058e-12	-2.36475e-11	-3.12063e-12	6.5903e-11		3.85522e-11	1.37463e-11	-1.58425e-11	6.46805e-11	-2.05566e-11	3.1099e-11	-2.01117e-11	1.6601e-11	3.89011e-11	4.8069e-11	2.85782e-12	-2.31473e-11	-3.07835e-11	-2.00845e-11	-1.2418e-11
5.4	3.4274e-11	2.93634e-11	1.06115e-11	1.35359e-10	-2.86428e-11	-3.63802e-11	9.25448e-11	3.57943e-11	-2.90529e-12	-6.17189e-11	-3.31582e-11	-8.64358e-12	-2.31261e-11	-6.1159e-12	7.07271e-11		3.72022e-11	6.79085e-12	-1.41194e-11	5.72517e-11	-1.93506e-11	3.28676e-11	-1.93469e-11	1.44902e-11	4.12578e-11	5.30074e-11	1.34112e-11	-1.81869e-11	-3.25305e-11	-2.12285e-11	-1.49616e-11
5.5	2.92616e-11	2.30414e-11	8.52517e-12	1.40614e-10	-2.49252e-11	-3.66859e-11	9.93583e-11	3.56453e-11	7.01894e-13	-6.74745e-11	-3.11202e-11	-8.24701e-12	-2.29453e-11	-8.93405e-12	7.45558e-11		3.55206e-11	3.22005e-13	-1.14149e-11	4.85363e-11	-1.81037e-11	3.51531e-11	-1.81293e-11	1.30076e-11	4.25153e-11	5.72666e-11	2.36154e-11	-1.27322e-11	-3.48069e-11	-2.24508e-11	-1.60637e-11
5.6	2.41861e-11	1.52181e-11	8.68283e-12	1.43791e-10	-2.14194e-11	-3.62667e-11	1.04097e-10	3.43909e-11	3.08212e-12	-7.16485e-11	-2.92689e-11	-7.12697e-12	-2.32242e-11	-1.13875e-11	7.73243e-11		3.37865e-11	-5.4193e-12	-8.02975e-12	3.90255e-11	-1.68323e-11	3.81108e-11	-1.65245e-11	1.23971e-11	4.25312e-11	6.07336e-11	3.28106e-11	-6.88363e-12	-3.74796e-11	-2.38359e-11	-1.56654e-11
5.7	1.94038e-11	6.24691e-12	1.10989e-11	1.44545e-10	-1.8312e-11	-3.5226e-11	1.06358e-10	3.19516e-11	4.06098e-12	-7.42765e-11	-2.76336e-11	-5.38884e-12	-2.39878e-11	-1.32801e-11	7.90305e-11		3.22339e-11	-1.02485e-11	-4.31444e-12	2.92554e-11	-1.55237e-11	4.18055e-11	-1.46215e-11	1.282e-11	4.12764e-11	6.33887e-11	4.03883e-11	-8.17952e-13	-4.03805e-11	-2.54505e-11	-1.37969e-11
5.8	1.52305e-11	-3.47434e-12	1.55671e-11	1.42698e-10	-1.57578e-11	-3.3632e-11	1.05913e-10	2.83373e-11	3.6093e-12	-7.54932e-11	-2.62346e-11	-3.17743e-12	-2.51642e-11	-1.44215e-11	7.97257e-11		3.10176e-11	-1.40569e-11	-6.45888e-13	1.97612e-11	-1.41411e-11	4.61905e-11	-1.25182e-11	1.43364e-11	3.88458e-11	6.53e-11	4.58476e-11	5.22634e-12	-4.33256e-11	-2.73279e-11	-1.05718e-11
5.9	1.19146e-11	-1.35381e-11	2.16735e-11	1.38269e-10	-1.38642e-11	-3.1514e-11	1.02747e-10	2.36516e-11	1.85313e-12	-7.55107e-11	-2.50741e-11	-6.84558e-13	-2.65925e-11	-1.46411e-11	7.94996e-11		3.01906e-11	-1.68238e-11	2.60075e-12	1.10358e-11	-1.26275e-11	5.10982e-11	-1.03057e-11	1.68983e-11	3.54541e-11	6.66064e-11	4.88469e-11	1.09726e-11	-4.61324e-11	-2.9457e-11	-6.17594e-12
6	9.62118e-12	-2.35574e-11	2.88299e-11	1.31484e-10	-1.2677e-11	-2.88685e-11	9.70762e-11	1.80867e-11	-9.32582e-13	-7.45919e-11	-2.41329e-11	1.85167e-12	-2.80445e-11	-1.38015e-11	7.84631e-11		2.96986e-11	-1.86194e-11	5.08484e-12	3.49646e-12	-1.09098e-11	5.62453e-11	-8.05151e-12	2.03538e-11	3.14193e-11	6.74887e-11	4.92426e-11	1.61363e-11	-4.86358e-11	-3.17793e-11	-8.52882e-13
6.1	8.42632e-12	-3.31872e-11	3.63249e-11	1.22749e-10	-1.21709e-11	-2.56751e-11	8.93346e-11	1.19071e-11	-4.34816e-12	-7.3024e-11	-2.337e-11	4.16018e-12	-2.92569e-11	-1.18108e-11	7.67306e-11		2.93913e-11	-1.95971e-11	6.53465e-12	-2.53702e-12	-8.90249e-12	6.12532e-11	-5.78563e-12	2.4462e-11	2.71318e-11	6.81352e-11	4.71072e-11	2.04584e-11	-5.06998e-11	-3.41936e-11	5.11507e-12
6.2	8.31893e-12	-4.21361e-11	4.3389e-11	1.12606e-10	-1.22473e-11	-2.19173e-11	8.01336e-11	5.42763e-12	-7.9103e-12	-7.10925e-11	-2.2727e-11	5.96391e-12	-2.99721e-11	-8.63361e-12	7.44059e-11		2.905e-11	-1.99774e-11	6.77922e-12	-6.85319e-12	-6.51147e-12	6.56814e-11	-3.4888e-12	2.89135e-11	2.30135e-11	6.8709e-11	4.2723e-11	2.37356e-11	-5.2226e-11	-3.65686e-11	1.14278e-11
6.3	9.20761e-12	-5.01678e-11	4.92671e-11	1.01679e-10	-1.27407e-11	-1.76039e-11	7.01968e-11	-1.01198e-12	-1.11071e-11	-6.90602e-11	-2.21361e-11	7.0174e-12	-2.99794e-11	-4.30032e-12	7.15734e-11		2.84269e-11	-2.00235e-11	5.77242e-12	-9.35004e-12	-3.6404e-12	6.90712e-11	-1.0866e-12	3.33572e-11	1.94712e-11	6.93202e-11	3.65505e-11	2.58448e-11	-5.31586e-11	-3.87602e-11	1.77886e-11
6.4	1.093e-11	-5.70967e-11	5.32929e-11	9.05994e-11	-1.34347e-11	-1.27846e-11	6.02813e-11	-7.07297e-12	-1.34608e-11	-6.71497e-11	-2.15284e-11	7.14878e-12	-2.91517e-11	1.085e-12	6.82964e-11		2.7288e-11	-2.00149e-11	3.60428e-12	-1.00288e-11	-1.99799e-13	7.09945e-11	1.55035e-12	3.74291e-11	1.68504e-11	7.00106e-11	2.91748e-11	2.67562e-11	-5.34862e-11	-4.06302e-11	2.39243e-11
6.5	1.3264e-11	-6.27815e-11	5.49567e-11	7.99445e-11	-1.40863e-11	-7.55728e-12	5.10977e-11	-1.24399e-11	-1.45911e-11	-6.55328e-11	-2.08417e-11	6.29741e-12	-2.747e-11	7.34011e-12	6.46219e-11		2.54547e-11	-2.02201e-11	4.95945e-13	-8.98342e-12	3.88057e-12	7.11014e-11	4.5989e-12	4.07812e-11	1.53945e-11	7.0751e-11	2.12386e-11	2.65348e-11	-5.32418e-11	-4.2064e-11	2.96002e-11
6.6	1.5941e-11	-6.71202e-11	5.39589e-11	7.01869e-11	-1.44574e-11	-2.06357e-12	4.32356e-11	-1.6838e-11	-1.42696e-11	-6.43235e-11	-2.00265e-11	4.53813e-12	-2.50312e-11	1.42046e-11	6.05917e-11		2.28352e-11	-2.0873e-11	-3.22278e-12	-6.38773e-12	8.63666e-12	6.91618e-11	8.26843e-12	4.31115e-11	1.52155e-11	7.14515e-11	1.33698e-11	2.53286e-11	-5.25005e-11	-4.29835e-11	3.46305e-11
6.7	1.86638e-11	-7.00512e-11	5.0244e-11	6.16591e-11	-1.43488e-11	3.52696e-12	3.71069e-11	-2.00447e-11	-1.24579e-11	-6.35765e-11	-1.90473e-11	2.08529e-12	-2.2037e-11	2.13469e-11	5.62581e-11		1.94408e-11	-2.21552e-11	-7.15151e-12	-2.48183e-12	1.40545e-11	6.50939e-11	1.2779e-11	4.41899e-11	1.62803e-11	7.19846e-11	6.11614e-12	2.33472e-11	-5.13744e-11	-4.33541e-11	3.88811e-11
6.8	2.11294e-11	-7.15588e-11	4.4009e-11	5.45399e-11	-1.3632e-11	9.04016e-12	3.29119e-11	-2.18947e-11	-9.32176e-12	-6.32892e-11	-1.78823e-11	-7.27052e-13	-1.87658e-11	2.8381e-11	5.17006e-11		1.53859e-11	-2.41855e-11	-1.08683e-11	2.44235e-12	2.00565e-11	5.89779e-11	1.83341e-11	4.38808e-11	1.84136e-11	7.22129e-11	-1.06687e-13	2.08337e-11	-5.00052e-11	-4.31873e-11	4.22654e-11
6.9	2.30585e-11	-7.16836e-11	3.56866e-11	4.88616e-11	-1.22749e-11	1.43242e-11	3.06307e-11	-2.22809e-11	-5.21962e-12	-6.34069e-11	-1.65188e-11	-3.48717e-12	-1.55318e-11	3.48929e-11	4.70412e-11		1.08711e-11	-2.70153e-11	-1.39822e-11	8.05684e-12	2.64931e-11	5.10521e-11	2.50907e-11	4.21577e-11	2.1319e-11	7.20199e-11	-5.04503e-12	1.80342e-11	-4.8554e-11	-4.25366e-11	4.47356e-11
7	2.42285e-11	-7.0532e-11	2.59025e-11	4.4533e-11	-1.03555e-11	1.92736e-11	3.00405e-11	-2.11501e-11	-6.64319e-13	-6.38306e-11	-1.49481e-11	-5.76398e-12	-1.26389e-11	4.04773e-11	4.24564e-11		6.15355e-12	-3.06303e-11	-1.61824e-11	1.40156e-11	3.31428e-11	4.16927e-11	3.31289e-11	3.91098e-11	2.46147e-11	7.13366e-11	-8.61504e-12	1.51707e-11	-4.71872e-11	-4.14928e-11	4.62695e-11
7.1	2.45069e-11	-6.82804e-11	1.54144e-11	4.13729e-11	-8.06003e-12	2.38459e-11	3.07536e-11	-1.84984e-11	3.73629e-12	-6.44269e-11	-1.31591e-11	-7.17189e-12	-1.03371e-11	4.47812e-11	3.81814e-11		1.50904e-12	-3.49555e-11	-1.72752e-11	1.99757e-11	3.97208e-11	3.13806e-11	4.24269e-11	3.49357e-11	2.78804e-11	7.01584e-11	-1.08887e-11	1.24191e-11	-4.60616e-11	-4.01762e-11	4.68581e-11
7.2	2.3879e-11	-6.51704e-11	5.03746e-12	3.91499e-11	-5.66482e-12	2.80656e-11	3.22707e-11	-1.43654e-11	7.35235e-12	-6.50394e-11	-1.11344e-11	-7.43082e-12	-8.78967e-12	4.75478e-11	3.45077e-11		-2.80643e-12	-3.98634e-11	-1.72046e-11	2.56201e-11	4.58993e-11	2.0659e-11	5.28417e-11	2.99256e-11	3.07096e-11	6.85516e-11	-1.2063e-11	9.8966e-12	-4.53077e-11	-3.87305e-11	4.64962e-11
7.3	2.24622e-11	-6.14897e-11	-4.43259e-12	3.76197e-11	-3.50174e-12	3.20151e-11	3.40407e-11	-8.82968e-12	9.60856e-12	-6.55011e-11	-8.84736e-12	-6.41085e-12	-8.05593e-12	4.86553e-11	3.17695e-11		-6.59025e-12	-4.51818e-11	-1.60536e-11	3.06825e-11	5.1335e-11	1.00872e-11	6.41024e-11	2.44311e-11	3.27616e-11	6.66471e-11	-1.24194e-11	7.65655e-12	-4.50144e-11	-3.73156e-11	4.51775e-11
7.4	2.05029e-11	-5.75419e-11	-1.22911e-11	3.65581e-11	-1.91228e-12	3.58125e-11	3.552e-11	-2.00722e-12	1.00538e-11	-6.56463e-11	-6.26298e-12	-4.15387e-12	-8.09157e-12	4.81415e-11	3.03225e-11		-9.71669e-12	-5.07034e-11	-1.40259e-11	3.49688e-11	5.57031e-11	1.96583e-13	7.58147e-11	1.88261e-11	3.38056e-11	6.46228e-11	-1.22798e-11	5.69255e-12	-4.52172e-11	-3.61013e-11	4.28967e-11
7.5	1.83515e-11	-5.3606e-11	-1.79831e-11	3.57837e-11	-1.19624e-12	3.95804e-11	3.62231e-11	5.94731e-12	8.41446e-12	-6.53222e-11	-3.34093e-12	-8.68837e-13	-8.76584e-12	4.62082e-11	3.05129e-11		-1.21471e-11	-5.61945e-11	-1.14139e-11	3.83747e-11	5.87314e-11	-8.54961e-12	8.748e-11	1.34625e-11	3.37527e-11	6.26785e-11	-1.19658e-11	3.94756e-12	-4.58911e-11	-3.52591e-11	3.96581e-11
7.6	1.64176e-11	-4.98941e-11	-2.11438e-11	3.51715e-11	-1.56331e-12	4.34111e-11	3.57601e-11	1.48362e-11	4.62555e-12	-6.4398e-11	-4.15435e-14	3.09757e-12	-9.89092e-12	4.32023e-11	3.26405e-11		-1.39267e-11	-6.14058e-11	-8.55632e-12	4.08927e-11	6.02324e-11	-1.57868e-11	9.85257e-11	8.62733e-12	3.26704e-11	6.10075e-11	-1.17666e-11	2.32715e-12	-4.69511e-11	-3.49513e-11	3.54867e-11
7.7	1.51102e-11	-4.65144e-11	-2.16187e-11	3.46552e-11	-3.09627e-12	4.7334e-11	3.38592e-11	2.44126e-11	-1.16423e-12	-6.27708e-11	3.66636e-12	7.30867e-12	-1.12572e-11	3.95736e-11	3.69188e-11		-1.51683e-11	-6.60839e-11	-5.79443e-12	4.26094e-11	6.0126e-11	-2.12705e-11	1.08347e-10	4.50643e-12	3.07781e-11	5.97688e-11	-1.19161e-11	7.14056e-13	-4.82593e-11	-3.53179e-11	3.04418e-11
7.8	1.47715e-11	-4.34487e-11	-1.94647e-11	3.42208e-11	-5.73284e-12	5.12921e-11	3.03739e-11	3.43747e-11	-8.61172e-12	-6.03688e-11	7.79679e-12	1.1295e-11	-1.2668e-11	3.58149e-11	4.34358e-11		-1.60285e-11	-6.99851e-11	-3.43197e-12	4.36898e-11	5.8453e-11	-2.48881e-11	1.16352e-10	1.16167e-12	2.84229e-11	5.90662e-11	-1.25816e-11	-1.01725e-12	-4.96398e-11	-3.64616e-11	2.46265e-11
7.9	1.5616e-11	-4.05508e-11	-1.49344e-11	3.38932e-11	-9.27055e-12	5.5133e-11	2.52787e-11	4.43638e-11	-1.72192e-11	-5.71507e-11	1.2338e-11	1.46112e-11	-1.39669e-11	3.23922e-11	5.21202e-11		-1.66787e-11	-7.28909e-11	-1.7041e-12	4.43503e-11	5.53756e-11	-2.66601e-11	1.22015e-10	-1.47508e-12	2.604e-11	5.89349e-11	-1.38607e-11	-2.98718e-12	-5.08976e-11	-3.8432e-11	1.81918e-11
8	1.7685e-11	-3.75691e-11	-8.44722e-12	3.37187e-11	-1.33948e-11	5.86159e-11	1.86567e-11	5.39683e-11	-2.6388e-11	-5.31043e-11	1.72452e-11	1.68832e-11	-1.50555e-11	2.96776e-11	6.27188e-11		-1.72773e-11	-7.46242e-11	-7.58187e-13	4.48241e-11	5.1166e-11	-2.67334e-11	1.24915e-10	-3.58935e-12	2.40991e-11	5.93392e-11	-1.57845e-11	-5.29894e-12	-5.1841e-11	-4.12144e-11	1.13333e-11
8.1	2.08261e-11	-3.41914e-11	-5.53073e-13	3.37455e-11	-1.77261e-11	6.14366e-11	1.06843e-11	6.27389e-11	-3.54793e-11	-4.82436e-11	2.24362e-11	1.78403e-11	-1.58982e-11	2.78955e-11	7.4789e-11		-1.79463e-11	-7.50652e-11	-6.4673e-13	4.53241e-11	4.61845e-11	-2.53661e-11	1.24781e-10	-5.45429e-12	2.30468e-11	6.0178e-11	-1.83247e-11	-8.02788e-12	-5.2303e-11	-4.4723e-11	4.27891e-12
8.2	2.47012e-11	-3.01074e-11	8.11076e-12	3.40063e-11	-2.18782e-11	6.32651e-11	1.61461e-12	7.02141e-11	-4.38728e-11	-4.26084e-11	2.77906e-11	1.73302e-11	-1.65164e-11	2.70914e-11	8.77099e-11		-1.8757e-11	-7.41656e-11	-1.33104e-12	4.60075e-11	4.08503e-11	-2.29053e-11	1.21512e-10	-7.38799e-12	2.3248e-11	6.12993e-11	-2.14015e-11	-1.1212e-11	-5.21582e-11	-4.88044e-11	-2.72894e-12
8.3	2.88234e-11	-2.50765e-11	1.68653e-11	3.45062e-11	-2.55167e-11	6.3793e-11	-8.23665e-12	7.59576e-11	-5.10194e-11	-3.62661e-11	3.31546e-11	1.53169e-11	-1.69749e-11	2.71308e-11	1.00714e-10		-1.97243e-11	-7.1958e-11	-2.69298e-12	4.69495e-11	3.56078e-11	-1.97583e-11	1.15191e-10	-9.70443e-12	2.49367e-11	6.25178e-11	-2.48912e-11	-1.48434e-11	-5.13333e-11	-5.32485e-11	-9.45546e-12
8.4	3.26167e-11	-1.89912e-11	2.50377e-11	3.52169e-11	-2.84085e-11	6.27813e-11	-1.8505e-11	7.96037e-11	-5.64807e-11	-2.93174e-11	3.83521e-11	1.18671e-11	-1.73643e-11	2.77278e-11	1.12936e-10		-2.08118e-11	-6.85616e-11	-4.55183e-12	4.81282e-11	3.08912e-11	-1.63592e-11	1.06082e-10	-1.26656e-11	2.81793e-11	6.36334e-11	-2.86335e-11	-1.88621e-11	-4.98101e-11	-5.7809e-11	-1.56955e-11
8.5	3.54894e-11	-1.19229e-11	3.20085e-11	3.60805e-11	-3.0451e-11	6.01018e-11	-2.87916e-11	8.0905e-11	-5.99557e-11	-2.19034e-11	4.32009e-11	7.12968e-12	-1.77835e-11	2.84992e-11	1.23484e-10		-2.19443e-11	-6.418e-11	-6.68368e-12	4.94255e-11	2.7091e-11	-1.31317e-11	9.46059e-11	-1.6442e-11	3.28569e-11	6.44489e-11	-3.24392e-11	-2.3151e-11	-4.76184e-11	-6.2229e-11	-2.12919e-11
8.6	3.69092e-11	-4.14118e-12	3.72585e-11	3.70221e-11	-3.16783e-11	5.57647e-11	-3.86805e-11	7.97748e-11	-6.1292e-11	-1.42134e-11	4.7535e-11	1.31478e-12	-1.83259e-11	2.90355e-11	1.31513e-10		-2.30272e-11	-5.9093e-11	-8.84175e-12	5.06421e-11	2.45232e-11	-1.04517e-11	8.13085e-11	-2.1088e-11	3.86685e-11	6.47832e-11	-3.6099e-11	-2.75353e-11	-4.48232e-11	-6.62675e-11	-2.61485e-11
8.7	3.64687e-11	3.89907e-12	4.04091e-11	3.79697e-11	-3.22436e-11	4.99271e-11	-4.77593e-11	7.63169e-11	-6.04841e-11	-6.49005e-12	5.12288e-11	-5.32477e-12	-1.90691e-11	2.89765e-11	1.36307e-10		-2.39664e-11	-5.36406e-11	-1.07768e-11	5.15246e-11	2.34034e-11	-8.61261e-12	6.68169e-11	-2.65337e-11	4.51555e-11	6.44815e-11	-3.93956e-11	-3.17859e-11	-4.15065e-11	-6.97231e-11	-3.02341e-11
8.8	3.39326e-11	1.16012e-11	4.12545e-11	3.88784e-11	-3.23808e-11	4.28805e-11	-5.56443e-11	7.08347e-11	-5.76623e-11	9.72397e-13	5.42201e-11	-1.25061e-11	-2.00713e-11	2.80782e-11	1.37353e-10		-2.46887e-11	-4.82013e-11	-1.22575e-11	5.18021e-11	2.38269e-11	-7.79627e-12	5.17878e-11	-3.25952e-11	5.17443e-11	6.34216e-11	-4.2118e-11	-3.56274e-11	-3.77483e-11	-7.24515e-11	-3.35802e-11
8.9	2.92595e-11	1.82957e-11	3.97808e-11	3.97529e-11	-3.23567e-11	3.50179e-11	-6.20067e-11	6.38154e-11	-5.30739e-11	7.838e-12	5.65281e-11	-1.99245e-11	-2.13696e-11	2.62595e-11	1.34403e-10		-2.51571e-11	-4.31643e-11	-1.30905e-11	5.12244e-11	2.5756e-11	-8.0549e-12	3.68553e-11	-3.89995e-11	5.78037e-11	6.15188e-11	-4.40793e-11	-3.87524e-11	-3.36099e-11	-7.43732e-11	-3.62705e-11
9	2.25977e-11	2.33243e-11	3.61676e-11	4.06637e-11	-3.24217e-11	2.67862e-11	-6.65967e-11	5.58892e-11	-4.70612e-11	1.3749e-11	5.82601e-11	-2.72577e-11	-2.29805e-11	2.36204e-11	1.27504e-10		-2.53799e-11	-3.88993e-11	-1.31396e-11	4.95993e-11	2.90156e-11	-9.30515e-12	2.25827e-11	-4.54191e-11	6.27107e-11	5.87301e-11	-4.51334e-11	-4.08403e-11	-2.91235e-11	-7.54725e-11	-3.84271e-11
9.1	1.42593e-11	2.61254e-11	3.07707e-11	4.17496e-11	-3.27698e-11	1.86303e-11	-6.9262e-11	4.77654e-11	-4.00379e-11	1.83542e-11	5.96051e-11	-3.41719e-11	-2.49005e-11	2.04289e-11	1.17013e-10		-2.54128e-11	-3.57244e-11	-1.2343e-11	4.68208e-11	3.32993e-11	-1.13366e-11	9.42237e-12	-5.15107e-11	6.59152e-11	5.50576e-11	-4.519e-11	-4.15805e-11	-2.42901e-11	-7.57893e-11	-4.01936e-11
9.2	4.67542e-12	2.63084e-11	2.4086e-11	4.32054e-11	-3.35152e-11	1.09375e-11	-6.99555e-11	4.01546e-11	-3.24658e-11	2.13434e-11	6.08107e-11	-4.03299e-11	-2.71039e-11	1.70781e-11	1.03564e-10		-2.53531e-11	-3.38774e-11	-1.07252e-11	4.28864e-11	3.81867e-11	-1.38348e-11	-2.31197e-12	-5.69518e-11	6.69988e-11	5.0553e-11	-4.4224e-11	-4.06982e-11	-1.90868e-11	-7.54055e-11	-4.17183e-11
9.3	-5.65597e-12	2.37057e-11	1.66987e-11	4.52517e-11	-3.4689e-11	3.99248e-12	-6.87329e-11	3.36866e-11	-2.4831e-11	2.24815e-11	6.2146e-11	-4.54057e-11	-2.95399e-11	1.40222e-11	8.80129e-11		-2.53284e-11	-3.34911e-11	-8.40302e-12	3.79016e-11	4.31734e-11	-1.64156e-11	-1.24587e-11	-6.14711e-11	6.57181e-11	4.53197e-11	-4.22767e-11	-3.7981e-11	-1.34824e-11	-7.44303e-11	-4.31399e-11
9.4	-1.62237e-11	1.83949e-11	9.22254e-12	4.80913e-11	-3.62537e-11	-2.05175e-12	-6.5738e-11	2.88355e-11	-1.76187e-11	2.16388e-11	6.38535e-11	-4.91054e-11	-3.21284e-11	1.17013e-11	7.13594e-11		-2.54799e-11	-3.45781e-11	-5.58078e-12	3.20697e-11	4.77121e-11	-1.86695e-11	-2.10064e-11	-6.48693e-11	6.20293e-11	3.95123e-11	-3.9449e-11	-3.33044e-11	-7.45948e-12	-7.29866e-11	-4.45752e-11
9.5	-2.65508e-11	1.06903e-11	2.23719e-12	5.18581e-11	-3.8131e-11	-7.18184e-12	-6.11802e-11	2.58625e-11	-1.12866e-11	1.88106e-11	6.60974e-11	-5.11927e-11	-3.47569e-11	1.04698e-11	5.46423e-11		-2.59444e-11	-3.70261e-11	-2.53562e-12	2.56716e-11	5.12627e-11	-2.02079e-11	-2.80769e-11	-6.70305e-11	5.60904e-11	3.33307e-11	-3.58858e-11	-2.6654e-11	-1.03814e-12	-7.1201e-11	-4.61106e-11
9.6	-3.62309e-11	1.1044e-12	-3.76839e-12	5.65681e-11	-4.02337e-11	-1.15104e-11	-5.53084e-11	2.47861e-11	-6.23452e-12	1.41234e-11	6.89182e-11	-5.15169e-11	-3.7281e-11	1.05366e-11	3.88393e-11		-2.68361e-11	-4.06047e-11	4.08294e-13	1.90364e-11	5.33465e-11	-2.07093e-11	-3.38967e-11	-6.79236e-11	4.82415e-11	2.70091e-11	-3.17559e-11	-1.81417e-11	5.70259e-12	-6.91968e-11	-4.77969e-11
9.7	-4.49513e-11	-9.71146e-12	-8.43994e-12	6.20835e-11	-4.2495e-11	-1.52445e-11	-4.83851e-11	2.5383e-11	-2.77391e-12	7.82611e-12	7.22016e-11	-5.00379e-11	-3.95302e-11	1.19307e-11	2.47717e-11		-2.82302e-11	-4.49853e-11	2.91379e-12	1.25095e-11	5.35991e-11	-1.9957e-11	-3.87603e-11	-6.75974e-11	3.89662e-11	2.07988e-11	-2.72306e-11	-8.01469e-12	1.26111e-11	-6.70905e-11	-4.96466e-11
9.8	-5.25031e-11	-2.10394e-11	-1.15842e-11	6.80968e-11	-4.48864e-11	-1.86418e-11	-4.06675e-11	2.72197e-11	-1.09895e-12	2.68468e-13	7.56703e-11	-4.68437e-11	-4.13194e-11	1.44928e-11	1.30307e-11		-3.01506e-11	-4.97704e-11	4.66919e-12	6.4217e-12	5.18131e-11	-1.78662e-11	-4.29886e-11	-6.61701e-11	2.88394e-11	1.49475e-11	-2.24651e-11	3.3453e-12	1.94609e-11	-6.49885e-11	-5.16329e-11
9.9	-5.87795e-11	-3.21698e-11	-1.31752e-11	7.41439e-11	-4.74219e-11	-2.19637e-11	-3.23958e-11	2.9711e-11	-1.26438e-12	-8.13122e-12	7.89028e-11	-4.21559e-11	-4.24657e-11	1.78951e-11	3.93288e-12		-3.25632e-11	-5.45304e-11	5.42618e-12	1.06367e-12	4.79666e-11	-1.44953e-11	-4.68894e-11	-6.38161e-11	1.8468e-11	9.67655e-12	-1.7587e-11	1.54351e-11	2.59628e-11	-6.29849e-11	-5.3692e-11
10	-6.37665e-11	-4.24701e-11	-1.33418e-11	7.96439e-11	-5.01484e-11	-2.54323e-11	-2.37915e-11	3.21962e-11	-3.1753e-12	-1.69226e-11	8.13797e-11	-3.63205e-11	-4.28094e-11	2.1683e-11	-2.4896e-12		-3.53742e-11	-5.88439e-11	5.03152e-12	-3.33211e-12	4.22293e-11	-1.0042e-11	-5.07218e-11	-6.07511e-11	8.43155e-12	5.16159e-12	-1.26931e-11	2.76551e-11	3.17899e-11	-6.11565e-11	-5.57257e-11
10.1	-6.75272e-11	-5.1439e-11	-1.23388e-11	8.39634e-11	-5.31252e-11	-2.91987e-11	-1.50631e-11	3.40227e-11	-6.59286e-12	-2.56595e-11	8.25513e-11	-2.9783e-11	-4.22335e-11	2.53329e-11	-6.46557e-12		-3.84348e-11	-6.23357e-11	3.4479e-12	-6.60023e-12	3.49469e-11	-4.82339e-12	-5.46693e-11	-5.72165e-11	-7.69972e-13	1.51794e-12	-7.85622e-12	3.93482e-11	3.66143e-11	-5.95567e-11	-5.76082e-11
10.2	-7.01847e-11	-5.87441e-11	-1.05062e-11	8.64946e-11	-5.63997e-11	-3.33269e-11	-6.41613e-12	3.46244e-11	-1.11574e-11	-3.39317e-11	8.19172e-11	-2.30495e-11	-4.06811e-11	2.83141e-11	-8.43341e-12		-4.15524e-11	-6.47105e-11	7.60884e-13	-8.64362e-12	2.66034e-11	7.5721e-13	-5.88231e-11	-5.34622e-11	-8.75659e-12	-1.20586e-12	-3.13786e-12	4.98488e-11	4.01486e-11	-5.82076e-11	-5.91938e-11
10.3	-7.19047e-11	-6.4239e-11	-8.2244e-12	8.67351e-11	-5.99852e-11	-3.77928e-11	1.9367e-12	3.35853e-11	-1.6427e-11	-4.13887e-11	7.91053e-11	-1.66386e-11	-3.81647e-11	3.01491e-11	-8.97066e-12		-4.4506e-11	-6.57767e-11	-2.8293e-12	-9.4293e-12	1.77654e-11	6.25169e-12	-6.31759e-11	-4.97291e-11	-1.52931e-11	-3.02612e-12	1.39477e-12	5.85405e-11	4.2187e-11	-5.70929e-11	-6.03293e-11
10.4	-7.28781e-11	-6.79621e-11	-5.86809e-12	8.43559e-11	-6.38473e-11	-4.24973e-11	9.7692e-12	3.06806e-11	-2.19265e-11	-4.77542e-11	7.39366e-11	-1.10294e-11	-3.47679e-11	3.04618e-11	-8.71547e-12		-4.70675e-11	-6.54592e-11	-7.02955e-12	-8.98147e-12	9.01755e-12	1.1213e-11	-6.76258e-11	-4.62316e-11	-2.02973e-11	-4.01434e-12	5.65363e-12	6.49161e-11	4.26362e-11	-5.61536e-11	-6.0867e-11
10.5	-7.33061e-11	-7.01169e-11	-3.76671e-12	7.92473e-11	-6.79011e-11	-4.7288e-11	1.68431e-11	2.58907e-11	-2.71981e-11	-5.28323e-11	6.64642e-11	-6.61358e-12	-3.06358e-11	2.90117e-11	-8.29052e-12		-4.90234e-11	-6.38008e-11	-1.14861e-11	-7.3748e-12	8.95933e-13	1.52392e-11	-7.19885e-11	-4.31397e-11	-2.38316e-11	-4.28215e-12	9.52033e-12	6.86317e-11	4.15325e-11	-5.52875e-11	-6.068e-11
10.6	-7.33861e-11	-7.10396e-11	-2.17365e-12	7.15341e-11	-7.20197e-11	-5.19848e-11	2.29181e-11	1.93893e-11	-3.18455e-11	-5.65062e-11	5.69807e-11	-3.65635e-12	-2.59586e-11	2.57102e-11	-8.23826e-12		-5.01989e-11	-6.09507e-11	-1.58226e-11	-4.72974e-12	-6.16992e-12	1.80114e-11	-7.60161e-11	-4.05652e-11	-2.60823e-11	-3.96388e-12	1.28455e-11	6.95492e-11	3.90392e-11	-5.43561e-11	-5.96753e-11
10.7	-7.32991e-11	-7.11551e-11	-1.24699e-12	6.15602e-11	-7.60526e-11	-5.64037e-11	2.77711e-11	1.15098e-11	-3.5564e-11	-5.87307e-11	4.59902e-11	-2.27359e-12	-2.09476e-11	2.06205e-11	-8.97304e-12		-5.04789e-11	-5.7145e-11	-1.96782e-11	-1.20996e-12	-1.19001e-11	1.93204e-11	-7.94195e-11	-3.85505e-11	-2.73277e-11	-3.19981e-12	1.54586e-11	6.7758e-11	3.54256e-11	-5.3197e-11	-5.78052e-11
10.8	-7.31977e-11	-7.09275e-11	-1.04234e-12	4.98454e-11	-7.98482e-11	-6.0376e-11	3.12212e-11	2.69761e-12	-3.81522e-11	-5.95214e-11	3.41516e-11	-2.42642e-12	-1.58094e-11	1.39433e-11	-1.07526e-11		-4.98242e-11	-5.26792e-11	-2.27415e-11	2.97901e-12	-1.61867e-11	1.90816e-11	-8.18938e-11	-3.70656e-11	-2.79018e-11	-2.12248e-12	1.71869e-11	6.35731e-11	3.10287e-11	-5.16428e-11	-5.50715e-11
10.9	-7.31954e-11	-7.08085e-11	-1.5166e-12	3.70243e-11	-8.32757e-11	-6.37607e-11	3.31576e-11	-6.54367e-12	-3.95058e-11	-5.89409e-11	2.22016e-11	-3.93422e-12	-1.072e-11	5.99187e-12	-1.36686e-11		-4.8281e-11	-4.78769e-11	-2.47763e-11	7.59237e-12	-1.9094e-11	1.73355e-11	-8.31437e-11	-3.6012e-11	-2.81554e-11	-8.47433e-13	1.78813e-11	5.7506e-11	2.62067e-11	-4.95438e-11	-5.15244e-11
11	-7.3358e-11	-7.11897e-11	-2.54061e-12	2.3776e-11	-8.62423e-11	-6.64514e-11	3.35639e-11	-1.57037e-11	-3.95974e-11	-5.70851e-11	1.08699e-11	-6.5033e-12	-5.80331e-12	-2.83868e-12	-1.76532e-11		-4.59812e-11	-4.3059e-11	-2.56363e-11	1.23524e-11	-2.08375e-11	1.4236e-11	-8.29093e-11	-3.52353e-11	-2.84205e-11	5.31237e-13	1.74427e-11	5.0212e-11	2.12903e-11	-4.6792e-11	-4.7254e-11
11.1	-7.36979e-11	-7.23629e-11	-3.91775e-12	1.07585e-11	-8.87022e-11	-6.83774e-11	3.25348e-11	-2.4308e-11	-3.84499e-11	-5.40691e-11	8.00798e-13	-9.76687e-12	-1.11494e-12	-1.21058e-11	-2.24986e-11		-4.31335e-11	-3.85151e-11	-2.52695e-11	1.69605e-11	-2.17466e-11	1.00287e-11	-8.09895e-11	-3.45439e-11	-2.89783e-11	1.94138e-12	1.58467e-11	4.24213e-11	1.65411e-11	-4.33427e-11	-4.23771e-11
11.2	-7.41728e-11	-7.44928e-11	-5.40569e-12	-1.44635e-12	-9.06555e-11	-6.95045e-11	3.02807e-11	-3.19489e-11	-3.61118e-11	-5.00168e-11	-7.50874e-12	-1.33303e-11	3.36524e-12	-2.13524e-11	-2.78857e-11		-4.00044e-11	-3.44807e-11	-2.37123e-11	2.11158e-11	-2.22165e-11	5.02206e-12	-7.72631e-11	-3.3733e-11	-3.00355e-11	3.33045e-12	1.31585e-11	3.48605e-11	1.21237e-11	-3.92299e-11	-3.7021e-11
11.3	-7.46901e-11	-7.76043e-11	-6.73891e-12	-1.23697e-11	-9.2139e-11	-6.98341e-11	2.71158e-11	-3.83028e-11	-3.26419e-11	-4.50535e-11	-1.37459e-11	-1.68153e-11	7.7326e-12	-3.01374e-11	-3.3418e-11		-3.68926e-11	-3.11223e-11	-2.10762e-11	2.45388e-11	-2.26565e-11	-4.43602e-13	-7.17064e-11	-3.26089e-11	-3.17069e-11	4.66188e-12	9.53864e-12	2.81777e-11	8.09609e-12	-3.45732e-11	-3.13088e-11
11.4	-7.51165e-11	-8.15867e-11	-7.65028e-12	-2.16744e-11	-9.321e-11	-6.94046e-11	2.34329e-11	-4.31369e-11	-2.81061e-11	-3.93044e-11	-1.7792e-11	-1.98979e-11	1.21485e-11	-3.80611e-11	-3.86586e-11		-3.40982e-11	-2.85295e-11	-1.75312e-11	2.69974e-11	-2.34414e-11	-6.02712e-12	-6.44042e-11	-3.10098e-11	-3.40081e-11	5.9113e-12	5.23453e-12	2.28796e-11	4.41794e-12	-2.9574e-11	-2.53483e-11
11.5	-7.52936e-11	-8.62121e-11	-7.89115e-12	-2.91567e-11	-9.39274e-11	-6.82929e-11	1.96634e-11	-4.63073e-11	-2.25869e-11	-3.2898e-11	-1.97081e-11	-2.23354e-11	1.68232e-11	-4.47851e-11	-4.3168e-11		-3.1891e-11	-2.6716e-11	-1.32868e-11	2.8331e-11	-2.48709e-11	-1.14134e-11	-5.55544e-11	-2.88217e-11	-3.68554e-11	7.06363e-12	5.62717e-13	1.92879e-11	9.74914e-13	-2.44997e-11	-1.92277e-11
11.6	-7.50557e-11	-9.11663e-11	-7.2499e-12	-3.47366e-11	-9.43326e-11	-6.66162e-11	1.6232e-11	-4.77524e-11	-1.62018e-11	-2.59746e-11	-1.97017e-11	-2.3981e-11	2.19926e-11	-5.00457e-11	-4.65402e-11		-3.04819e-11	-2.56263e-11	-8.57598e-12	2.84689e-11	-2.71409e-11	-1.63348e-11	-4.54636e-11	-2.59852e-11	-4.00749e-11	8.1113e-12	-4.11783e-12	1.75204e-11	-2.38747e-12	-1.96577e-11	-1.3018e-11
11.7	-7.4249e-11	-9.60875e-11	-5.5693e-12	-3.84401e-11	-9.44359e-11	-6.45305e-11	1.35082e-11	-4.74852e-11	-9.12135e-12	-1.86971e-11	-1.8084e-11	-2.47838e-11	2.78904e-11	-5.3662e-11	-4.84359e-11		-3.00008e-11	-2.51476e-11	-3.64132e-12	2.74389e-11	-3.03275e-11	-2.05851e-11	-3.45322e-11	-2.2494e-11	-4.34183e-11	9.05372e-12	-8.43597e-12	1.74952e-11	-5.82663e-12	-1.53622e-11	-6.78103e-12
11.8	-7.27474e-11	-1.00607e-10	-2.76275e-12	-4.03802e-11	-9.42086e-11	-6.22253e-11	1.17662e-11	-4.55851e-11	-1.58141e-12	-1.12602e-11	-1.52259e-11	-2.47776e-11	3.47192e-11	-5.55376e-11	-4.86095e-11		-3.04829e-11	-2.51243e-11	1.27537e-12	2.53632e-11	-3.43829e-11	-2.40268e-11	-2.3231e-11	-1.83866e-11	-4.65862e-11	9.89748e-12	-1.20381e-11	1.89555e-11	-9.46938e-12	-1.18964e-11	-5.80709e-13
11.9	-7.0463e-11	-1.04388e-10	1.17141e-12	-4.07382e-11	-9.35846e-11	-5.99117e-11	1.11561e-11	-4.2192e-11	6.11853e-12	-3.89479e-12	-1.1519e-11	-2.40601e-11	4.26233e-11	-5.56577e-11	-4.69291e-11		-3.18672e-11	-2.53733e-11	5.94092e-12	2.24436e-11	-3.91431e-11	-2.65921e-11	-1.20673e-11	-1.37333e-11	-4.92563e-11	1.06568e-11	-1.4614e-11	2.15097e-11	-1.33874e-11	-9.47631e-12	5.50653e-12
12	-6.7349e-11	-1.07156e-10	6.13898e-12	-3.97466e-11	-9.24707e-11	-5.78041e-11	1.16921e-11	-3.74998e-11	1.36336e-11	3.13716e-12	-7.34785e-12	-2.27659e-11	5.16666e-11	-5.40821e-11	-4.33873e-11		-3.40043e-11	-2.5699e-11	1.01381e-11	1.89363e-11	-4.43427e-11	-2.82774e-11	-1.54674e-12	-8.6228e-12	-5.11151e-11	1.13537e-11	-1.59157e-11	2.46785e-11	-1.75843e-11	-8.22131e-12	1.13856e-11
12.1	-6.33956e-11	-1.08727e-10	1.1945e-11	-3.76747e-11	-9.07644e-11	-5.6096e-11	1.32594e-11	-3.17512e-11	2.0607e-11	9.5575e-12	-3.07123e-12	-2.10374e-11	6.18178e-11	-5.09354e-11	-3.81004e-11		-3.66752e-11	-2.59058e-11	1.36738e-11	1.51213e-11	-4.96374e-11	-2.91352e-11	7.86846e-12	-3.15016e-12	-5.18901e-11	1.20169e-11	-1.57709e-11	2.79451e-11	-2.19955e-11	-8.13481e-12	1.6943e-11
12.2	-5.86203e-11	-1.09009e-10	1.82978e-11	-3.48142e-11	-8.83759e-11	-5.49341e-11	1.56368e-11	-2.52296e-11	2.67136e-11	1.50978e-11	9.86173e-13	-1.89978e-11	7.29446e-11	-4.63963e-11	-3.12987e-11		-3.96162e-11	-2.5809e-11	1.63899e-11	1.12699e-11	-5.46306e-11	-2.92624e-11	1.57976e-11	2.58938e-12	-5.13802e-11	1.26799e-11	-1.40891e-11	3.08014e-11	-2.6498e-11	-9.09948e-12	2.20551e-11
12.3	-5.30554e-11	-1.08013e-10	2.48236e-11	-3.14645e-11	-8.52525e-11	-5.43925e-11	1.85317e-11	-1.82492e-11	3.17049e-11	1.9532e-11	4.53782e-12	-1.6729e-11	8.48177e-11	-4.0687e-11	-2.33064e-11		-4.25475e-11	-2.52434e-11	1.81756e-11	7.61627e-12	-5.89041e-11	-2.87878e-11	2.19729e-11	8.50142e-12	-4.94802e-11	1.33781e-11	-1.08655e-11	3.27889e-11	-3.09277e-11	-1.08877e-11	2.66028e-11
12.4	-4.67382e-11	-1.05838e-10	3.10941e-11	-2.79159e-11	-8.13988e-11	-5.44539e-11	2.16208e-11	-1.11407e-11	3.54456e-11	2.27113e-11	7.33822e-12	-1.42571e-11	9.71214e-11	-3.40635e-11	-1.4514e-11		-4.52017e-11	-2.40689e-11	1.89808e-11	4.33682e-12	-6.20521e-11	-2.78589e-11	2.62589e-11	1.44877e-11	-4.61973e-11	1.41439e-11	-6.18271e-12	3.35303e-11	-3.50992e-11	-1.31864e-11	3.04897e-11
12.5	-3.97061e-11	-1.02654e-10	3.66644e-11	-2.44323e-11	-7.68907e-11	-5.49995e-11	2.45898e-11	-4.23385e-12	3.79331e-11	2.4594e-11	9.18804e-12	-1.15476e-11	1.09472e-10	-2.68076e-11	-5.34702e-12		-4.73492e-11	-2.21742e-11	1.88278e-11	1.53891e-12	-6.37161e-11	-2.66289e-11	2.86585e-11	2.04385e-11	-4.1656e-11	1.50034e-11	-2.12468e-13	3.27546e-11	-3.88259e-11	-1.56335e-11	3.36609e-11
12.6	-3.1999e-11	-9.8681e-11	4.11195e-11	-2.12334e-11	-7.18796e-11	-5.58133e-11	2.71675e-11	2.16309e-12	3.92951e-11	2.52637e-11	9.94254e-12	-8.51026e-12	1.21437e-10	-1.92202e-11	3.76665e-12		-4.88158e-11	-1.94796e-11	1.78171e-11	-7.39567e-13	-6.36208e-11	-2.52447e-11	2.93034e-11	2.62242e-11	-3.60918e-11	1.5972e-11	6.78295e-12	3.03125e-11	-4.19369e-11	-1.78603e-11	3.61174e-11
12.7	-2.36706e-11	-9.41651e-11	4.41227e-11	-1.84782e-11	-6.65858e-11	-5.66009e-11	2.9148e-11	7.78565e-12	3.97643e-11	2.49308e-11	9.52233e-12	-5.01349e-12	1.32559e-10	-1.16135e-11	1.24278e-11		-4.94928e-11	-1.5937e-11	1.61244e-11	-2.52106e-12	-6.16062e-11	-2.38359e-11	2.84329e-11	3.16906e-11	-2.98319e-11	1.70515e-11	1.44515e-11	2.61846e-11	-4.42897e-11	-1.95355e-11	3.79236e-11
12.8	-1.48035e-11	-8.9353e-11	4.54601e-11	-1.62537e-11	-6.12815e-11	-5.70211e-11	3.04026e-11	1.2434e-11	3.9634e-11	2.39152e-11	7.92312e-12	-9.06586e-13	1.42375e-10	-4.30263e-12	2.02916e-11		-4.93379e-11	-1.15306e-11	1.39875e-11	-3.87208e-12	-5.76526e-11	-2.25044e-11	2.63618e-11	3.66596e-11	-2.32656e-11	1.82296e-11	2.23573e-11	2.04814e-11	-4.57799e-11	-2.04027e-11	3.92046e-11
12.9	-5.52641e-12	-8.44716e-11	4.50726e-11	-1.45691e-11	-5.62647e-11	-5.67288e-11	3.08787e-11	1.59905e-11	3.9204e-11	2.26101e-11	5.22059e-12	3.9524e-12	1.50441e-10	2.40721e-12	2.70865e-11		-4.83683e-11	-6.27614e-12	1.16823e-11	-4.88272e-12	-5.18952e-11	-2.13164e-11	2.3445e-11	4.09386e-11	-1.68082e-11	1.94799e-11	2.99953e-11	1.3434e-11	-4.63469e-11	-2.03085e-11	4.01337e-11
13	3.97411e-12	-7.97111e-11	4.30718e-11	-1.33584e-11	-5.18288e-11	-5.54228e-11	3.0591e-11	1.84293e-11	3.87261e-11	2.14325e-11	1.56641e-12	9.66659e-12	1.56354e-10	8.23658e-12	3.26254e-11		-4.66474e-11	-2.20719e-13	9.49025e-12	-5.64518e-12	-4.46221e-11	-2.02965e-11	2.00411e-11	4.43361e-11	-1.08607e-11	2.07654e-11	3.68177e-11	5.37679e-12	-4.59786e-11	-1.9216e-11	4.09119e-11
13.1	1.34515e-11	-7.52133e-11	3.97327e-11	-1.2491e-11	-4.82312e-11	-5.28909e-11	2.96078e-11	1.98177e-11	3.83606e-11	2.07678e-11	-2.82646e-12	1.62714e-11	1.59773e-10	1.29513e-11	3.68083e-11		-4.42689e-11	6.55689e-12	7.66217e-12	-6.23429e-12	-3.6257e-11	-1.94244e-11	1.6482e-11	4.66844e-11	-5.77183e-12	2.20427e-11	4.22714e-11	-3.27923e-12	-4.47135e-11	-1.72028e-11	4.17401e-11
13.2	2.26103e-11	-7.10652e-11	3.54658e-11	-1.17894e-11	-4.56655e-11	-4.90475e-11	2.80351e-11	2.03059e-11	3.81519e-11	2.09155e-11	-7.70899e-12	2.37103e-11	1.60447e-10	1.63827e-11	3.96175e-11		-4.13401e-11	1.3946e-11	6.38399e-12	-6.69216e-12	-2.73241e-11	-1.8636e-11	1.30494e-11	4.78633e-11	-1.80717e-12	2.32688e-11	4.58474e-11	-1.20799e-11	-4.26413e-11	-1.44451e-11	4.27903e-11
13.3	3.11304e-11	-6.72962e-11	3.07693e-11	-1.10528e-11	-4.424e-11	-4.39563e-11	2.60039e-11	2.01062e-11	3.80265e-11	2.20467e-11	-1.28286e-11	3.18195e-11	1.58237e-10	1.84458e-11	4.11062e-11		-3.79674e-11	2.1804e-11	5.75019e-12	-7.01861e-12	-1.83986e-11	-1.78278e-11	9.96135e-12	4.78216e-11	8.72044e-13	2.44092e-11	4.71328e-11	-2.05669e-11	-3.99002e-11	-1.11899e-11	4.41784e-11
13.4	3.87028e-11	-6.38798e-11	2.61686e-11	-1.00822e-11	-4.39673e-11	-3.78339e-11	2.36601e-11	1.94643e-11	3.78143e-11	2.41786e-11	-1.79634e-11	4.03232e-11	1.53136e-10	1.91514e-11	4.13827e-11		-3.42457e-11	2.99564e-11	5.75002e-12	-7.16799e-12	-1.00504e-11	-1.68671e-11	7.36755e-12	4.65911e-11	2.21679e-12	2.54462e-11	4.58626e-11	-2.83183e-11	-3.66692e-11	-7.72055e-12	4.59432e-11
13.5	4.50683e-11	-6.07369e-11	2.21504e-11	-8.70439e-12	-4.47641e-11	-3.10349e-11	2.11586e-11	1.86263e-11	3.72867e-11	2.71703e-11	-2.29522e-11	4.8842e-11	1.45284e-10	1.86076e-11	4.05936e-11		-3.02523e-11	3.81997e-11	6.26916e-12	-7.0528e-12	-2.78556e-12	-1.56056e-11	5.35256e-12	4.42895e-11	2.28514e-12	2.63873e-11	4.19592e-11	-3.49861e-11	-3.31554e-11	-4.32098e-12	4.80343e-11
13.6	5.00539e-11	-5.77414e-11	1.91024e-11	-6.79027e-12	-4.64616e-11	-2.40172e-11	1.86609e-11	1.78059e-11	3.62051e-11	3.07389e-11	-2.77139e-11	5.69155e-11	1.34969e-10	1.70112e-11	3.89059e-11		-2.60456e-11	4.63049e-11	7.10666e-12	-6.55367e-12	3.00537e-12	-1.38964e-11	3.94386e-12	4.1111e-11	1.2258e-12	2.72731e-11	3.55542e-11	-4.03278e-11	-2.95759e-11	-1.24391e-12	5.03124e-11
13.7	5.3598e-11	-5.47289e-11	1.72653e-11	-4.2656e-12	-4.88256e-11	-1.72949e-11	1.63332e-11	1.71588e-11	3.43682e-11	3.44948e-11	-3.22518e-11	6.40376e-11	1.22618e-10	1.46266e-11	3.6494e-11		-2.16672e-11	5.40248e-11	8.00422e-12	-5.53504e-12	7.08452e-12	-1.1613e-11	3.12277e-12	3.73041e-11	-7.46253e-13	2.81809e-11	2.6986e-11	-4.42258e-11	-2.61358e-11	1.31313e-12	5.25607e-11
13.8	5.57576e-11	-5.15076e-11	1.67054e-11	-1.1115e-12	-5.1581e-11	-1.13826e-11	1.4345e-11	1.67666e-11	3.16521e-11	3.79871e-11	-3.66426e-11	6.97012e-11	1.08767e-10	1.17553e-11	3.35306e-11		-1.71477e-11	6.11026e-11	8.68296e-12	-3.86525e-12	9.38565e-12	-8.66809e-12	2.83573e-12	3.31413e-11	-3.37752e-12	2.92259e-11	1.67732e-11	-4.66942e-11	-2.30064e-11	3.22132e-12	5.45072e-11
13.9	5.66964e-11	-4.78735e-11	1.7311e-11	2.64486e-12	-5.44401e-11	-6.74085e-12	1.28654e-11	1.66344e-11	2.80343e-11	4.07541e-11	-4.10114e-11	7.34496e-11	9.40266e-11	8.70142e-12	3.01833e-11		-1.2513e-11	6.72834e-11	8.88115e-12	-1.43938e-12	1.00121e-11	-5.0299e-12	3.00456e-12	2.88845e-11	-6.40258e-12	3.05555e-11	5.56558e-12	-4.78699e-11	-2.03063e-11	4.42324e-12	5.58562e-11
14	5.66546e-11	-4.36296e-11	1.8813e-11	6.94789e-12	-5.71281e-11	-3.72785e-12	1.20584e-11	1.67009e-11	2.36006e-11	4.23719e-11	-4.54972e-11	7.49277e-11	7.90316e-11	5.73724e-12	2.66167e-11		-7.79157e-12	7.23257e-11	8.38742e-12	1.79769e-12	9.21459e-12	-7.34396e-13	3.53496e-12	2.47533e-11	-9.56583e-12	3.23393e-11	-5.9197e-12	-4.79905e-11	-1.80908e-11	4.9262e-12	5.63229e-11
14.1	5.59055e-11	-3.86077e-11	2.08257e-11	1.17362e-11	-5.94048e-11	-2.56472e-12	1.20766e-11	1.68602e-11	1.85347e-11	4.24935e-11	-5.0217e-11	7.39266e-11	6.43926e-11	3.07443e-12	2.29989e-11		-3.02108e-12	7.60143e-11	7.06446e-12	5.8306e-12	7.35365e-12	4.10916e-12	4.32332e-12	2.09007e-11	-1.26363e-11	3.47527e-11	-1.69674e-11	-4.73608e-11	-1.63515e-11	4.78918e-12	5.56697e-11
14.2	5.47074e-11	-3.26934e-11	2.2902e-11	1.69653e-11	-6.10781e-11	-3.31755e-12	1.30551e-11	1.69891e-11	1.30938e-11	4.08776e-11	-5.52338e-11	7.0416e-11	5.06504e-11	8.45813e-13	1.9508e-11		1.74657e-12	7.81718e-11	4.86105e-12	1.05587e-11	4.85109e-12	9.32031e-12	5.26247e-12	1.74007e-11	-1.54156e-11	3.79572e-11	-2.69289e-11	-4.63116e-11	-1.50273e-11	4.10649e-12	5.37359e-11
14.3	5.32608e-11	-2.58483e-11	2.45946e-11	2.26259e-11	-6.20101e-11	-5.89741e-12	1.51057e-11	1.69769e-11	7.57578e-12	3.74047e-11	-6.05363e-11	6.45584e-11	3.82413e-11	-9.00815e-13	1.63369e-11		6.44298e-12	7.86698e-11	1.81242e-12	1.57896e-11	2.13868e-12	1.4658e-11	6.24679e-12	1.42504e-11	-1.77397e-11	4.20784e-11	-3.52738e-11	-4.51575e-11	-1.40249e-11	2.99165e-12	5.046e-11
14.4	5.16773e-11	-1.81279e-11	2.55137e-11	2.87521e-11	-6.21155e-11	-1.00769e-11	1.8313e-11	1.67505e-11	2.28338e-12	3.2081e-11	-6.60326e-11	5.67037e-11	2.74758e-11	-2.19654e-12	1.36929e-11		1.0984e-11	7.7438e-11	-1.96926e-12	2.12442e-11	-3.9001e-13	1.98393e-11	7.17761e-12	1.13834e-11	-1.94785e-11	4.71853e-11	-4.16224e-11	-4.41586e-11	-1.32452e-11	1.56355e-12	4.58897e-11
14.5	4.99672e-11	-9.69188e-12	2.53747e-11	3.5417e-11	-6.13544e-11	-1.55198e-11	2.27306e-11	1.62909e-11	-2.50869e-12	2.5034e-11	-7.15587e-11	4.73614e-11	1.85331e-11	-3.13509e-12	1.17897e-11		1.5274e-11	7.4472e-11	-6.31068e-12	2.65734e-11	-2.41877e-12	2.45659e-11	7.96863e-12	8.69403e-12	-2.05354e-11	5.3274e-11	-4.57577e-11	-4.34898e-11	-1.26097e-11	-6.40487e-14	4.01799e-11
14.6	4.80471e-11	-8.01523e-13	2.403e-11	4.27134e-11	-5.97216e-11	-2.18182e-11	2.83773e-11	1.56386e-11	-6.58073e-12	1.64999e-11	-7.69007e-11	3.71558e-11	1.14689e-11	-3.85011e-12	1.08328e-11		1.92144e-11	6.98383e-11	-1.0996e-11	3.13866e-11	-3.73507e-12	2.8555e-11	8.5514e-12	6.06531e-12	-2.08484e-11	6.02565e-11	-4.76178e-11	-4.32227e-11	-1.20813e-11	-1.78985e-12	3.35784e-11
14.7	4.57652e-11	8.19422e-12	2.14823e-11	5.07226e-11	-5.72374e-11	-2.85332e-11	3.52309e-11	1.48877e-11	-9.7865e-12	6.80713e-12	-8.18251e-11	2.6768e-11	6.23207e-12	-4.49036e-12	1.09976e-11		2.27135e-11	6.36765e-11	-1.57851e-11	3.5289e-11	-4.24181e-12	3.15724e-11	8.87987e-12	3.39622e-12	-2.03956e-11	6.79594e-11	-4.72761e-11	-4.33216e-11	-1.16754e-11	-3.53028e-12	2.64025e-11
14.8	4.29378e-11	1.68856e-11	1.78795e-11	5.94746e-11	-5.39403e-11	-3.5233e-11	4.32199e-11	1.41683e-11	-1.2063e-11	-3.64492e-12	-8.61113e-11	1.68726e-11	2.68672e-12	-5.19667e-12	1.24055e-11		2.56987e-11	5.61989e-11	-2.04302e-11	3.7924e-11	-3.95467e-12	3.34635e-11	8.93326e-12	6.23766e-13	-1.92022e-11	7.61297e-11	-4.49136e-11	-4.36521e-11	-1.14593e-11	-5.22371e-12	1.90106e-11
14.9	3.93921e-11	2.48382e-11	1.34951e-11	6.89076e-11	-4.98852e-11	-4.1525e-11	5.22107e-11	1.36218e-11	-1.34319e-11	-1.44093e-11	-8.95813e-11	8.07807e-12	6.33868e-13	-6.08378e-12	1.51024e-11		2.81272e-11	4.76841e-11	-2.46891e-11	3.90144e-11	-2.98714e-12	3.4178e-11	8.71627e-12	-2.26377e-12	-1.73476e-11	8.445e-11	-4.07922e-11	-4.40032e-11	-1.15389e-11	-6.83453e-12	1.17719e-11
15	3.50051e-11	3.16348e-11	8.69821e-12	7.88344e-11	-4.51469e-11	-4.708e-11	6.1995e-11	1.33736e-11	-1.39942e-11	-2.50177e-11	-9.21207e-11	8.75817e-13	-1.69731e-13	-7.22862e-12	1.9043e-11		2.99928e-11	3.84683e-11	-2.83373e-11	3.83977e-11	-1.5266e-12	3.37849e-11	8.25631e-12	-5.22355e-12	-1.49696e-11	9.25605e-11	-3.52318e-11	-4.41163e-11	-1.20385e-11	-8.35688e-12	5.03899e-12
15.1	2.97335e-11	3.69163e-11	3.91654e-12	8.89264e-11	-3.98277e-11	-5.1646e-11	7.22789e-11	1.35066e-11	-1.39189e-11	-3.50091e-11	-9.36887e-11	-4.39351e-12	3.26821e-15	-8.66502e-12	2.40854e-11		3.1329e-11	2.89297e-11	-3.11792e-11	3.60487e-11	1.94955e-13	3.24734e-11	7.59794e-12	-8.16419e-12	-1.22609e-11	1.00086e-10	-2.8596e-11	-4.37206e-11	-1.30757e-11	-9.81722e-12	-8.74384e-13
15.2	2.36309e-11	4.04183e-11	-4.01305e-13	9.87183e-11	-3.40668e-11	-5.50543e-11	8.26799e-11	1.40414e-11	-1.34266e-11	-4.39581e-11	-9.43157e-11	-7.5562e-12	8.62817e-13	-1.03839e-11	2.99993e-11		3.22046e-11	1.94708e-11	-3.30592e-11	3.20869e-11	1.9314e-12	3.05403e-11	6.79539e-12	-1.09592e-11	-9.45754e-12	1.06665e-10	-2.1283e-11	-4.25684e-11	-1.47388e-11	-1.12742e-11	-5.70851e-12
15.3	1.68504e-11	4.1997e-11	-3.82326e-12	1.0764e-10	-2.80474e-11	-5.72159e-11	9.27346e-11	1.49271e-11	-1.27684e-11	-5.15029e-11	-9.40906e-11	-8.6033e-12	2.11314e-12	-1.23373e-11	3.64842e-11		3.27144e-11	1.04969e-11	-3.38742e-11	2.67665e-11	3.45093e-12	2.83617e-11	5.90459e-12	-1.34646e-11	-6.81672e-12	1.11981e-10	-1.37205e-11	-4.04673e-11	-1.70699e-11	-1.28143e-11	-9.266e-12
15.4	9.63398e-12	4.16419e-11	-5.96853e-12	1.15071e-10	-2.19998e-11	-5.81127e-11	1.01923e-10	1.60434e-11	-1.22014e-11	-5.73688e-11	-9.31409e-11	-7.67337e-12	3.46677e-12	-1.44436e-11	4.31983e-11		3.29643e-11	2.39286e-12	-3.35847e-11	2.04505e-11	4.55995e-12	2.63531e-11	4.97655e-12	-1.55383e-11	-4.58683e-12	1.15786e-10	-6.35897e-12	-3.73068e-11	-2.00578e-11	-1.45428e-11	-1.14143e-11
15.5	2.29239e-12	3.9475e-11	-6.5391e-12	1.20415e-10	-1.61955e-11	-5.77839e-11	1.09706e-10	1.72169e-11	-1.19602e-11	-6.13859e-11	-9.16097e-11	-5.02501e-12	4.66255e-12	-1.65935e-11	4.97907e-11		3.30554e-11	-4.49854e-12	-3.2225e-11	1.35716e-11	5.12084e-12	2.49218e-11	4.05347e-12	-1.70572e-11	-2.97312e-12	1.17926e-10	3.41294e-13	-3.30759e-11	-2.36394e-11	-1.657e-11	-1.20844e-11
15.6	-4.82067e-12	3.57369e-11	-5.34727e-12	1.23177e-10	-1.09324e-11	-5.63112e-11	1.15584e-10	1.82464e-11	-1.22278e-11	-6.3498e-11	-8.96332e-11	-1.00431e-12	5.48742e-12	-1.86556e-11	5.59319e-11		3.30677e-11	-9.89756e-12	-2.99071e-11	6.58741e-12	5.06317e-12	2.4416e-11	3.16866e-12	-1.79318e-11	-2.10454e-12	1.18352e-10	5.93196e-12	-2.78699e-11	-2.77089e-11	-1.89937e-11	-1.12669e-11
15.7	-1.13369e-11	3.07625e-11	-2.33827e-12	1.23039e-10	-6.51042e-12	-5.38034e-11	1.19147e-10	1.89357e-11	-1.3108e-11	-6.37611e-11	-8.73242e-11	3.98785e-12	5.799e-12	-2.04816e-11	6.13389e-11		3.30479e-11	-1.3604e-11	-2.68189e-11	-6.55654e-14	4.38844e-12	2.50783e-11	2.35042e-12	-1.81162e-11	-2.0078e-12	1.17122e-10	1.00076e-11	-2.18871e-11	-3.21323e-11	-2.18821e-11	-9.00787e-12
15.8	-1.6901e-11	2.4951e-11	2.39406e-12	1.19917e-10	-3.20105e-12	-5.03851e-11	1.20141e-10	1.91265e-11	-1.46036e-11	-6.23332e-11	-8.47607e-11	9.5258e-12	5.54438e-12	-2.19122e-11	6.57904e-11		3.30034e-11	-1.55097e-11	-2.32115e-11	-6.01164e-12	3.16918e-12	2.70089e-11	1.62898e-12	-1.76124e-11	-2.5942e-12	1.14398e-10	1.22427e-11	-1.54138e-11	-3.67615e-11	-2.52582e-11	-5.40464e-12
15.9	-2.11958e-11	1.87333e-11	8.60126e-12	1.13984e-10	-1.21322e-12	-4.61882e-11	1.18509e-10	1.87269e-11	-1.66046e-11	-5.9455e-11	-8.19841e-11	1.51849e-11	4.76957e-12	-2.2785e-11	6.91307e-11		3.2903e-11	-1.56053e-11	-1.93782e-11	-1.09648e-11	1.54327e-12	3.01432e-11	1.04496e-12	-1.64712e-11	-3.66285e-12	1.10425e-10	1.24298e-11	-8.79939e-12	-4.14469e-11	-2.90889e-11	-6.01048e-13
16	-2.39649e-11	1.25408e-11	1.58865e-11	1.05662e-10	-6.62023e-13	-4.13492e-11	1.14415e-10	1.77281e-11	-1.88902e-11	-5.54257e-11	-7.90025e-11	2.05641e-11	3.61474e-12	-2.29456e-11	7.12648e-11		3.26843e-11	-1.39816e-11	-1.56244e-11	-1.47436e-11	-2.95869e-13	3.42497e-11	6.57428e-13	-1.47882e-11	-4.9214e-12	1.05506e-10	1.05098e-11	-2.42382e-12	-4.60456e-11	-3.3282e-11	5.21792e-12
16.1	-2.50324e-11	6.77771e-12	2.37255e-11	9.5583e-11	-1.54501e-12	-3.60109e-11	1.08244e-10	1.62077e-11	-2.11481e-11	-5.05762e-11	-7.57997e-11	2.5306e-11	2.29296e-12	-2.22609e-11	7.21479e-11		3.22677e-11	-1.08256e-11	-1.22331e-11	-1.72728e-11	-2.11242e-12	3.89459e-11	5.4963e-13	-1.26969e-11	-6.0222e-12	9.997e-11	6.59004e-12	3.33964e-12	-5.04258e-11	-3.76896e-11	1.18334e-11
16.2	-2.43192e-11	1.79858e-12	3.15017e-11	8.45173e-11	-3.73094e-12	-3.03265e-11	1.00567e-10	1.4318e-11	-2.30096e-11	-4.52431e-11	-7.23472e-11	2.91174e-11	1.05356e-12	-2.06351e-11	7.1773e-11		3.15735e-11	-6.41003e-12	-9.43001e-12	-1.85716e-11	-3.64437e-12	4.37346e-11	8.3091e-13	-1.03588e-11	-6.6092e-12	9.41354e-11	9.42086e-13	8.16234e-12	-5.44676e-11	-4.21193e-11	1.90022e-11
16.3	-2.18555e-11	-2.10887e-12	3.8556e-11	7.32842e-11	-6.96429e-12	-2.44649e-11	9.20903e-11	1.22604e-11	-2.40987e-11	-3.97477e-11	-6.86156e-11	3.17884e-11	1.35169e-13	-1.80258e-11	7.01611e-11		3.05394e-11	-1.07892e-12	-7.35396e-12	-1.87359e-11	-4.62233e-12	4.8054e-11	1.6342e-12	-7.95185e-12	-6.36859e-12	8.82819e-11	-6.02021e-12	1.17942e-11	-5.80633e-11	-4.63504e-11	2.64684e-11
16.4	-1.77876e-11	-4.73637e-12	4.42437e-11	6.26609e-11	-1.08865e-11	-1.86124e-11	8.35725e-11	1.0253e-11	-2.40889e-11	-3.4379e-11	-6.45856e-11	3.3212e-11	-2.83683e-13	-1.44573e-11	6.73568e-11		2.91362e-11	4.77266e-12	-6.03831e-12	-1.79157e-11	-4.79052e-12	5.13384e-11	3.10917e-12	-5.65751e-12	-5.07564e-12	8.26252e-11	-1.37821e-11	1.40892e-11	-6.11186e-11	-5.01528e-11	3.39764e-11
16.5	-1.23764e-11	-5.96346e-12	4.7997e-11	5.33002e-11	-1.50723e-11	-1.29698e-11	7.57476e-11	8.49598e-12	-2.27592e-11	-2.93839e-11	-6.02561e-11	3.33984e-11	-1.26709e-13	-1.00274e-11	6.34302e-11		2.73796e-11	1.0722e-11	-5.40634e-12	-1.62942e-11	-3.92895e-12	5.30798e-11	5.41186e-12	-3.64714e-12	-2.6305e-12	7.73049e-11	-2.17822e-11	1.50191e-11	-6.35557e-11	-5.33063e-11	4.12828e-11
16.6	-5.98468e-12	-5.76234e-12	4.93819e-11	4.56681e-11	-1.9077e-11	-7.74145e-12	6.92439e-11	7.14342e-12	-2.00405e-11	-2.49615e-11	-5.565e-11	3.24824e-11	5.53915e-13	-4.90792e-12	5.8483e-11		2.53342e-11	1.63452e-11	-5.28315e-12	-1.40719e-11	-1.87545e-12	5.28855e-11	8.69187e-12	-2.06854e-12	9.22625e-13	7.23839e-11	-2.94727e-11	1.4673e-11	-6.53194e-11	-5.56191e-11	4.81659e-11
16.7	9.47074e-13	-4.199e-12	4.81453e-11	4.00104e-11	-2.2489e-11	-3.11717e-12	6.45205e-11	6.28607e-12	-1.60426e-11	-2.12606e-11	-5.08172e-11	3.07179e-11	1.57339e-12	6.66704e-13	5.26577e-11		2.31117e-11	2.12449e-11	-5.42293e-12	-1.14554e-11	1.45441e-12	5.05221e-11	1.30784e-11	-1.03365e-12	5.39555e-12	6.786e-11	-3.63745e-11	1.32428e-11	-6.63835e-11	-5.69417e-11	5.44309e-11
16.8	7.93831e-12	-1.43001e-12	4.42461e-11	3.63498e-11	-2.49794e-11	7.51374e-13	6.18261e-11	5.94974e-12	-1.10579e-11	-1.83792e-11	-4.5835e-11	2.84584e-11	2.63399e-12	6.41822e-12	4.61449e-11		2.08612e-11	2.50773e-11	-5.54807e-12	-8.65234e-12	6.0517e-12	4.59424e-11	1.8666e-11	-6.08257e-13	1.04755e-11	6.36858e-11	-4.2122e-11	1.09966e-11	-6.67571e-11	-5.71785e-11	5.99099e-11
16.9	1.45154e-11	2.30601e-12	3.78642e-11	3.45122e-11	-2.63423e-11	3.77586e-12	6.11843e-11	6.10855e-12	-5.53639e-12	-1.63632e-11	-4.08058e-11	2.61219e-11	3.36574e-12	1.20516e-11	3.91869e-11		1.87533e-11	2.75772e-11	-5.39438e-12	-5.86878e-12	1.18053e-11	3.9292e-11	2.55009e-11	-8.05153e-13	1.57609e-11	5.9793e-11	-4.64893e-11	8.24417e-12	-6.64872e-11	-5.62954e-11	6.44573e-11
17	2.02638e-11	6.7033e-12	2.93894e-11	3.4175e-11	-2.65189e-11	5.95296e-12	6.24075e-11	6.71002e-12	-3.65813e-14	-1.52054e-11	-3.58511e-11	2.4143e-11	3.38087e-12	1.72859e-11	3.20746e-11		1.69596e-11	2.85778e-11	-4.75557e-12	-3.30737e-12	1.85019e-11	3.08938e-11	3.35685e-11	-1.58173e-12	2.08077e-11	5.6117e-11	-4.93978e-11	5.2982e-12	-6.56571e-11	-5.43235e-11	6.7943e-11
17.1	2.48789e-11	1.14109e-11	1.93884e-11	3.49295e-11	-2.56024e-11	7.37685e-12	6.51315e-11	7.7054e-12	4.84236e-12	-1.48445e-11	-3.11028e-11	2.29173e-11	2.33241e-12	2.18845e-11	2.51389e-11		1.56299e-11	2.80235e-11	-3.51963e-12	-1.16229e-12	2.58356e-11	2.12155e-11	4.27821e-11	-2.84311e-12	2.51811e-11	5.26155e-11	-5.09048e-11	2.43886e-12	-6.4378e-11	-5.13608e-11	7.02454e-11
17.2	2.82064e-11	1.60608e-11	8.55537e-12	3.63466e-11	-2.38218e-11	8.23816e-12	6.88686e-11	9.0778e-12	8.53696e-12	-1.51655e-11	-2.66891e-11	2.27469e-11	-3.34679e-14	2.5681e-11	1.87348e-11		1.48701e-11	2.59753e-11	-1.69143e-12	3.89887e-13	3.34285e-11	1.08225e-11	5.29744e-11	-4.45128e-12	2.8505e-11	4.92795e-11	-5.11778e-11	-1.15232e-13	-6.27771e-11	-4.75711e-11	7.12491e-11
17.3	3.02654e-11	2.03015e-11	-2.34966e-12	3.80369e-11	-2.15069e-11	8.8069e-12	7.30666e-11	1.08601e-11	1.05925e-11	-1.60048e-11	-2.27183e-11	2.37945e-11	-3.84005e-12	2.85972e-11	1.32227e-11		1.47227e-11	2.26056e-11	6.02747e-13	1.20401e-12	4.08597e-11	3.23824e-13	6.38929e-11	-6.23986e-12	3.05034e-11	4.61346e-11	-5.04609e-11	-2.22523e-12	-6.09814e-11	-4.31784e-11	7.08481e-11
17.4	3.12486e-11	2.38334e-11	-1.25674e-11	3.96976e-11	-1.90407e-11	9.39975e-12	7.71681e-11	1.31374e-11	1.07218e-11	-1.71596e-11	-1.92612e-11	2.60549e-11	-9.06322e-12	3.06494e-11	8.94664e-12		1.51545e-11	1.8184e-11	3.12948e-12	1.18303e-12	4.77016e-11	-9.68363e-12	7.52006e-11	-8.03356e-12	3.10301e-11	4.32337e-11	-4.90379e-11	-3.83803e-12	-5.91012e-11	-3.84592e-11	6.89568e-11
17.5	3.14965e-11	2.64417e-11	-2.1405e-11	4.11403e-11	-1.68054e-11	1.03354e-11	8.06611e-11	1.60306e-11	8.84056e-12	-1.84033e-11	-1.63345e-11	2.93492e-11	-1.55364e-11	3.1945e-11	6.21132e-12		1.60521e-11	1.30547e-11	5.57945e-12	2.94404e-13	5.35589e-11	-1.86654e-11	8.64839e-11	-9.66991e-12	3.00841e-11	4.06429e-11	-4.71992e-11	-4.98017e-12	-5.72167e-11	-3.37281e-11	6.55269e-11
17.6	3.14484e-11	2.80236e-11	-2.82937e-11	4.22979e-11	-1.51297e-11	1.18839e-11	8.31175e-11	1.96651e-11	5.07567e-12	-1.95047e-11	-1.38909e-11	3.33433e-11	-2.29751e-11	3.2666e-11	5.2596e-12		1.72281e-11	7.60707e-12	7.61103e-12	-1.41774e-12	5.81065e-11	-2.6191e-11	9.72693e-11	-1.10207e-11	2.78095e-11	3.84248e-11	-4.52146e-11	-5.74196e-12	-5.53682e-11	-2.93183e-11	6.05673e-11
17.7	3.1576e-11	2.86038e-11	-3.2835e-11	4.32129e-11	-1.42468e-11	1.42192e-11	8.42166e-11	2.41276e-11	-2.54865e-13	-2.025e-11	-1.18178e-11	3.75894e-11	-3.10143e-11	3.30457e-11	6.24966e-12		1.84377e-11	2.24263e-12	8.89951e-12	-3.82846e-12	6.11221e-11	-3.19627e-11	1.07048e-10	-1.20098e-11	2.4481e-11	3.66228e-11	-4.33151e-11	-6.25508e-12	-5.35543e-11	-2.55571e-11	5.41623e-11
17.8	3.2308e-11	2.83355e-11	-3.48297e-11	4.40088e-11	-1.42669e-11	1.73814e-11	8.3754e-11	2.94225e-11	-6.6841e-12	-2.04632e-11	-9.94857e-12	4.15839e-11	-3.92529e-11	3.33373e-11	9.23306e-12		1.94045e-11	-2.65791e-12	9.18458e-12	-6.73841e-12	6.2509e-11	-3.58318e-11	1.15312e-10	-1.26243e-11	2.04768e-11	3.52481e-11	-4.16821e-11	-6.66786e-12	-5.17352e-11	-2.27379e-11	4.64823e-11
17.9	3.39591e-11	2.74845e-11	-3.42905e-11	4.48518e-11	-1.51684e-11	2.12579e-11	8.16395e-11	3.54356e-11	-1.36531e-11	-2.00215e-11	-8.08611e-12	4.48326e-11	-4.72962e-11	3.37821e-11	1.41346e-11		1.98535e-11	-6.76504e-12	8.30911e-12	-9.89166e-12	6.23067e-11	-3.78015e-11	1.2159e-10	-1.29167e-11	1.62424e-11	3.42733e-11	-4.04429e-11	-7.12207e-12	-4.98429e-11	-2.10908e-11	3.77841e-11
18	3.66734e-11	2.6398e-11	-3.14351e-11	4.59088e-11	-1.68085e-11	2.55876e-11	7.78877e-11	4.19166e-11	-2.05729e-11	-1.88646e-11	-6.03615e-12	4.69131e-11	-5.4792e-11	3.45765e-11	2.07366e-11		1.95464e-11	-9.82492e-12	6.24373e-12	-1.30031e-11	6.06888e-11	-3.80184e-11	1.25488e-10	-1.29979e-11	1.22468e-11	3.36324e-11	-3.96713e-11	-7.73434e-12	-4.77939e-11	-2.07577e-11	2.83962e-11
18.1	4.03913e-11	2.54596e-11	-2.66639e-11	4.7309e-11	-1.89495e-11	2.99878e-11	7.26038e-11	4.84849e-11	-2.68815e-11	-1.69953e-11	-3.64535e-12	4.75255e-11	-6.14545e-11	3.58461e-11	2.86705e-11		1.83145e-11	-1.16765e-11	3.09421e-12	-1.57923e-11	5.79462e-11	-3.67548e-11	1.26728e-10	-1.30205e-11	8.93522e-12	3.32259e-11	-3.93891e-11	-8.58418e-12	-4.5503e-11	-2.17739e-11	1.8692e-11
18.2	4.48463e-11	2.5036e-11	-2.05226e-11	4.9115e-11	-2.12969e-11	3.40024e-11	6.59694e-11	5.46611e-11	-3.20899e-11	-1.44729e-11	-8.3634e-13	4.65228e-11	-6.70778e-11	3.76268e-11	3.74209e-11		1.60844e-11	-1.22605e-11	-9.08639e-13	-1.80177e-11	5.44603e-11	-3.43823e-11	1.25174e-10	-1.31561e-11	6.68268e-12	3.29311e-11	-3.95696e-11	-9.70893e-12	-4.28962e-11	-2.40624e-11	9.05335e-12
18.3	4.95925e-11	2.54236e-11	-1.36531e-11	5.13082e-11	-2.35424e-11	3.71638e-11	5.82274e-11	5.99215e-11	-3.58123e-11	-1.14019e-11	2.36835e-12	4.39182e-11	-7.15378e-11	3.98577e-11	4.63444e-11		1.28909e-11	-1.162e-11	-5.43428e-12	-1.9507e-11	5.06676e-11	-3.13404e-11	1.20846e-10	-1.3569e-11	5.7516e-12	3.26138e-11	-4.01405e-11	-1.11049e-11	-3.99187e-11	-2.74395e-11	-1.70351e-13
18.4	5.4057e-11	2.68006e-11	-6.73836e-12	5.37893e-11	-2.5407e-11	3.90584e-11	4.96686e-11	6.37668e-11	-3.77812e-11	-7.91723e-12	5.84041e-12	3.98695e-11	-7.47867e-11	4.23867e-11	5.47077e-11		8.8768e-12	-9.8944e-12	-1.00884e-11	-2.01773e-11	4.70187e-11	-2.8099e-11	1.1392e-10	-1.43913e-11	6.25855e-12	3.21414e-11	-4.09877e-11	-1.27325e-11	-3.6539e-11	-3.16349e-11	-8.69961e-12
18.5	5.76118e-11	2.91934e-11	-4.42368e-13	5.63953e-11	-2.66758e-11	3.93857e-11	4.06154e-11	6.57947e-11	-3.78495e-11	-4.17144e-12	9.3616e-12	3.46461e-11	-7.68426e-11	4.49898e-11	6.17419e-11		4.27591e-12	-7.30739e-12	-1.44543e-11	-2.0042e-11	4.39377e-11	-2.51195e-11	1.04713e-10	-1.57033e-11	8.1544e-12	3.13933e-11	-4.19609e-11	-1.45234e-11	-3.27475e-11	-3.63212e-11	-1.6353e-11
18.6	5.96524e-11	3.24614e-11	4.64673e-12	5.89291e-11	-2.7223e-11	3.80011e-11	3.14052e-11	6.57628e-11	-3.59847e-11	-3.23435e-13	1.26609e-11	2.8584e-11	-7.77781e-11	4.74013e-11	6.67114e-11		-6.15832e-13	-4.14954e-12	-1.81339e-11	-1.92047e-11	4.17839e-11	-2.28142e-11	9.3653e-11	-1.75212e-11	1.12216e-11	3.02701e-11	-4.28813e-11	-1.63869e-11	-2.85517e-11	-4.11506e-11	-2.30607e-11
18.7	5.96725e-11	3.63049e-11	8.06785e-12	6.11973e-11	-2.7023e-11	3.49342e-11	2.2369e-11	6.36323e-11	-3.22591e-11	3.46858e-12	1.5467e-11	2.20412e-11	-7.77084e-11	4.93525e-11	6.89894e-11		-5.47856e-12	-7.57512e-13	-2.07838e-11	-1.78388e-11	4.08192e-11	-2.15079e-11	8.12386e-11	-1.9796e-11	1.50906e-11	2.86994e-11	-4.3553e-11	-1.82142e-11	-2.39674e-11	-4.57913e-11	-2.88617e-11
18.8	5.73258e-11	4.02929e-11	9.5265e-12	6.30494e-11	-2.61467e-11	3.03804e-11	1.38091e-11	5.95827e-11	-2.68408e-11	7.05118e-12	1.75674e-11	1.53584e-11	-7.67811e-11	5.06127e-11	6.81296e-11		-1.00093e-11	2.51029e-12	-2.21437e-11	-1.61592e-11	4.11831e-11	-2.14058e-11	6.8e-11	-2.24213e-11	1.92758e-11	2.66386e-11	-4.37766e-11	-1.98799e-11	-1.9011e-11	-4.99601e-11	-3.38845e-11
18.9	5.24654e-11	4.39112e-11	8.91886e-12	6.4412e-11	-2.47466e-11	2.46673e-11	5.97662e-12	5.39958e-11	-1.99853e-11	1.02784e-11	1.88609e-11	8.83415e-12	-7.51659e-11	5.10258e-11	6.3925e-11		-1.39592e-11	5.3003e-12	-2.20549e-11	-1.43894e-11	4.2879e-11	-2.25696e-11	5.44567e-11	-2.52491e-11	2.32272e-11	2.4076e-11	-4.33656e-11	-2.12419e-11	-1.36913e-11	-5.34454e-11	-3.83161e-11
19	4.51592e-11	4.66212e-11	6.33729e-12	6.53116e-11	-2.3031e-11	1.82008e-11	-9.4786e-13	4.74104e-11	-1.20281e-11	1.30144e-11	1.93922e-11	2.71486e-12	-7.30451e-11	5.05369e-11	5.64424e-11		-1.71608e-11	7.29161e-12	-2.04698e-11	-1.27303e-11	4.57693e-11	-2.49086e-11	4.10827e-11	-2.81113e-11	2.63923e-11	2.10296e-11	-4.21617e-11	-2.21405e-11	-8.00523e-12	-5.61195e-11	-4.23643e-11
19.1	3.56802e-11	4.79246e-11	2.05611e-12	6.588e-11	-2.12349e-11	1.14015e-11	-6.86548e-12	4.04547e-11	-3.37514e-12	1.51389e-11	1.93603e-11	-2.79989e-12	-7.06019e-11	4.9203e-11	4.60265e-11		-1.95423e-11	8.22301e-12	-1.74531e-11	-1.13352e-11	4.95841e-11	-2.81846e-11	2.82806e-11	-3.08413e-11	2.8281e-11	1.75449e-11	-4.0049e-11	-2.24e-11	-1.93865e-12	-5.79394e-11	-4.62197e-11
19.2	2.44746e-11	4.74235e-11	-3.50111e-12	6.63413e-11	-1.95904e-11	4.64284e-12	-1.17601e-11	3.37669e-11	5.51109e-12	1.65547e-11	1.90946e-11	-7.54308e-12	-6.80085e-11	4.71848e-11	3.3271e-11		-2.11255e-11	7.91698e-12	-1.31754e-11	-1.0295e-11	5.39401e-11	-3.20357e-11	1.63658e-11	-3.32941e-11	2.85236e-11	1.36919e-11	-3.69628e-11	-2.18351e-11	4.52881e-12	-5.8937e-11	-5.00243e-11
19.3	1.21145e-11	4.48698e-11	-9.80919e-12	6.69788e-11	-1.8302e-11	-1.79968e-12	-1.56874e-11	2.79154e-11	1.4134e-11	1.71976e-11	1.90028e-11	-1.13632e-11	-6.54133e-11	4.47212e-11	1.89593e-11		-2.20096e-11	6.29775e-12	-7.90233e-12	-9.6343e-12	5.83724e-11	-3.60143e-11	5.55928e-12	-3.53609e-11	2.69137e-11	9.56022e-12	-3.28935e-11	-2.0263e-11	1.14129e-11	-5.9203e-11	-5.38513e-11
19.4	-7.59139e-13	4.01969e-11	-1.62983e-11	6.80879e-11	-1.75309e-11	-7.77791e-12	-1.8753e-11	2.33316e-11	2.19929e-11	1.70466e-11	1.94983e-11	-1.41121e-11	-6.29294e-11	4.20899e-11	3.98161e-12		-2.23443e-11	3.40086e-12	-1.97692e-12	-9.31806e-12	6.23752e-11	-3.96377e-11	-4.01058e-12	-3.69771e-11	2.3431e-11	5.25419e-12	-2.78838e-11	-1.75224e-11	1.87097e-11	-5.8867e-11	-5.76978e-11
19.5	-1.34959e-11	3.35312e-11	-2.2413e-11	6.99194e-11	-1.73893e-11	-1.32767e-11	-2.10836e-11	2.02615e-11	2.86205e-11	1.61323e-11	2.09192e-11	-1.56439e-11	-6.06255e-11	3.95608e-11	-1.07596e-11		-2.22969e-11	-6.27685e-13	4.20178e-12	-9.26608e-12	6.54505e-11	-4.24448e-11	-1.23015e-11	-3.81225e-11	1.82396e-11	8.85769e-13	-2.20209e-11	-1.34967e-11	2.63793e-11	-5.80776e-11	-6.14907e-11
19.6	-2.54903e-11	2.51809e-11	-2.76666e-11	7.26244e-11	-1.79447e-11	-1.83958e-11	-2.27971e-11	1.8745e-11	3.36235e-11	1.45391e-11	2.34566e-11	-1.58261e-11	-5.85226e-11	3.73508e-11	-2.44431e-11		-2.202e-11	-5.54334e-12	1.02056e-11	-9.37106e-12	6.716e-11	-4.40507e-11	-1.93464e-11	-3.88166e-11	1.16631e-11	-3.43296e-12	-1.5425e-11	-8.13942e-12	3.43294e-11	-5.69843e-11	-6.51038e-11
19.7	-3.62284e-11	1.56064e-11	-3.16834e-11	7.62095e-11	-1.92309e-11	-2.33124e-11	-2.39772e-11	1.86222e-11	3.67211e-11	1.24013e-11	2.71043e-11	-1.45634e-11	-5.65959e-11	3.55872e-11	-3.64092e-11		-2.16248e-11	-1.10251e-11	1.56087e-11	-9.5163e-12	6.71754e-11	-4.41941e-11	-2.5241e-11	-3.91088e-11	4.14197e-12	-7.59815e-12	-8.23681e-12	-1.49683e-12	4.24036e-11	-5.57231e-11	-6.838e-11
19.8	-4.53202e-11	5.37351e-12	-3.42256e-11	8.05117e-11	-2.12631e-11	-2.82347e-11	-2.4659e-11	1.9564e-11	3.77765e-11	9.89134e-12	3.1642e-11	-1.18276e-11	-5.47831e-11	3.42878e-11	-4.62154e-11		-2.11647e-11	-1.67056e-11	2.00213e-11	-9.58934e-12	6.53196e-11	-4.27682e-11	-3.01295e-11	-3.9067e-11	-3.82152e-12	-1.15222e-11	-6.06404e-13	6.27728e-12	5.03783e-11	-5.44065e-11	-7.11556e-11
19.9	-5.25194e-11	-4.90209e-12	-3.52026e-11	8.5199e-11	-2.40495e-11	-3.33547e-11	-2.48289e-11	2.11217e-11	3.6814e-11	7.20089e-12	3.6656e-11	-7.68572e-12	-5.29976e-11	3.33582e-11	-5.36631e-11		-2.06298e-11	-2.22054e-11	2.31257e-11	-9.48948e-12	6.15946e-11	-3.98337e-11	-3.41895e-11	-3.87667e-11	-1.17214e-11	-1.51407e-11	7.3145e-12	1.49181e-11	5.79691e-11	-5.31167e-11	-7.32813e-11
20	-5.77283e-11	-1.46153e-11	-3.4663e-11	8.97988e-11	-2.75985e-11	-3.88092e-11	-2.44401e-11	2.27874e-11	3.40209e-11	4.51863e-12	4.15944e-11	-2.31884e-12	-5.11452e-11	3.26076e-11	-5.87922e-11		-1.99545e-11	-2.71684e-11	2.47071e-11	-9.12871e-12	5.61895e-11	-3.56104e-11	-3.76155e-11	-3.82811e-11	-1.91014e-11	-1.84168e-11	1.53762e-11	2.4061e-11	6.48495e-11	-5.19013e-11	-7.46364e-11
20.1	-6.09889e-11	-2.32293e-11	-3.27736e-11	9.37507e-11	-3.19171e-11	-4.46561e-11	-2.34391e-11	2.40559e-11	2.97316e-11	2.00802e-12	4.58478e-11	3.97546e-12	-4.91398e-11	3.17792e-11	-6.18495e-11		-1.90329e-11	-3.12927e-11	2.46791e-11	-8.42781e-12	4.94662e-11	-3.04507e-11	-4.06007e-11	-3.76743e-11	-2.55975e-11	-2.13432e-11	2.34305e-11	3.32669e-11	7.06797e-11	-5.07717e-11	-7.51364e-11
20.2	-6.24652e-11	-3.03249e-11	-2.97898e-11	9.64766e-11	-3.70022e-11	-5.08685e-11	-2.17996e-11	2.44806e-11	2.43957e-11	-2.10204e-13	4.88414e-11	1.08012e-11	-4.6917e-11	3.05874e-11	-6.3236e-11		-1.77413e-11	-3.43551e-11	2.3097e-11	-7.31054e-12	4.19237e-11	-2.47982e-11	-4.33193e-11	-3.69975e-11	-3.09648e-11	-2.39399e-11	3.13283e-11	4.2061e-11	7.51426e-11	-4.97029e-11	-7.47324e-11
20.3	-6.24158e-11	-3.56377e-11	-2.60221e-11	9.74556e-11	-4.28259e-11	-5.73442e-11	-1.95545e-11	2.37171e-11	1.85355e-11	-2.06715e-12	5.01208e-11	1.77012e-11	-4.44435e-11	2.87577e-11	-6.34448e-11		-1.59619e-11	-3.62269e-11	2.01568e-11	-5.69945e-12	3.41431e-11	-1.91381e-11	-4.59076e-11	-3.62871e-11	-3.50892e-11	-2.62493e-11	3.8916e-11	4.99787e-11	7.79819e-11	-4.86346e-11	-7.34072e-11
20.4	-6.11634e-11	-3.9079e-11	-2.18047e-11	9.62933e-11	-4.9321e-11	-6.39263e-11	-1.68181e-11	2.15513e-11	1.26976e-11	-3.54414e-12	4.94197e-11	2.42078e-11	-4.17189e-11	2.60609e-11	-6.29981e-11		-1.36056e-11	-3.68782e-11	1.61786e-11	-3.51671e-12	2.67214e-11	-1.39459e-11	-4.84486e-11	-3.55651e-11	-3.79824e-11	-2.83285e-11	4.60341e-11	5.66146e-11	7.90355e-11	-4.74749e-11	-7.11684e-11
20.5	-5.90609e-11	-4.07387e-11	-1.74682e-11	9.27727e-11	-5.63713e-11	-7.04297e-11	-1.37937e-11	1.79108e-11	7.40532e-12	-4.66018e-12	4.66962e-11	2.98999e-11	-3.8773e-11	2.23376e-11	-6.23927e-11		-1.06303e-11	-3.63737e-11	1.15765e-11	-6.91542e-13	2.02016e-11	-9.64103e-12	-5.09601e-11	-3.48399e-11	-3.97654e-11	-3.02395e-11	5.25201e-11	6.16658e-11	7.82579e-11	-4.61056e-11	-6.8043e-11
20.6	-5.64602e-11	-4.08701e-11	-1.33188e-11	8.68799e-11	-6.38099e-11	-7.66659e-11	-1.07617e-11	1.28614e-11	3.11721e-12	-5.45055e-12	4.21345e-11	3.44546e-11	-3.56562e-11	1.75124e-11	-6.20578e-11		-7.05391e-12	-3.48587e-11	6.81593e-12	2.82566e-12	1.50091e-11	-6.54987e-12	-5.33902e-11	-3.41084e-11	-4.06432e-11	-3.20392e-11	5.82145e-11	6.49655e-11	7.57285e-11	-4.43913e-11	-6.40734e-11
20.7	-5.36822e-11	-3.98581e-11	-9.62305e-12	7.88022e-11	-7.14293e-11	-8.2462e-11	-8.04933e-12	6.59247e-12	1.9588e-13	-5.94091e-12	3.61139e-11	3.76852e-11	-3.24277e-11	1.15962e-11	-6.23287e-11		-2.96069e-12	-3.25398e-11	2.36739e-12	7.04483e-12	1.14034e-11	-4.88138e-12	-5.56196e-11	-3.33586e-11	-4.08749e-11	-3.37708e-11	6.29716e-11	6.64995e-11	7.1642e-11	-4.21919e-11	-5.93174e-11
20.8	-5.09929e-11	-3.81744e-11	-6.59709e-12	6.88998e-11	-7.90009e-11	-8.76715e-11	-5.98819e-12	-6.06416e-13	-1.1113e-12	-6.12221e-12	2.91515e-11	3.95584e-11	-2.91423e-11	4.68045e-12	-6.34338e-11		1.49806e-12	-2.9661e-11	-1.34049e-12	1.19173e-11	9.45088e-12	-4.71634e-12	-5.74734e-11	-3.25723e-11	-4.07428e-11	-3.54564e-11	6.6673e-11	6.6406e-11	6.62832e-11	-3.93773e-11	-5.38483e-11
20.9	-4.85847e-11	-3.63233e-11	-4.39798e-12	5.766e-11	-8.63021e-11	-9.21773e-11	-4.86476e-12	-8.37227e-12	-6.79518e-13	-5.93222e-12	2.18304e-11	4.0188e-11	-2.58379e-11	-3.07437e-12	-6.54926e-11		6.10978e-12	-2.64797e-11	-3.96013e-12	1.73213e-11	9.02218e-12	-6.00941e-12	-5.87394e-11	-3.17282e-11	-4.0523e-11	-3.70929e-11	6.92404e-11	6.49562e-11	5.9991e-11	-3.58452e-11	-4.77567e-11
21	-4.65655e-11	-3.47853e-11	-3.11542e-12	4.56405e-11	-9.31429e-11	-9.58892e-11	-4.87512e-12	-1.62971e-11	1.4962e-12	-5.24835e-12	1.47251e-11	3.98068e-11	-2.25268e-11	-1.14529e-11	-6.85201e-11		1.06118e-11	-2.32447e-11	-5.25266e-12	2.30561e-11	9.81465e-12	-8.60222e-12	-5.91927e-11	-3.08053e-11	-4.04592e-11	-3.86514e-11	7.06469e-11	6.25199e-11	5.31158e-11	-3.1538e-11	-4.11498e-11
21.1	-4.49556e-11	-3.39652e-11	-2.76315e-12	3.34141e-11	-9.93879e-11	-9.8739e-11	-6.09151e-12	-2.39556e-11	5.31086e-12	-3.89455e-12	8.33425e-12	3.87227e-11	-1.91917e-11	-2.01988e-11	-7.24341e-11		1.47083e-11	-2.01773e-11	-5.10124e-12	2.88481e-11	1.13948e-11	-1.22448e-11	-5.86229e-11	-2.97859e-11	-4.07413e-11	-4.00794e-11	7.09236e-11	5.95206e-11	4.59798e-11	-2.64591e-11	-3.41483e-11
21.2	-4.36926e-11	-3.41489e-11	-3.27102e-12	2.15205e-11	-1.04967e-10	-1.00676e-10	-8.44742e-12	-3.09316e-11	1.05637e-11	-1.66231e-12	3.03032e-12	3.72671e-11	-1.57859e-11	-2.90281e-11	-7.70637e-11		1.80913e-11	-1.74583e-11	-3.51007e-12	3.43702e-11	1.3255e-11	-1.66226e-11	-5.68612e-11	-2.86581e-11	-4.14892e-11	-4.1307e-11	7.01602e-11	5.63853e-11	3.88457e-11	-2.06827e-11	-2.68813e-11
21.3	-4.26445e-11	-3.54763e-11	-4.48008e-12	1.04307e-11	-1.09871e-10	-1.01668e-10	-1.17439e-11	-3.68419e-11	1.69743e-11	1.65693e-12	-9.70545e-13	3.57446e-11	-1.22391e-11	-3.76401e-11	-8.2159e-11		2.04674e-11	-1.52213e-11	-5.91253e-13	3.92718e-11	1.48768e-11	-2.13868e-11	-5.38043e-11	-2.74157e-11	-4.2742e-11	-4.22536e-11	6.85006e-11	5.34963e-11	3.1898e-11	-1.43583e-11	-1.94791e-11
21.4	-4.16289e-11	-3.79317e-11	-6.1441e-12	5.25703e-13	-1.14137e-10	-1.01698e-10	-1.56761e-11	-4.13591e-11	2.41989e-11	6.23338e-12	-3.61708e-12	3.43932e-11	-8.46597e-12	-4.57278e-11	-8.74029e-11		2.15853e-11	-1.35496e-11	3.45622e-12	4.32164e-11	1.57916e-11	-2.61855e-11	-4.94319e-11	-2.60568e-11	-4.44533e-11	-4.28364e-11	6.61323e-11	5.11505e-11	2.52397e-11	-7.70465e-12	-1.20666e-11
21.5	-4.04376e-11	-4.13522e-11	-7.94074e-12	-7.91354e-12	-1.17814e-10	-1.00777e-10	-1.98741e-11	-4.42298e-11	3.1847e-11	1.21609e-11	-5.01222e-12	3.33596e-11	-4.37739e-12	-5.29884e-11	-9.24285e-11		2.12643e-11	-1.24792e-11	8.37103e-12	4.59208e-11	1.56324e-11	-3.06925e-11	-4.38181e-11	-2.458e-11	-4.6494e-11	-4.29781e-11	6.32727e-11	4.95302e-11	1.89023e-11	-9.95423e-13	-4.75934e-12
21.6	-3.8863e-11	-4.54527e-11	-9.49479e-12	-1.47071e-11	-1.20939e-10	-9.89427e-11	-2.39525e-11	-4.52903e-11	3.94991e-11	1.94268e-11	-5.38726e-12	3.26932e-11	1.09104e-13	-5.91336e-11	-9.68418e-11		1.94186e-11	-1.20031e-11	1.38534e-11	4.71894e-11	1.41717e-11	-3.46334e-11	-3.71333e-11	-2.29789e-11	-4.86613e-11	-4.26128e-11	6.01542e-11	4.86882e-11	1.28677e-11	5.46447e-12	2.33665e-12
21.7	-3.6722e-11	-4.98634e-11	-1.04134e-11	-1.97728e-11	-1.23501e-10	-9.62644e-11	-2.75582e-11	-4.44761e-11	4.67266e-11	2.78939e-11	-5.06627e-12	3.23576e-11	5.06e-12	-6.39028e-11	-1.00252e-10		1.60745e-11	-1.2078e-11	1.95853e-11	4.69396e-11	1.13406e-11	-3.78057e-11	-2.96375e-11	-2.12368e-11	-5.06958e-11	-4.16902e-11	5.70096e-11	4.85486e-11	7.09376e-12	1.13688e-11	9.12133e-12
21.8	-3.38777e-11	-5.41736e-11	-1.03307e-11	-2.31202e-11	-1.25429e-10	-9.28426e-11	-3.04107e-11	-4.18258e-11	5.3115e-11	3.73009e-11	-4.42595e-12	3.22554e-11	1.05196e-11	-6.70762e-11	-1.02307e-10		1.13776e-11	-1.26296e-11	2.52467e-11	4.52121e-11	7.2313e-12	-4.00913e-11	-2.16654e-11	-1.93222e-11	-5.23047e-11	-4.0178e-11	5.40594e-11	4.89201e-11	1.54158e-12	1.64426e-11	1.54939e-11
21.9	-3.0252e-11	-5.79776e-11	-8.95613e-12	-2.48449e-11	-1.26585e-10	-8.88023e-11	-3.23292e-11	-3.74773e-11	5.82912e-11	4.72779e-11	-3.85594e-12	3.22602e-11	1.65067e-11	-6.84896e-11	-1.02728e-10		5.58624e-12	-1.35582e-11	3.05281e-11	4.21668e-11	2.08233e-12	-4.1461e-11	-1.36031e-11	-1.71871e-11	-5.31908e-11	-3.80621e-11	5.15021e-11	4.95211e-11	-3.8034e-12	2.04735e-11	2.13455e-11
22	-2.58316e-11	-6.09165e-11	-6.11891e-12	-2.51204e-11	-1.26787e-10	-8.42821e-11	-3.3244e-11	-3.16585e-11	6.19531e-11	5.7379e-11	-3.72334e-12	3.22498e-11	2.30146e-11	-6.80492e-11	-1.0134e-10		-9.47482e-13	-1.4743e-11	3.51412e-11	3.80632e-11	-3.74907e-12	-4.19692e-11	-5.8589e-12	-1.47697e-11	-5.30842e-11	-3.53476e-11	4.95075e-11	5.00108e-11	-8.91816e-12	2.33364e-11	2.65552e-11
22.1	-2.06652e-11	-6.27127e-11	-1.80112e-12	-2.41886e-11	-1.25835e-10	-7.94198e-11	-3.31927e-11	-2.46724e-11	6.39003e-11	6.71233e-11	-4.34422e-12	3.21343e-11	3.0012e-11	-6.57442e-11	-9.81002e-11		-7.80869e-12	-1.60451e-11	3.88308e-11	3.32305e-11	-9.82418e-12	-4.17416e-11	1.17013e-12	-1.20019e-11	-5.17731e-11	-3.20593e-11	4.82113e-11	5.00249e-11	-1.3739e-11	2.50092e-11	3.09905e-11
22.2	-1.48533e-11	-6.31936e-11	3.84867e-12	-2.23449e-11	-1.23557e-10	-7.43371e-11	-3.2305e-11	-1.68778e-11	6.406e-11	7.6042e-11	-5.96323e-12	3.18751e-11	3.74439e-11	-6.16573e-11	-9.30992e-11		-1.45589e-11	-1.73113e-11	4.13883e-11	2.80299e-11	-1.56652e-11	-4.09551e-11	7.133e-12	-8.81953e-12	-4.91318e-11	-2.82428e-11	4.77115e-11	4.92101e-11	-1.81683e-11	2.55751e-11	3.45151e-11
22.3	-8.53474e-12	-6.23042e-11	1.05248e-11	-1.99178e-11	-1.19854e-10	-6.91255e-11	-3.07787e-11	-8.66921e-12	6.25046e-11	8.37217e-11	-8.74165e-12	3.14931e-11	4.52316e-11	-5.59694e-11	-8.65603e-11		-2.07781e-11	-1.83781e-11	4.26687e-11	2.28172e-11	-2.07989e-11	-3.98153e-11	1.17567e-11	-5.17698e-12	-4.51401e-11	-2.3967e-11	4.80626e-11	4.7257e-11	-2.20885e-11	2.52128e-11	3.70052e-11
22.4	-1.871e-12	-6.01083e-11	1.77974e-11	-1.72441e-11	-1.14739e-10	-6.38369e-11	-2.88523e-11	-4.54899e-13	5.94544e-11	8.98422e-11	-1.27526e-11	3.10655e-11	5.32689e-11	-4.89586e-11	-7.88171e-11		-2.61046e-11	-1.90771e-11	4.2607e-11	1.79085e-11	-2.47986e-11	-3.85318e-11	1.48719e-11	-1.0603e-12	-3.98928e-11	-1.93256e-11	4.92695e-11	4.39267e-11	-2.53813e-11	2.41746e-11	3.83691e-11
22.5	4.96808e-12	-5.67787e-11	2.51657e-11	-1.46399e-11	-1.08361e-10	-5.84811e-11	-2.67777e-11	7.36399e-12	5.52644e-11	9.42015e-11	-1.79823e-11	3.07152e-11	6.14176e-11	-4.09908e-11	-7.02813e-11		-3.02666e-11	-1.92419e-11	4.12331e-11	1.35552e-11	-2.73215e-11	-3.72967e-11	1.64276e-11	3.5012e-12	-3.35964e-11	-1.44365e-11	5.12791e-11	3.9073e-11	-2.7947e-11	2.27559e-11	3.85705e-11
22.6	1.18149e-11	-5.25786e-11	3.21224e-11	-1.23714e-11	-1.01005e-10	-5.30301e-11	-2.47944e-11	1.44144e-11	5.03905e-11	9.67289e-11	-2.43349e-11	3.05931e-11	6.95e-11	-3.25019e-11	-6.14035e-11		-3.31018e-11	-1.87172e-11	3.86792e-11	9.92956e-12	-2.81392e-11	-3.62667e-11	1.64946e-11	8.42852e-12	-2.65545e-11	-9.43874e-12	5.39713e-11	3.26557e-11	-2.97222e-11	2.12599e-11	3.76479e-11
22.7	1.85107e-11	-4.78352e-11	3.82209e-11	-1.06305e-11	-9.30762e-11	-4.743e-11	-2.31082e-11	2.03715e-11	4.53397e-11	9.7483e-11	-3.16407e-11	3.08596e-11	7.72939e-11	-2.39722e-11	-5.26338e-11		-3.4563e-11	-1.73683e-11	3.51777e-11	7.12315e-12	-2.71594e-11	-3.55511e-11	1.52534e-11	1.35935e-11	-1.91407e-11	-4.48547e-12	5.71525e-11	2.47478e-11	-3.06916e-11	1.99636e-11	3.57265e-11
22.8	2.49079e-11	-4.29083e-11	4.31334e-11	-9.51737e-12	-8.506e-11	-4.16195e-11	-2.18739e-11	2.49786e-11	4.06093e-11	9.66394e-11	-3.96653e-11	3.16646e-11	8.45304e-11	-1.58927e-11	-4.43845e-11		-3.47091e-11	-1.50925e-11	3.10449e-11	5.15494e-12	-2.44381e-11	-3.52054e-11	1.29706e-11	1.88269e-11	-1.17649e-11	2.67615e-13	6.05537e-11	1.55335e-11	-3.0893e-11	1.90881e-11	3.30196e-11
22.9	3.08703e-11	-3.81565e-11	4.66917e-11	-9.03441e-12	-7.74697e-11	-3.55504e-11	-2.1183e-11	2.80645e-11	3.66219e-11	9.44667e-11	-4.81222e-11	3.31295e-11	9.08994e-11	-8.72734e-12	-3.70016e-11		-3.36853e-11	-1.18291e-11	2.66516e-11	3.98811e-12	-2.01793e-11	-3.52293e-11	9.96659e-12	2.39339e-11	-4.83531e-12	4.67586e-12	6.38373e-11	5.29841e-12	-3.04152e-11	1.8778e-11	2.98163e-11
23	3.62729e-11	-3.39032e-11	4.89034e-11	-9.09342e-12	-7.07887e-11	-2.92097e-11	-2.10563e-11	2.95573e-11	3.36677e-11	9.12963e-11	-5.66865e-11	3.53311e-11	9.60626e-11	-2.87489e-12	-3.07445e-11		-3.16943e-11	-7.56919e-12	2.23831e-11	3.55114e-12	-1.47228e-11	-3.55691e-11	6.57674e-12	2.87154e-11	1.27887e-12	8.62042e-12	6.66139e-11	-5.58851e-12	-2.93886e-11	1.90925e-11	2.64561e-11
23.1	4.10026e-11	-3.04063e-11	4.99421e-11	-9.53451e-12	-6.54155e-11	-2.26378e-11	-2.14437e-11	2.94925e-11	3.18627e-11	8.74885e-11	-6.50132e-11	3.82873e-11	9.96767e-11	1.3661e-12	-2.57755e-11		-2.89654e-11	-2.36152e-12	1.85925e-11	3.75973e-12	-8.51932e-12	-3.61222e-11	3.11516e-12	3.29924e-11	6.2792e-12	1.20212e-11	6.84717e-11	-1.67003e-11	-2.79707e-11	2.0007e-11	2.32948e-11
23.2	4.49633e-11	-2.78331e-11	5.0114e-11	-1.01547e-11	-6.16218e-11	-1.59408e-11	-2.22288e-11	2.80115e-11	3.11307e-11	8.33969e-11	-7.27578e-11	4.19447e-11	1.01423e-10	3.82347e-12	-2.21575e-11		-2.57247e-11	3.68394e-12	1.55548e-11	4.53602e-12	-2.09337e-12	-3.67436e-11	-1.56864e-13	3.663e-11	9.96162e-12	1.48462e-11	6.90142e-11	-2.75831e-11	-2.63288e-11	2.14254e-11	2.06635e-11
23.3	4.80841e-11	-2.62448e-11	4.98048e-11	-1.07411e-11	-5.95283e-11	-9.29348e-12	-2.32427e-11	2.53502e-11	3.12128e-11	7.9336e-11	-7.96006e-11	4.61707e-11	1.01043e-10	4.4656e-12	-1.98583e-11		-2.21704e-11	1.03982e-11	1.34294e-11	5.82273e-12	4.00246e-12	-3.72537e-11	-3.05226e-12	3.95569e-11	1.22292e-11	1.71146e-11	6.79046e-11	-3.77901e-11	-2.46211e-11	2.31998e-11	1.88295e-11
23.4	5.03299e-11	-2.559e-11	4.9418e-11	-1.11035e-11	-5.91e-11	-2.93331e-12	-2.42819e-11	2.18168e-11	3.17045e-11	7.5553e-11	-8.52717e-11	5.07488e-11	9.83724e-11	3.40087e-12	-1.87595e-11		-1.84571e-11	1.75606e-11	1.22374e-11	7.59074e-12	9.23891e-12	-3.74486e-11	-5.46789e-12	4.17783e-11	1.30939e-11	1.88946e-11	6.49078e-11	-4.69167e-11	-2.29802e-11	2.51534e-11	1.7962e-11
23.5	5.1714e-11	-2.57094e-11	4.93107e-11	-1.10994e-11	-6.01624e-11	2.85603e-12	-2.51324e-11	1.7761e-11	3.21145e-11	7.22071e-11	-8.95738e-11	5.53835e-11	9.33725e-11	8.62417e-13	-1.86693e-11		-1.46879e-11	2.49112e-11	1.18577e-11	9.83981e-12	1.31611e-11	-3.71124e-11	-7.38227e-12	4.33776e-11	1.2668e-11	2.02949e-11	5.99269e-11	-5.46308e-11	-2.14996e-11	2.71043e-11	1.81104e-11
23.6	5.23075e-11	-2.63506e-11	4.97393e-11	-1.0648e-11	-6.24327e-11	7.76938e-12	-2.55938e-11	1.35383e-11	3.19372e-11	6.93568e-11	-9.24009e-11	5.97129e-11	8.61479e-11	-2.81992e-12	-1.93384e-11		-1.09162e-11	3.21685e-11	1.20439e-11	1.25929e-11	1.54337e-11	-3.60318e-11	-8.84317e-12	4.45066e-11	1.1148e-11	2.14532e-11	5.30236e-11	-6.06981e-11	-2.02259e-11	2.88844e-11	1.91958e-11
23.7	5.22434e-11	-2.71912e-11	5.08194e-11	-9.72879e-12	-6.55597e-11	1.15108e-11	-2.55029e-11	9.47441e-12	3.07277e-11	6.69578e-11	-9.37476e-11	6.33341e-11	7.69538e-11	-7.25634e-12	-2.04777e-11		-7.15426e-12	3.90497e-11	1.24593e-11	1.58851e-11	1.58737e-11	-3.40135e-11	-9.94813e-12	4.5365e-11	8.79292e-12	2.25218e-11	4.44219e-11	-6.49974e-11	-1.91563e-11	3.0354e-11	2.10194e-11
23.8	5.17121e-11	-2.78686e-11	5.25086e-11	-8.36687e-12	-6.91678e-11	1.38265e-11	-2.47487e-11	5.83627e-12	2.81679e-11	6.48696e-11	-9.37086e-11	6.58375e-11	6.61854e-11	-1.20376e-11	-2.17788e-11		-3.38732e-12	4.5292e-11	1.27257e-11	1.97494e-11	1.44672e-11	-3.09033e-11	-1.08216e-11	4.61703e-11	5.90075e-12	2.36554e-11	3.44918e-11	-6.75244e-11	-1.82434e-11	3.14089e-11	2.32849e-11
23.9	5.09468e-11	-2.80125e-11	5.46109e-11	-6.60664e-12	-7.28961e-11	1.45361e-11	-2.32802e-11	2.81292e-12	2.41149e-11	6.28717e-11	-9.24669e-11	6.68499e-11	5.43528e-11	-1.67737e-11	-2.29352e-11		4.09493e-13	5.0672e-11	1.24773e-11	2.41995e-11	1.13662e-11	-2.6604e-11	-1.15926e-11	4.71219e-11	2.78524e-12	2.49998e-11	2.3716e-11	-6.83855e-11	-1.7405e-11	3.19824e-11	2.56328e-11
24	5.01983e-11	-2.72792e-11	5.68046e-11	-4.48023e-12	-7.64287e-11	1.35577e-11	-2.11021e-11	5.10307e-13	1.86249e-11	6.06884e-11	-9.02707e-11	6.60788e-11	4.20422e-11	-2.1127e-11	-2.36633e-11		4.2538e-12	5.50208e-11	1.14123e-11	2.92132e-11	6.86697e-12	-2.10919e-11	-1.23754e-11	4.8366e-11	-2.44949e-13	2.66851e-11	1.26451e-11	-6.77798e-11	-1.65398e-11	3.20428e-11	2.76821e-11
24.1	4.97021e-11	-2.53831e-11	5.86878e-11	-1.97777e-12	-7.95142e-11	1.09233e-11	-1.82611e-11	-1.04074e-12	1.19498e-11	5.80179e-11	-8.74045e-11	6.33533e-11	2.98693e-11	-2.48356e-11	-2.37219e-11		8.14028e-12	5.82334e-11	9.33527e-12	3.47178e-11	1.37159e-12	-1.44284e-11	-1.32556e-11	4.99659e-11	-2.90382e-12	2.88209e-11	1.84741e-12	-6.59741e-11	-1.55455e-11	3.15885e-11	2.90725e-11
24.2	4.96423e-11	-2.21244e-11	5.98361e-11	9.73465e-13	-8.19721e-11	6.78138e-12	-1.48251e-11	-1.86564e-12	4.50858e-12	5.45664e-11	-8.4155e-11	5.86537e-11	1.84279e-11	-2.77274e-11	-2.29282e-11		1.20289e-11	6.02693e-11	6.1826e-12	4.05783e-11	-4.66077e-12	-6.76462e-12	-1.42832e-11	5.18829e-11	-4.94215e-12	3.14943e-11	-8.13752e-12	-6.32726e-11	-1.43386e-11	3.06429e-11	2.9504e-11
24.3	5.01179e-11	-1.74107e-11	5.98645e-11	4.51514e-12	-8.36902e-11	1.38616e-12	-1.08607e-11	-2.02122e-12	-3.16188e-12	5.0081e-11	-8.07798e-11	5.21251e-11	8.24174e-12	-2.97238e-11	-2.11681e-11		1.58386e-11	6.11484e-11	2.03057e-12	4.65935e-11	-1.07669e-11	1.66202e-12	-1.54705e-11	5.39734e-11	-6.15865e-12	3.47675e-11	-1.68376e-11	-5.9985e-11	-1.28723e-11	2.92511e-11	2.87669e-11
24.4	5.11188e-11	-1.12709e-11	5.84846e-11	8.84602e-12	-8.46129e-11	-4.92553e-12	-6.41483e-12	-1.57071e-12	-1.04702e-11	4.4381e-11	-7.7481e-11	4.40704e-11	-2.76331e-13	-3.08362e-11	-1.84005e-11		1.94482e-11	6.09394e-11	-2.91561e-12	5.24988e-11	-1.65291e-11	1.05409e-11	-1.67957e-11	5.60029e-11	-6.40876e-12	3.86743e-11	-2.38739e-11	-5.63971e-11	-1.11499e-11	2.74764e-11	2.67616e-11
24.5	5.25167e-11	-3.86095e-12	5.55498e-11	1.41924e-11	-8.47268e-11	-1.17675e-11	-1.50506e-12	-5.64316e-13	-1.68381e-11	3.73817e-11	-7.43896e-11	3.49256e-11	-6.85388e-12	-3.11551e-11	-1.46555e-11		2.27044e-11	5.97462e-11	-8.34785e-12	5.79789e-11	-2.16143e-11	1.95099e-11	-1.82104e-11	5.76757e-11	-5.61198e-12	4.3215e-11	-2.89734e-11	-5.27459e-11	-9.2317e-12	2.53975e-11	2.35043e-11
24.6	5.40743e-11	4.5415e-12	5.10832e-11	2.07643e-11	-8.40465e-11	-1.87426e-11	3.87703e-12	9.70272e-13	-2.17658e-11	2.91097e-11	-7.15601e-11	2.5218e-11	-1.13742e-11	-3.08362e-11	-1.00264e-11		2.54376e-11	5.76944e-11	-1.38915e-11	6.26889e-11	-2.57992e-11	2.81852e-11	-1.96481e-11	5.86781e-11	-3.7579e-12	4.83486e-11	-3.19706e-11	-4.92021e-11	-7.23429e-12	2.31048e-11	1.91214e-11
24.7	5.54736e-11	1.35514e-11	4.52835e-11	2.87044e-11	-8.26034e-11	-2.54806e-11	9.74964e-12	3.02559e-12	-2.48855e-11	1.97072e-11	-6.89774e-11	1.55157e-11	-1.38769e-11	-3.0083e-11	-4.65837e-12		2.74829e-11	5.49187e-11	-1.91463e-11	6.62832e-11	-2.89783e-11	3.61958e-11	-2.10339e-11	5.8727e-11	-9.10651e-13	5.39852e-11	-3.28025e-11	-4.58609e-11	-5.32102e-12	2.06934e-11	1.38333e-11
24.8	5.63593e-11	2.27019e-11	3.8509e-11	3.80374e-11	-8.04396e-11	-3.16712e-11	1.61142e-11	5.60092e-12	-2.6e-11	9.42376e-12	-6.65736e-11	6.37487e-12	-1.4545e-11	-2.91266e-11	1.26521e-12		2.87052e-11	5.15558e-11	-2.37255e-11	6.84488e-11	-3.11558e-11	4.32202e-11	-2.2292e-11	5.76173e-11	2.78907e-12	5.99795e-11	-3.15002e-11	-4.2741e-11	-3.68513e-12	1.82531e-11	7.93185e-12
24.9	5.63905e-11	3.14784e-11	3.12435e-11	4.863e-11	-7.76082e-11	-3.70857e-11	2.29237e-11	8.68101e-12	-2.51003e-11	-1.40269e-12	-6.42509e-11	-1.70752e-12	-1.36803e-11	-2.82057e-11	7.53624e-12		2.90223e-11	4.77418e-11	-2.72902e-11	6.89386e-11	-3.24255e-11	4.90208e-11	-2.33527e-11	5.52603e-11	7.12591e-12	6.613e-11	-2.81821e-11	-3.97919e-11	-2.5277e-12	1.58562e-11	1.75261e-12
25	5.52936e-11	3.93593e-11	2.40473e-11	6.01688e-11	-7.41791e-11	-4.15867e-11	3.00542e-11	1.2212e-11	-2.23627e-11	-1.23749e-11	-6.19055e-11	-8.32993e-12	-1.16707e-11	-2.75444e-11	1.39343e-11		2.84251e-11	4.36137e-11	-2.95752e-11	6.75997e-11	-3.29422e-11	5.34709e-11	-2.41565e-11	5.17052e-11	1.18173e-11	7.21848e-11	-2.30504e-11	-3.69085e-11	-2.03339e-12	1.3544e-11	-4.35217e-12
25.1	5.29048e-11	4.5861e-11	1.75004e-11	7.21616e-11	-7.02479e-11	-4.51234e-11	3.72857e-11	1.6081e-11	-1.81258e-11	-2.30709e-11	-5.945e-11	-1.32089e-11	-8.95333e-12	-2.73315e-11	2.0237e-11		2.69879e-11	3.93146e-11	-3.04055e-11	6.43925e-11	-3.28915e-11	5.65717e-11	-2.46556e-11	4.71415e-11	1.65276e-11	7.78561e-11	-1.63898e-11	-3.39506e-11	-2.34752e-12	1.13158e-11	-1.00399e-11
25.2	4.91978e-11	5.05796e-11	1.21453e-11	8.39658e-11	-6.59454e-11	-4.77153e-11	4.42998e-11	2.01036e-11	-1.28499e-11	-3.30815e-11	-5.68291e-11	-1.61879e-11	-5.9747e-12	-2.77017e-11	2.62284e-11		2.48674e-11	3.49985e-11	-2.97058e-11	5.93985e-11	-3.24618e-11	5.84544e-11	-2.48151e-11	4.18805e-11	2.08899e-11	8.2844e-11	-8.56657e-12	-3.07663e-11	-3.55781e-12	9.12317e-12	-1.5001e-11
25.3	4.42897e-11	5.32284e-11	8.43413e-12	9.48412e-11	-6.14445e-11	-4.94278e-11	5.06971e-11	2.40254e-11	-7.06544e-12	-4.20454e-11	-5.40262e-11	-1.7236e-11	-3.15376e-12	-2.87209e-11	3.17066e-11		2.22892e-11	3.08342e-11	-2.75029e-11	5.28133e-11	-3.18233e-11	5.93679e-11	-2.46127e-11	3.63198e-11	2.4535e-11	8.68657e-11	-2.46516e-14	-2.72173e-11	-5.68318e-12	6.87207e-12	-1.89779e-11
25.4	3.84263e-11	5.36632e-11	6.68615e-12	1.04021e-10	-5.69615e-11	-5.03441e-11	5.60331e-11	2.75373e-11	-1.31365e-12	-4.96788e-11	-5.10614e-11	-1.64384e-11	-8.47763e-13	-3.0378e-11	3.64905e-11		1.9522e-11	2.70043e-11	-2.39236e-11	4.49292e-11	-3.11143e-11	5.96505e-11	-2.40386e-11	3.0895e-11	2.71247e-11	8.96877e-11	8.72724e-12	-2.3202e-11	-8.67087e-12	4.43408e-12	-2.17806e-11
25.5	3.195e-11	5.18943e-11	7.05846e-12	1.10793e-10	-5.27484e-11	-5.05395e-11	5.98692e-11	3.03047e-11	3.91066e-12	-5.5797e-11	-4.79814e-11	-1.39861e-11	6.75706e-13	-3.25828e-11	4.04276e-11		1.68439e-11	2.36989e-11	-1.91883e-11	3.61078e-11	-3.0436e-11	5.96896e-11	-2.30957e-11	2.60287e-11	2.83875e-11	9.11556e-11	1.71386e-11	-1.86763e-11	-1.24019e-11	1.66576e-12	-2.32972e-11
25.6	2.52568e-11	4.80829e-11	9.53085e-12	1.14582e-10	-4.90766e-11	-5.00619e-11	6.18303e-11	3.20061e-11	8.21023e-12	-6.03251e-11	-4.48446e-11	-1.01631e-11	1.25912e-12	-3.51725e-11	4.34013e-11		1.45043e-11	2.11036e-11	-1.36012e-11	2.67486e-11	-2.98528e-11	5.98724e-11	-2.18005e-11	2.2082e-11	2.81512e-11	9.12155e-11	2.4652e-11	-1.3667e-11	-1.67035e-11	-1.56626e-12	-2.34987e-11
25.7	1.87492e-11	4.2523e-11	1.39054e-11	1.15013e-10	-4.62125e-11	-4.89216e-11	6.16617e-11	3.23759e-11	1.13234e-11	-6.32985e-11	-4.17049e-11	-5.33515e-12	8.65908e-13	-3.79243e-11	4.53384e-11		1.26889e-11	1.93816e-11	-7.53389e-12	1.72588e-11	-2.93956e-11	6.05344e-11	-2.01835e-11	1.93173e-11	2.63683e-11	8.99245e-11	3.07482e-11	-8.27684e-12	-2.13662e-11	-5.35884e-12	-2.24389e-11
25.8	1.27947e-11	3.56111e-11	1.98197e-11	1.11963e-10	-4.43861e-11	-4.70923e-11	5.92733e-11	3.12447e-11	1.31453e-11	-6.48532e-11	-3.85984e-11	6.44799e-14	-4.1968e-13	-4.05743e-11	4.62144e-11		1.14925e-11	1.86539e-11	-1.40315e-12	8.02624e-12	-2.90658e-11	6.19116e-11	-1.82887e-11	1.7875e-11	2.31293e-11	8.74458e-11	3.49953e-11	-2.67944e-12	-2.61629e-11	-9.7491e-12	-2.02468e-11
25.9	7.69243e-12	2.78092e-11	2.67729e-11	1.05573e-10	-4.37591e-11	-4.45214e-11	5.47666e-11	2.85685e-11	1.37303e-11	-6.52078e-11	-3.55353e-11	5.55386e-12	-2.40488e-12	-4.28389e-11	4.60557e-11		1.0906e-11	1.89788e-11	4.35907e-12	-5.99608e-13	-2.88378e-11	6.41034e-11	-1.61693e-11	1.77665e-11	1.86609e-11	8.40292e-11	3.70961e-11	2.89614e-12	-3.08682e-11	-1.46987e-11	-1.7113e-11
26	3.65284e-12	1.96048e-11	3.41615e-11	9.62326e-11	-4.43956e-11	-4.11484e-11	4.84383e-11	2.44447e-11	1.3275e-11	-6.46384e-11	-3.25003e-11	1.06299e-11	-4.81303e-12	-4.44389e-11	4.49367e-11		1.08177e-11	2.0335e-11	9.34274e-12	-8.31999e-12	-2.86586e-11	6.70511e-11	-1.38814e-11	1.88823e-11	1.33088e-11	7.998e-11	3.69247e-11	8.19017e-12	-3.52748e-11	-2.00892e-11	-1.32697e-11
26.1	7.88508e-13	1.14743e-11	4.13246e-11	8.454e-11	-4.62416e-11	-3.69259e-11	4.07588e-11	1.91088e-11	1.20853e-11	-6.34511e-11	-2.946e-11	1.48053e-11	-7.3191e-12	-4.51239e-11	4.29725e-11		1.10316e-11	2.26109e-11	1.3201e-11	-1.48929e-11	-2.84473e-11	7.05354e-11	-1.14723e-11	2.10114e-11	7.50435e-12	7.56191e-11	3.45464e-11	1.2943e-11	-3.92063e-11	-2.57283e-11	-8.96747e-12
26.2	-8.85056e-13	3.85104e-12	4.75946e-11	7.12316e-11	-4.91172e-11	-3.18404e-11	3.233e-11	1.29136e-11	1.05301e-11	-6.19527e-11	-2.63761e-11	1.76544e-11	-9.59301e-12	-4.4695e-11	4.03055e-11		1.12983e-11	2.56037e-11	1.56912e-11	-2.01354e-11	-2.80949e-11	7.4195e-11	-8.96716e-12	2.38675e-11	1.72031e-12	7.12424e-11	3.02148e-11	1.69276e-11	-4.25261e-11	-3.13684e-11	-4.45009e-12
26.3	-1.44242e-12	-2.89756e-12	5.23506e-11	5.71039e-11	-5.27244e-11	-2.59282e-11	2.38268e-11	6.29355e-12	8.98841e-12	-6.04237e-11	-2.32218e-11	1.8862e-11	-1.13457e-11	-4.30263e-11	3.70896e-11		1.13545e-11	2.90277e-11	1.67088e-11	-2.39252e-11	-2.74668e-11	7.75633e-11	-6.3536e-12	2.71202e-11	-3.58024e-12	6.70843e-11	2.43461e-11	1.99795e-11	-4.51427e-11	-3.67319e-11	6.83615e-14
26.4	-1.03726e-12	-8.48606e-12	5.50713e-11	4.29319e-11	-5.66715e-11	-1.92832e-11	1.59289e-11	-2.79963e-13	7.79575e-12	-5.9095e-11	-1.99971e-11	1.8268e-11	-1.23714e-11	-4.00831e-11	3.34734e-11		1.09637e-11	3.25341e-11	1.63089e-11	-2.62025e-11	-2.64114e-11	8.01195e-11	-3.56989e-12	3.04246e-11	-7.99513e-12	6.32926e-11	1.74741e-11	2.20178e-11	-4.70098e-11	-4.15412e-11	4.42056e-12
26.5	1.11245e-13	-1.27201e-11	5.53814e-11	2.93966e-11	-6.05112e-11	-1.2054e-11	9.25292e-12	-6.34598e-12	7.19638e-12	-5.81316e-11	-1.67386e-11	1.58996e-11	-1.258e-11	-3.59361e-11	2.95856e-11		9.95346e-12	3.57382e-11	1.47083e-11	-2.6974e-11	-2.47743e-11	8.1349e-11	-4.98464e-13	3.34501e-11	-1.1228e-11	5.99168e-11	1.01897e-11	2.30555e-11	-4.81259e-11	-4.5549e-11	8.49485e-12
26.6	1.73501e-12	-1.55011e-11	5.30884e-11	1.70304e-11	-6.379e-11	-4.43259e-12	4.29165e-12	-1.14961e-11	7.30733e-12	-5.76219e-11	-1.35215e-11	1.19816e-11	-1.20129e-11	-3.0767e-11	2.55257e-11		8.24116e-12	3.82528e-11	1.22665e-11	-2.63176e-11	-2.24177e-11	8.08033e-11	3.03092e-12	3.59061e-11	-1.31215e-11	5.69138e-11	3.0774e-12	2.31959e-11	-4.85294e-11	-4.85629e-11	1.22342e-11
26.7	3.53786e-12	-1.68282e-11	4.82048e-11	6.18558e-12	-6.61007e-11	3.36657e-12	1.36748e-12	-1.5406e-11	8.0991e-12	-5.75764e-11	-1.04526e-11	6.92022e-12	-1.08393e-11	-2.48664e-11	2.13628e-11		5.84633e-12	3.97232e-11	9.44547e-12	-2.43843e-11	-1.92428e-11	7.81542e-11	7.22701e-12	3.75638e-11	-1.36734e-11	5.41676e-11	-3.34525e-12	2.26159e-11	-4.82933e-11	-5.04637e-11	1.56255e-11
26.8	5.22181e-12	-1.67977e-11	4.0952e-11	-2.97283e-12	-6.71345e-11	1.11322e-11	6.05328e-13	-1.78516e-11	9.39585e-12	-5.79316e-11	-7.6537e-12	1.26002e-12	-9.3326e-12	-1.86178e-11	1.71432e-11		2.88665e-12	3.98603e-11	6.75262e-12	-2.13976e-11	-1.5212e-11	7.32343e-11	1.23117e-11	3.82735e-11	-1.30353e-11	5.15206e-11	-8.67552e-12	2.15403e-11	-4.75181e-11	-5.12145e-11	1.8681e-11
26.9	6.51871e-12	-1.56004e-11	3.17456e-11	-1.04508e-11	-6.67219e-11	1.86823e-11	1.9273e-12	-1.87099e-11	1.08957e-11	-5.85616e-11	-5.23836e-12	-4.38243e-12	-7.8305e-12	-1.24689e-11	1.29064e-11		-4.40592e-13	3.84681e-11	4.67449e-12	-1.76434e-11	-1.0365e-11	6.606e-11	1.84859e-11	3.79767e-11	-1.14917e-11	4.88099e-11	-1.26557e-11	2.02098e-11	-4.63233e-11	-5.08596e-11	2.1416e-11
27	7.22508e-12	-1.35137e-11	2.11625e-11	-1.63916e-11	-6.48592e-11	2.58874e-11	5.06926e-12	-1.79463e-11	1.2209e-11	-5.92932e-11	-3.28709e-12	-9.39825e-12	-6.68403e-12	-6.89043e-12	8.70747e-12		-3.88847e-12	3.54621e-11	3.61101e-12	-1.34527e-11	-4.82768e-12	5.68347e-11	2.58912e-11	3.67104e-11	-9.42313e-12	4.59025e-11	-1.51841e-11	1.88501e-11	-4.48383e-11	-4.95167e-11	2.38262e-11
27.1	7.23559e-12	-1.08866e-11	9.89114e-12	-2.1031e-11	-6.1715e-11	3.26837e-11	9.61664e-12	-1.55927e-11	1.29106e-11	-5.99257e-11	-1.8248e-12	-1.32672e-11	-6.2056e-12	-2.32487e-12	4.64133e-12		-7.19661e-12	3.08781e-11	3.82008e-12	-9.17544e-12	1.19126e-12	4.59318e-11	3.45733e-11	3.46034e-11	-7.25749e-12	4.27233e-11	-1.63069e-11	1.76462e-11	-4.31929e-11	-4.73622e-11	2.58707e-11
27.2	6.56903e-12	-8.11591e-12	-1.32743e-12	-2.46491e-11	-5.7614e-11	3.90757e-11	1.50543e-11	-1.17218e-11	1.25981e-11	-6.02507e-11	-8.06268e-13	-1.56269e-11	-6.62406e-12	8.67059e-13	8.6394e-13		-1.01277e-11	2.48698e-11	5.381e-12	-5.14712e-12	7.41419e-12	3.38621e-11	4.44521e-11	3.18614e-11	-5.4148e-12	3.92701e-11	-1.6197e-11	1.67248e-11	-4.15078e-11	-4.46137e-11	2.74634e-11
27.3	5.38e-12	-5.61167e-12	-1.17646e-11	-2.75254e-11	-5.30008e-11	4.51246e-11	2.08234e-11	-6.42629e-12	1.09499e-11	-6.00729e-11	-1.13205e-13	-1.6319e-11	-8.05456e-12	2.45529e-12	-2.39536e-12		-1.24986e-11	1.76959e-11	8.18239e-12	-1.65465e-12	1.35193e-11	2.12281e-11	5.5306e-11	2.8743e-11	-4.25267e-12	3.56147e-11	-1.51223e-11	1.61479e-11	-3.9886e-11	-4.15107e-11	2.84763e-11
27.4	3.95115e-12	-3.7536e-12	-2.07664e-11	-2.99039e-11	-4.83856e-11	5.09237e-11	2.63785e-11	1.94213e-13	7.77311e-12	-5.9228e-11	4.35546e-13	-1.54052e-11	-1.04877e-11	2.3756e-12	-4.83542e-12		-1.42014e-11	9.69887e-12	1.1936e-11	1.0956e-12	1.91718e-11	8.67094e-12	6.67707e-11	2.55276e-11	-4.01912e-12	3.18896e-11	-1.3411e-11	1.59154e-11	-3.84056e-11	-3.82965e-11	2.8753e-11
27.5	2.66344e-12	-2.84298e-12	-2.78083e-11	-3.19697e-11	-4.42802e-11	5.65652e-11	3.12358e-11	8.03391e-12	3.03584e-12	-5.75975e-11	1.06161e-12	-1.3151e-11	-1.37986e-11	7.43899e-13	-6.10179e-12		-1.52121e-11	1.27733e-12	1.62141e-11	3.00075e-12	2.40587e-11	-3.18298e-12	7.83565e-11	2.24775e-11	-4.81895e-12	2.82635e-11	-1.14174e-11	1.59746e-11	-3.7115e-11	-3.52023e-11	2.81327e-11
27.6	1.94588e-12	-3.05587e-12	-3.25354e-11	-3.38409e-11	-4.1132e-11	6.21013e-11	3.50085e-11	1.69691e-11	-3.12175e-12	-5.51173e-11	1.99619e-12	-9.98121e-12	-1.77727e-11	-2.15451e-12	-5.82259e-12		-1.55859e-11	-7.14596e-12	2.05041e-11	4.07143e-12	2.79208e-11	-1.37734e-11	8.94807e-11	1.98022e-11	-6.59807e-12	2.4911e-11	-9.49168e-12	1.62338e-11	-3.6031e-11	-3.24329e-11	2.64786e-11
27.7	2.21073e-12	-4.40591e-12	-3.47868e-11	-3.55718e-11	-3.92659e-11	6.75105e-11	3.74258e-11	2.68372e-11	-1.03982e-11	-5.17801e-11	3.44623e-12	-6.41503e-12	-2.21421e-11	-5.90064e-12	-3.65861e-12		-1.54413e-11	-1.5156e-11	2.42727e-11	4.42635e-12	3.05798e-11	-2.26492e-11	9.95121e-11	1.76279e-11	-9.14815e-12	2.19822e-11	-7.95385e-12	1.65763e-11	-3.51399e-11	-3.01555e-11	2.37059e-11
27.8	3.78354e-12	-6.72474e-12	-3.46003e-11	-3.71673e-11	-3.88434e-11	7.26719e-11	3.83349e-11	3.74121e-11	-1.83614e-11	-4.7631e-11	5.56372e-12	-2.9928e-12	-2.66248e-11	-9.99781e-12	6.38318e-13		-1.49357e-11	-2.2376e-11	2.70293e-11	4.27144e-12	3.19565e-11	-2.95015e-11	1.07823e-10	1.59781e-11	-1.21313e-11	1.95781e-11	-7.07373e-12	1.68733e-11	-3.4402e-11	-2.84908e-11	1.98051e-11
27.9	6.83931e-12	-9.66657e-12	-3.22e-11	-3.86024e-11	-3.98449e-11	7.7358e-11	3.76902e-11	4.83838e-11	-2.64939e-11	-4.27563e-11	8.42391e-12	-2.0535e-13	-3.09586e-11	-1.39391e-11	7.16775e-12		-1.4239e-11	-2.84923e-11	2.83821e-11	3.86654e-12	3.20787e-11	-3.41834e-11	1.13843e-10	1.47702e-11	-1.51219e-11	1.77358e-11	-7.05491e-12	1.6994e-11	-3.37581e-11	-2.75061e-11	1.48542e-11
28	1.13563e-11	-1.27399e-11	-2.79676e-11	-3.98438e-11	-4.20779e-11	8.12462e-11	3.55346e-11	5.93483e-11	-3.42454e-11	-3.72688e-11	1.2016e-11	1.56293e-12	-3.49262e-11	-1.72753e-11	1.58333e-11		-1.35069e-11	-3.32742e-11	2.80787e-11	3.48458e-12	3.10792e-11	-3.67176e-11	1.17109e-10	1.38277e-11	-1.76599e-11	1.64246e-11	-8.02285e-12	1.68157e-11	-3.31391e-11	-2.72121e-11	9.01898e-12
28.1	1.70962e-11	-1.53647e-11	-2.24025e-11	-4.08683e-11	-4.52112e-11	8.39514e-11	3.19783e-11	6.98163e-11	-4.10849e-11	-3.12924e-11	1.62477e-11	2.07067e-12	-3.83668e-11	-1.96718e-11	2.63147e-11		-1.2861e-11	-3.6585e-11	2.60289e-11	3.36973e-12	2.91844e-11	-3.72891e-11	1.17308e-10	1.29079e-11	-1.93099e-11	1.5554e-11	-1.00168e-11	1.62332e-11	-3.24747e-11	-2.75632e-11	2.53933e-12
28.2	2.36162e-11	-1.695e-11	-1.60751e-11	-4.1676e-11	-4.88275e-11	8.50753e-11	2.71806e-11	7.9241e-11	-4.65461e-11	-2.49487e-11	2.09618e-11	1.23269e-12	-4.1177e-11	-2.09456e-11	3.80666e-11		-1.23772e-11	-3.83868e-11	2.23079e-11	3.70099e-12	2.66953e-11	-3.62252e-11	1.14305e-10	1.17397e-11	-1.97175e-11	1.49891e-11	-1.29859e-11	1.51695e-11	-3.17021e-11	-2.8462e-11	-4.2945e-12
28.3	3.03116e-11	-1.69792e-11	-9.57717e-12	-4.22955e-11	-5.24877e-11	8.42649e-11	2.13369e-11	8.70652e-11	-5.02606e-11	-1.83496e-11	2.59619e-11	-8.88713e-13	-4.33025e-11	-2.1076e-11	5.03463e-11		-1.20828e-11	-3.87384e-11	1.71427e-11	4.56685e-12	2.39633e-11	-3.39643e-11	1.08161e-10	1.00671e-11	-1.86567e-11	1.45705e-11	-1.67911e-11	1.35885e-11	-3.07719e-11	-2.97687e-11	-1.11732e-11
28.4	3.64842e-11	-1.50929e-11	-3.47514e-12	-4.27809e-11	-5.57934e-11	8.12712e-11	1.46721e-11	9.27818e-11	-5.19784e-11	-1.15985e-11	3.10419e-11	-4.10945e-12	-4.47273e-11	-2.01898e-11	6.22693e-11		-1.19642e-11	-3.7787e-11	1.08842e-11	5.9543e-12	2.13625e-11	-3.10141e-11	9.91263e-11	7.69006e-12	-1.60624e-11	1.41333e-11	-2.12126e-11	1.15068e-11	-2.96497e-11	-3.13158e-11	-1.78015e-11
28.5	4.14268e-11	-1.11541e-11	1.73064e-12	-4.32007e-11	-5.84397e-11	7.59977e-11	7.43761e-12	9.59984e-11	-5.15754e-11	-4.79748e-12	3.60149e-11	-8.15923e-12	-4.54631e-11	-1.85228e-11	7.2888e-11		-1.19804e-11	-3.57562e-11	3.97045e-12	7.7535e-12	1.92596e-11	-2.7904e-11	8.76288e-11	4.49721e-12	-1.20436e-11	1.35232e-11	-2.59658e-11	9.00453e-12	-2.83139e-11	-3.29245e-11	-2.39281e-11
28.6	4.45102e-11	-5.28521e-12	5.63857e-12	-4.36207e-11	-6.02474e-11	6.85296e-11	-9.17035e-14	9.64947e-11	-4.90526e-11	1.93902e-12	4.07384e-11	-1.27198e-11	-4.55432e-11	-1.6368e-11	8.12832e-11		-1.20811e-11	-3.29301e-11	-3.11565e-12	9.77618e-12	1.79837e-11	-2.51344e-11	7.42342e-11	4.84854e-13	-6.87675e-12	1.26065e-11	-3.07232e-11	6.23043e-12	-2.67482e-11	-3.44239e-11	-2.93682e-11
28.7	4.5261e-11	2.13044e-12	7.96846e-12	-4.40839e-11	-6.11728e-11	5.91377e-11	-7.62289e-12	9.42625e-11	-4.45283e-11	8.47079e-12	4.51317e-11	-1.74589e-11	-4.50209e-11	-1.40181e-11	8.66576e-11		-1.22254e-11	-2.96351e-11	-9.88918e-12	1.17843e-11	1.7797e-11	-2.31269e-11	5.9602e-11	-4.24012e-12	-9.79011e-13	1.12751e-11	-3.51422e-11	3.39903e-12	-2.49317e-11	-3.56681e-11	-3.40161e-11
28.8	4.34188e-11	1.04836e-11	8.57387e-12	-4.45894e-11	-6.12931e-11	4.82558e-11	-1.48557e-11	8.952e-11	-3.82287e-11	1.46223e-11	4.91857e-11	-2.20572e-11	-4.3971e-11	-1.17144e-11	8.84204e-11		-1.23978e-11	-2.6219e-11	-1.59039e-11	1.35242e-11	1.88681e-11	-2.21824e-11	4.44296e-11	-9.47327e-12	5.13515e-12	9.44756e-12	-3.88958e-11	7.79485e-13	-2.28273e-11	-3.65495e-11	-3.78476e-11
28.9	3.89658e-11	1.90069e-11	7.44435e-12	-4.50757e-11	-6.07743e-11	3.64338e-11	-2.14986e-11	8.26954e-11	-3.04775e-11	2.01823e-11	5.29631e-11	-2.62243e-11	-4.2492e-11	-9.60987e-12	8.62512e-11		-1.26188e-11	-2.30283e-11	-2.07883e-11	1.476e-11	2.12498e-11	-2.24488e-11	2.93939e-11	-1.49388e-11	1.09085e-11	7.06865e-12	-4.17025e-11	-1.32437e-12	-2.03724e-11	-3.70072e-11	-4.09119e-11
29	3.21253e-11	2.68657e-11	4.69813e-12	-4.54115e-11	-5.98283e-11	2.42744e-11	-2.72875e-11	7.4382e-11	-2.16846e-11	2.49149e-11	5.65895e-11	-2.97077e-11	-4.07055e-11	-7.75154e-12	8.01364e-11		-1.29485e-11	-2.03845e-11	-2.42747e-11	1.53029e-11	2.4865e-11	-2.39056e-11	1.50977e-11	-2.0324e-11	1.5801e-11	4.11036e-12	-4.33514e-11	-2.60014e-12	-1.74751e-11	-3.70285e-11	-4.33167e-11
29.1	2.33311e-11	3.32592e-11	5.66327e-13	-4.5396e-11	-5.86696e-11	1.23629e-11	-3.20049e-11	6.52694e-11	-1.23333e-11	2.85829e-11	6.02352e-11	-3.22956e-11	-3.875e-11	-6.08517e-12	7.03734e-11		-1.34827e-11	-1.85601e-11	-2.62206e-11	1.50316e-11	2.95023e-11	-2.63646e-11	2.02413e-12	-2.53169e-11	1.93472e-11	5.74952e-13	-4.37199e-11	-2.75583e-12	-1.40169e-11	-3.66452e-11	-4.52099e-11
29.2	1.31744e-11	3.75171e-11	-4.6302e-12	-4.47745e-11	-5.74803e-11	1.20123e-12	-3.54942e-11	5.60625e-11	-2.9619e-12	3.09781e-11	6.40881e-11	-3.38176e-11	-3.67689e-11	-4.47874e-12	5.75413e-11		-1.43422e-11	-1.7757e-11	-2.66195e-11	1.3902e-11	3.48241e-11	-2.94915e-11	-9.49324e-12	-2.96399e-11	2.12051e-11	-3.49951e-12	-4.27795e-11	-1.54794e-12	-9.86516e-12	-3.59243e-11	-4.67591e-11
29.3	2.33573e-12	3.91791e-11	-1.05097e-11	-4.32656e-11	-5.6389e-11	-8.84334e-12	-3.76669e-11	4.73983e-11	5.86078e-12	3.19558e-11	6.83187e-11	-3.41473e-11	-3.48944e-11	-2.76023e-12	4.24434e-11		-1.56563e-11	-1.80891e-11	-2.56017e-11	1.19471e-11	4.03896e-11	-3.28431e-11	-1.92832e-11	-3.30764e-11	2.119e-11	-8.03315e-12	-4.05919e-11	1.19459e-12	-4.89439e-12	-3.49564e-11	-4.81342e-11
29.4	-8.48885e-12	3.80463e-11	-1.66619e-11	-4.06009e-11	-5.54669e-11	-1.75681e-11	-3.85013e-11	3.97749e-11	1.35689e-11	3.14632e-11	7.30409e-11	-3.3207e-11	-3.323e-11	-7.61925e-13	2.60272e-11		-1.75433e-11	-1.95718e-11	-2.34217e-11	9.26712e-12	4.5691e-11	-3.59192e-11	-2.73319e-11	-3.54873e-11	1.92897e-11	-1.29001e-11	-3.72944e-11	5.55264e-12	9.86823e-13	-3.38436e-11	-4.94919e-11
29.5	-1.86563e-11	3.41987e-11	-2.26821e-11	-3.65721e-11	-5.47389e-11	-2.49399e-11	-3.80337e-11	3.34999e-11	1.96399e-11	2.95577e-11	7.82732e-11	-3.09772e-11	-3.18353e-11	1.63679e-12	9.29155e-12		-2.00901e-11	-2.21198e-11	-2.04352e-11	6.01289e-12	5.02022e-11	-3.8222e-11	-3.37624e-11	-3.68156e-11	1.56595e-11	-1.79295e-11	-3.30771e-11	1.15061e-11	7.80633e-12	-3.26874e-11	-5.09647e-11
29.6	-2.76338e-11	2.79778e-11	-2.82032e-11	-3.10772e-11	-5.42048e-11	-3.10761e-11	-3.63433e-11	2.86678e-11	2.36399e-11	2.64093e-11	8.39068e-11	-2.7507e-11	-3.07181e-11	4.47559e-12	-6.80694e-12		-2.3334e-11	-2.55547e-11	-1.70649e-11	2.36621e-12	5.34343e-11	-3.9316e-11	-3.8802e-11	-3.70819e-11	1.05985e-11	-2.29128e-11	-2.81583e-11	1.89297e-11	1.55024e-11	-3.15786e-11	-5.26535e-11
29.7	-3.50391e-11	1.99391e-11	-3.29237e-11	-2.41605e-11	-5.38628e-11	-3.62064e-11	-3.35371e-11	2.51655e-11	2.52671e-11	2.22857e-11	8.96878e-11	-2.29232e-11	-2.98346e-11	7.69384e-12	-2.14385e-11		-2.72478e-11	-2.96217e-11	-1.37581e-11	-1.48022e-12	5.49923e-11	-3.88808e-11	-4.27438e-11	-3.63728e-11	4.51076e-12	-2.76195e-11	-2.27591e-11	2.75948e-11	2.3907e-11	-3.05891e-11	-5.46217e-11
29.8	-4.06604e-11	1.07804e-11	-3.66281e-11	-1.6035e-11	-5.37297e-11	-4.06234e-11	-2.97358e-11	2.27058e-11	2.43884e-11	1.75231e-11	9.52198e-11	-1.74361e-11	-2.9099e-11	1.11284e-11	-3.39667e-11		-3.17326e-11	-3.40134e-11	-1.09413e-11	-5.33983e-12	5.46246e-11	-3.67506e-11	-4.59062e-11	-3.48249e-11	-2.14284e-12	-3.18191e-11	-1.70837e-11	3.71765e-11	3.27426e-11	-2.97665e-11	-5.68919e-11
29.9	-4.44577e-11	1.25766e-12	-3.91991e-11	-7.08463e-12	-5.38506e-11	-4.46302e-11	-2.50667e-11	2.08806e-11	2.10625e-11	1.24877e-11	9.99915e-11	-1.13367e-11	-2.84009e-11	1.45281e-11	-4.39899e-11		-3.66162e-11	-3.83977e-11	-8.97628e-12	-9.04449e-12	5.22598e-11	-3.29347e-11	-4.85972e-11	-3.26091e-11	-8.89617e-12	-3.53069e-11	-1.13067e-11	4.72665e-11	4.1637e-11	-2.91297e-11	-5.94441e-11
30	-4.65457e-11	-7.90088e-12	-4.06187e-11	2.15929e-12	-5.42963e-11	-4.84925e-11	-1.96617e-11	1.92263e-11	1.55425e-11	7.5339e-12	1.03427e-10	-4.98461e-12	-2.76261e-11	1.75824e-11	-5.1356e-11		-4.166e-11	-4.24476e-11	-8.12205e-12	-1.24512e-11	4.80222e-11	-2.7616e-11	-5.10841e-11	-2.99154e-11	-1.53256e-11	-3.79297e-11	-5.56942e-12	5.7391e-11	5.01533e-11	-2.86661e-11	-6.22148e-11
30.1	-4.71649e-11	-1.60729e-11	-4.096e-11	1.1065e-11	-5.5149e-11	-5.24033e-11	-1.36636e-11	1.72905e-11	8.25836e-12	2.96903e-12	1.04958e-10	1.21426e-12	-2.66776e-11	1.99583e-11	-5.61507e-11		-4.65738e-11	-4.58681e-11	-8.50965e-12	-1.54436e-11	4.22244e-11	-2.11298e-11	-5.35726e-11	-2.69404e-11	-2.10893e-11	-3.96063e-11	1.58319e-14	6.70374e-11	5.78348e-11	-2.83312e-11	-6.50993e-11
30.2	-4.66431e-11	-2.28032e-11	-4.03706e-11	1.89646e-11	-5.64803e-11	-5.64623e-11	-7.23465e-12	1.46908e-11	-2.21927e-13	-9.72344e-13	1.04099e-10	6.83809e-12	-2.54926e-11	2.13397e-11	-5.86646e-11		-5.10359e-11	-4.84173e-11	-1.0131e-11	-1.79301e-11	3.53369e-11	-1.39237e-11	-5.61938e-11	-2.38774e-11	-2.59532e-11	-4.03406e-11	5.35556e-12	7.56866e-11	6.42566e-11	-2.80488e-11	-6.79568e-11
30.3	-4.53544e-11	-2.78432e-11	-3.90494e-11	2.52278e-11	-5.83278e-11	-6.06711e-11	-5.65824e-13	1.1157e-11	-9.24727e-12	-4.13931e-12	1.00531e-10	1.14854e-11	-2.40516e-11	2.14638e-11	-5.93443e-11		-5.47187e-11	-4.9922e-11	-1.28443e-11	-1.98411e-11	2.79361e-11	-6.50682e-12	-5.89995e-11	-2.09076e-11	-2.98034e-11	-4.02223e-11	1.0362e-11	8.28534e-11	6.90755e-11	-2.77141e-11	-7.06193e-11
30.4	-4.36788e-11	-3.11641e-11	-3.72207e-11	2.93324e-11	-6.06758e-11	-6.49439e-11	6.11766e-12	6.55388e-12	-1.81464e-11	-6.46143e-12	9.41538e-11	1.48126e-11	-2.23796e-11	2.01477e-11	-5.87358e-11		-5.73175e-11	-5.02847e-11	-1.63943e-11	-2.11266e-11	2.064e-11	6.06656e-13	-6.19632e-11	-1.81905e-11	-3.26433e-11	-3.94166e-11	1.4941e-11	8.81296e-11	7.20716e-11	-2.71993e-11	-7.29051e-11
30.5	-4.19675e-11	-3.29467e-11	-3.51088e-11	3.09232e-11	-6.34467e-11	-6.9128e-11	1.25584e-11	8.81134e-13	-2.62901e-11	-7.93382e-12	8.51266e-11	1.65675e-11	-2.0538e-11	1.73056e-11	-5.74269e-11		-5.8579e-11	-4.94842e-11	-2.04449e-11	-2.17575e-11	1.40372e-11	6.95093e-12	-6.49856e-11	-1.58554e-11	-3.45781e-11	-3.81434e-11	1.89843e-11	9.12263e-11	7.31721e-11	-2.63616e-11	-7.46331e-11
30.6	-4.0515e-11	-3.35476e-11	-3.29148e-11	2.98479e-11	-6.65056e-11	-7.30314e-11	1.84784e-11	-5.74443e-12	-3.31444e-11	-8.59512e-12	7.38637e-11	1.66158e-11	-1.86106e-11	1.29523e-11	-5.59931e-11		-5.83276e-11	-4.75714e-11	-2.4618e-11	-2.173e-11	8.62154e-12	1.21531e-11	-6.79036e-11	-1.39912e-11	-3.57902e-11	-3.66486e-11	2.23682e-11	9.2009e-11	7.24543e-11	-2.50545e-11	-7.56402e-11
30.7	-3.95401e-11	-3.34481e-11	-3.07991e-11	2.61684e-11	-6.96769e-11	-7.6452e-11	2.35991e-11	-1.31205e-11	-3.83061e-11	-8.50353e-12	6.10005e-11	1.4955e-11	-1.66859e-11	7.19707e-12	-5.4952e-11		-5.6488e-11	-4.46604e-11	-2.85353e-11	-2.10728e-11	4.73808e-12	1.59639e-11	-7.05028e-11	-1.26383e-11	-3.65077e-11	-3.51736e-11	2.49595e-11	9.05192e-11	7.01277e-11	-2.31418e-11	-7.57945e-11
30.8	-3.91756e-11	-3.31924e-11	-2.88707e-11	2.01442e-11	-7.27713e-11	-7.92043e-11	2.76694e-11	-2.09961e-11	-4.15194e-11	-7.7157e-12	4.73278e-11	1.17164e-11	-1.48384e-11	2.29253e-13	-5.47267e-11		-5.30996e-11	-4.09177e-11	-3.18548e-11	-1.98551e-11	2.54986e-12	1.82716e-11	-7.25315e-11	-1.17828e-11	-3.69711e-11	-3.39255e-11	2.6629e-11	8.69763e-11	6.64965e-11	-2.05134e-11	-7.50064e-11
30.9	-3.94666e-11	-3.33214e-11	-2.71815e-11	1.21949e-11	-7.56157e-11	-8.11403e-11	3.04951e-11	-2.91065e-11	-4.26729e-11	-6.27196e-12	3.37065e-11	7.15217e-12	-1.31122e-11	-7.70003e-12	-5.56198e-11		-4.83216e-11	-3.65516e-11	-3.43001e-11	-1.81923e-11	2.02693e-12	1.90998e-11	-7.37186e-11	-1.13562e-11	-3.74015e-11	-3.30553e-11	2.72677e-11	8.17595e-11	6.19124e-11	-1.71021e-11	-7.32333e-11
31	-4.03747e-11	-3.43105e-11	-2.57281e-11	2.84653e-12	-7.80807e-11	-8.21633e-11	3.19674e-11	-3.71996e-11	-4.17805e-11	-4.18929e-12	2.09754e-11	1.61086e-12	-1.15096e-11	-1.62975e-11	-5.77967e-11		-4.24278e-11	-3.1799e-11	-3.56776e-11	-1.62469e-11	2.95903e-12	1.85904e-11	-7.37947e-11	-1.12424e-11	-3.79741e-11	-3.26437e-11	2.68061e-11	7.53679e-11	5.67235e-11	-1.28995e-11	-7.04786e-11
31.1	-4.17885e-11	-3.65181e-11	-2.44566e-11	-7.32738e-12	-8.00986e-11	-8.22341e-11	3.20821e-11	-4.505e-11	-3.89552e-11	-1.46215e-12	9.86624e-12	-4.49654e-12	-9.98488e-12	-2.52458e-11	-6.12792e-11		-3.57892e-11	-2.69139e-11	-3.5883e-11	-1.42219e-11	4.98842e-12	1.69766e-11	-7.25156e-11	-1.12901e-11	-3.87983e-11	-3.26993e-11	2.52293e-11	6.83657e-11	5.12304e-11	-7.96912e-12	-6.67868e-11
31.2	-4.3538e-11	-4.01496e-11	-2.32717e-11	-1.77623e-11	-8.16694e-11	-8.13697e-11	3.09475e-11	-5.24609e-11	-3.43806e-11	1.93035e-12	9.36683e-13	-1.07361e-11	-8.44407e-12	-3.42183e-11	-6.59481e-11		-2.88463e-11	-2.21545e-11	-3.48963e-11	-1.23462e-11	7.65745e-12	1.45489e-11	-6.96886e-11	-1.13316e-11	-3.99072e-11	-3.31659e-11	2.25889e-11	6.1319e-11	4.56545e-11	-2.4539e-12	-6.2235e-11
31.3	-4.54115e-11	-4.52414e-11	-2.20477e-11	-2.79497e-11	-8.28512e-11	-7.96369e-11	2.87788e-11	-5.92561e-11	-2.82884e-11	6.01284e-12	-5.46926e-12	-1.66913e-11	-6.75089e-12	-4.28918e-11	-7.15559e-11		-2.20724e-11	-1.7769e-11	-3.27696e-11	-1.08538e-11	1.04636e-11	1.16204e-11	-6.51975e-11	-1.12041e-11	-4.12562e-11	-3.39375e-11	1.90054e-11	5.47338e-11	4.01243e-11	3.42345e-12	-5.69253e-11
31.4	-4.71742e-11	-5.16642e-11	-2.06409e-11	-3.74704e-11	-8.37401e-11	-7.71422e-11	2.58771e-11	-6.52677e-11	-2.0945e-11	1.08e-11	-9.23199e-12	-2.2e-11	-4.73709e-12	-5.09559e-11	-7.77483e-11		-1.59307e-11	-1.3982e-11	-2.96105e-11	-9.95769e-12	1.29151e-11	8.49543e-12	-5.90253e-11	-1.07685e-11	-4.27294e-11	-3.48779e-11	1.46649e-11	4.90042e-11	3.46797e-11	9.36983e-12	-5.09792e-11
31.5	-4.85875e-11	-5.91437e-11	-1.89031e-11	-4.60125e-11	-8.44413e-11	-7.40207e-11	2.25978e-11	-7.03253e-11	-1.26471e-11	1.62824e-11	-1.044e-11	-2.63833e-11	-2.21672e-12	-5.81226e-11	-8.40941e-11		-1.08311e-11	-1.09801e-11	-2.5565e-11	-9.82483e-12	1.45802e-11	5.44347e-12	-5.12697e-11	-9.92441e-12	-4.41538e-11	-3.58413e-11	9.80757e-12	4.43784e-11	2.92917e-11	1.50411e-11	-4.45345e-11
31.6	-4.94268e-11	-6.72961e-11	-1.66975e-11	-5.33761e-11	-8.50392e-11	-7.04247e-11	1.93119e-11	-7.42512e-11	-3.72371e-12	2.24141e-11	-9.35296e-12	-2.96649e-11	9.97339e-13	-6.41353e-11	-9.01226e-11		-7.08994e-12	-8.89895e-12	-2.0804e-11	-1.05544e-11	1.51265e-11	2.68153e-12	-4.21495e-11	-8.61653e-12	-4.53168e-11	-3.66893e-11	4.71197e-12	4.0945e-11	2.38911e-11	2.00712e-11	-3.77469e-11
31.7	-4.94976e-11	-7.56698e-11	-1.39138e-11	-5.94669e-11	-8.55733e-11	-6.65144e-11	1.63654e-11	-7.68661e-11	5.46066e-12	2.91025e-11	-6.35357e-12	-3.1776e-11	5.07572e-12	-6.8778e-11	-9.53626e-11		-4.89863e-12	-7.81274e-12	-1.55129e-11	-1.21644e-11	1.43466e-11	3.64893e-13	-3.19981e-11	-6.83316e-12	-4.59877e-11	-3.73052e-11	-3.22921e-13	3.86417e-11	1.8401e-11	2.41081e-11	-3.07919e-11
31.8	-4.8647e-11	-8.37911e-11	-1.04844e-11	-6.42836e-11	-8.60233e-11	-6.24488e-11	1.40441e-11	-7.80051e-11	1.45081e-11	3.6203e-11	-1.89726e-12	-3.27491e-11	1.01553e-11	-7.18858e-11	-9.93833e-11		-4.30494e-12	-7.72766e-12	-9.88666e-12	-1.45892e-11	1.21704e-11	-1.41419e-12	-2.12444e-11	-4.59671e-12	-4.59388e-11	-3.76019e-11	-4.99558e-12	3.72799e-11	1.27662e-11	2.68538e-11	-2.38673e-11
31.9	-4.67713e-11	-9.12056e-11	-6.39989e-12	-6.79011e-11	-8.63093e-11	-5.83782e-11	1.25455e-11	-7.75407e-11	2.29996e-11	4.35178e-11	3.53199e-12	-3.26983e-11	1.63239e-11	-7.33534e-11	-1.0183e-10		-5.20993e-12	-8.58016e-12	-4.12643e-12	-1.76865e-11	8.66551e-12	-2.62143e-12	-1.03815e-11	-1.9499e-12	-4.49658e-11	-3.75255e-11	-9.01777e-12	3.65823e-11	6.97384e-12	2.8102e-11	-1.71917e-11
32	-4.38177e-11	-9.7513e-11	-1.71967e-12	-7.04534e-11	-8.63051e-11	-5.4436e-11	1.19645e-11	-7.54109e-11	3.05196e-11	5.08024e-11	9.45457e-12	-3.17914e-11	2.36072e-11	-7.31431e-11	-1.0245e-10		-7.38101e-12	-1.02409e-11	1.5628e-12	-2.12551e-11	4.02611e-12	-3.27094e-12	7.39974e-14	1.0588e-12	-4.29068e-11	-3.70551e-11	-1.21278e-11	3.62239e-11	1.06377e-12	2.77689e-11	-1.09982e-11
32.1	-3.97808e-11	-1.02393e-10	3.42192e-12	-7.21166e-11	-8.58634e-11	-5.07296e-11	1.2291e-11	-7.16441e-11	3.6692e-11	5.77779e-11	1.54157e-11	-3.02163e-11	3.19611e-11	-7.12885e-11	-1.01114e-10		-1.04801e-11	-1.25236e-11	6.97779e-12	-2.50577e-11	-1.44604e-12	-3.41323e-12	9.62661e-12	4.38655e-12	-3.96584e-11	-3.61995e-11	-1.41015e-11	3.58717e-11	-4.87259e-12	2.59114e-11	-5.52152e-12
32.2	-3.46959e-11	-1.05622e-10	8.81836e-12	-7.30929e-11	-8.48488e-11	-4.73299e-11	1.34195e-11	-6.63777e-11	4.12225e-11	6.41508e-11	2.09948e-11	-2.8147e-11	4.12668e-11	-6.78948e-11	-9.78186e-11		-1.41031e-11	-1.51988e-11	1.19268e-11	-2.88461e-11	-7.36759e-12	-3.12281e-12	1.78458e-11	8.00133e-12	-3.51895e-11	-3.49931e-11	-1.47625e-11	3.52176e-11	-1.07021e-11	2.27289e-11	-9.7896e-13
32.3	-2.86313e-11	-1.07081e-10	1.42031e-11	-7.35952e-11	-8.31699e-11	-4.42615e-11	1.51692e-11	-5.98643e-11	4.39395e-11	6.96381e-11	2.58094e-11	-2.57142e-11	5.13322e-11	-6.31338e-11	-9.26824e-11		-1.78265e-11	-1.80104e-11	1.62443e-11	-3.23854e-11	-1.33048e-11	-2.48682e-12	2.4403e-11	1.18797e-11	-2.9551e-11	-3.34899e-11	-1.39921e-11	3.40023e-11	-1.62656e-11	1.85483e-11	2.452e-12
32.4	-2.16813e-11	-1.06751e-10	1.92714e-11	-7.38318e-11	-8.08066e-11	-4.14933e-11	1.73091e-11	-5.24651e-11	4.48253e-11	7.39959e-11	2.95167e-11	-2.29847e-11	6.18964e-11	-5.72357e-11	-8.59322e-11		-2.12539e-11	-2.06936e-11	1.98086e-11	-3.54726e-11	-1.88089e-11	-1.59563e-12	2.90969e-11	1.59979e-11	-2.288e-11	-3.17577e-11	-1.17417e-11	3.2031e-11	-2.13957e-11	1.37913e-11	4.65691e-12
32.5	-1.39627e-11	-1.04714e-10	2.37115e-11	-7.39909e-11	-7.78248e-11	-3.89348e-11	1.95859e-11	-4.46278e-11	4.40284e-11	7.70462e-11	3.18209e-11	-1.99522e-11	7.26387e-11	-5.04765e-11	-7.788e-11		-2.40573e-11	-2.29926e-11	2.25596e-11	-3.79494e-11	-2.3454e-11	-5.35735e-13	3.18645e-11	2.03185e-11	-1.53986e-11	-2.98711e-11	-8.04502e-12	2.91815e-11	-2.59331e-11	8.93018e-12	5.60423e-12
32.6	-5.61747e-12	-1.01134e-10	2.72396e-11	-7.42255e-11	-7.43764e-11	-3.64386e-11	2.17501e-11	-3.68534e-11	4.18531e-11	7.86992e-11	3.24848e-11	-1.65426e-11	8.3189e-11	-4.31635e-11	-6.8897e-11		-2.60083e-11	-2.46775e-11	2.45116e-11	-3.9708e-11	-2.68755e-11	6.15422e-13	3.27767e-11	2.47765e-11	-7.40366e-12	-2.79051e-11	-3.03017e-12	2.5407e-11	-2.97396e-11	4.43589e-12	5.35801e-12
32.7	3.18193e-12	-9.62445e-11	2.96371e-11	-7.46392e-11	-7.06829e-11	-3.38126e-11	2.35786e-11	-2.96539e-11	3.87247e-11	7.89665e-11	3.13492e-11	-1.2631e-11	9.31419e-11	-3.56189e-11	-5.93842e-11		-2.69947e-11	-2.55576e-11	2.57578e-11	-4.06908e-11	-2.88063e-11	1.79316e-12	3.20198e-11	2.92692e-11	7.5118e-13	-2.59282e-11	3.07185e-12	2.07369e-11	-3.2707e-11	7.26641e-13	4.0805e-12
32.8	1.22238e-11	-9.03327e-11	3.07829e-11	-7.52748e-11	-6.70058e-11	-3.08409e-11	2.48908e-11	-2.35062e-11	3.51343e-11	7.79604e-11	2.83542e-11	-8.06918e-12	1.02072e-10	-2.81622e-11	-4.97429e-11		-2.70209e-11	-2.54921e-11	2.64626e-11	-4.08853e-11	-2.91065e-11	2.9486e-12	2.98671e-11	3.36526e-11	8.68205e-12	-2.39969e-11	9.92637e-12	1.52737e-11	-3.47625e-11	-1.87652e-12	2.02321e-12
32.9	2.12509e-11	-8.37158e-11	3.06763e-11	-7.61072e-11	-6.36067e-11	-2.73143e-11	2.55588e-11	-1.88075e-11	3.15715e-11	7.5881e-11	2.35574e-11	-2.7194e-12	1.09553e-10	-2.10928e-11	-4.03469e-11		-2.61938e-11	-2.43975e-11	2.68427e-11	-4.0316e-11	-2.77838e-11	4.05154e-12	2.66438e-11	3.77479e-11	1.60073e-11	-2.2152e-11	1.71053e-11	9.18859e-12	-3.58707e-11	-3.181e-12	-4.93552e-13
33	2.99598e-11	-7.67213e-11	2.94459e-11	-7.70426e-11	-6.07064e-11	-2.30641e-11	2.55127e-11	-1.58376e-11	2.84563e-11	7.29894e-11	1.71439e-11	3.51107e-12	1.15176e-10	-1.46724e-11	-3.15177e-11		-2.4696e-11	-2.22505e-11	2.7136e-11	-3.90337e-11	-2.49994e-11	5.09311e-12	2.26911e-11	4.13566e-11	2.23829e-11	-2.04168e-11	2.41105e-11	2.71204e-12	-3.60349e-11	-3.13703e-12	-3.11078e-12
33.1	3.8011e-11	-6.96659e-11	2.73433e-11	-7.79249e-11	-5.84477e-11	-1.79969e-11	2.47407e-11	-1.47321e-11	2.60829e-11	6.95723e-11	9.42131e-12	1.06388e-11	1.1858e-10	-9.10883e-12	-2.35054e-11		-2.2752e-11	-1.90889e-11	2.75665e-11	-3.71046e-11	-2.10583e-11	6.08809e-12	1.83344e-11	4.42846e-11	2.75355e-11	-1.87979e-11	3.04114e-11	-3.88026e-12	-3.52971e-11	-1.83375e-12	-5.46712e-12
33.2	4.50506e-11	-6.28339e-11	2.47194e-11	-7.85501e-11	-5.68692e-11	-1.21228e-11	2.32869e-11	-1.54692e-11	2.45837e-11	6.59039e-11	7.98828e-13	1.85813e-11	1.19471e-10	-4.54191e-12	-1.64755e-11		-2.05906e-11	-1.5008e-11	2.83078e-11	-3.45985e-11	-1.63832e-11	7.07574e-12	1.38583e-11	4.63697e-11	3.12897e-11	-1.7288e-11	3.54926e-11	-1.02877e-11	-3.37372e-11	5.21551e-13	-7.23726e-12
33.3	5.07437e-11	-5.64598e-11	2.19868e-11	-7.86881e-11	-5.5895e-11	-5.57238e-12	2.12471e-11	-1.78724e-11	2.39212e-11	6.22093e-11	-8.25053e-12	2.71462e-11	1.17655e-10	-1.034e-12	-1.05042e-11		-1.84116e-11	-1.01549e-11	2.94536e-11	-3.15786e-11	-1.14741e-11	8.11864e-12	9.49018e-12	4.7509e-11	3.35841e-11	-1.58695e-11	3.89077e-11	-1.62106e-11	-3.14706e-11	3.6371e-12	-8.16781e-12
33.4	5.48156e-11	-5.0712e-11	1.9572e-11	-7.81092e-11	-5.53417e-11	1.40191e-12	1.87638e-11	-2.16273e-11	2.39082e-11	5.86379e-11	-1.72383e-11	3.60333e-11	1.13064e-10	1.43392e-12	-5.58164e-12		-1.63594e-11	-4.71934e-12	3.09999e-11	-2.80923e-11	-6.85731e-12	9.29833e-12	5.3945e-12	4.768e-11	3.44742e-11	-1.45188e-11	4.03314e-11	-2.13787e-11	-2.86423e-11	7.17779e-12	-8.10601e-12
33.5	5.70928e-11	-4.56832e-11	1.78633e-11	-7.66128e-11	-5.49406e-11	8.44156e-12	1.60206e-11	-2.63113e-11	2.42516e-11	5.52495e-11	-2.57133e-11	4.48507e-11	1.05768e-10	2.95852e-12	-1.62364e-12		-1.45066e-11	1.07731e-12	3.28425e-11	-2.41656e-11	-3.03089e-12	1.07076e-11	1.67417e-12	4.6951e-11	3.41214e-11	-1.32085e-11	3.96007e-11	-2.55802e-11	-2.54173e-11	1.08075e-11	-7.01803e-12
33.6	5.75371e-11	-4.13847e-11	1.7162e-11	-7.40533e-11	-5.43735e-11	1.5114e-11	1.32343e-11	-3.14324e-11	2.46106e-11	5.2014e-11	-3.33098e-11	5.31443e-11	9.59891e-11	3.7021e-12	1.51087e-12		-1.2852e-11	6.99476e-12	3.47901e-11	-1.98012e-11	-4.12519e-13	1.24396e-11	-1.62104e-12	4.54776e-11	3.27713e-11	-1.19072e-11	3.67397e-11	-2.86854e-11	-2.19673e-11	1.42268e-11	-4.99422e-12
33.7	5.62643e-11	-3.77483e-11	1.76429e-11	-7.03606e-11	-5.33146e-11	2.0957e-11	1.06458e-11	-3.64718e-11	2.46595e-11	4.8826e-11	-3.97829e-11	6.04364e-11	8.40921e-11	3.87289e-12	3.99827e-12		-1.1328e-11	1.27877e-11	3.65913e-11	-1.49831e-11	7.03165e-13	1.45744e-11	-4.48298e-12	4.34856e-11	3.07221e-11	-1.05782e-11	3.19626e-11	-3.06625e-11	-1.84539e-11	1.72007e-11	-2.2406e-12
33.8	5.35407e-11	-3.46347e-11	1.93303e-11	-6.55486e-11	-5.14726e-11	2.55302e-11	8.50847e-12	-4.09273e-11	2.41423e-11	4.55281e-11	-4.50257e-11	6.62714e-11	7.05633e-11	3.69964e-12	6.02868e-12		-9.82032e-12	1.82193e-11	3.79699e-11	-9.68608e-12	1.72642e-13	1.71645e-11	-6.93252e-12	4.1241e-11	2.82918e-11	-9.17446e-12	2.56528e-11	-3.15807e-11	-1.50121e-11	1.95751e-11	9.42463e-13
33.9	4.97567e-11	-3.18486e-11	2.20936e-11	-5.97124e-11	-4.86274e-11	2.84658e-11	7.07383e-12	-4.43519e-11	2.2911e-11	4.19393e-11	-4.90658e-11	7.02631e-11	5.59765e-11	3.40364e-12	7.78706e-12		-8.19358e-12	2.30738e-11	3.8664e-11	-3.89094e-12	-1.98624e-12	2.02212e-11	-9.00825e-12	3.9013e-11	2.57869e-11	-7.63445e-12	1.83224e-11	-3.16014e-11	-1.1736e-11	2.128e-11	4.19206e-12
34	4.53797e-11	-2.91602e-11	2.56632e-11	-5.30121e-11	-4.46558e-11	2.95121e-11	6.5765e-12	-4.63847e-11	2.09427e-11	3.78833e-11	-5.20432e-11	7.21371e-11	4.09471e-11	3.17238e-12	9.43982e-12		-6.31974e-12	2.7167e-11	3.84608e-11	2.39699e-12	-5.60245e-12	2.3703e-11	-1.07577e-11	3.70355e-11	2.34767e-11	-5.87791e-12	1.05571e-11	-3.09559e-11	-8.67084e-12	2.23216e-11	7.12121e-12
34.1	4.08913e-11	-2.63307e-11	2.96648e-11	-4.56451e-11	-3.95435e-11	2.85639e-11	7.21874e-12	-4.6772e-11	1.83355e-11	3.32117e-11	-5.41739e-11	7.17652e-11	2.60845e-11	3.13871e-12	1.11278e-11		-4.10542e-12	3.03545e-11	3.72242e-11	9.12873e-12	-1.03766e-11	2.75095e-11	-1.22314e-11	3.54743e-11	2.15775e-11	-3.80517e-12	2.95647e-12	-2.99147e-11	-5.81409e-12	2.27668e-11	9.35926e-12
34.2	3.6722e-11	-2.31409e-11	3.36671e-11	-3.78135e-11	-3.33821e-11	2.56754e-11	9.15676e-12	-4.53778e-11	1.52853e-11	2.782e-11	-5.57079e-11	6.91847e-11	1.19455e-11	3.36858e-12	1.29657e-11		-1.51339e-12	3.25365e-11	3.49105e-11	1.61954e-11	-1.59184e-11	3.14792e-11	-1.34793e-11	3.44056e-11	2.02457e-11	-1.30081e-12	-3.92383e-12	-2.87517e-11	-3.12509e-12	2.27225e-11	1.05896e-11
34.3	3.31905e-11	-1.94179e-11	3.72364e-11	-2.969e-11	-2.63534e-11	2.10546e-11	1.24901e-11	-4.21836e-11	1.20508e-11	2.16564e-11	-5.68878e-11	6.46011e-11	-1.00175e-12	3.85904e-12	1.50451e-11		1.42512e-12	3.36611e-11	3.15705e-11	2.34181e-11	-2.17912e-11	3.53967e-11	-1.45485e-11	3.38085e-11	1.95777e-11	1.75737e-12	-9.61688e-12	-2.77083e-11	-5.43414e-13	2.23152e-11	1.058e-11
34.4	3.0461e-11	-1.50594e-11	3.99908e-11	-2.13917e-11	-1.8703e-11	1.50402e-11	1.72548e-11	-3.72799e-11	8.91451e-12	1.47234e-11	-5.79158e-11	5.83711e-11	-1.24014e-11	4.546e-12	1.74399e-11		4.6094e-12	3.37243e-11	2.73419e-11	3.05474e-11	-2.75589e-11	3.90053e-11	-1.54821e-11	3.35746e-11	1.96162e-11	5.48426e-12	-1.37741e-11	-2.69629e-11	1.98826e-12	2.16714e-11	9.20278e-12
34.5	2.85244e-11	-1.00516e-11	4.16454e-11	-1.29652e-11	-1.07082e-11	8.06447e-12	2.342e-11	-3.08505e-11	6.14381e-12	7.07536e-12	-5.89335e-11	5.09699e-11	-2.20182e-11	5.31968e-12	2.02095e-11		7.88031e-12	3.27696e-11	2.24312e-11	3.72724e-11	-3.28275e-11	4.20282e-11	-1.63168e-11	3.35306e-11	2.03565e-11	9.96956e-12	-1.61768e-11	-2.66105e-11	4.5013e-12	2.09025e-11	6.44309e-12
34.6	2.72057e-11	-4.4778e-12	4.20442e-11	-4.39061e-12	-2.64592e-12	6.07865e-13	3.08875e-11	-2.31541e-11	3.95959e-12	-1.18555e-12	-6.00154e-11	4.29438e-11	-2.97316e-11	6.04433e-12	2.33992e-11		1.1042e-11	3.08853e-11	1.70913e-11	4.32424e-11	-3.72795e-11	4.41951e-11	-1.70804e-11	3.34702e-11	2.17527e-11	1.52586e-11	-1.67318e-11	-2.66531e-11	6.98327e-12	2.00935e-11	2.39529e-12
34.7	2.61965e-11	1.48297e-12	4.1175e-11	4.39832e-12	5.23601e-12	-6.84942e-12	3.94924e-11	-1.45037e-11	2.5131e-12	-9.91433e-12	-6.11755e-11	3.48559e-11	-3.55205e-11	6.57836e-12	2.70348e-11		1.38913e-11	2.82018e-11	1.15977e-11	4.80959e-11	-4.06962e-11	4.52732e-11	-1.77898e-11	3.319e-11	2.3721e-11	2.13349e-11	-1.54567e-11	-2.70031e-11	9.36925e-12	1.92956e-11	-2.75011e-12
34.8	2.51072e-11	7.56814e-12	3.91672e-11	1.34774e-11	1.27392e-11	-1.38718e-11	4.90043e-11	-5.2479e-12	1.87217e-12	-1.89273e-11	-6.2382e-11	2.72318e-11	-3.94427e-11	6.79153e-12	3.11149e-11		1.62506e-11	2.48869e-11	6.22555e-12	5.14965e-11	-4.29682e-11	4.50985e-11	-1.84491e-11	3.25225e-11	2.61404e-11	2.81076e-11	-1.24597e-11	-2.74971e-11	1.15447e-11	1.85226e-11	-8.72615e-12
34.9	2.3528e-11	1.34544e-11	3.62737e-11	2.28867e-11	1.97243e-11	-2.01041e-11	5.91284e-11	4.2451e-12	2.01612e-12	-2.80068e-11	-6.35772e-11	2.05111e-11	-4.16135e-11	6.57702e-12	3.55998e-11		1.79975e-11	2.11402e-11	1.22984e-12	5.31698e-11	-4.40925e-11	4.36035e-11	-1.90492e-11	3.13609e-11	2.8853e-11	3.54071e-11	-7.92061e-12	-2.79191e-11	1.33595e-11	1.77494e-11	-1.52124e-11
35	2.10915e-11	1.87886e-11	3.28427e-11	3.25849e-11	2.611e-11	-2.52942e-11	6.95064e-11	1.36002e-11	2.83817e-12	-3.69064e-11	-6.46959e-11	1.50126e-11	-4.21887e-11	5.85766e-12	4.04031e-11		1.90879e-11	1.71855e-11	-3.1703e-12	5.29369e-11	-4.41612e-11	4.08382e-11	-1.95703e-11	2.96733e-11	3.16657e-11	4.29894e-11	-2.07685e-12	-2.80277e-11	1.46507e-11	1.69144e-11	-2.18577e-11
35.1	1.75249e-11	2.3225e-11	2.92803e-11	4.24136e-11	3.18612e-11	-2.93012e-11	7.97213e-11	2.24454e-11	4.15453e-12	-4.53603e-11	-6.56802e-11	1.0915e-11	-4.13526e-11	4.58745e-12	4.53874e-11		1.95659e-11	1.32607e-11	-6.8043e-12	5.07391e-11	-4.33411e-11	3.69787e-11	-1.9986e-11	2.75039e-11	3.43568e-11	5.05515e-11	4.78478e-12	-2.75858e-11	1.52691e-11	1.59244e-11	-2.8301e-11
35.2	1.2688e-11	2.64626e-11	2.60117e-11	5.20798e-11	3.69717e-11	-3.20888e-11	8.93057e-11	3.04202e-11	5.72001e-12	-5.30944e-11	-6.64876e-11	8.25519e-12	-3.93099e-11	2.75042e-12	5.03671e-11		1.95598e-11	9.60647e-12	-9.55978e-12	4.66512e-11	-4.18499e-11	3.23221e-11	-2.02687e-11	2.49636e-11	3.6689e-11	5.77552e-11	1.2331e-11	-2.63884e-11	1.51044e-11	1.46644e-11	-3.41888e-11
35.3	6.59098e-12	2.82813e-11	2.34413e-11	6.1164e-11	4.14431e-11	-3.37066e-11	9.77586e-11	3.71848e-11	7.24998e-12	-5.98433e-11	-6.70925e-11	6.94232e-12	-3.62808e-11	3.59323e-13	5.51204e-11		1.92638e-11	6.45273e-12	-1.13897e-11	4.0879e-11	-3.99302e-11	2.72652e-11	-2.03958e-11	2.22112e-11	3.84287e-11	6.42573e-11	2.01837e-11	-2.42868e-11	1.41042e-11	1.30098e-11	-3.91895e-11
35.4	-6.07378e-13	2.8569e-11	2.19151e-11	6.91546e-11	4.52664e-11	-3.4263e-11	1.04572e-10	4.24325e-11	8.4486e-12	-6.53678e-11	-6.74828e-11	6.78384e-12	-3.24949e-11	-2.54337e-12	5.94071e-11		1.89081e-11	4.00448e-12	-1.23166e-11	3.37441e-11	-3.78256e-11	2.22687e-11	-2.03527e-11	1.94313e-11	3.93705e-11	6.97424e-11	2.79255e-11	-2.1207e-11	1.22833e-11	1.08436e-11	-4.30066e-11
35.5	-8.61814e-12	2.73382e-11	2.16872e-11	7.55063e-11	4.84096e-11	-3.3894e-11	1.09265e-10	4.59045e-11	9.04188e-12	-6.94746e-11	-6.76537e-11	7.51841e-12	-2.81814e-11	-5.88121e-12	6.29927e-11		1.87215e-11	2.42801e-12	-1.24336e-11	2.56542e-11	-3.5759e-11	1.78095e-11	-2.01344e-11	1.68095e-11	3.93638e-11	7.39535e-11	3.5112e-11	-1.71621e-11	9.72219e-12	8.07455e-12	-4.53899e-11
35.6	-1.70538e-11	2.4729e-11	2.28914e-11	7.97128e-11	5.08147e-11	-3.27349e-11	1.1143e-10	4.74106e-11	8.81312e-12	-7.20329e-11	-6.76016e-11	8.85047e-12	-2.35561e-11	-9.53649e-12	6.56717e-11		1.88949e-11	1.83825e-12	-1.19e-11	1.7066e-11	-3.39149e-11	1.43264e-11	-1.97419e-11	1.45124e-11	3.83361e-11	7.67173e-11	4.12947e-11	-1.2257e-11	6.5555e-12	4.65609e-12	-4.61476e-11
35.7	-2.54678e-11	2.09978e-11	2.55203e-11	8.13829e-11	5.24051e-11	-3.08985e-11	1.10776e-10	4.68504e-11	7.63637e-12	-7.29868e-11	-6.73196e-11	1.04819e-11	-1.88051e-11	-1.3342e-11	6.72886e-11		1.95484e-11	2.28853e-12	-1.09303e-11	8.44364e-12	-3.2426e-11	1.21658e-11	-1.91759e-11	1.26703e-11	3.63102e-11	7.79584e-11	4.6053e-11	-6.68465e-12	2.95381e-12	6.01149e-13	-4.51571e-11
35.8	-3.33963e-11	1.6493e-11	2.94141e-11	8.03079e-11	5.31028e-11	-2.84635e-11	1.07173e-10	4.42341e-11	5.50281e-12	-7.23604e-11	-6.67965e-11	1.21373e-11	-1.40684e-11	-1.70752e-11	6.77511e-11		2.07107e-11	3.76383e-12	-9.77713e-12	2.18931e-13	-3.13647e-11	1.1534e-11	-1.84277e-11	1.13676e-11	3.34092e-11	7.77021e-11	4.90333e-11	-7.15448e-13	-8.97413e-13	-4.00807e-12	-4.23748e-11
35.9	-4.03994e-11	1.16211e-11	3.42622e-11	7.65051e-11	5.28507e-11	-2.54749e-11	1.00686e-10	3.96976e-11	2.53477e-12	-7.02553e-11	-6.60183e-11	1.35824e-11	-9.42896e-12	-2.04585e-11	6.70344e-11		2.23117e-11	6.17808e-12	-8.70691e-12	-7.24122e-12	-3.07378e-11	1.24636e-11	-1.74701e-11	1.06378e-11	2.98497e-11	7.60644e-11	4.99878e-11	5.32265e-12	-4.81781e-12	-9.01879e-12	-3.78425e-11
36	-4.60982e-11	6.80849e-12	3.96199e-11	7.02327e-11	5.16388e-11	-2.19553e-11	9.15894e-11	3.35071e-11	-1.01713e-12	-6.68391e-11	-6.49726e-11	1.46349e-11	-4.91051e-12	-2.31699e-11	6.51774e-11		2.41902e-11	9.37637e-12	-7.97123e-12	-1.36577e-11	-3.04869e-11	1.47988e-11	-1.62502e-11	1.04645e-11	2.59217e-11	7.32311e-11	4.88078e-11	1.10702e-11	-8.64774e-12	-1.42155e-11	-3.16873e-11
36.1	-5.02054e-11	2.46213e-12	4.49406e-11	6.19704e-11	4.95254e-11	-1.79241e-11	8.03635e-11	2.60499e-11	-4.79568e-12	-6.23295e-11	-6.3653e-11	1.51695e-11	-4.86501e-13	-2.48649e-11	6.22714e-11		2.61149e-11	1.31422e-11	-7.77728e-12	-1.885e-11	-3.04925e-11	1.82031e-11	-1.46857e-11	1.07859e-11	2.19575e-11	6.94288e-11	4.55431e-11	1.61679e-11	-1.2258e-11	-1.93364e-11	-2.41163e-11
36.2	-5.25482e-11	-1.06451e-12	4.96237e-11	5.23687e-11	4.66517e-11	-1.34191e-11	6.76623e-11	1.78096e-11	-8.37693e-12	-5.69729e-11	-6.20625e-11	1.51206e-11	3.8991e-12	-2.5211e-11	5.84453e-11		2.78159e-11	1.72101e-11	-8.26116e-12	-2.2736e-11	-3.05838e-11	2.21896e-11	-1.2667e-11	1.15019e-11	1.82941e-11	6.48926e-11	4.04046e-11	2.02895e-11	-1.55531e-11	-2.40973e-11	-1.54021e-11
36.3	-5.30829e-11	-3.49831e-12	5.30723e-11	4.21762e-11	4.32435e-11	-8.51506e-12	5.42609e-11	9.32694e-12	-1.13241e-11	-5.10243e-11	-6.02155e-11	1.44825e-11	8.30294e-12	-2.39306e-11	5.38509e-11		2.90212e-11	2.12824e-11	-9.46857e-12	-2.53225e-11	-3.05541e-11	2.6171e-11	-1.00637e-11	1.2484e-11	1.52338e-11	5.9837e-11	3.37463e-11	2.31737e-11	-1.84697e-11	-2.82185e-11	-5.86383e-12
36.4	-5.18982e-11	-4.6637e-12	5.47577e-11	3.21543e-11	3.95999e-11	-3.33442e-12	4.09851e-11	1.15085e-12	-1.32482e-11	-4.47293e-11	-5.81373e-11	1.33097e-11	1.27508e-11	-2.08468e-11	4.86515e-11		2.94937e-11	2.50499e-11	-1.13463e-11	-2.66907e-11	-3.01812e-11	2.95239e-11	-6.73582e-12	1.35856e-11	1.30078e-11	5.44322e-11	2.60301e-11	2.46496e-11	-2.09721e-11	-3.14526e-11	4.15685e-12
36.5	-4.92081e-11	-4.4904e-12	5.42789e-11	2.29945e-11	3.60695e-11	1.95459e-12	2.86303e-11	-6.21366e-12	-1.38676e-11	-3.83114e-11	-5.58617e-11	1.1715e-11	1.72106e-11	-1.59244e-11	4.30151e-11		2.90635e-11	2.82149e-11	-1.37465e-11	-2.69795e-11	-2.92526e-11	3.16604e-11	-2.5474e-12	1.46533e-11	1.17475e-11	4.87918e-11	1.77773e-11	2.46535e-11	-2.30457e-11	-3.36083e-11	1.4319e-11
36.6	-4.53321e-11	-3.01253e-12	5.14129e-11	1.52502e-11	3.3015e-11	7.15242e-12	1.78817e-11	-1.23524e-11	-1.30546e-11	-3.19647e-11	-5.34276e-11	9.86661e-12	2.15764e-11	-9.29814e-12	3.71121e-11		2.76517e-11	3.0514e-11	-1.64437e-11	-2.6371e-11	-2.75915e-11	3.20962e-11	2.61948e-12	1.55396e-11	1.14678e-11	4.29726e-11	9.51505e-12	2.3233e-11	-2.4692e-11	-3.45667e-11	2.43032e-11
36.7	-4.06646e-11	-3.60992e-13	4.61453e-11	9.29036e-12	3.07728e-11	1.20542e-11	9.24686e-12	-1.69757e-11	-1.08642e-11	-2.58529e-11	-5.08754e-11	7.97877e-12	2.56677e-11	-1.28003e-12	3.11173e-11		2.52823e-11	3.17386e-11	-1.91631e-11	-2.50773e-11	-2.50838e-11	3.05087e-11	8.85131e-12	1.61154e-11	1.20632e-11	3.69852e-11	1.72456e-12	2.05402e-11	-2.59244e-11	-3.42898e-11	3.38252e-11
36.8	-3.56343e-11	3.2492e-12	3.86783e-11	5.28273e-12	2.96128e-11	1.6482e-11	3.00828e-12	-1.99332e-11	-7.53585e-12	-2.01105e-11	-4.82446e-11	6.29578e-12	2.92462e-11	7.65721e-12	2.52123e-11		2.20812e-11	3.17529e-11	-2.16152e-11	-2.33316e-11	-2.16985e-11	2.67758e-11	1.61919e-11	1.62815e-11	1.33179e-11	3.08142e-11	-5.20067e-12	1.68133e-11	-2.67654e-11	-3.282e-11	4.26431e-11
36.9	-3.06569e-11	7.53548e-12	2.94145e-11	3.20318e-12	2.97033e-11	2.03176e-11	-7.95494e-13	-2.12075e-11	-3.46994e-12	-1.48457e-11	-4.5571e-11	5.0677e-12	3.20457e-11	1.69221e-11	1.95878e-11		1.82628e-11	3.05041e-11	-2.35337e-11	-2.13799e-11	-1.75015e-11	2.09912e-11	2.46332e-11	1.59791e-11	1.49293e-11	2.44424e-11	-1.09823e-11	1.23496e-11	-2.72453e-11	-3.02713e-11	5.05555e-11
37	-2.60885e-11	1.21675e-11	1.89179e-11	2.86844e-12	3.10874e-11	2.35275e-11	-2.35907e-12	-2.08874e-11	8.20571e-13	-1.01409e-11	-4.28849e-11	4.51874e-12	3.38109e-11	2.58667e-11	1.44433e-11		1.41039e-11	2.80276e-11	-2.47105e-11	-1.94713e-11	-1.26583e-11	1.34545e-11	3.41083e-11	1.5196e-11	1.65421e-11	1.78738e-11	-1.54673e-11	7.47534e-12	-2.74002e-11	-2.68163e-11	5.73947e-11
37.1	-2.21828e-11	1.67904e-11	7.85882e-12	3.98309e-12	3.36755e-11	2.61757e-11	-2.07165e-12	-1.91289e-11	4.77482e-12	-6.05078e-12	-4.0208e-11	4.81159e-12	3.43367e-11	3.38604e-11	9.98384e-12		9.91143e-12	2.44443e-11	-2.50236e-11	-1.78459e-11	-7.42382e-12	4.63807e-12	4.44858e-11	1.39687e-11	1.77896e-11	1.1152e-11	-1.86228e-11	2.51429e-12	-2.7271e-11	-2.26712e-11	6.30178e-11
37.2	-1.90616e-11	2.10512e-11	-3.05095e-12	6.19193e-12	3.72533e-11	2.84185e-11	-4.57503e-13	-1.61098e-11	7.85571e-12	-2.59671e-12	-3.75494e-11	6.01328e-12	3.35011e-11	4.03661e-11	6.41441e-12		5.98442e-12	1.99507e-11	-2.44543e-11	-1.67178e-11	-2.12202e-12	-4.86433e-12	5.55651e-11	1.23778e-11	1.83379e-11	4.36939e-12	-2.05163e-11	-2.23948e-12	-2.69001e-11	-1.80805e-11	6.72983e-11
37.3	-1.67017e-11	2.46288e-11	-1.31236e-11	9.12883e-12	4.15066e-11	3.04822e-11	1.89479e-12	-1.19909e-11	9.61717e-12	2.39814e-13	-3.48994e-11	8.06886e-12	3.12853e-11	4.5004e-11	3.93297e-12		2.57834e-12	1.48044e-11	-2.30911e-11	-1.62539e-11	2.88523e-12	-1.44001e-11	6.7074e-11	1.05375e-11	1.79284e-11	-2.33476e-12	-2.12896e-11	-6.54273e-12	-2.63286e-11	-1.3305e-11	7.0123e-11
37.4	-1.49426e-11	2.72653e-11	-2.17544e-11	1.24555e-11	4.60593e-11	3.26261e-11	4.40325e-12	-6.89027e-12	9.75691e-12	2.52326e-12	-3.22233e-11	1.07895e-11	2.77777e-11	4.7597e-11	2.72303e-12		-1.24858e-13	9.30369e-12	-2.11205e-11	-1.65526e-11	7.2346e-12	-2.33231e-11	7.86693e-11	8.57947e-12	1.64133e-11	-8.78541e-12	-2.11278e-11	-1.02163e-11	-2.55932e-11	-8.61148e-12	7.13947e-11
37.5	-1.35149e-11	2.87965e-11	-2.84674e-11	1.58866e-11	5.05187e-11	3.50956e-11	6.55326e-12	-8.78158e-13	8.14729e-12	4.36603e-12	-2.94555e-11	1.38596e-11	2.31629e-11	4.81868e-11	2.94615e-12		-2.03547e-12	3.76635e-12	-1.88044e-11	-1.76231e-11	1.05994e-11	-3.10532e-11	8.99423e-11	6.63339e-12	1.37797e-11	-1.4791e-11	-2.02313e-11	-1.315e-11	-2.47235e-11	-4.26385e-12	7.10424e-11
37.6	-1.20869e-11	2.91776e-11	-3.29468e-11	1.92016e-11	5.45233e-11	3.80747e-11	7.94056e-12	6.00772e-12	4.84116e-12	5.9244e-12	-2.64978e-11	1.68638e-11	1.76987e-11	4.70224e-11	4.73385e-12		-3.16087e-12	-1.49321e-12	-1.64484e-11	-1.93742e-11	1.27249e-11	-3.71264e-11	1.00432e-10	4.80675e-12	1.01587e-11	-2.01664e-11	-1.8793e-11	-1.53002e-11	-2.37399e-11	-5.13891e-13	6.90364e-11
37.7	-1.03226e-11	2.84991e-11	-3.50506e-11	2.22446e-11	5.77852e-11	4.1645e-11	8.29273e-12	1.37297e-11	5.42593e-14	7.38719e-12	-2.32234e-11	1.93327e-11	1.16862e-11	4.45208e-11	8.17784e-12		-3.59523e-12	-6.18469e-12	-1.43635e-11	-2.16135e-11	1.34562e-11	-4.12279e-11	1.09645e-10	3.16731e-12	5.81743e-12	-2.47559e-11	-1.69834e-11	-1.6682e-11	-2.26542e-11	2.41068e-12	6.54043e-11
37.8	-7.94353e-12	2.6989e-11	-3.48096e-11	2.49178e-11	6.01217e-11	4.57585e-11	7.46976e-12	2.22088e-11	-5.87054e-12	8.95809e-12	-1.94889e-11	2.08e-11	5.43801e-12	4.12077e-11	1.33172e-11		-3.49585e-12	-1.00596e-11	-1.28266e-11	-2.40609e-11	1.27567e-11	-4.3211e-11	1.17088e-10	1.73138e-12	1.13562e-12	-2.84521e-11	-1.4943e-11	-1.73566e-11	-2.14694e-11	4.32116e-12	6.0245e-11
37.9	-4.78437e-12	2.49966e-11	-3.24143e-11	2.71715e-11	6.1472e-11	5.0231e-11	5.44816e-12	3.12859e-11	-1.2509e-11	1.08336e-11	-1.51545e-11	2.08632e-11	-7.48943e-13	3.76472e-11	2.01217e-11		-3.05014e-12	-1.29243e-11	-1.20449e-11	-2.63779e-11	1.07139e-11	-4.30991e-11	1.22302e-10	4.60174e-13	-3.43365e-12	-3.12082e-11	-1.27833e-11	-1.7418e-11	-2.01823e-11	5.0854e-12	5.37364e-11
38	-8.34415e-13	2.29588e-11	-2.81924e-11	2.8995e-11	6.18967e-11	5.47561e-11	2.29548e-12	4.06954e-11	-1.94029e-11	1.31801e-11	-1.01111e-11	1.92372e-11	-6.61461e-12	3.43704e-11	2.84731e-11		-2.43931e-12	-1.46486e-11	-1.21289e-11	-2.82073e-11	7.53382e-12	-4.10757e-11	1.24906e-10	-7.34963e-13	-7.41294e-12	-3.30426e-11	-1.05906e-11	-1.6979e-11	-1.8784e-11	4.64526e-12	4.6132e-11
38.1	3.74288e-12	2.13495e-11	-2.25808e-11	3.04093e-11	6.15608e-11	5.89394e-11	-1.85757e-12	5.00614e-11	-2.61015e-11	1.6113e-11	-4.30938e-12	1.57933e-11	-1.19485e-11	3.1812e-11	3.81447e-11		-1.80552e-12	-1.51685e-11	-1.30774e-11	-2.92202e-11	3.52348e-12	-3.74631e-11	1.24635e-10	-1.97906e-12	-1.03549e-11	-3.40357e-11	-8.43282e-12	-1.61596e-11	-1.7262e-11	3.03062e-12	3.77483e-11
38.2	8.6154e-12	2.06171e-11	-1.60925e-11	3.14629e-11	6.07021e-11	6.23497e-11	-6.84092e-12	5.89184e-11	-3.21932e-11	1.96821e-11	2.21507e-12	1.05757e-11	-1.6595e-11	3.02638e-11	4.87868e-11		-1.22875e-12	-1.44853e-11	-1.47763e-11	-2.91633e-11	-9.35131e-13	-3.26939e-11	1.21375e-10	-3.41388e-12	-1.18959e-11	-3.43209e-11	-6.36502e-12	-1.5077e-11	-1.55996e-11	3.65664e-13	2.89411e-11
38.3	1.33131e-11	2.11195e-11	-9.28174e-12	3.22285e-11	5.95917e-11	6.45769e-11	-1.24616e-11	6.67575e-11	-3.73255e-11	2.38631e-11	9.3256e-12	3.7949e-12	-2.04538e-11	2.98491e-11	5.99209e-11		-7.17715e-13	-1.26618e-11	-1.70106e-11	-2.78965e-11	-5.41727e-12	-2.72754e-11	1.15183e-10	-5.17546e-12	-1.1803e-11	-3.40703e-11	-4.43168e-12	-1.38383e-11	-1.37756e-11	-3.1353e-12	2.0076e-11
38.4	1.72797e-11	2.30638e-11	-2.70644e-12	3.27998e-11	5.84917e-11	6.52905e-11	-1.85124e-11	7.30891e-11	-4.12149e-11	2.85572e-11	1.67847e-11	-4.20112e-12	-2.34766e-11	3.05202e-11	7.09481e-11		-2.16329e-13	-9.81701e-12	-1.94891e-11	-2.54185e-11	-9.49036e-12	-2.17508e-11	1.06295e-10	-7.37241e-12	-1.00078e-11	-3.34797e-11	-2.66541e-12	-1.2535e-11	-1.17624e-11	-7.18396e-12	1.1496e-11
38.5	1.99393e-11	2.64628e-11	3.11065e-12	3.3287e-11	5.76171e-11	6.42887e-11	-2.47742e-11	7.75119e-11	-4.36512e-11	3.35978e-11	2.42724e-11	-1.29709e-11	-2.5663e-11	3.20789e-11	8.11773e-11		3.76022e-13	-6.12017e-12	-2.18757e-11	-2.18721e-11	-1.27483e-11	-1.6656e-11	9.5112e-11	-1.00685e-11	-6.62451e-12	-3.27521e-11	-1.08233e-12	-1.12386e-11	-9.52448e-12	-1.14449e-11	3.49253e-12
38.6	2.07664e-11	3.11142e-11	7.72023e-12	3.3812e-11	5.71077e-11	6.15291e-11	-3.10181e-11	7.97758e-11	-4.44991e-11	3.87623e-11	3.14234e-11	-2.2031e-11	-2.70567e-11	3.42153e-11	8.98711e-11		1.17483e-12	-1.78565e-12	-2.3826e-11	-1.75305e-11	-1.48424e-11	-1.24757e-11	8.21686e-11	-1.3272e-11	-1.94669e-12	-3.20826e-11	3.23663e-13	-9.99657e-12	-7.01728e-12	-1.55696e-11	-3.71684e-12
38.7	1.93524e-11	3.66092e-11	1.07824e-11	3.45034e-11	5.70142e-11	5.71376e-11	-3.70086e-11	7.98253e-11	-4.37009e-11	4.37875e-11	3.78774e-11	-3.09058e-11	-2.77408e-11	3.65593e-11	9.6308e-11		2.27781e-12	2.93286e-12	-2.50221e-11	-1.27661e-11	-1.55081e-11	-9.60035e-12	6.80925e-11	-1.6934e-11	3.57479e-12	-3.1645e-11	1.58531e-12	-8.82789e-12	-4.18702e-12	-1.92328e-11	-9.9999e-12
38.8	1.54577e-11	4.23702e-11	1.20964e-11	3.54927e-11	5.73003e-11	5.13921e-11	-4.25129e-11	7.78166e-11	-4.12811e-11	4.83886e-11	4.3335e-11	-3.91674e-11	-2.78337e-11	3.87376e-11	9.98549e-11		3.73583e-12	7.74914e-12	-2.52047e-11	-8.00614e-12	-1.45844e-11	-8.28826e-12	5.35495e-11	-2.09537e-11	9.37327e-12	-3.15799e-11	2.76265e-12	-7.71842e-12	-9.72384e-13	-2.21658e-11	-1.531e-11
38.9	9.04263e-12	4.77143e-11	1.16204e-11	3.69141e-11	5.78585e-11	4.46836e-11	-4.73168e-11	7.41024e-11	-3.73521e-11	5.2279e-11	4.7608e-11	-4.6461e-11	-2.74819e-11	4.04275e-11	1.00038e-10		5.53335e-12	1.2354e-11	-2.41976e-11	-3.68183e-12	-1.20289e-11	-8.63649e-12	3.91878e-11	-2.51925e-11	1.48223e-11	-3.19848e-11	3.93825e-12	-6.61687e-12	2.69182e-12	-2.41807e-11	-1.96752e-11
39	2.76084e-13	5.1934e-11	9.47776e-12	3.89053e-11	5.85374e-11	3.74613e-11	-5.12435e-11	6.9188e-11	-3.21184e-11	5.51924e-11	5.06541e-11	-5.25138e-11	-2.68501e-11	4.13993e-11	9.66052e-11		7.58165e-12	1.6429e-11	-2.19244e-11	-1.79358e-13	-7.92532e-12	-1.05661e-11	2.55864e-11	-2.94914e-11	1.92999e-11	-3.29062e-11	5.20722e-12	-5.4329e-12	6.86882e-12	-2.51839e-11	-2.31798e-11
39.1	-1.04808e-11	5.43842e-11	5.94698e-12	4.1609e-11	5.91733e-11	3.01697e-11	-5.41741e-11	6.36642e-11	-2.58759e-11	5.69046e-11	5.25873e-11	-5.71304e-11	-2.61083e-11	4.15415e-11	8.9564e-11		9.72617e-12	1.96649e-11	-1.84171e-11	2.20174e-12	-2.48478e-12	-1.38246e-11	1.32124e-11	-3.36904e-11	2.22538e-11	-3.4335e-11	6.6635e-12	-4.039e-12	1.16118e-11	-2.51773e-11	-2.59412e-11
39.2	-2.27104e-11	5.45637e-11	1.43505e-12	4.51707e-11	5.96202e-11	2.31882e-11	-5.60628e-11	5.81283e-11	-1.90025e-11	5.72563e-11	5.36592e-11	-6.01781e-11	-2.54158e-11	4.08656e-11	7.91953e-11		1.1766e-11	2.17848e-11	-1.38151e-11	3.27704e-12	3.96057e-12	-1.80081e-11	2.39209e-12	-3.76465e-11	2.32599e-11	-3.62047e-11	8.38536e-12	-2.27795e-12	1.69541e-11	-2.42474e-11	-2.80862e-11
39.3	-3.57891e-11	5.2179e-11	-3.56389e-12	4.97294e-11	5.97721e-11	1.67835e-11	-5.69434e-11	5.31052e-11	-1.19382e-11	5.61715e-11	5.42142e-11	-6.15707e-11	-2.49046e-11	3.94892e-11	6.60327e-11		1.34817e-11	2.25692e-11	-8.35726e-12	2.99011e-12	1.09735e-11	-2.26021e-11	-6.70191e-12	-4.12475e-11	2.2066e-11	-3.83951e-11	1.04233e-11	2.31652e-14	2.2898e-11	-2.25471e-11	-2.97321e-11
39.4	-4.90443e-11	4.71817e-11	-8.52017e-12	5.5398e-11	5.95738e-11	1.10819e-11	-5.69251e-11	4.89794e-11	-5.15515e-12	5.36729e-11	5.46241e-11	-6.12562e-11	-2.46634e-11	3.76019e-11	5.08128e-11		1.4667e-11	2.188e-11	-2.36584e-12	1.40976e-12	1.80384e-11	-2.70376e-11	-1.40485e-11	-4.44198e-11	1.86165e-11	-4.07412e-11	1.27929e-11	3.03278e-12	2.94033e-11	-2.02726e-11	-3.09723e-11
39.5	-6.18126e-11	3.97756e-11	-1.29244e-11	6.22341e-11	5.90176e-11	6.06491e-12	-5.61764e-11	4.59493e-11	8.82193e-13	4.98871e-11	5.52157e-11	-5.92129e-11	-2.47269e-11	3.54203e-11	3.44009e-11		1.5158e-11	1.96808e-11	3.77565e-12	-1.28606e-12	2.45993e-11	-3.07556e-11	-1.97617e-11	-4.71287e-11	1.30547e-11	-4.30482e-11	1.5475e-11	6.88981e-12	3.6377e-11	-1.76399e-11	-3.18706e-11
39.6	-7.34908e-11	3.03927e-11	-1.63402e-11	7.02041e-11	5.81297e-11	1.5888e-12	-5.49005e-11	4.40069e-11	5.76008e-12	4.50411e-11	5.62038e-11	-5.54571e-11	-2.50708e-11	3.31413e-11	1.77039e-11		1.48574e-11	1.60477e-11	9.65043e-12	-4.83583e-12	3.01086e-11	-3.32733e-11	-2.4064e-11	-4.93736e-11	5.70297e-12	-4.51111e-11	1.84208e-11	1.1677e-11	4.36669e-11	-1.48634e-11	-3.24615e-11
39.7	-8.35772e-11	1.96428e-11	-1.84472e-11	7.91485e-11	5.69481e-11	-2.5776e-12	-5.33067e-11	4.29467e-11	9.15826e-12	3.94446e-11	5.76439e-11	-5.00591e-11	-2.56144e-11	3.09013e-11	1.58016e-12		1.37481e-11	1.11693e-11	1.48403e-11	-8.92464e-12	3.40813e-11	-3.42406e-11	-2.72522e-11	-5.11774e-11	-2.97481e-12	-4.67384e-11	2.15622e-11	1.73966e-11	5.10591e-11	-1.21389e-11	-3.2756e-11
39.8	-9.17005e-11	8.24452e-12	-1.90691e-11	8.87571e-11	5.54995e-11	-6.70402e-12	-5.15834e-11	4.23995e-11	1.08855e-11	3.34628e-11	5.94142e-11	-4.31644e-11	-2.62317e-11	2.87504e-11	-1.32404e-11		1.18973e-11	5.33406e-12	1.89597e-11	-1.32146e-11	3.61502e-11	-3.34822e-11	-2.96609e-11	-5.25755e-11	-1.24246e-11	-4.77758e-11	2.48231e-11	2.39528e-11	5.82845e-11	-9.63178e-12	-3.27505e-11
39.9	-9.76347e-11	-3.05306e-12	-1.81841e-11	9.85625e-11	5.37808e-11	-1.10479e-11	-4.98791e-11	4.18859e-11	1.09025e-11	2.74789e-11	6.12304e-11	-3.50124e-11	-2.6769e-11	2.66445e-11	-2.62162e-11		9.44991e-12	-1.09433e-12	2.16892e-11	-1.73715e-11	3.61133e-11	-3.10161e-11	-3.16257e-11	-5.36033e-11	-2.20595e-11	-4.81281e-11	2.81292e-11	3.11453e-11	6.50324e-11	-7.46844e-12	-3.24347e-11
40	-1.01304e-10	-1.35482e-11	-1.59167e-11	1.07959e-10	5.17498e-11	-1.58099e-11	-4.82931e-11	4.0881e-11	9.32907e-12	2.1854e-11	6.26931e-11	-2.59451e-11	-2.70662e-11	2.44565e-11	-3.70284e-11		6.61312e-12	-7.71026e-12	2.28051e-11	-2.10863e-11	3.39653e-11	-2.70491e-11	-3.34508e-11	-5.42887e-11	-3.13163e-11	-4.7775e-11	3.14125e-11	3.86759e-11	7.09732e-11	-5.73197e-12	-3.17992e-11
40.1	-1.02774e-10	-2.2655e-11	-1.25148e-11	1.16248e-10	4.93286e-11	-2.11034e-11	-4.68799e-11	3.88811e-11	6.43254e-12	1.68882e-11	6.33569e-11	-1.64013e-11	-2.69794e-11	2.20047e-11	-4.55866e-11		3.63508e-12	-1.41048e-11	2.22025e-11	-2.40902e-11	2.99062e-11	-2.19481e-11	-3.53823e-11	-5.46464e-11	-3.97058e-11	-4.6778e-11	3.46123e-11	4.61707e-11	7.57881e-11	-4.4595e-12	-3.0838e-11
40.2	-1.02242e-10	-2.99557e-11	-8.31603e-12	1.22708e-10	4.64173e-11	-2.69394e-11	-4.56635e-11	3.54638e-11	2.60004e-12	1.2791e-11	6.28105e-11	-6.89125e-12	-2.64007e-11	1.90904e-11	-5.20091e-11		7.80451e-13	-1.99039e-11	1.99082e-11	-2.61638e-11	2.43237e-11	-1.6193e-11	-3.75885e-11	-5.46784e-11	-4.6851e-11	-4.52778e-11	3.76703e-11	5.32141e-11	7.9202e-11	-3.64103e-12	-2.95488e-11
40.3	-1.0001e-10	-3.52327e-11	-3.70764e-12	1.26672e-10	4.29169e-11	-3.32293e-11	-4.4658e-11	3.03352e-11	-1.70292e-12	9.66521e-12	6.07523e-11	2.04441e-12	-2.52721e-11	1.5539e-11	-5.6582e-11		-1.69448e-12	-2.48025e-11	1.60815e-11	-2.71437e-11	1.77505e-11	-1.03186e-11	-4.01498e-11	-5.43766e-11	-5.25121e-11	-4.34802e-11	4.05234e-11	5.93928e-11	8.10167e-11	-3.21963e-12	-2.79303e-11
40.4	-9.64613e-11	-3.84786e-11	9.12265e-13	1.27609e-10	3.87547e-11	-3.98009e-11	-4.38898e-11	2.33588e-11	-5.98155e-12	7.5073e-12	5.70481e-11	9.88881e-12	-2.35931e-11	1.12362e-11	-5.97051e-11		-3.56486e-12	-2.85888e-11	1.10015e-11	-2.69262e-11	1.07994e-11	-4.85263e-12	-4.30563e-11	-5.37283e-11	-5.65951e-11	-4.16332e-11	4.30963e-11	6.43423e-11	8.11369e-11	-3.09325e-12	-2.59787e-11
40.5	-9.2028e-11	-3.98837e-11	5.16971e-12	1.25193e-10	3.3907e-11	-4.6424e-11	-4.34124e-11	1.45661e-11	-9.76213e-12	6.22523e-12	5.17631e-11	1.62061e-11	-2.14181e-11	6.15377e-12	-6.18342e-11		-4.65699e-12	-3.11584e-11	5.04333e-12	-2.54706e-11	4.08849e-12	-2.59637e-13	-4.6215e-11	-5.27214e-11	-5.91467e-11	-3.99978e-11	4.52971e-11	6.77899e-11	7.95865e-11	-3.11913e-12	-2.36848e-11
40.6	-8.7157e-11	-3.98045e-11	8.74206e-12	1.19343e-10	2.84135e-11	-5.28399e-11	-4.33128e-11	4.14865e-12	-1.2637e-11	5.66954e-12	4.51601e-11	2.06929e-11	-1.88475e-11	3.60604e-13	-6.34241e-11		-4.86359e-12	-3.25161e-11	-1.35711e-12	-2.2803e-11	-1.83675e-12	3.10357e-12	-4.94625e-11	-5.13494e-11	-6.03359e-11	-3.88159e-11	4.70174e-11	6.95883e-11	7.65104e-11	-3.12169e-12	-2.10333e-11
40.7	-8.22739e-11	-3.87158e-11	1.1377e-11	1.10232e-10	2.23811e-11	-5.87899e-11	-4.37036e-11	-7.56384e-12	-1.4299e-11	5.6728e-12	3.76697e-11	2.32143e-11	-1.60115e-11	-5.9809e-12	-6.48813e-11		-4.15432e-12	-3.27666e-11	-7.74261e-12	-1.90186e-11	-6.56907e-12	5.01559e-12	-5.25844e-11	-4.96137e-11	-6.04265e-11	-3.82807e-11	4.81384e-11	6.97321e-11	7.21611e-11	-2.90458e-12	-1.80047e-11
40.8	-7.77471e-11	-3.71526e-11	1.29035e-11	9.8268e-11	1.59762e-11	-6.40389e-11	-4.47036e-11	-2.01354e-11	-1.45612e-11	6.08993e-12	2.98351e-11	2.3818e-11	-1.30505e-11	-1.2632e-11	-6.65276e-11		-2.58085e-12	-3.20968e-11	-1.36759e-11	-1.42829e-11	-9.88606e-12	5.40029e-12	-5.53372e-11	-4.75249e-11	-5.97422e-11	-3.85129e-11	4.85429e-11	6.83574e-11	6.68711e-11	-2.26697e-12	-1.45799e-11
40.9	-7.38575e-11	-3.56486e-11	1.32372e-11	8.40403e-11	9.40728e-12	-6.83934e-11	-4.6411e-11	-3.30608e-11	-1.33622e-11	6.83175e-12	2.22435e-11	2.27244e-11	-1.00949e-11	-1.93041e-11	-6.85774e-11		-2.76009e-13	-3.07514e-11	-1.87764e-11	-8.82895e-12	-1.177e-11	4.31962e-12	-5.74719e-11	-4.51022e-11	-5.86306e-11	-3.95469e-11	4.81302e-11	6.5722e-11	6.10155e-11	-1.02336e-12	-1.07462e-11
41	-7.07751e-11	-3.46764e-11	1.23813e-11	6.82572e-11	2.90238e-12	-7.17124e-11	-4.88743e-11	-4.58038e-11	-1.07569e-11	7.88552e-12	1.54542e-11	2.02937e-11	-7.24578e-12	-2.56897e-11	-7.11275e-11		2.55348e-12	-2.90063e-11	-2.2748e-11	-2.94848e-12	-1.23994e-11	1.9527e-12	-5.87566e-11	-4.23714e-11	-5.74265e-11	-4.13285e-11	4.68329e-11	6.21705e-11	5.49696e-11	9.74812e-13	-6.50283e-12
41.1	-6.8547e-11	-3.4598e-11	1.04254e-11	5.16702e-11	-3.31388e-12	-7.39129e-11	-5.20689e-11	-5.78329e-11	-6.8975e-12	9.31859e-12	9.93529e-12	1.69758e-11	-4.56053e-12	-3.14931e-11	-7.41584e-11		5.64138e-12	-2.71412e-11	-2.53965e-11	3.02255e-12	-1.2115e-11	-1.43428e-12	-5.89982e-11	-3.93639e-11	-5.64205e-11	-4.37233e-11	4.46314e-11	5.80893e-11	4.90681e-11	3.81813e-12	-1.86582e-12
41.2	-6.70992e-11	-3.56309e-11	7.54124e-12	3.50058e-11	-9.03932e-12	-7.4971e-11	-5.58846e-11	-6.86527e-11	-2.00846e-12	1.12645e-11	6.01511e-12	1.32527e-11	-2.04447e-12	-3.64564e-11	-7.7546e-11		8.68321e-12	-2.54147e-11	-2.66336e-11	8.72544e-12	-1.13657e-11	-5.52263e-12	-5.80597e-11	-3.61145e-11	-5.5833e-11	-4.65363e-11	4.15645e-11	5.38583e-11	4.35729e-11	7.52184e-12	3.12989e-12
41.3	-6.6252e-11	-3.78321e-11	3.9772e-12	1.89082e-11	-1.41057e-11	-7.49203e-11	-6.01292e-11	-7.78304e-11	3.63885e-12	1.38944e-11	3.8555e-12	9.58074e-12	3.51277e-13	-4.03775e-11	-8.10804e-11		1.13636e-11	-2.40428e-11	-2.64713e-11	1.38053e-11	-1.06437e-11	-9.97562e-12	-5.58741e-11	-3.26605e-11	-5.57965e-11	-4.95365e-11	3.77334e-11	4.98066e-11	3.86522e-11	1.20151e-11	8.43083e-12
41.4	-6.57481e-11	-4.11024e-11	4.69677e-14	3.90026e-12	-1.83819e-11	-7.38485e-11	-6.45458e-11	-8.50166e-11	9.74884e-12	1.73788e-11	3.44679e-12	6.34278e-12	2.72517e-12	-4.31199e-11	-8.44911e-11		1.33874e-11	-2.31821e-11	-2.5008e-11	1.79402e-11	-1.04182e-11	-1.44695e-11	-5.24542e-11	-2.90402e-11	-5.63462e-11	-5.24847e-11	3.32993e-11	4.6177e-11	3.43748e-11	1.71396e-11	1.39674e-11
41.5	-6.52889e-11	-4.52084e-11	-3.88728e-12	-9.63745e-12	-2.17691e-11	-7.18916e-11	-6.88434e-11	-8.99604e-11	1.60187e-11	2.18473e-11	4.62308e-12	3.8154e-12	5.21535e-12	-4.46128e-11	-8.74765e-11		1.45115e-11	-2.29188e-11	-2.24093e-11	2.087e-11	-1.10763e-11	-1.87186e-11	-4.78961e-11	-2.52925e-11	-5.74204e-11	-5.51591e-11	2.84736e-11	4.31057e-11	3.07181e-11	2.2659e-11	1.96572e-11
41.6	-6.45741e-11	-4.98183e-11	-7.43956e-12	-2.14714e-11	-2.41915e-11	-6.9226e-11	-7.27324e-11	-9.25182e-11	2.21498e-11	2.73537e-11	7.09307e-12	2.1541e-12	7.98587e-12	-4.48453e-11	-8.97344e-11		1.45732e-11	-2.32641e-11	-1.88896e-11	2.24207e-11	-1.28787e-11	-2.24933e-11	-4.23773e-11	-2.14556e-11	-5.88679e-11	-5.73761e-11	2.35052e-11	4.06158e-11	2.75886e-11	2.82794e-11	2.54087e-11
41.7	-6.33386e-11	-5.45452e-11	-1.02323e-11	-3.15063e-11	-2.55854e-11	-6.60569e-11	-7.59598e-11	-9.26573e-11	2.78551e-11	3.38518e-11	1.04803e-11	1.3962e-12	1.12109e-11	-4.38552e-11	-9.09929e-11		1.35105e-11	-2.4155e-11	-1.46938e-11	2.25215e-11	-1.59341e-11	-2.56305e-11	-3.61471e-11	-1.75656e-11	-6.04649e-11	-5.90037e-11	1.86633e-11	3.86256e-11	2.48485e-11	3.36796e-11	3.1123e-11
41.8	-6.13804e-11	-5.89927e-11	-1.1934e-11	-3.97672e-11	-2.58917e-11	-6.26032e-11	-7.83366e-11	-9.04532e-11	3.28657e-11	4.11871e-11	1.43664e-11	1.478e-12	1.50586e-11	-4.17169e-11	-9.10368e-11		1.13711e-11	-2.54627e-11	-1.00828e-11	2.1212e-11	-2.01924e-11	-2.80374e-11	-2.95106e-11	-1.3656e-11	-6.19375e-11	-5.99669e-11	1.42207e-11	3.69678e-11	2.23463e-11	3.85464e-11	3.66952e-11
41.9	-5.85769e-11	-6.27957e-11	-1.22985e-11	-4.63769e-11	-2.50536e-11	-5.90785e-11	-7.97532e-11	-8.60818e-11	3.6939e-11	4.9104e-11	1.83314e-11	2.26138e-12	1.9676e-11	-3.85299e-11	-8.97279e-11		8.30853e-12	-2.70062e-11	-5.32076e-12	1.86381e-11	-2.54574e-11	-2.96889e-11	-2.28064e-11	-9.75639e-12	-6.29898e-11	-6.02465e-11	1.04379e-11	3.54164e-11	1.99438e-11	4.26127e-11	4.20143e-11
42	-5.48872e-11	-6.56539e-11	-1.12004e-11	-5.15307e-11	-2.30224e-11	-5.56691e-11	-8.01822e-11	-7.98073e-11	3.98719e-11	5.72686e-11	2.19871e-11	3.56445e-12	2.5175e-11	-3.44114e-11	-8.70179e-11		4.56418e-12	-2.85714e-11	-6.62927e-13	1.50373e-11	-3.14124e-11	-3.062e-11	-1.63785e-11	-5.89222e-12	-6.33351e-11	-5.98721e-11	7.54856e-12	3.37151e-11	1.75379e-11	4.56899e-11	4.69633e-11
42.1	-5.0342e-11	-6.73546e-11	-8.66039e-12	-5.54705e-11	-1.97704e-11	-5.25119e-11	-7.96683e-11	-7.19673e-11	4.15181e-11	6.53009e-11	2.49996e-11	5.19134e-12	3.16207e-11	-2.94926e-11	-8.29497e-11		4.38911e-13	-2.99332e-11	3.65722e-12	1.0715e-11	-3.76558e-11	-3.0915e-11	-1.05478e-11	-2.08553e-12	-6.27289e-11	-5.89128e-11	5.74738e-12	3.16052e-11	1.50733e-11	4.76925e-11	5.14213e-11
42.2	-4.50258e-11	-6.77852e-11	-4.85456e-12	-5.84612e-11	-1.53084e-11	-4.96755e-11	-7.83119e-11	-6.29563e-11	4.18086e-11	7.28136e-11	2.71028e-11	6.9576e-12	3.90203e-11	-2.39199e-11	-7.76515e-11		-3.74273e-12	-3.08782e-11	7.4431e-12	6.01503e-12	-4.37414e-11	-3.0695e-11	-5.5838e-12	1.64372e-12	-6.09983e-11	-5.7466e-11	5.17852e-12	2.88496e-11	1.25466e-11	4.86473e-11	5.52678e-11
42.3	-3.90545e-11	-6.69365e-11	-1.05358e-13	-6.07672e-11	-9.70513e-12	-4.71472e-11	-7.62492e-11	-5.32097e-11	4.07708e-11	7.94501e-11	2.8102e-11	8.70932e-12	4.7314e-11	-1.78588e-11	-7.13208e-11		-7.66989e-12	-3.12251e-11	1.05517e-11	1.28791e-12	-4.92182e-11	-3.01045e-11	-1.68237e-12	5.27514e-12	-5.80667e-11	-5.56473e-11	5.92483e-12	2.52518e-11	1.00026e-11	4.86893e-11	5.83913e-11
42.4	-3.2556e-11	-6.4897e-11	5.14808e-12	-6.26332e-11	-3.10234e-12	-4.48297e-11	-7.36336e-11	-4.31863e-11	3.85404e-11	8.4918e-11	2.78718e-11	1.03357e-11	5.6367e-11	-1.14983e-11	-6.42053e-11		-1.1079e-11	-3.08411e-11	1.29102e-11	-3.13901e-12	-5.3668e-11	-2.92996e-11	1.04762e-12	8.78462e-12	-5.39699e-11	-5.35806e-11	7.99712e-12	2.06692e-11	7.52273e-12	4.80394e-11	6.07005e-11
42.5	-2.56568e-11	-6.18412e-11	1.0397e-11	-6.42667e-11	4.27699e-12	-4.25502e-11	-7.06228e-11	-3.33518e-11	3.53614e-11	8.90153e-11	2.63511e-11	1.1776e-11	6.59642e-11	-5.05399e-12	-5.65802e-11		-1.37793e-11	-2.96504e-11	1.45281e-11	-6.98654e-12	-5.67378e-11	-2.84368e-11	2.58726e-12	1.21406e-11	-4.88588e-11	-5.13888e-11	1.1324e-11	1.50239e-11	5.21146e-12	4.69726e-11	6.21372e-11
42.6	-1.84764e-11	-5.80119e-11	1.5122e-11	-6.5826e-11	1.2132e-11	-4.00815e-11	-6.73713e-11	-2.41598e-11	3.15703e-11	9.16445e-11	2.35376e-11	1.30213e-11	7.58079e-11	1.23433e-12	-4.87276e-11		-1.56664e-11	-2.76352e-11	1.55028e-11	-1.0041e-11	-5.81678e-11	-2.76638e-11	2.99953e-12	1.53007e-11	-4.29902e-11	-4.91856e-11	1.57437e-11	8.30816e-12	3.17962e-12	4.57763e-11	6.26888e-11
42.7	-1.11307e-11	-5.36975e-11	1.88566e-11	-6.74113e-11	2.00997e-11	-3.71743e-11	-6.40265e-11	-1.60307e-11	2.75632e-11	9.28179e-11	1.9485e-11	1.41136e-11	8.55229e-11	7.11053e-12	-4.09193e-11		-1.67238e-11	-2.48297e-11	1.6013e-11	-1.21626e-11	-5.78126e-11	-2.71108e-11	2.41202e-12	1.82097e-11	-3.67033e-11	-4.70668e-11	2.10008e-11	5.8913e-13	1.52909e-12	4.47096e-11	6.23976e-11
42.8	-3.73996e-12	-4.92058e-11	2.12459e-11	-6.90618e-11	2.77819e-11	-3.35964e-11	-6.07281e-11	-9.32824e-12	2.37488e-11	9.26507e-11	1.43003e-11	1.51409e-11	9.46685e-11	1.23172e-11	-3.34037e-11		-1.70122e-11	-2.13073e-11	1.63e-11	-1.32853e-11	-5.56564e-11	-2.68821e-11	9.9365e-13	2.07993e-11	-3.03848e-11	-4.51021e-11	2.67503e-11	-7.99079e-12	3.39622e-13	4.39682e-11	6.13632e-11
42.9	3.56186e-12	-4.48349e-11	2.20922e-11	-7.07571e-11	3.47803e-11	-2.91741e-11	-5.76062e-11	-4.33434e-12	2.0495e-11	9.13459e-11	8.1442e-12	1.62288e-11	1.0276e-10	1.6616e-11	-2.63984e-11		-1.66505e-11	-1.71661e-11	1.66364e-11	-1.34083e-11	-5.18201e-11	-2.70466e-11	-1.07021e-12	2.29919e-11	-2.44266e-11	-4.33284e-11	3.25718e-11	-1.72168e-11	-3.41051e-13	4.36601e-11	5.97389e-11
43	1.06212e-11	-4.08433e-11	2.13809e-11	-7.24234e-11	4.07352e-11	-2.38298e-11	-5.47762e-11	-1.22563e-12	1.80747e-11	8.9171e-11	1.22783e-12	1.75277e-11	1.09301e-10	1.98113e-11	-2.00858e-11		-1.57902e-11	-1.25132e-11	1.72866e-11	-1.25824e-11	-4.65591e-11	-2.76276e-11	-3.60041e-12	2.4707e-11	-1.91821e-11	-4.17452e-11	3.79952e-11	-2.68096e-11	-5.02851e-13	4.37984e-11	5.77183e-11
43.1	1.72661e-11	-3.74232e-11	1.92828e-11	-7.3943e-11	4.53607e-11	-1.76083e-11	-5.23313e-11	-5.56573e-14	1.66244e-11	8.64302e-11	-6.19274e-12	1.91945e-11	1.13821e-10	2.1772e-11	-1.46108e-11		-1.45892e-11	-7.45293e-12	1.84636e-11	-1.08921e-11	-4.02487e-11	-2.85935e-11	-6.44094e-12	2.58721e-11	-1.49261e-11	-4.03139e-11	4.25382e-11	-3.64402e-11	-1.7459e-13	4.43091e-11	5.55157e-11
43.2	2.33169e-11	-3.46792e-11	1.61315e-11	-7.51673e-11	4.84726e-11	-1.06888e-11	-5.03324e-11	-7.46944e-13	1.61199e-11	8.3433e-11	-1.38286e-11	2.1369e-11	1.15919e-10	2.24493e-11	-1.00804e-11		-1.31871e-11	-2.07923e-12	2.02912e-11	-8.43776e-12	-3.33579e-11	-2.98499e-11	-9.46857e-12	2.64355e-11	-1.18244e-11	-3.89612e-11	4.57511e-11	-4.57512e-11	5.7939e-13	4.50535e-11	5.33422e-11
43.3	2.8605e-11	-3.26162e-11	1.23799e-11	-7.5932e-11	5.00035e-11	-3.37793e-12	-4.87983e-11	-3.09647e-12	1.63772e-11	8.04627e-11	-2.13759e-11	2.41471e-11	1.15306e-10	2.18855e-11	-6.56269e-12		-1.16864e-11	3.52539e-12	2.27757e-11	-5.31897e-12	-2.64109e-11	-3.12382e-11	-1.2595e-11	2.63801e-11	-9.91876e-12	-3.75878e-11	4.7266e-11	-5.43834e-11	1.66693e-12	4.58603e-11	5.13793e-11
43.4	3.29978e-11	-3.11395e-11	8.54103e-12	-7.60734e-11	5.00033e-11	3.91528e-12	-4.77001e-11	-6.79594e-12	1.70782e-11	7.77475e-11	-2.85385e-11	2.75538e-11	1.11844e-10	2.02122e-11	-4.08544e-12		-1.01407e-11	9.28637e-12	2.57953e-11	-1.62224e-12	-1.99393e-11	-3.2541e-11	-1.5763e-11	2.57342e-11	-9.12593e-12	-3.60807e-11	4.68414e-11	-6.20077e-11	2.97953e-12	4.65603e-11	4.9757e-11
43.5	3.64235e-11	-3.00659e-11	5.12095e-12	-7.5444e-11	4.86261e-11	1.07207e-11	-4.69603e-11	-1.14654e-11	1.78176e-11	7.54366e-11	-3.50533e-11	3.15218e-11	1.05565e-10	1.76381e-11	-2.63509e-12		-8.55125e-12	1.51298e-11	2.91088e-11	2.58606e-12	-1.44301e-11	-3.34981e-11	-1.89389e-11	2.45786e-11	-9.25387e-12	-3.4327e-11	4.43968e-11	-6.83556e-11	4.40639e-12	4.70175e-11	4.8536e-11
43.6	3.88919e-11	-2.91472e-11	2.55252e-12	-7.3928e-11	4.61063e-11	1.65585e-11	-4.64602e-11	-1.66958e-11	1.81647e-11	7.35838e-11	-4.07129e-11	3.58789e-11	9.66845e-11	1.4428e-11	-2.15603e-12		-6.87203e-12	2.0974e-11	3.23829e-11	7.26038e-12	-1.02766e-11	-3.38324e-11	-2.2103e-11	2.30448e-11	-1.00292e-11	-3.22285e-11	4.00304e-11	-7.32474e-11	5.84936e-12	4.71502e-11	4.76995e-11
43.7	4.05048e-11	-2.80999e-11	1.13925e-12	-7.14527e-11	4.27273e-11	2.09949e-11	-4.60525e-11	-2.20938e-11	1.77288e-11	7.21395e-11	-4.53835e-11	4.03517e-11	8.55881e-11	1.0876e-11	-2.55083e-12		-5.0216e-12	2.67224e-11	3.52355e-11	1.23704e-11	-7.73789e-12	-3.32834e-11	-2.52418e-11	2.13052e-11	-1.11323e-11	-2.97126e-11	3.40154e-11	-7.6611e-11	7.23651e-12	4.69403e-11	4.7154e-11
43.8	4.14524e-11	-2.66386e-11	1.01582e-12	-6.79956e-11	3.8789e-11	2.36929e-11	-4.5578e-11	-2.73211e-11	1.62197e-11	7.09539e-11	-4.90132e-11	4.45851e-11	7.28052e-11	7.27803e-12	-3.68191e-12		-2.90037e-12	3.22588e-11	3.72884e-11	1.78902e-11	-6.91342e-12	-3.16436e-11	-2.83406e-11	1.95538e-11	-1.22346e-11	-2.67385e-11	2.67758e-11	-7.849e-11	8.53192e-12	4.64278e-11	4.67405e-11
43.9	4.19945e-11	-2.45076e-11	2.13065e-12	-6.35846e-11	3.45798e-11	2.4452e-11	-4.48818e-11	-3.21226e-11	1.34923e-11	6.97894e-11	-5.16306e-11	4.81778e-11	5.89663e-11	3.90568e-12	-5.37466e-12		-4.10397e-13	3.74479e-11	3.82203e-11	2.37834e-11	-7.73696e-12	-2.87924e-11	-3.13793e-11	1.79809e-11	-1.30313e-11	-2.32972e-11	1.88439e-11	-7.9038e-11	9.73942e-12	4.56967e-11	4.62533e-11
44	4.2428e-11	-2.15067e-11	4.25266e-12	-5.82914e-11	3.0354e-11	2.32313e-11	-4.38248e-11	-3.63365e-11	9.57082e-12	6.83428e-11	-5.33319e-11	5.07301e-11	4.47512e-11	9.86417e-13	-7.42215e-12		2.52468e-12	4.21394e-11	3.7814e-11	2.9988e-11	-9.98975e-12	-2.47195e-11	-3.43295e-11	1.67441e-11	-1.3268e-11	-1.94063e-11	1.0805e-11	-7.84991e-11	1.08989e-11	4.48536e-11	4.54651e-11
44.1	4.30447e-11	-1.75089e-11	7.00126e-12	-5.22183e-11	2.63198e-11	2.01529e-11	-4.22883e-11	-3.9889e-11	4.64872e-12	6.62746e-11	-5.42617e-11	5.18954e-11	3.08345e-11	-1.31042e-12	-9.59164e-12		5.94258e-12	4.61761e-11	3.59889e-11	3.64016e-11	-1.3331e-11	-1.95344e-11	-3.71527e-11	1.59415e-11	-1.27568e-11	-1.51001e-11	3.23901e-12	-7.71781e-11	1.2075e-11	4.40068e-11	4.41558e-11
44.2	4.40852e-11	-1.24695e-11	9.89601e-12	-4.548e-11	2.26365e-11	1.54856e-11	-4.01707e-11	-4.27725e-11	-9.3384e-13	6.32437e-11	-5.4587e-11	5.14293e-11	1.78337e-11	-2.88096e-12	-1.16335e-11		9.83019e-12	4.94049e-11	3.28153e-11	4.2872e-11	-1.73408e-11	-1.34581e-11	-3.98002e-11	1.55921e-11	-1.1383e-11	-1.04185e-11	-3.33344e-12	-7.54022e-11	1.33391e-11	4.32507e-11	4.21411e-11
44.3	4.56979e-11	-6.42818e-12	1.24195e-11	-3.81846e-11	1.94185e-11	9.61272e-12	-3.73782e-11	-4.50161e-11	-6.73122e-12	5.89439e-11	-5.44728e-11	4.92256e-11	6.26679e-12	-3.68895e-12	-1.32928e-11		1.41179e-11	5.16891e-11	2.85077e-11	4.91942e-11	-2.15687e-11	-6.79773e-12	-4.22132e-11	1.56274e-11	-9.10404e-12	-5.39771e-12	-8.49357e-12	-7.34812e-11	1.47484e-11	4.2657e-11	3.92991e-11
44.4	4.79082e-11	4.94855e-13	1.40855e-11	-3.04192e-11	1.6745e-11	2.98974e-12	-3.38133e-11	-4.66545e-11	-1.22458e-11	5.31384e-11	-5.40598e-11	4.53359e-11	-3.47825e-12	-3.76413e-12	-1.43249e-11		1.86816e-11	5.29208e-11	2.33994e-11	5.51164e-11	-2.55821e-11	9.09156e-14	-4.43244e-11	1.58967e-11	-5.94304e-12	-6.52306e-14	-1.19501e-11	-7.16714e-11	1.63245e-11	4.2274e-11	3.55904e-11
44.5	5.06055e-11	8.10545e-12	1.45045e-11	-2.22423e-11	1.46711e-11	-3.90287e-12	-2.93684e-11	-4.77034e-11	-1.69863e-11	4.56898e-11	-5.34498e-11	3.99683e-11	-1.11603e-11	-3.19792e-12	-1.45142e-11		2.33509e-11	5.30314e-11	1.79024e-11	6.03543e-11	-2.90073e-11	6.84716e-12	-4.60614e-11	1.61871e-11	-1.98009e-12	5.55801e-12	-1.35474e-11	-7.0147e-11	1.80369e-11	4.21306e-11	3.10701e-11
44.6	5.35507e-11	1.61447e-11	1.34375e-11	-1.36887e-11	1.32373e-11	-1.06036e-11	-2.39272e-11	-4.81469e-11	-2.05241e-11	3.65808e-11	-5.26995e-11	3.34676e-11	-1.66885e-11	-2.13684e-12	-1.36952e-11		2.7925e-11	5.20018e-11	1.24585e-11	6.46153e-11	-3.15609e-11	1.31477e-11	-4.73522e-11	1.6255e-11	2.6566e-12	1.14491e-11	-1.32586e-11	-6.89846e-11	1.97951e-11	4.22423e-11	2.58898e-11
44.7	5.64037e-11	2.43003e-11	1.08323e-11	-4.78577e-12	1.24749e-11	-1.67059e-11	-1.73794e-11	-4.79398e-11	-2.25411e-11	2.59243e-11	-5.18229e-11	2.62789e-11	-2.01153e-11	-7.73044e-13	-1.17742e-11		3.21917e-11	4.98673e-11	7.48962e-12	6.76265e-11	-3.30674e-11	1.87408e-11	-4.8132e-11	1.58649e-11	7.79807e-12	1.75691e-11	-1.11674e-11	-6.81606e-11	2.14506e-11	4.2613e-11	2.02878e-11
44.8	5.87675e-11	3.22215e-11	6.83721e-12	4.42025e-12	1.24072e-11	-2.18828e-11	-9.64877e-12	-4.70233e-11	-2.28643e-11	1.39617e-11	-5.08014e-11	1.89032e-11	-2.16207e-11	6.68803e-13	-8.74708e-12		3.59501e-11	4.67214e-11	3.35417e-12	6.91662e-11	-3.34636e-11	2.3467e-11	-4.83519e-11	1.48293e-11	1.32404e-11	2.38467e-11	-7.44535e-12	-6.75622e-11	2.28103e-11	4.3232e-11	1.45692e-11
44.9	6.02429e-11	3.95391e-11	1.79125e-12	1.38338e-11	1.3045e-11	-2.58982e-11	-7.29083e-13	-4.5351e-11	-2.14847e-11	1.04693e-12	-4.95985e-11	1.18491e-11	-2.14923e-11	1.94906e-12	-4.71063e-12		3.90319e-11	4.27144e-11	3.14504e-13	6.90925e-11	-3.27917e-11	2.7267e-11	-4.79869e-11	1.30434e-11	1.87499e-11	3.01638e-11	-2.33028e-12	-6.70097e-11	2.36592e-11	4.40657e-11	9.07632e-12
45	6.0484e-11	4.589e-11	-3.80911e-12	2.32822e-11	1.4379e-11	-2.86075e-11	9.27689e-12	-4.29163e-11	-1.85578e-11	-1.23798e-11	-4.81757e-11	5.58812e-12	-2.0101e-11	2.83493e-12	1.36765e-13		4.13215e-11	3.80483e-11	-1.48123e-12	6.73644e-11	-3.11812e-11	3.01754e-11	-4.70413e-11	1.05083e-11	2.4069e-11	3.63477e-11	3.89043e-12	-6.6286e-11	2.37889e-11	4.50455e-11	4.15548e-12
45.1	5.92478e-11	5.09471e-11	-9.36193e-12	3.24982e-11	1.63705e-11	-2.99482e-11	2.01263e-11	-3.9776e-11	-1.43879e-11	-2.58269e-11	-4.65062e-11	5.17036e-13	-1.78754e-11	3.12511e-12	5.50714e-12		4.27692e-11	3.29674e-11	-2.00238e-12	6.40525e-11	-2.88255e-11	3.23059e-11	-4.55521e-11	7.33887e-12	2.89254e-11	4.2173e-11	1.08896e-11	-6.51702e-11	2.30266e-11	4.60578e-11	1.22262e-13
45.2	5.64274e-11	5.44499e-11	-1.42251e-11	4.11193e-11	1.8943e-11	-2.99255e-11	3.14215e-11	-3.60627e-11	-9.39584e-12	-3.87922e-11	-4.45842e-11	-3.07004e-12	-1.52735e-11	2.6748e-12	1.10473e-11		4.33975e-11	2.77451e-11	-1.32654e-12	5.9336e-11	-2.59533e-11	3.38308e-11	-4.35875e-11	3.75526e-12	3.30451e-11	4.73747e-11	1.83044e-11	-6.34692e-11	2.12603e-11	4.69405e-11	-2.76843e-12
45.3	5.20677e-11	5.6232e-11	-1.77876e-11	4.87068e-11	2.19777e-11	-2.85963e-11	4.26195e-11	-3.19819e-11	-4.07499e-12	-5.08032e-11	-4.24275e-11	-4.99891e-12	-1.27517e-11	1.41741e-12	1.6373e-11		4.32976e-11	2.26672e-11	3.78656e-13	5.34863e-11	-2.28013e-11	3.49592e-11	-4.12415e-11	5.81837e-14	3.61697e-11	5.16736e-11	2.57383e-11	-6.10458e-11	1.84563e-11	4.74893e-11	-4.34403e-12
45.4	4.63597e-11	5.62413e-11	-1.95392e-11	5.47836e-11	2.53142e-11	-2.60537e-11	5.3068e-11	-2.77948e-11	1.06095e-12	-6.14549e-11	-4.00733e-11	-5.22248e-12	-1.07321e-11	-6.20383e-13	2.11092e-11		4.26162e-11	1.80125e-11	2.87815e-12	4.68392e-11	-1.95887e-11	3.59151e-11	-3.86253e-11	-3.40765e-12	3.8079e-11	5.48079e-11	3.27647e-11	-5.78387e-11	1.46652e-11	4.74754e-11	-4.52525e-12
45.5	3.96168e-11	5.45471e-11	-1.91312e-11	5.88874e-11	2.8758e-11	-2.24139e-11	6.20663e-11	-2.37878e-11	5.53316e-12	-7.04394e-11	-3.75697e-11	-3.81912e-12	-9.56763e-12	-3.3132e-12	2.49283e-11		4.15335e-11	1.40322e-11	5.8927e-12	3.9761e-11	-1.64969e-11	3.69165e-11	-3.58568e-11	-6.29678e-12	3.8615e-11	5.65694e-11	3.89376e-11	-5.38731e-11	1.00174e-11	4.66735e-11	-3.32595e-12
45.6	3.22395e-11	5.13339e-11	-1.64211e-11	6.06295e-11	3.20954e-11	-1.78071e-11	6.89436e-11	-2.02354e-11	8.94981e-12	-7.75661e-11	-3.49641e-11	-9.83299e-13	-9.50911e-12	-6.44241e-12	2.75834e-11		4.02349e-11	1.09302e-11	9.12024e-12	3.26109e-11	-1.36559e-11	3.81551e-11	-3.3051e-11	-8.30655e-12	3.77061e-11	5.68354e-11	4.38119e-11	-4.92617e-11	4.7082e-12	4.4895e-11	-8.4341e-13
45.7	2.46724e-11	4.6882e-11	-1.14982e-11	5.97507e-11	3.51134e-11	-1.2371e-11	7.31439e-11	-1.73637e-11	1.10494e-11	-8.27698e-11	-3.22925e-11	2.99024e-12	-1.06782e-11	-9.71242e-12	2.89281e-11		3.88812e-11	8.84555e-12	1.22546e-11	2.57092e-11	-1.11382e-11	3.97754e-11	-3.03105e-11	-9.21491e-12	3.53862e-11	5.5592e-11	4.6973e-11	-4.41942e-11	-1.02297e-12	4.20198e-11	2.75801e-12
45.8	1.73633e-11	4.1538e-11	-4.68484e-12	5.6165e-11	3.76237e-11	-6.24643e-12	7.4304e-11	-1.53195e-11	1.17304e-11	-8.61081e-11	-2.9573e-11	7.72788e-12	-1.30505e-11	-1.27757e-11	2.89222e-11		3.75813e-11	7.83866e-12	1.5002e-11	1.93125e-11	-8.95911e-12	4.18553e-11	-2.77191e-11	-8.90771e-12	3.18061e-11	5.29425e-11	4.80741e-11	-3.89187e-11	-6.91747e-12	3.80222e-11	7.26645e-12
45.9	1.07268e-11	3.56814e-11	3.4849e-12	4.99818e-11	3.94877e-11	4.2551e-13	7.23112e-11	-1.41524e-11	1.10627e-11	-8.77471e-11	-2.68042e-11	1.28036e-11	-1.64543e-11	-1.52641e-11	2.76227e-11		3.63737e-11	7.88434e-12	1.70982e-11	1.36006e-11	-7.08294e-12	4.43869e-11	-2.53377e-11	-7.39243e-12	2.72327e-11	4.91005e-11	4.68758e-11	-3.37149e-11	-1.2721e-11	3.29844e-11	1.24425e-11
46	5.11594e-12	2.96923e-11	1.2309e-11	4.15052e-11	4.06379e-11	7.50552e-12	6.73324e-11	-1.38116e-11	9.27957e-12	-8.79396e-11	-2.39703e-11	1.77696e-11	-2.05872e-11	-1.68224e-11	2.51612e-11		3.52193e-11	8.87147e-12	1.8325e-11	8.67469e-12	-5.43271e-12	4.72645e-11	-2.32004e-11	-4.7976e-12	2.20342e-11	4.43655e-11	4.32809e-11	-2.88629e-11	-1.82037e-11	2.70957e-11	1.80376e-11
46.1	8.02267e-13	2.39253e-11	2.09791e-11	3.12063e-11	4.10942e-11	1.48583e-11	5.98083e-11	-1.41561e-11	6.74989e-12	-8.69967e-11	-2.10513e-11	2.21909e-11	-2.50513e-11	-1.71424e-11	2.17138e-11		3.40085e-11	1.06107e-11	1.85298e-11	4.56609e-12	-3.90229e-12	5.02798e-11	-2.13128e-11	-1.35912e-12	1.66506e-11	3.90872e-11	3.73574e-11	-2.46117e-11	-2.31748e-11	2.06362e-11	2.38097e-11
46.2	-2.0371e-12	1.8693e-11	2.86546e-11	1.96765e-11	4.09704e-11	2.23542e-11	5.04136e-11	-1.49777e-11	3.93307e-12	-8.5257e-11	-1.80357e-11	2.56811e-11	-2.94034e-11	-1.59931e-11	1.7468e-11		3.25817e-11	1.28495e-11	1.76437e-11	1.25072e-12	-2.36906e-12	5.31298e-11	-1.96485e-11	2.60403e-12	1.15525e-11	3.36215e-11	2.93443e-11	-2.11501e-11	-2.7491e-11	1.39497e-11	2.95363e-11
46.3	-3.32726e-12	1.42567e-11	3.4542e-11	7.56598e-12	4.04696e-11	2.9871e-11	3.99875e-11	-1.60302e-11	1.32155e-12	-8.30565e-11	-1.49328e-11	2.79381e-11	-3.32131e-11	-1.32471e-11	1.25939e-11		3.07595e-11	1.52936e-11	1.56965e-11	-1.33351e-12	-7.06416e-13	5.54385e-11	-1.81458e-11	6.72108e-12	7.19044e-12	2.82879e-11	1.96371e-11	-1.85863e-11	-3.10591e-11	7.40811e-12	3.50259e-11
46.4	-3.09889e-12	1.08255e-11	3.79708e-11	-4.48166e-12	3.98676e-11	3.7295e-11	2.94453e-11	-1.70595e-11	-6.22565e-13	-8.07007e-11	-1.17812e-11	2.87753e-11	-3.6121e-11	-8.89962e-12	7.22398e-12		2.83788e-11	1.76321e-11	1.28249e-11	-3.27098e-12	1.20429e-12	5.67917e-11	-1.67045e-11	1.06044e-11	3.9441e-12	2.33333e-11	8.75381e-12	-1.69367e-11	-3.38348e-11	1.3743e-12	4.01258e-11
46.5	-1.48688e-12	8.55616e-12	3.84593e-11	-1.58905e-11	3.9484e-11	4.45218e-11	1.96822e-11	-1.78303e-11	-1.52925e-12	-7.84435e-11	-8.65132e-12	2.81446e-11	-3.78858e-11	-3.08047e-12	1.44506e-12		2.5326e-11	1.95641e-11	9.26826e-12	-4.65697e-12	3.4625e-12	5.67815e-11	-1.51833e-11	1.38848e-11	2.0758e-12	1.89085e-11	-2.71531e-12	-1.6128e-11	-3.58178e-11	-3.83252e-12	4.47274e-11
46.6	1.27771e-12	7.55373e-12	3.57621e-11	-2.61998e-11	3.96448e-11	5.14585e-11	1.1481e-11	-1.81447e-11	-1.17283e-12	-7.64721e-11	-5.64026e-12	2.61459e-11	-3.8414e-11	3.94476e-12	-4.69599e-12		2.15644e-11	2.08231e-11	5.35128e-12	-5.59173e-12	6.1378e-12	5.50561e-11	-1.34022e-11	1.62441e-11	1.69706e-12	1.50619e-11	-1.41659e-11	-1.60113e-11	-3.70459e-11	-7.96341e-12	4.8767e-11
46.7	4.88466e-12	7.86742e-12	2.98953e-11	-3.50929e-11	4.06385e-11	5.80254e-11	5.43666e-12	-1.78512e-11	4.92427e-13	-7.48999e-11	-2.86023e-12	2.30201e-11	-3.77656e-11	1.17849e-11	-1.11742e-11		1.71479e-11	2.1197e-11	1.45247e-12	-6.17931e-12	9.2605e-12	5.13662e-11	-1.11488e-11	1.74438e-11	2.753e-12	1.1749e-11	-2.50385e-11	-1.63844e-11	-3.75883e-11	-1.08564e-11	5.22203e-11
46.8	8.97243e-12	9.48346e-12	2.11356e-11	-4.24061e-11	4.26717e-11	6.41607e-11	1.90364e-12	-1.68437e-11	3.31853e-12	-7.37678e-11	-4.217e-13	1.91235e-11	-3.61366e-11	1.99471e-11	-1.79595e-11		1.22205e-11	2.05423e-11	-2.03851e-12	-6.52933e-12	1.2814e-11	4.56037e-11	-8.19276e-12	1.73463e-11	5.02781e-12	8.85773e-12	-3.4869e-11	-1.70215e-11	-3.75386e-11	-1.24426e-11	5.50917e-11
46.9	1.31665e-11	1.23161e-11	9.99533e-12	-4.81172e-11	4.58312e-11	6.98248e-11	9.72461e-13	-1.50539e-11	6.97462e-12	-7.30509e-11	1.58541e-12	1.48852e-11	-3.38214e-11	2.78748e-11	-2.49858e-11		7.0011e-12	1.87904e-11	-4.76895e-12	-6.7586e-12	1.67302e-11	3.78248e-11	-4.30702e-12	1.59288e-11	8.17093e-12	6.24142e-12	-4.33248e-11	-1.77018e-11	-3.70076e-11	-1.27417e-11	5.73982e-11
47	1.71251e-11	1.62009e-11	-2.82425e-12	-5.2319e-11	5.00574e-11	7.50066e-11	2.47577e-12	-1.24385e-11	1.09819e-11	-7.26718e-11	3.10913e-12	1.0751e-11	-3.1163e-11	3.49981e-11	-3.21212e-11		1.75528e-12	1.59476e-11	-6.46942e-12	-6.99005e-12	2.08899e-11	2.82557e-11	7.04062e-13	1.3287e-11	1.17408e-11	3.75653e-12	-5.02218e-11	-1.82353e-11	-3.61156e-11	-1.18515e-11	5.91506e-11
47.1	2.05864e-11	2.08948e-11	-1.64959e-11	-5.51833e-11	5.51357e-11	7.97271e-11	6.02104e-12	-8.96793e-12	1.47689e-11	-7.25164e-11	4.1486e-12	7.12295e-12	-2.85016e-11	4.07927e-11	-3.91471e-11		-3.23894e-12	1.209e-11	-6.99072e-12	-7.34686e-12	2.51283e-11	1.72789e-11	6.97292e-12	9.62759e-12	1.52604e-11	1.29566e-12	-5.55226e-11	-1.84805e-11	-3.4984e-11	-9.93212e-12	6.03355e-11
47.2	2.34084e-11	2.60868e-11	-3.01375e-11	-5.69217e-11	6.07088e-11	8.40397e-11	1.10441e-11	-4.61755e-12	1.77398e-11	-7.24504e-11	4.76028e-12	4.30228e-12	-2.61296e-11	4.48413e-11	-4.57488e-11		-7.72752e-12	7.35385e-12	-6.3253e-12	-7.94125e-12	2.92466e-11	5.40288e-12	1.45368e-11	5.25014e-12	1.82765e-11	-1.18841e-12	-5.93181e-11	-1.83536e-11	-3.37264e-11	-7.19033e-12	6.09028e-11
47.3	2.55943e-11	3.14221e-11	-4.28842e-11	-5.77496e-11	6.63112e-11	8.80244e-11	1.68753e-11	6.32543e-13	1.93474e-11	-7.23355e-11	5.05649e-12	2.44628e-12	-2.42606e-11	4.68876e-11	-5.15225e-11		-1.15119e-11	1.92466e-12	-4.60916e-12	-8.85899e-12	3.30294e-11	-6.78156e-12	2.33102e-11	5.17303e-13	2.04163e-11	-3.67203e-12	-6.17971e-11	-1.78292e-11	-3.24393e-11	-3.86431e-12	6.07623e-11
47.4	2.72953e-11	3.65373e-11	-5.3955e-11	-5.78572e-11	7.14223e-11	9.17738e-11	2.28101e-11	6.78974e-12	1.91614e-11	-7.20416e-11	5.19576e-12	1.54656e-12	-2.30176e-11	4.68759e-11	-5.59993e-11		-1.44714e-11	-3.97412e-12	-2.10409e-12	-1.01423e-11	3.62661e-11	-1.86529e-11	3.30674e-11	-4.18301e-12	2.14324e-11	-6.06429e-12	-6.32109e-11	-1.69341e-11	-3.11936e-11	-2.11088e-13	5.97906e-11
47.5	2.87881e-11	4.1104e-11	-6.27078e-11	-5.7391e-11	7.55324e-11	9.53718e-11	2.81741e-11	1.38324e-11	1.69207e-11	-7.14547e-11	5.36653e-12	1.43256e-12	-2.24373e-11	4.49668e-11	-5.86851e-11		-1.65722e-11	-1.00923e-11	8.36933e-13	-1.17747e-11	3.87734e-11	-2.96123e-11	4.34378e-11	-8.48067e-12	2.12318e-11	-8.2236e-12	-6.38384e-11	-1.5737e-11	-3.00278e-11	3.50446e-12	5.78491e-11
47.6	3.04288e-11	4.48733e-11	-6.86802e-11	-5.64466e-11	7.82112e-11	9.88676e-11	3.23778e-11	2.16872e-11	1.25663e-11	-7.04792e-11	5.76588e-12	1.8e-12	-2.24884e-11	4.15243e-11	-5.91119e-11		-1.7864e-11	-1.61634e-11	3.81538e-12	-1.36716e-11	4.04172e-11	-3.91342e-11	5.39197e-11	-1.20662e-11	1.98866e-11	-9.98362e-12	-6.39559e-11	-1.43372e-11	-2.89445e-11	7.02031e-12	5.48099e-11
47.7	3.25892e-11	4.77124e-11	-7.16143e-11	-5.50706e-11	7.91696e-11	1.02248e-10	3.49553e-11	3.02049e-11	6.24741e-12	-6.90355e-11	6.57597e-12	2.25896e-12	-2.30969e-11	3.70748e-11	-5.68956e-11		-1.84637e-11	-2.19155e-11	6.4368e-12	-1.56802e-11	4.11298e-11	-4.68082e-11	6.39103e-11	-1.47283e-11	1.76229e-11	-1.11832e-11	-6.38154e-11	-1.28538e-11	-2.79106e-11	1.00892e-11	5.05848e-11
47.8	3.55857e-11	4.96269e-11	-7.14662e-11	-5.32706e-11	7.83029e-11	1.05413e-10	3.55858e-11	3.91399e-11	-1.69581e-12	-6.70527e-11	7.94093e-12	2.39322e-12	-2.4171e-11	3.22416e-11	-5.17929e-11		-1.85307e-11	-2.70815e-11	8.35691e-12	-1.75909e-11	4.09217e-11	-5.23703e-11	7.27523e-11	-1.63794e-11	1.47932e-11	-1.16953e-11	-6.36317e-11	-1.14156e-11	-2.68627e-11	1.24924e-11	4.51525e-11
47.9	3.96133e-11	5.07612e-11	-6.84008e-11	-5.10307e-11	7.57085e-11	1.08171e-10	3.41001e-11	4.81403e-11	-1.07719e-11	-6.44612e-11	9.9469e-12	1.82049e-12	-2.56205e-11	2.76642e-11	-4.37494e-11		-1.82384e-11	-3.14111e-11	9.31842e-12	-1.91592e-11	3.9885e-11	-5.57208e-11	7.97919e-11	-1.70669e-11	1.18321e-11	-1.14497e-11	-6.35761e-11	-1.01525e-11	-2.57159e-11	1.40561e-11	3.85764e-11
48	4.4696e-11	5.13756e-11	-6.27747e-11	-4.83271e-11	7.16742e-11	1.10235e-10	3.04746e-11	5.6753e-11	-2.03918e-11	-6.11852e-11	1.26081e-11	2.43964e-13	-2.7367e-11	2.39147e-11	-3.29322e-11		-1.77461e-11	-3.46841e-11	9.17424e-12	-2.0137e-11	3.81894e-11	-5.69279e-11	8.44417e-11	-1.6966e-11	9.20308e-12	-1.04471e-11	-6.37755e-11	-9.18744e-12	-2.43773e-11	1.46666e-11	3.10123e-11
48.1	5.06633e-11	5.18015e-11	-5.51071e-11	-4.51434e-11	6.66384e-11	1.11252e-10	2.48172e-11	6.44481e-11	-2.99284e-11	-5.71405e-11	1.58608e-11	-2.51207e-12	-2.93444e-11	2.14248e-11	-1.97413e-11		-1.71761e-11	-3.67236e-11	7.89615e-12	-2.03091e-11	3.60708e-11	-5.62175e-11	8.62417e-11	-1.63559e-11	7.34127e-12	-8.76224e-12	-6.43137e-11	-8.62781e-12	-2.27601e-11	1.42836e-11	2.26999e-11
48.2	5.71569e-11	5.23821e-11	-4.60411e-11	-4.14817e-11	6.11288e-11	1.10842e-10	1.73492e-11	7.06618e-11	-3.8775e-11	-5.22391e-11	1.95674e-11	-6.4861e-12	-3.14918e-11	2.04361e-11	-4.79703e-12		-1.66002e-11	-3.74101e-11	5.56966e-12	-1.9528e-11	3.38135e-11	-5.39508e-11	8.49089e-11	-1.55815e-11	6.59819e-12	-6.53791e-12	-6.52334e-11	-8.55582e-12	-2.07973e-11	1.29466e-11	1.39434e-11
48.3	6.36682e-11	5.34064e-11	-3.6297e-11	-3.73674e-11	5.569e-11	1.0865e-10	8.3861e-12	7.48545e-11	-4.63946e-11	-4.64014e-11	2.35297e-11	-1.15824e-11	-3.37423e-11	2.0981e-11	1.10974e-11		-1.60353e-11	-3.66948e-11	2.37801e-12	-1.77436e-11	3.17287e-11	-5.059e-11	8.03707e-11	-1.50068e-11	7.19523e-12	-3.97144e-12	-6.65365e-11	-9.01898e-12	-1.8453e-11	1.07733e-11	5.08108e-12
48.4	6.9599e-11	5.50503e-11	-2.66183e-11	-3.28478e-11	5.08112e-11	1.04399e-10	-1.68291e-12	7.6577e-11	-5.23554e-11	-3.95759e-11	2.75132e-11	-1.75894e-11	-3.6013e-11	2.28973e-11	2.70151e-11		-1.54497e-11	-3.46097e-11	-1.42118e-12	-1.502e-11	3.01295e-11	-4.66568e-11	7.27761e-11	-1.49675e-11	9.19069e-12	-1.29704e-12	-6.8186e-11	-1.00212e-11	-1.57267e-11	7.94684e-12	-3.54976e-12
48.5	7.43382e-11	5.73337e-11	-1.77146e-11	-2.79843e-11	4.68676e-11	9.79464e-11	-1.2416e-11	7.55346e-11	-5.63532e-11	-3.1763e-11	3.12765e-11	-2.4208e-11	-3.81995e-11	2.58739e-11	4.198e-11		-1.47775e-11	-3.12742e-11	-5.52299e-12	-1.15382e-11	2.93053e-11	-4.26852e-11	6.24836e-11	-1.57283e-11	1.24644e-11	1.23275e-12	-7.0108e-11	-1.15165e-11	-1.26529e-11	4.69459e-12	-1.16466e-11
48.6	7.73406e-11	6.01025e-11	-1.02051e-11	-2.28397e-11	4.4083e-11	8.93104e-11	-2.33424e-11	7.16374e-11	-5.82199e-11	-2.30395e-11	3.46046e-11	-3.10845e-11	-4.01775e-11	2.9517e-11	5.505e-11		-1.3938e-11	-2.68958e-11	-9.60318e-12	-7.58161e-12	2.94961e-11	-3.91734e-11	5.00261e-11	-1.74526e-11	1.67215e-11	3.36391e-12	-7.21989e-11	-1.34072e-11	-9.29257e-12	1.26021e-12	-1.89706e-11
48.7	7.8197e-11	6.30396e-11	-4.56816e-12	-1.74633e-11	4.25178e-11	7.86873e-11	-3.39906e-11	6.50281e-11	-5.7923e-11	-1.35791e-11	3.73392e-11	-3.78429e-11	-4.18138e-11	3.34235e-11	6.53984e-11		-1.28576e-11	-2.17642e-11	-1.33453e-11	-3.50791e-12	3.08681e-11	-3.65391e-11	3.60576e-11	-2.01894e-11	2.15158e-11	4.8541e-12	-7.43369e-11	-1.55486e-11	-5.72067e-12	-2.12768e-12	-2.53668e-11
48.8	7.66854e-11	6.57035e-11	-1.10335e-12	-1.18767e-11	4.20838e-11	6.64347e-11	-4.39198e-11	5.60777e-11	-5.55618e-11	-3.66383e-12	3.93979e-11	-4.41167e-11	-4.29846e-11	3.72482e-11	7.23847e-11		-1.14889e-11	-1.62363e-11	-1.64662e-11	2.90538e-13	3.34919e-11	-3.50823e-11	2.1287e-11	-2.38783e-11	2.62885e-11	5.4813e-12	-7.64009e-11	-1.77605e-11	-2.01228e-12	-5.28572e-12	-3.07743e-11
48.9	7.27963e-11	6.75884e-11	8.93027e-14	-6.06472e-12	4.25782e-11	5.30319e-11	-5.2755e-11	4.53479e-11	-5.13627e-11	6.31362e-12	4.07778e-11	-4.95782e-11	-4.36022e-11	4.07475e-11	7.56054e-11		-9.82692e-12	-1.0715e-11	-1.8739e-11	3.43058e-12	3.73248e-11	-3.4961e-11	6.40654e-12	-2.83717e-11	3.0418e-11	5.04749e-12	-7.82956e-11	-1.98475e-11	1.76864e-12	-8.10185e-12	-3.52272e-11
49	6.67305e-11	6.81967e-11	-8.91362e-13	2.67585e-14	4.37293e-11	3.90212e-11	-6.02218e-11	3.35207e-11	-4.56798e-11	1.58578e-11	4.1537e-11	-5.39711e-11	-4.36452e-11	4.37926e-11	7.492e-11		-7.91674e-12	-5.61968e-12	-2.00141e-11	5.58056e-12	4.21991e-11	-3.61818e-11	-7.97752e-12	-3.34718e-11	3.3274e-11	3.37766e-12	-7.99801e-11	-2.16259e-11	5.57265e-12	-1.05549e-11	-3.88494e-11
49.1	5.88707e-11	6.71111e-11	-3.77008e-12	6.48205e-12	4.52422e-11	2.49381e-11	-6.61779e-11	2.13038e-11	-3.89996e-11	2.43844e-11	4.17499e-11	-5.71461e-11	-4.31927e-11	4.63465e-11	7.04474e-11		-5.85513e-12	-1.35342e-12	-2.02363e-11	6.49455e-12	4.78187e-11	-3.86093e-11	-2.14047e-11	-3.89762e-11	3.42674e-11	3.14042e-13	-8.14973e-11	-2.29576e-11	9.35696e-12	-1.27273e-11	-4.18443e-11
49.2	4.97333e-11	6.40565e-11	-8.13713e-12	1.33968e-11	4.68376e-11	1.12424e-11	-7.06359e-11	9.32043e-12	-3.19513e-11	3.12351e-11	4.14403e-11	-5.91054e-11	-4.24577e-11	4.84088e-11	6.25328e-11		-3.7839e-12	1.73145e-12	-1.9457e-11	6.03401e-12	5.37664e-11	-4.19927e-11	-3.36048e-11	-4.47254e-11	3.28897e-11	-4.29428e-12	-8.30004e-11	-2.37866e-11	1.30648e-11	-1.481e-11	-4.44831e-11
49.3	3.99083e-11	5.89413e-11	-1.35041e-11	2.08494e-11	4.82732e-11	-1.7413e-12	-7.37766e-11	-2.00062e-12	-2.53177e-11	3.56878e-11	4.04954e-11	-6.00519e-11	-4.18189e-11	4.99386e-11	5.16904e-11		-1.87716e-12	3.36482e-12	-1.7839e-11	4.1742e-12	5.95229e-11	-4.60085e-11	-4.45237e-11	-5.06469e-11	2.87361e-11	-1.0606e-11	-8.47721e-11	-2.41768e-11	1.65936e-11	-1.71011e-11	-4.70915e-11
49.4	2.99951e-11	5.18731e-11	-1.93656e-11	2.88672e-11	4.93493e-11	-1.38641e-11	-7.5949e-11	-1.2524e-11	-2.00454e-11	3.69562e-11	3.85722e-11	-6.04423e-11	-4.18444e-11	5.077e-11	3.85269e-11		-3.23875e-13	3.38341e-12	-1.56521e-11	9.9576e-13	6.44986e-11	-5.03145e-11	-5.43282e-11	-5.67889e-11	2.15095e-11	-1.88059e-11	-8.72327e-11	-2.43453e-11	1.97565e-11	-1.99976e-11	-5.00363e-11
49.5	2.05451e-11	4.31473e-11	-2.52583e-11	3.73918e-11	4.98965e-11	-2.517e-11	-7.76587e-11	-2.24818e-11	-1.72481e-11	3.41787e-11	3.50097e-11	-6.10347e-11	-4.33063e-11	5.054e-11	2.36568e-11		6.92118e-13	1.74528e-12	-1.32568e-11	-3.33599e-12	6.80773e-11	-5.46089e-11	-6.33904e-11	-6.33419e-11	1.10058e-11	-2.9125e-11	-9.09366e-11	-2.46871e-11	2.22458e-11	-2.39794e-11	-5.37081e-11
49.6	1.20138e-11	3.32118e-11	-3.08088e-11	4.62496e-11	4.97547e-11	-3.58899e-11	-7.95471e-11	-3.25155e-11	-1.82009e-11	2.63975e-11	2.87645e-11	-6.29205e-11	-4.71781e-11	4.86436e-11	7.62057e-12		1.01231e-12	-1.46789e-12	-1.10774e-11	-8.59954e-12	6.9668e-11	-5.8686e-11	-7.2255e-11	-7.06433e-11	-2.91495e-12	-4.18594e-11	-9.65541e-11	-2.57874e-11	2.36068e-11	-2.95862e-11	-5.8501e-11
49.7	4.72977e-12	2.2614e-11	-3.57659e-11	5.51357e-11	4.87477e-11	-4.64144e-11	-8.23641e-11	-4.36797e-11	-2.43233e-11	1.25343e-11	1.83822e-11	-6.75289e-11	-5.46116e-11	4.42301e-11	-9.18373e-12		5.21793e-13	-6.06107e-12	-9.56457e-12	-1.45481e-11	6.87604e-11	-6.2482e-11	-8.15928e-11	-7.91682e-11	-2.0367e-11	-5.73856e-11	-1.04842e-10	-2.84147e-11	2.32318e-11	-3.73842e-11	-6.47862e-11
49.8	-1.12104e-12	1.19371e-11	-4.00129e-11	6.36135e-11	4.66652e-11	-5.72517e-11	-8.69391e-11	-5.74075e-11	-3.71498e-11	-8.6265e-12	2.02096e-12	-7.65942e-11	-6.68893e-11	3.6246e-11	-2.65455e-11		-8.36189e-13	-1.17476e-11	-9.15198e-12	-2.09376e-11	6.49777e-11	-6.61031e-11	-9.21462e-11	-8.95062e-11	-4.14772e-11	-7.61653e-11	-1.16605e-10	-3.34948e-11	2.03809e-11	-4.79259e-11	-7.28812e-11
49.9	-5.49488e-12	1.73601e-12	-4.35617e-11	7.11356e-11	4.32561e-11	-6.89774e-11	-9.41527e-11	-7.54409e-11	-5.82888e-11	-3.84383e-11	-2.24682e-11	-9.20783e-11	-8.53509e-11	2.35214e-11	-4.44573e-11		-3.05099e-12	-1.81791e-11	-1.02108e-11	-2.75484e-11	5.81191e-11	-6.98318e-11	-1.04671e-10	-1.02327e-10	-6.64173e-11	-9.8739e-11	-1.32645e-10	-4.20614e-11	1.42306e-11	-6.17031e-11	-8.30177e-11
50	-8.4776e-12	-7.52031e-12	-4.65317e-11	7.70842e-11	3.82384e-11	-8.2183e-11	-1.04912e-10	-9.97324e-11	-8.93712e-11	-7.83644e-11	-5.74035e-11	-1.16048e-10	-1.11296e-10	4.88967e-12	-6.3099e-11		-6.04147e-12	-2.49805e-11	-1.30091e-11	-3.41978e-11	4.81862e-11	-7.41099e-11	-1.19884e-10	-1.18341e-10	-9.5423e-11	-1.25704e-10	-1.53719e-10	-5.51869e-11	3.94949e-12	-7.90967e-11	-9.53114e-11
50.1	-1.02628e-11	-1.54945e-11	-4.91173e-11	8.08275e-11	3.13247e-11	-9.74293e-11	-1.20127e-10	-1.32326e-10	-1.31989e-10	-1.29917e-10	-1.05086e-10	-1.50514e-10	-1.45872e-10	-2.06766e-11	-8.27936e-11		-9.65974e-12	-3.1785e-11	-1.768e-11	-4.07442e-11	3.53876e-11	-7.95003e-11	-1.38408e-10	-1.38255e-10	-1.28796e-10	-1.57675e-10	-1.8048e-10	-7.38963e-11	-1.12109e-11	-1.00331e-10	-1.09741e-10
50.2	-1.11244e-11	-2.20093e-11	-5.15518e-11	8.17863e-11	2.22593e-11	-1.15206e-10	-1.40695e-10	-1.75227e-10	-1.87624e-10	-1.9456e-10	-1.67581e-10	-1.97247e-10	-1.89951e-10	-5.39336e-11	-1.03942e-10		-1.37015e-11	-3.82657e-11	-2.4205e-11	-4.70842e-11	2.01205e-11	-8.66307e-11	-1.6074e-10	-1.62726e-10	-1.66889e-10	-1.95239e-10	-2.13443e-10	-9.9071e-11	-3.18196e-11	-1.25437e-10	-1.26138e-10
50.3	-1.13867e-11	-2.7058e-11	-5.40707e-11	7.95006e-11	1.08594e-11	-1.35903e-10	-1.67475e-10	-2.30274e-10	-2.57575e-10	-2.73587e-10	-2.46495e-10	-2.57586e-10	-2.44026e-10	-9.52568e-11	-1.26946e-10		-1.79231e-11	-4.41612e-11	-3.24119e-11	-5.31459e-11	2.92985e-12	-9.61287e-11	-1.87215e-10	-1.92323e-10	-2.10074e-10	-2.38891e-10	-2.52939e-10	-1.31353e-10	-5.81817e-11	-1.54229e-10	-1.44198e-10
50.4	-1.13937e-11	-3.07966e-11	-5.6879e-11	7.36882e-11	-2.94676e-12	-1.5979e-10	-2.01269e-10	-2.99014e-10	-3.42869e-10	-3.67981e-10	-3.42766e-10	-3.32272e-10	-3.08116e-10	-1.44571e-10	-1.52135e-10		-2.2063e-11	-4.92913e-11	-4.19902e-11	-5.88814e-11	-1.55502e-11	-1.08555e-10	-2.17994e-10	-2.27489e-10	-2.58694e-10	-2.88973e-10	-2.99091e-10	-1.7106e-10	-9.02772e-11	-1.86302e-10	-1.63503e-10
50.5	-1.14809e-11	-3.35197e-11	-6.01258e-11	6.42845e-11	-1.90941e-11	-1.87e-10	-2.42791e-10	-3.82601e-10	-4.4418e-10	-4.78274e-10	-4.56508e-10	-4.21321e-10	-3.81721e-10	-2.01325e-10	-1.79699e-10		-2.58679e-11	-5.35641e-11	-5.25199e-11	-6.4262e-11	-3.46643e-11	-1.24346e-10	-2.53052e-10	-2.68507e-10	-3.13019e-10	-3.45627e-10	-3.51792e-10	-2.18121e-10	-1.27736e-10	-2.21051e-10	-1.83561e-10
50.6	-1.19482e-11	-3.5623e-11	-6.38859e-11	5.14597e-11	-3.73714e-11	-2.17534e-10	-2.92632e-10	-4.81715e-10	-5.6175e-10	-6.04427e-10	-5.8692e-10	-5.23962e-10	-4.63814e-10	-2.64521e-10	-2.09649e-10		-2.91195e-11	-5.69738e-11	-6.35093e-11	-6.9276e-11	-5.38053e-11	-1.43764e-10	-2.92188e-10	-3.15483e-10	-3.7319e-10	-4.08741e-10	-4.10702e-10	-2.72043e-10	-1.69855e-10	-2.57703e-10	-2.03851e-10
50.7	-1.30371e-11	-3.75553e-11	-6.81508e-11	3.56096e-11	-5.74304e-11	-2.51254e-10	-3.5122e-10	-5.96505e-10	-6.95313e-10	-7.45748e-10	-7.32281e-10	-6.38647e-10	-5.52887e-10	-3.3278e-10	-2.41799e-10		-3.166e-11	-5.95909e-11	-7.44391e-11	-7.3931e-11	-7.24747e-11	-1.66876e-10	-3.35032e-10	-3.68324e-10	-4.39176e-10	-4.77934e-10	-4.75251e-10	-3.31919e-10	-2.15646e-10	-2.95371e-10	-2.23871e-10
50.8	-1.49123e-11	-3.97666e-11	-7.28271e-11	1.73217e-11	-7.88136e-11	-2.87895e-10	-4.18778e-10	-7.26574e-10	-8.44056e-10	-9.00864e-10	-8.90036e-10	-7.6314e-10	-6.47044e-10	-4.04447e-10	-2.7577e-10		-3.3413e-11	-6.15456e-11	-8.48042e-11	-7.82576e-11	-9.03259e-11	-1.93548e-10	-3.81069e-10	-4.26742e-10	-5.1074e-10	-5.52551e-10	-5.44651e-10	-3.96474e-10	-2.63927e-10	-3.33117e-10	-2.43176e-10
50.9	-1.76481e-11	-4.26555e-11	-7.77437e-11	-2.6777e-12	-1.00993e-10	-3.27083e-10	-4.95288e-10	-8.70986e-10	-1.0066e-09	-1.06775e-09	-1.05696e-09	-8.94671e-10	-7.44127e-10	-4.77708e-10	-3.11023e-10		-3.4397e-11	-6.30093e-11	-9.41522e-11	-8.23136e-11	-1.07186e-10	-2.23457e-10	-4.29669e-10	-4.90258e-10	-5.87422e-10	-6.31682e-10	-6.17928e-10	-4.64149e-10	-3.13424e-10	-3.70011e-10	-2.61403e-10
51	-2.12214e-11	-4.65225e-11	-8.26657e-11	-2.35882e-11	-1.23415e-10	-3.68351e-10	-5.80459e-10	-1.02831e-09	-1.18101e-09	-1.24379e-09	-1.22939e-09	-1.03014e-09	-8.41867e-10	-5.50716e-10	-3.469e-10		-3.4728e-11	-6.41732e-11	-1.02112e-10	-8.61846e-11	-1.23053e-10	-2.56124e-10	-4.80118e-10	-5.58222e-10	-6.68536e-10	-7.14205e-10	-6.93954e-10	-5.33214e-10	-3.62879e-10	-4.05197e-10	-2.78282e-10
51.1	-2.55128e-11	-5.15344e-11	-8.73154e-11	-4.46029e-11	-1.45545e-10	-4.11166e-10	-6.73722e-10	-1.19667e-09	-1.36492e-09	-1.42597e-09	-1.40348e-09	-1.16636e-09	-9.38038e-10	-6.21706e-10	-3.82677e-10		-3.46108e-11	-6.5228e-11	-1.08415e-10	-8.99812e-11	-1.38069e-10	-2.90959e-10	-5.31666e-10	-6.29844e-10	-7.53191e-10	-7.98842e-10	-7.71494e-10	-6.01906e-10	-4.11151e-10	-4.37945e-10	-2.93635e-10
51.2	-3.03158e-11	-5.77039e-11	-9.13975e-11	-6.49713e-11	-1.66904e-10	-4.54965e-10	-7.74237e-10	-1.37388e-09	-1.55556e-09	-1.61099e-09	-1.57549e-09	-1.30024e-09	-1.0306e-09	-6.89096e-10	-4.17616e-10		-3.43183e-11	-6.63459e-11	-1.12902e-10	-9.38295e-11	-1.52484e-10	-3.27304e-10	-5.83564e-10	-7.04233e-10	-8.40323e-10	-8.84235e-10	-8.49261e-10	-6.68559e-10	-4.57296e-10	-4.67693e-10	-3.07355e-10
51.3	-3.53533e-11	-6.48871e-11	-9.46274e-11	-8.40508e-11	-1.8709e-10	-4.9918e-10	-8.80926e-10	-1.55751e-09	-1.75e-09	-1.79549e-09	-1.74202e-09	-1.42907e-09	-1.11779e-09	-7.51557e-10	-4.51013e-10		-3.41604e-11	-6.76637e-11	-1.15525e-10	-9.78574e-11	-1.66595e-10	-3.64486e-10	-6.35114e-10	-7.80438e-10	-9.28743e-10	-9.69016e-10	-9.25969e-10	-7.31731e-10	-5.00612e-10	-4.94073e-10	-3.19396e-10
51.4	-4.03026e-11	-7.27999e-11	-9.67576e-11	-1.01344e-10	-2.05792e-10	-5.4328e-10	-9.92531e-10	-1.74501e-09	-1.94526e-09	-1.97621e-09	-1.90021e-09	-1.55058e-09	-1.19825e-09	-8.08062e-10	-4.82236e-10		-3.44468e-11	-6.92704e-11	-1.1634e-10	-1.02178e-10	-1.80701e-10	-4.01855e-10	-6.85707e-10	-8.57491e-10	-1.0172e-09	-1.05188e-09	-1.00039e-09	-7.90295e-10	-5.40659e-10	-5.16925e-10	-3.29744e-10
51.5	-4.48244e-11	-8.10508e-11	-9.76009e-11	-1.16521e-10	-2.2279e-10	-5.86796e-10	-1.10769e-09	-1.93383e-09	-2.13849e-09	-2.15023e-09	-2.04787e-09	-1.66312e-09	-1.27099e-09	-8.57909e-10	-5.10754e-10		-3.54484e-11	-7.1198e-11	-1.15495e-10	-1.06871e-10	-1.95051e-10	-4.38821e-10	-7.34859e-10	-9.34451e-10	-1.10442e-09	-1.13165e-09	-1.07141e-09	-8.43504e-10	-5.77248e-10	-5.36285e-10	-3.38412e-10
51.6	-4.85933e-11	-8.91855e-11	-9.70468e-11	-1.29425e-10	-2.37941e-10	-6.29348e-10	-1.22499e-09	-2.12156e-09	-2.32714e-09	-2.31503e-09	-2.18354e-09	-1.76563e-09	-1.33545e-09	-9.00722e-10	-5.3616e-10		-3.73619e-11	-7.34155e-11	-1.13213e-10	-1.11971e-10	-2.0981e-10	-4.74876e-10	-7.82235e-10	-1.01044e-09	-1.1892e-09	-1.20735e-09	-1.13807e-09	-8.91002e-10	-6.10403e-10	-5.52367e-10	-3.45429e-10
51.7	-5.13265e-11	-9.67381e-11	-9.50679e-11	-1.40065e-10	-2.5117e-10	-6.70665e-10	-1.34311e-09	-2.30596e-09	-2.50907e-09	-2.46864e-09	-2.30648e-09	-1.85767e-09	-1.39143e-09	-9.36423e-10	-5.58176e-10		-4.02847e-11	-7.58288e-11	-1.09779e-10	-1.17457e-10	-2.25034e-10	-5.09608e-10	-8.27658e-10	-1.08464e-09	-1.27045e-09	-1.27818e-09	-1.19961e-09	-9.32802e-10	-6.4031e-10	-5.6552e-10	-3.50845e-10
51.8	-5.28058e-11	-1.03281e-10	-9.17187e-11	-1.48601e-10	-2.62454e-10	-7.10595e-10	-1.46081e-09	-2.48509e-09	-2.68261e-09	-2.60971e-09	-2.41662e-09	-1.93932e-09	-1.43902e-09	-9.65202e-10	-5.76666e-10		-4.42018e-11	-7.82852e-11	-1.05515e-10	-1.23248e-10	-2.4067e-10	-5.42708e-10	-8.71106e-10	-1.15637e-09	-1.34723e-09	-1.34362e-09	-1.25545e-09	-9.69234e-10	-6.67262e-10	-5.76187e-10	-3.5474e-10
51.9	-5.28904e-11	-1.08466e-10	-8.71254e-11	-1.55323e-10	-2.71811e-10	-7.491e-10	-1.57705e-09	-2.65736e-09	-2.84658e-09	-2.73747e-09	-2.51441e-09	-2.01106e-09	-1.47858e-09	-9.87465e-10	-5.91626e-10		-4.89883e-11	-8.05839e-11	-1.0077e-10	-1.29216e-10	-2.56551e-10	-5.73964e-10	-9.12694e-10	-1.22502e-09	-1.41877e-09	-1.40338e-09	-1.30526e-09	-1.00086e-09	-6.91604e-10	-5.84845e-10	-3.57237e-10
52	-5.15199e-11	-1.12056e-10	-8.14711e-11	-1.60612e-10	-2.79294e-10	-7.86246e-10	-1.691e-09	-2.82152e-09	-3.00027e-09	-2.85175e-09	-2.60072e-09	-2.0737e-09	-1.51063e-09	-1.00378e-09	-6.0318e-10		-5.44259e-11	-8.2492e-11	-9.58929e-11	-1.35191e-10	-2.72422e-10	-6.03256e-10	-9.52638e-10	-1.29011e-09	-1.48453e-09	-1.45736e-09	-1.34891e-09	-1.0284e-09	-7.13688e-10	-5.91957e-10	-3.58502e-10
52.1	-4.87062e-11	-1.13938e-10	-7.49779e-11	-1.64912e-10	-2.84995e-10	-8.2218e-10	-1.80206e-09	-2.97673e-09	-3.14336e-09	-2.95289e-09	-2.67668e-09	-2.1282e-09	-1.53579e-09	-1.01483e-09	-6.11566e-10		-6.02302e-11	-8.3766e-11	-9.12149e-11	-1.40983e-10	-2.87957e-10	-6.30542e-10	-9.91221e-10	-1.35126e-09	-1.54421e-09	-1.5057e-09	-1.38643e-09	-1.05262e-09	-7.3384e-10	-5.97921e-10	-3.58752e-10
52.2	-4.45195e-11	-1.14126e-10	-6.78908e-11	-1.68688e-10	-2.89045e-10	-8.57102e-10	-1.90982e-09	-3.12251e-09	-3.27582e-09	-3.04164e-09	-2.74355e-09	-2.17557e-09	-1.55477e-09	-1.02133e-09	-6.17116e-10		-6.60853e-11	-8.41747e-11	-8.70292e-11	-1.464e-10	-3.02783e-10	-6.55845e-10	-1.02874e-09	-1.40821e-09	-1.5977e-09	-1.54867e-09	-1.41806e-09	-1.0743e-09	-7.52339e-10	-6.03043e-10	-3.58247e-10
52.3	-3.90706e-11	-1.12739e-10	-6.04626e-11	-1.72389e-10	-2.91627e-10	-8.91229e-10	-2.01407e-09	-3.25871e-09	-3.39785e-09	-3.11906e-09	-2.80263e-09	-2.21678e-09	-1.56831e-09	-1.02404e-09	-6.20228e-10		-7.16788e-11	-8.35227e-11	-8.35698e-11	-1.51265e-10	-3.16511e-10	-6.79238e-10	-1.06548e-09	-1.46081e-09	-1.64512e-09	-1.58668e-09	-1.44415e-09	-1.09413e-09	-7.69404e-10	-6.07515e-10	-3.57268e-10
52.4	-3.24956e-11	-1.09986e-10	-5.29427e-11	-1.76406e-10	-2.92975e-10	-9.24757e-10	-2.11473e-09	-3.3855e-09	-3.50973e-09	-3.18641e-09	-2.85512e-09	-2.25264e-09	-1.57714e-09	-1.02367e-09	-6.21346e-10		-7.67332e-11	-8.16709e-11	-8.0994e-11	-1.55433e-10	-3.28761e-10	-7.00829e-10	-1.10164e-09	-1.50901e-09	-1.68678e-09	-1.6202e-09	-1.46516e-09	-1.11271e-09	-7.85199e-10	-6.11415e-10	-3.56097e-10
52.5	-2.4946e-11	-1.06131e-10	-4.55675e-11	-1.81037e-10	-2.93377e-10	-9.5783e-10	-2.21186e-09	-3.50329e-09	-3.61182e-09	-3.24501e-09	-2.90211e-09	-2.2838e-09	-1.58202e-09	-1.0209e-09	-6.20919e-10		-8.10285e-11	-7.85498e-11	-7.93699e-11	-1.58802e-10	-3.39193e-10	-7.20745e-10	-1.13735e-09	-1.5529e-09	-1.72315e-09	-1.64977e-09	-1.48166e-09	-1.1305e-09	-7.99825e-10	-6.14725e-10	-3.54991e-10
52.6	-1.65868e-11	-1.01467e-10	-3.85521e-11	-1.86463e-10	-2.93171e-10	-9.90518e-10	-2.30554e-09	-3.61267e-09	-3.70449e-09	-3.29617e-09	-2.94452e-09	-2.31072e-09	-1.58371e-09	-1.01635e-09	-6.19381e-10		-8.44151e-11	-7.41661e-11	-7.86716e-11	-1.6132e-10	-3.47534e-10	-7.39121e-10	-1.17264e-09	-1.59269e-09	-1.75483e-09	-1.6759e-09	-1.49428e-09	-1.14783e-09	-8.13337e-10	-6.17361e-10	-3.54151e-10
52.7	-7.60239e-12	-9.62898e-11	-3.20802e-11	-1.92728e-10	-2.92723e-10	-1.0228e-09	-2.39593e-09	-3.71437e-09	-3.7881e-09	-3.3411e-09	-2.98305e-09	-2.33366e-09	-1.58295e-09	-1.01059e-09	-6.17119e-10		-8.68158e-11	-6.86008e-11	-7.87839e-11	-1.62981e-10	-3.53605e-10	-7.56088e-10	-1.20742e-09	-1.62869e-09	-1.7825e-09	-1.6991e-09	-1.50372e-09	-1.16491e-09	-8.25742e-10	-6.19205e-10	-3.5371e-10
52.8	1.79372e-12	-9.08768e-11	-2.62945e-11	-1.99735e-10	-2.92412e-10	-1.05457e-09	-2.48318e-09	-3.80917e-09	-3.86299e-09	-3.38084e-09	-3.01825e-09	-2.35273e-09	-1.58048e-09	-1.00412e-09	-6.14457e-10		-8.82186e-11	-6.19995e-11	-7.95177e-11	-1.63829e-10	-3.57347e-10	-7.71758e-10	-1.24152e-09	-1.6613e-09	-1.80689e-09	-1.71984e-09	-1.51072e-09	-1.1818e-09	-8.37012e-10	-6.20147e-10	-3.53716e-10
52.9	1.13489e-11	-8.54731e-11	-2.12863e-11	-2.07255e-10	-2.92593e-10	-1.08566e-09	-2.56744e-09	-3.89785e-09	-3.92958e-09	-3.41626e-09	-3.05045e-09	-2.36797e-09	-1.57701e-09	-9.97418e-10	-6.1164e-10		-8.86643e-11	-5.45591e-11	-8.06342e-11	-1.63942e-10	-3.58839e-10	-7.86225e-10	-1.27471e-09	-1.69102e-09	-1.82872e-09	-1.73854e-09	-1.51603e-09	-1.19846e-09	-8.47095e-10	-6.20116e-10	-3.5414e-10
53	2.07674e-11	-8.02831e-11	-1.70879e-11	-2.1495e-10	-2.93574e-10	-1.11584e-09	-2.64887e-09	-3.98112e-09	-3.98828e-09	-3.44803e-09	-3.07985e-09	-2.37937e-09	-1.57323e-09	-9.90884e-10	-6.08834e-10		-8.82306e-11	-4.65109e-11	-8.18777e-11	-1.63426e-10	-3.58303e-10	-7.99554e-10	-1.30671e-09	-1.71838e-09	-1.84863e-09	-1.75556e-09	-1.52042e-09	-1.21475e-09	-8.55928e-10	-6.19101e-10	-3.54884e-10
53.1	2.97167e-11	-7.54666e-11	-1.36705e-11	-2.2241e-10	-2.95583e-10	-1.14491e-09	-2.7276e-09	-4.05959e-09	-4.03964e-09	-3.47666e-09	-3.10654e-09	-2.38698e-09	-1.56975e-09	-9.84877e-10	-6.06126e-10		-8.70171e-11	-3.81056e-11	-8.30097e-11	-1.62398e-10	-3.56099e-10	-8.11783e-10	-1.33725e-09	-1.74388e-09	-1.86718e-09	-1.77121e-09	-1.52463e-09	-1.23045e-09	-8.63452e-10	-6.17172e-10	-3.55806e-10
53.2	3.78461e-11	-7.11359e-11	-1.09501e-11	-2.29191e-10	-2.98745e-10	-1.17267e-09	-2.80377e-09	-4.13373e-09	-4.08426e-09	-3.50256e-09	-3.13055e-09	-2.39091e-09	-1.56711e-09	-9.79686e-10	-6.03536e-10		-8.51326e-11	-2.95993e-11	-8.38418e-11	-1.60973e-10	-3.52704e-10	-8.22929e-10	-1.36608e-09	-1.76803e-09	-1.8848e-09	-1.78575e-09	-1.52931e-09	-1.24528e-09	-8.69629e-10	-6.1447e-10	-3.56748e-10
53.3	4.48169e-11	-6.73547e-11	-8.80312e-12	-2.34863e-10	-3.03071e-10	-1.19901e-09	-2.8775e-09	-4.20385e-09	-4.12285e-09	-3.52602e-09	-3.15188e-09	-2.39146e-09	-1.56576e-09	-9.75521e-10	-6.01028e-10		-8.26854e-11	-2.12437e-11	-8.42617e-11	-1.59244e-10	-3.48671e-10	-8.32989e-10	-1.39302e-09	-1.79121e-09	-1.90175e-09	-1.79935e-09	-1.53501e-09	-1.25898e-09	-8.74457e-10	-6.11203e-10	-3.57563e-10
53.4	5.03397e-11	-6.41361e-11	-7.09009e-12	-2.39053e-10	-3.08453e-10	-1.22389e-09	-2.94888e-09	-4.27009e-09	-4.15617e-09	-3.5473e-09	-3.17054e-09	-2.38904e-09	-1.56604e-09	-9.72495e-10	-5.98525e-10		-7.97776e-11	-1.32786e-11	-8.4247e-11	-1.57274e-10	-3.44584e-10	-8.41955e-10	-1.41795e-09	-1.81371e-09	-1.91816e-09	-1.81217e-09	-1.54212e-09	-1.27126e-09	-8.77979e-10	-6.07619e-10	-3.58147e-10
53.5	5.42135e-11	-6.14405e-11	-5.68536e-12	-2.41484e-10	-3.14682e-10	-1.2474e-09	-3.01799e-09	-4.33245e-09	-4.18503e-09	-3.56665e-09	-3.18661e-09	-2.38425e-09	-1.56814e-09	-9.70622e-10	-5.95929e-10		-7.65012e-11	-5.92636e-12	-8.38665e-11	-1.55081e-10	-3.40995e-10	-8.49818e-10	-1.44083e-09	-1.8357e-09	-1.93402e-09	-1.82428e-09	-1.55082e-09	-1.2819e-09	-8.80289e-10	-6.03989e-10	-3.58455e-10
53.6	5.63573e-11	-5.91749e-11	-4.50681e-12	-2.41991e-10	-3.21465e-10	-1.2697e-09	-3.08484e-09	-4.39081e-09	-4.21024e-09	-3.58433e-09	-3.20022e-09	-2.3778e-09	-1.57215e-09	-9.69814e-10	-5.93132e-10		-7.2936e-11	6.11987e-13	-8.32673e-11	-1.52639e-10	-3.38373e-10	-8.56586e-10	-1.46172e-09	-1.8572e-09	-1.94923e-09	-1.83569e-09	-1.56112e-09	-1.29075e-09	-8.81524e-10	-6.00573e-10	-3.58519e-10
53.7	5.68282e-11	-5.71945e-11	-3.54018e-12	-2.40537e-10	-3.28461e-10	-1.29105e-09	-3.14944e-09	-4.44496e-09	-4.23251e-09	-3.60061e-09	-3.21157e-09	-2.3705e-09	-1.57802e-09	-9.69894e-10	-5.90029e-10		-6.91481e-11	6.16118e-12	-8.26515e-11	-1.4988e-10	-3.37054e-10	-8.6229e-10	-1.48073e-09	-1.87814e-09	-1.96359e-09	-1.84634e-09	-1.57279e-09	-1.29773e-09	-8.81851e-10	-5.97602e-10	-3.58445e-10
53.8	5.58212e-11	-5.53107e-11	-2.85252e-12	-2.37205e-10	-3.35323e-10	-1.31173e-09	-3.2117e-09	-4.49467e-09	-4.25249e-09	-3.61578e-09	-3.22093e-09	-2.36317e-09	-1.58558e-09	-9.70613e-10	-5.86526e-10		-6.51891e-11	1.05757e-11	-8.22455e-11	-1.46713e-10	-3.37207e-10	-8.66992e-10	-1.49801e-09	-1.89834e-09	-1.97692e-09	-1.85612e-09	-1.58542e-09	-1.3029e-09	-8.8145e-10	-5.95254e-10	-3.58412e-10
53.9	5.36491e-11	-5.33037e-11	-2.59093e-12	-2.32171e-10	-3.4173e-10	-1.33206e-09	-3.2715e-09	-4.53973e-09	-4.27069e-09	-3.63016e-09	-3.22861e-09	-2.35659e-09	-1.59457e-09	-9.71688e-10	-5.8255e-10		-6.10962e-11	1.37439e-11	-8.22681e-11	-1.43045e-10	-3.38825e-10	-8.70794e-10	-1.51377e-09	-1.91761e-09	-1.98902e-09	-1.86482e-09	-1.59848e-09	-1.30637e-09	-8.80493e-10	-5.9365e-10	-3.58649e-10
54	5.07039e-11	-5.09439e-11	-2.96552e-12	-2.25675e-10	-3.47428e-10	-1.35234e-09	-3.3287e-09	-4.57996e-09	-4.28744e-09	-3.64404e-09	-3.2349e-09	-2.35146e-09	-1.60466e-09	-9.72826e-10	-5.7805e-10		-5.68942e-11	1.55907e-11	-8.29017e-11	-1.38808e-10	-3.41734e-10	-8.73835e-10	-1.5282e-09	-1.93573e-09	-1.99974e-09	-1.87221e-09	-1.61134e-09	-1.30835e-09	-8.79124e-10	-5.92848e-10	-3.59416e-10
54.1	4.74064e-11	-4.8018e-11	-4.21854e-12	-2.17981e-10	-3.52255e-10	-1.37282e-09	-3.38311e-09	-4.61531e-09	-4.30298e-09	-3.65771e-09	-3.24009e-09	-2.34826e-09	-1.61545e-09	-9.73763e-10	-5.73001e-10		-5.26e-11	1.60793e-11	-8.42709e-11	-1.3399e-10	-3.45626e-10	-8.76294e-10	-1.54153e-09	-1.95254e-09	-2.00898e-09	-1.87803e-09	-1.62337e-09	-1.30911e-09	-8.77448e-10	-5.92842e-10	-3.60974e-10
54.2	4.41512e-11	-4.43588e-11	-6.5845e-12	-2.09339e-10	-3.56146e-10	-1.39368e-09	-3.43454e-09	-4.64581e-09	-4.31739e-09	-3.67145e-09	-3.24445e-09	-2.34733e-09	-1.62654e-09	-9.74287e-10	-5.67399e-10		-4.82289e-11	1.52111e-11	-8.64309e-11	-1.28659e-10	-3.50101e-10	-8.78383e-10	-1.55394e-09	-1.96795e-09	-2.01671e-09	-1.88203e-09	-1.63398e-09	-1.30894e-09	-8.75531e-10	-5.93575e-10	-3.63553e-10
54.3	4.1255e-11	-3.98738e-11	-1.02475e-11	-1.99952e-10	-3.59135e-10	-1.41503e-09	-3.48281e-09	-4.67163e-09	-4.33067e-09	-3.68547e-09	-3.24815e-09	-2.34875e-09	-1.63752e-09	-9.74255e-10	-5.61262e-10		-4.38033e-11	1.30238e-11	-8.93654e-11	-1.22977e-10	-3.54724e-10	-8.80337e-10	-1.56561e-09	-1.98195e-09	-2.02294e-09	-1.88399e-09	-1.64268e-09	-1.30809e-09	-8.73408e-10	-5.94945e-10	-3.67325e-10
54.4	3.89177e-11	-3.45685e-11	-1.5303e-11	-1.89959e-10	-3.61337e-10	-1.43691e-09	-3.52776e-09	-4.69305e-09	-4.34279e-09	-3.69995e-09	-3.25132e-09	-2.35242e-09	-1.64799e-09	-9.73603e-10	-5.54622e-10		-3.93599e-11	9.58868e-12	-9.29926e-11	-1.17203e-10	-3.59078e-10	-8.82404e-10	-1.5767e-09	-1.99464e-09	-2.02772e-09	-1.88378e-09	-1.64914e-09	-1.30681e-09	-8.71095e-10	-5.96821e-10	-3.72383e-10
54.5	3.72005e-11	-2.85604e-11	-2.17303e-11	-1.79431e-10	-3.62917e-10	-1.45924e-09	-3.5693e-09	-4.71045e-09	-4.3537e-09	-3.71498e-09	-3.25405e-09	-2.35802e-09	-1.65762e-09	-9.72342e-10	-5.47519e-10		-3.49554e-11	5.00834e-12	-9.71763e-11	-1.11678e-10	-3.62813e-10	-8.84822e-10	-1.58734e-09	-2.00619e-09	-2.03114e-09	-1.88134e-09	-1.65314e-09	-1.30527e-09	-8.68614e-10	-5.99052e-10	-3.78724e-10
54.6	3.6025e-11	-2.20789e-11	-2.9379e-11	-1.68385e-10	-3.64059e-10	-1.48194e-09	-3.60735e-09	-4.72427e-09	-4.36339e-09	-3.73058e-09	-3.25634e-09	-2.36511e-09	-1.66615e-09	-9.70551e-10	-5.39996e-10		-3.06674e-11	-5.85428e-13	-1.0174e-10	-1.06795e-10	-3.65676e-10	-8.87806e-10	-1.59766e-09	-2.01679e-09	-2.0333e-09	-1.87677e-09	-1.65465e-09	-1.30358e-09	-8.66003e-10	-6.01478e-10	-3.86238e-10
54.7	3.51931e-11	-1.54516e-11	-3.79719e-11	-1.56816e-10	-3.64935e-10	-1.50483e-09	-3.64191e-09	-4.73499e-09	-4.37191e-09	-3.74667e-09	-3.25818e-09	-2.37315e-09	-1.67337e-09	-9.68362e-10	-5.32093e-10		-2.65886e-11	-7.03252e-12	-1.06479e-10	-1.02959e-10	-3.67529e-10	-8.91518e-10	-1.60775e-09	-2.02669e-09	-2.03432e-09	-1.87027e-09	-1.65375e-09	-1.30177e-09	-8.63334e-10	-6.03948e-10	-3.94719e-10
54.8	3.44237e-11	-9.07668e-12	-4.71222e-11	-1.44732e-10	-3.65676e-10	-1.52772e-09	-3.67306e-09	-4.74311e-09	-4.3794e-09	-3.76308e-09	-3.25953e-09	-2.38155e-09	-1.67917e-09	-9.65941e-10	-5.23847e-10		-2.28165e-11	-1.4145e-11	-1.11175e-10	-1.0054e-10	-3.68347e-10	-8.96051e-10	-1.61768e-09	-2.0361e-09	-2.03432e-09	-1.86216e-09	-1.65062e-09	-1.29981e-09	-8.60708e-10	-6.06324e-10	-4.03871e-10
54.9	3.34011e-11	-3.38437e-12	-5.63611e-11	-1.32199e-10	-3.6636e-10	-1.5504e-09	-3.70093e-09	-4.74914e-09	-4.38606e-09	-3.77953e-09	-3.26033e-09	-2.38973e-09	-1.68353e-09	-9.63479e-10	-5.15292e-10		-1.94376e-11	-2.17081e-11	-1.15601e-10	-9.98251e-11	-3.68206e-10	-9.01408e-10	-1.62747e-09	-2.04514e-09	-2.03346e-09	-1.85286e-09	-1.64555e-09	-1.2976e-09	-8.58252e-10	-6.08501e-10	-4.13327e-10
55	3.18278e-11	1.20784e-12	-6.51732e-11	-1.19376e-10	-3.67014e-10	-1.57267e-09	-3.72577e-09	-4.75357e-09	-4.39217e-09	-3.7957e-09	-3.26054e-09	-2.39718e-09	-1.68649e-09	-9.61169e-10	-5.06466e-10		-1.65116e-11	-2.94828e-11	-1.19539e-10	-1.0098e-10	-3.67256e-10	-9.07485e-10	-1.63715e-09	-2.05391e-09	-2.03192e-09	-1.84286e-09	-1.63887e-09	-1.29504e-09	-8.56102e-10	-6.10416e-10	-4.22678e-10
55.1	2.94736e-11	4.34007e-12	-7.30336e-11	-1.06544e-10	-3.67623e-10	-1.59432e-09	-3.74791e-09	-4.75689e-09	-4.39805e-09	-3.81122e-09	-3.26008e-09	-2.40347e-09	-1.68819e-09	-9.59196e-10	-4.97426e-10		-1.40569e-11	-3.72116e-11	-1.22781e-10	-1.04023e-10	-3.6569e-10	-9.14077e-10	-1.64666e-09	-2.06237e-09	-2.0299e-09	-1.83271e-09	-1.63096e-09	-1.292e-09	-8.54377e-10	-6.12057e-10	-4.31494e-10
55.2	2.62148e-11	5.74961e-12	-7.9445e-11	-9.41043e-11	-3.68154e-10	-1.61517e-09	-3.7678e-09	-4.75961e-09	-4.40404e-09	-3.82574e-09	-3.25893e-09	-2.40825e-09	-1.6888e-09	-9.57723e-10	-4.88258e-10		-1.20432e-11	-4.46274e-11	-1.25152e-10	-1.08818e-10	-3.63716e-10	-9.20878e-10	-1.65595e-09	-2.07041e-09	-2.02763e-09	-1.82292e-09	-1.62226e-09	-1.28835e-09	-8.53165e-10	-6.13471e-10	-4.39353e-10
55.3	2.20583e-11	5.3e-12	-8.3973e-11	-8.25682e-11	-3.68582e-10	-1.63506e-09	-3.78602e-09	-4.76222e-09	-4.41045e-09	-3.83892e-09	-3.25704e-09	-2.41131e-09	-1.68857e-09	-9.56882e-10	-4.79093e-10		-1.0392e-11	-5.14661e-11	-1.26517e-10	-1.1508e-10	-3.61531e-10	-9.27512e-10	-1.66494e-09	-2.07784e-09	-2.02537e-09	-1.81402e-09	-1.61322e-09	-1.284e-09	-8.52506e-10	-6.14764e-10	-4.4587e-10
55.4	1.7146e-11	2.99606e-12	-8.62799e-11	-7.25135e-11	-3.68908e-10	-1.65388e-09	-3.80321e-09	-4.76521e-09	-4.41756e-09	-3.8505e-09	-3.25441e-09	-2.41255e-09	-1.68779e-09	-9.56761e-10	-4.70114e-10		-8.98626e-12	-5.74819e-11	-1.26799e-10	-1.22406e-10	-3.59305e-10	-9.33564e-10	-1.67351e-09	-2.08443e-09	-2.02336e-09	-1.80643e-09	-1.60436e-09	-1.27893e-09	-8.52384e-10	-6.16089e-10	-4.50715e-10
55.5	1.17413e-11	-1.01642e-12	-8.61547e-11	-6.45297e-11	-3.69183e-10	-1.67155e-09	-3.82013e-09	-4.76901e-09	-4.42553e-09	-3.86034e-09	-3.25105e-09	-2.41197e-09	-1.68674e-09	-9.57395e-10	-4.61559e-10		-7.68883e-12	-6.24638e-11	-1.25994e-10	-1.30313e-10	-3.57166e-10	-9.38627e-10	-1.68156e-09	-2.08994e-09	-2.02182e-09	-1.80051e-09	-1.59619e-09	-1.27315e-09	-8.52736e-10	-6.1763e-10	-4.53636e-10
55.6	6.19862e-12	-6.46574e-12	-8.35419e-11	-5.91515e-11	-3.69502e-10	-1.68803e-09	-3.83753e-09	-4.77403e-09	-4.43445e-09	-3.86839e-09	-3.24702e-09	-2.40969e-09	-1.68572e-09	-9.58757e-10	-4.53714e-10		-6.36546e-12	-6.62514e-11	-1.24178e-10	-1.38281e-10	-3.55202e-10	-9.42352e-10	-1.68899e-09	-2.09413e-09	-2.02092e-09	-1.79647e-09	-1.58925e-09	-1.26675e-09	-8.53457e-10	-6.19578e-10	-4.54472e-10
55.7	9.21616e-13	-1.29815e-11	-7.85624e-11	-5.67936e-11	-3.70005e-10	-1.70333e-09	-3.85611e-09	-4.78054e-09	-4.44426e-09	-3.87469e-09	-3.2424e-09	-2.4059e-09	-1.68501e-09	-9.6075e-10	-4.46896e-10		-4.90911e-12	-6.87492e-11	-1.2151e-10	-1.4581e-10	-3.53458e-10	-9.44494e-10	-1.6957e-09	-2.09685e-09	-2.02075e-09	-1.79442e-09	-1.58403e-09	-1.25988e-09	-8.54428e-10	-6.22105e-10	-4.53165e-10
55.8	-3.6854e-12	-2.01295e-11	-7.15263e-11	-5.76951e-11	-3.7085e-10	-1.71751e-09	-3.87647e-09	-4.78869e-09	-4.45479e-09	-3.87939e-09	-3.23733e-09	-2.40089e-09	-1.68483e-09	-9.63205e-10	-4.41429e-10		-3.26064e-12	-6.99368e-11	-1.18214e-10	-1.52455e-10	-3.51944e-10	-9.44955e-10	-1.70162e-09	-2.09802e-09	-2.02131e-09	-1.79429e-09	-1.58098e-09	-1.25275e-09	-8.55526e-10	-6.25332e-10	-4.49761e-10
55.9	-7.26475e-12	-2.74507e-11	-6.29299e-11	-6.18852e-11	-3.72192e-10	-1.73066e-09	-3.89901e-09	-4.79844e-09	-4.46573e-09	-3.88271e-09	-3.23198e-09	-2.39501e-09	-1.68534e-09	-9.65889e-10	-4.37614e-10		-1.42197e-12	-6.98746e-11	-1.14563e-10	-1.57868e-10	-3.50639e-10	-9.43808e-10	-1.70668e-09	-2.09768e-09	-2.02252e-09	-1.79592e-09	-1.5804e-09	-1.24564e-09	-8.56646e-10	-6.29306e-10	-4.44412e-10
56	-9.54651e-12	-3.44984e-11	-5.3434e-11	-6.91728e-11	-3.74149e-10	-1.74294e-09	-3.92389e-09	-4.80959e-09	-4.4767e-09	-3.88488e-09	-3.22656e-09	-2.38864e-09	-1.68662e-09	-9.68513e-10	-4.35701e-10		5.40887e-13	-6.87047e-11	-1.10847e-10	-1.61814e-10	-3.49493e-10	-9.41306e-10	-1.71086e-09	-2.09596e-09	-2.02423e-09	-1.799e-09	-1.58246e-09	-1.2388e-09	-8.57707e-10	-6.33986e-10	-4.37361e-10
56.1	-1.03786e-11	-4.08708e-11	-4.3821e-11	-7.91641e-11	-3.76779e-10	-1.75452e-09	-3.95097e-09	-4.82178e-09	-4.48725e-09	-3.88614e-09	-3.2213e-09	-2.38217e-09	-1.68866e-09	-9.70762e-10	-4.35863e-10		2.50578e-12	-6.66451e-11	-1.07329e-10	-1.64185e-10	-3.48431e-10	-9.37871e-10	-1.7141e-09	-2.09311e-09	-2.02622e-09	-1.80314e-09	-1.58712e-09	-1.23254e-09	-8.58659e-10	-6.39236e-10	-4.2893e-10
56.2	-9.74309e-12	-4.6236e-11	-3.49332e-11	-9.1303e-11	-3.80061e-10	-1.76565e-09	-3.97986e-09	-4.83449e-09	-4.49695e-09	-3.88672e-09	-3.21644e-09	-2.37597e-09	-1.6914e-09	-9.72318e-10	-4.38177e-10		4.31232e-12	-6.39796e-11	-1.04216e-10	-1.64992e-10	-3.47358e-10	-9.34058e-10	-1.71638e-09	-2.08946e-09	-2.02823e-09	-1.80792e-09	-1.59416e-09	-1.2271e-09	-8.59475e-10	-6.44828e-10	-4.19494e-10
56.3	-7.75839e-12	-5.03482e-11	-2.7596e-11	-1.04929e-10	-3.8389e-10	-1.77658e-09	-4.00989e-09	-4.84715e-09	-4.50537e-09	-3.88679e-09	-3.2122e-09	-2.37031e-09	-1.69469e-09	-9.72906e-10	-4.42614e-10		5.78676e-12	-6.10412e-11	-1.01627e-10	-1.64355e-10	-3.46156e-10	-9.30504e-10	-1.71765e-09	-2.0854e-09	-2.03004e-09	-1.81291e-09	-1.60316e-09	-1.22266e-09	-8.60141e-10	-6.50467e-10	-4.09455e-10
56.4	-4.66693e-12	-5.30555e-11	-2.25371e-11	-1.19342e-10	-3.88085e-10	-1.78761e-09	-4.04025e-09	-4.85917e-09	-4.51223e-09	-3.88648e-09	-3.20877e-09	-2.36539e-09	-1.69836e-09	-9.72325e-10	-4.49039e-10		6.77002e-12	-5.81916e-11	-9.95741e-11	-1.62479e-10	-3.44697e-10	-9.27869e-10	-1.71785e-09	-2.08132e-09	-2.03144e-09	-1.81771e-09	-1.61353e-09	-1.21935e-09	-8.6065e-10	-6.55811e-10	-3.99209e-10
56.5	-8.10979e-13	-5.43003e-11	-2.03112e-11	-1.33866e-10	-3.92407e-10	-1.79904e-09	-4.07e-09	-4.87003e-09	-4.51736e-09	-3.88588e-09	-3.20625e-09	-2.36125e-09	-1.70224e-09	-9.70487e-10	-4.57217e-10		7.14413e-12	-5.57972e-11	-9.79656e-11	-1.59635e-10	-3.42851e-10	-9.26763e-10	-1.71692e-09	-2.0776e-09	-2.03229e-09	-1.82202e-09	-1.6246e-09	-1.21718e-09	-8.60989e-10	-6.60501e-10	-3.89122e-10
56.6	3.40152e-12	-5.41138e-11	-2.12407e-11	-1.47902e-10	-3.96584e-10	-1.81115e-09	-4.09826e-09	-4.87933e-09	-4.52077e-09	-3.88503e-09	-3.20472e-09	-2.35782e-09	-1.70617e-09	-9.6744e-10	-4.66829e-10		6.85294e-12	-5.42027e-11	-9.6623e-11	-1.56136e-10	-3.40497e-10	-9.27684e-10	-1.71476e-09	-2.07459e-09	-2.03255e-09	-1.82561e-09	-1.63563e-09	-1.21608e-09	-8.61136e-10	-6.642e-10	-3.79504e-10
56.7	7.53847e-12	-5.26072e-11	-2.53818e-11	-1.60962e-10	-4.00352e-10	-1.82419e-09	-4.12424e-09	-4.8868e-09	-4.52264e-09	-3.88394e-09	-3.20413e-09	-2.35486e-09	-1.71004e-09	-9.6337e-10	-4.77486e-10		5.91362e-12	-5.37049e-11	-9.53133e-11	-1.52312e-10	-3.37544e-10	-9.30965e-10	-1.7113e-09	-2.07251e-09	-2.03226e-09	-1.82838e-09	-1.64595e-09	-1.21588e-09	-8.61055e-10	-6.66618e-10	-3.706e-10
56.8	1.11893e-11	-4.99605e-11	-3.25195e-11	-1.72691e-10	-4.03483e-10	-1.83832e-09	-4.14733e-09	-4.89236e-09	-4.52334e-09	-3.8826e-09	-3.20436e-09	-2.35204e-09	-1.71382e-09	-9.58598e-10	-4.88752e-10		4.41701e-12	-5.45284e-11	-9.37932e-11	-1.48496e-10	-3.33949e-10	-9.36736e-10	-1.70648e-09	-2.0715e-09	-2.03156e-09	-1.83027e-09	-1.65494e-09	-1.21635e-09	-8.60706e-10	-6.67542e-10	-3.62585e-10
56.9	1.40107e-11	-4.64101e-11	-4.21907e-11	-1.82869e-10	-4.05815e-10	-1.85363e-09	-4.16719e-09	-4.89607e-09	-4.52333e-09	-3.88099e-09	-3.20524e-09	-2.34897e-09	-1.7175e-09	-9.53539e-10	-5.00162e-10		2.51662e-12	-5.68052e-11	-9.18554e-11	-1.44998e-10	-3.29729e-10	-9.44913e-10	-1.70028e-09	-2.0716e-09	-2.03063e-09	-1.83133e-09	-1.66215e-09	-1.2172e-09	-8.60051e-10	-6.6685e-10	-3.55575e-10
57	1.57687e-11	-4.22357e-11	-5.37331e-11	-1.91396e-10	-4.07277e-10	-1.87006e-09	-4.18372e-09	-4.8981e-09	-4.52318e-09	-3.87908e-09	-3.20649e-09	-2.34525e-09	-1.72112e-09	-9.48666e-10	-5.11241e-10		4.07785e-13	-6.05608e-11	-8.93703e-11	-1.42095e-10	-3.24974e-10	-9.55208e-10	-1.69272e-09	-2.0727e-09	-2.02973e-09	-1.83161e-09	-1.66729e-09	-1.21817e-09	-8.59059e-10	-6.64525e-10	-3.49641e-10
57.1	1.63711e-11	-3.77459e-11	-6.63503e-11	-1.98275e-10	-4.07896e-10	-1.88747e-09	-4.1971e-09	-4.89867e-09	-4.52343e-09	-3.87684e-09	-3.20782e-09	-2.34055e-09	-1.72475e-09	-9.44449e-10	-5.21525e-10		-1.69989e-12	-6.5708e-11	-8.63171e-11	-1.40011e-10	-3.19849e-10	-9.67162e-10	-1.68391e-09	-2.07461e-09	-2.02913e-09	-1.83121e-09	-1.67024e-09	-1.21898e-09	-8.5772e-10	-6.60659e-10	-3.44832e-10
57.2	1.58851e-11	-3.32615e-11	-7.91855e-11	-2.03584e-10	-4.07797e-10	-1.90555e-09	-4.20767e-09	-4.898e-09	-4.52458e-09	-3.87423e-09	-3.20888e-09	-2.33467e-09	-1.72847e-09	-9.41299e-10	-5.30578e-10		-3.61254e-12	-7.20488e-11	-8.27958e-11	-1.38901e-10	-3.14581e-10	-9.80196e-10	-1.67405e-09	-2.07708e-09	-2.02906e-09	-1.83017e-09	-1.67106e-09	-1.21942e-09	-8.56042e-10	-6.55448e-10	-3.41191e-10
57.3	1.4537e-11	-2.9097e-11	-9.13953e-11	-2.07458e-10	-4.07189e-10	-1.92397e-09	-4.21597e-09	-4.89625e-09	-4.52699e-09	-3.87121e-09	-3.20933e-09	-2.32756e-09	-1.73233e-09	-9.39522e-10	-5.38006e-10		-5.17988e-12	-7.92868e-11	-7.90217e-11	-1.38839e-10	-3.09445e-10	-9.93667e-10	-1.66345e-09	-2.07979e-09	-2.02972e-09	-1.82854e-09	-1.66993e-09	-1.21936e-09	-8.54061e-10	-6.49178e-10	-3.3877e-10
57.4	1.26902e-11	-2.55387e-11	-1.02216e-10	-2.10063e-10	-4.06338e-10	-1.94232e-09	-4.22258e-09	-4.89354e-09	-4.53086e-09	-3.86772e-09	-3.20881e-09	-2.31939e-09	-1.73634e-09	-9.39278e-10	-5.43473e-10		-6.31637e-12	-8.70469e-11	-7.52996e-11	-1.39808e-10	-3.04735e-10	-1.00694e-09	-1.65252e-09	-2.08242e-09	-2.03122e-09	-1.82633e-09	-1.66714e-09	-1.21872e-09	-8.51829e-10	-6.42213e-10	-3.37632e-10
57.5	1.0803e-11	-2.28223e-11	-1.11015e-10	-2.11584e-10	-4.05536e-10	-1.9602e-09	-4.22811e-09	-4.88985e-09	-4.53621e-09	-3.8637e-09	-3.207e-09	-2.31052e-09	-1.74049e-09	-9.40564e-10	-5.46709e-10		-7.01225e-12	-9.49034e-11	-7.19845e-11	-1.417e-10	-3.00728e-10	-1.01943e-09	-1.64176e-09	-2.08467e-09	-2.03355e-09	-1.82355e-09	-1.66305e-09	-1.21752e-09	-8.49413e-10	-6.34967e-10	-3.3784e-10
57.6	9.3707e-12	-2.11107e-11	-1.17336e-10	-2.12205e-10	-4.05063e-10	-1.97729e-09	-4.23314e-09	-4.88516e-09	-4.54286e-09	-3.85907e-09	-3.20361e-09	-2.30148e-09	-1.74472e-09	-9.43219e-10	-5.47519e-10		-7.33248e-12	-1.02413e-10	-6.94332e-11	-1.44318e-10	-2.97661e-10	-1.03067e-09	-1.63175e-09	-2.08633e-09	-2.0366e-09	-1.8202e-09	-1.65804e-09	-1.21582e-09	-8.46886e-10	-6.27874e-10	-3.39449e-10
57.7	8.85845e-12	-2.04748e-11	-1.20912e-10	-2.12102e-10	-4.05153e-10	-1.99341e-09	-4.23814e-09	-4.8794e-09	-4.5505e-09	-3.85378e-09	-3.19841e-09	-2.29287e-09	-1.74897e-09	-9.46941e-10	-5.45791e-10		-7.40372e-12	-1.0915e-10	-6.7955e-11	-1.47398e-10	-2.95693e-10	-1.04033e-09	-1.62309e-09	-2.08726e-09	-2.04012e-09	-1.8163e-09	-1.65245e-09	-1.21374e-09	-8.44315e-10	-6.21361e-10	-3.42475e-10
57.8	9.63539e-12	-2.08826e-11	-1.21683e-10	-2.11437e-10	-4.05961e-10	-2.0085e-09	-4.24353e-09	-4.87255e-09	-4.55868e-09	-3.84776e-09	-3.19125e-09	-2.28536e-09	-1.75316e-09	-9.51325e-10	-5.41502e-10		-7.39122e-12	-1.1474e-10	-6.77692e-11	-1.50631e-10	-2.94892e-10	-1.04824e-09	-1.61641e-09	-2.08745e-09	-2.04375e-09	-1.8119e-09	-1.64662e-09	-1.21141e-09	-8.41752e-10	-6.15809e-10	-3.46885e-10
57.9	1.19194e-11	-2.21978e-11	-1.19782e-10	-2.10342e-10	-4.0755e-10	-2.0227e-09	-4.24957e-09	-4.86467e-09	-4.5669e-09	-3.84099e-09	-3.18208e-09	-2.27954e-09	-1.7572e-09	-9.55914e-10	-5.34722e-10		-7.46955e-12	-1.18895e-10	-6.89741e-11	-1.537e-10	-2.95226e-10	-1.05436e-09	-1.61225e-09	-2.08699e-09	-2.04706e-09	-1.80709e-09	-1.64081e-09	-1.20896e-09	-8.39228e-10	-6.1152e-10	-3.52576e-10
58	1.57415e-11	-2.41915e-11	-1.15523e-10	-2.08924e-10	-4.09879e-10	-2.03627e-09	-4.25645e-09	-4.85595e-09	-4.57466e-09	-3.83347e-09	-3.17095e-09	-2.27589e-09	-1.76103e-09	-9.60247e-10	-5.25626e-10		-7.79187e-12	-1.21427e-10	-7.15336e-11	-1.56316e-10	-2.96562e-10	-1.05883e-09	-1.61107e-09	-2.08608e-09	-2.04957e-09	-1.80195e-09	-1.63523e-09	-1.20649e-09	-8.36743e-10	-6.08694e-10	-3.59378e-10
58.1	2.09345e-11	-2.65674e-11	-1.09373e-10	-2.07258e-10	-4.12815e-10	-2.04962e-09	-4.26425e-09	-4.84671e-09	-4.58147e-09	-3.82522e-09	-3.15807e-09	-2.27467e-09	-1.76458e-09	-9.63913e-10	-5.14493e-10		-8.46307e-12	-1.22274e-10	-7.52799e-11	-1.58258e-10	-2.98683e-10	-1.06191e-09	-1.61318e-09	-2.085e-09	-2.05081e-09	-1.79659e-09	-1.63001e-09	-1.20409e-09	-8.34265e-10	-6.07408e-10	-3.67054e-10
58.2	2.71486e-11	-2.89976e-11	-1.01912e-10	-2.05388e-10	-4.16156e-10	-2.06317e-09	-4.27295e-09	-4.83742e-09	-4.58691e-09	-3.8163e-09	-3.14376e-09	-2.27595e-09	-1.76781e-09	-9.66592e-10	-5.01717e-10		-9.52128e-12	-1.21492e-10	-7.99322e-11	-1.59399e-10	-3.01309e-10	-1.06393e-09	-1.61871e-09	-2.08407e-09	-2.05036e-09	-1.79113e-09	-1.62523e-09	-1.2018e-09	-8.31729e-10	-6.07614e-10	-3.75324e-10
58.3	3.38895e-11	-3.11667e-11	-9.37982e-11	-2.03334e-10	-4.19661e-10	-2.07736e-09	-4.28247e-09	-4.82862e-09	-4.59064e-09	-3.80681e-09	-3.12845e-09	-2.27957e-09	-1.77066e-09	-9.6809e-10	-4.87795e-10		-1.09309e-11	-1.19256e-10	-8.51275e-11	-1.5973e-10	-3.0412e-10	-1.06532e-09	-1.62757e-09	-2.08363e-09	-2.0479e-09	-1.78565e-09	-1.62086e-09	-1.19963e-09	-8.29037e-10	-6.09145e-10	-3.8389e-10
58.4	4.0574e-11	-3.28168e-11	-8.57164e-11	-2.01099e-10	-4.23088e-10	-2.09251e-09	-4.29264e-09	-4.82085e-09	-4.59242e-09	-3.79685e-09	-3.11269e-09	-2.28516e-09	-1.7731e-09	-9.68355e-10	-4.73327e-10		-1.25887e-11	-1.15841e-10	-9.04584e-11	-1.5936e-10	-3.06793e-10	-1.06653e-09	-1.63948e-09	-2.08394e-09	-2.04326e-09	-1.78023e-09	-1.61687e-09	-1.19756e-09	-8.26063e-10	-6.11742e-10	-3.9246e-10
58.5	4.65933e-11	-3.37874e-11	-7.83316e-11	-1.98671e-10	-4.2623e-10	-2.10881e-09	-4.30321e-09	-4.81464e-09	-4.59209e-09	-3.78652e-09	-3.09702e-09	-2.29223e-09	-1.77508e-09	-9.67475e-10	-4.58983e-10		-1.43408e-11	-1.116e-10	-9.55117e-11	-1.58507e-10	-3.0902e-10	-1.06799e-09	-1.65399e-09	-2.08521e-09	-2.03649e-09	-1.77492e-09	-1.61314e-09	-1.19555e-09	-8.22663e-10	-6.15085e-10	-4.00778e-10
58.6	5.13765e-11	-3.40421e-11	-7.22406e-11	-1.96038e-10	-4.28946e-10	-2.12627e-09	-4.3139e-09	-4.81036e-09	-4.5896e-09	-3.77598e-09	-3.08201e-09	-2.30019e-09	-1.77657e-09	-9.65663e-10	-4.4547e-10		-1.60094e-11	-1.06936e-10	-9.99054e-11	-1.5747e-10	-3.10536e-10	-1.07012e-09	-1.67049e-09	-2.08756e-09	-2.02778e-09	-1.76974e-09	-1.60952e-09	-1.19356e-09	-8.18681e-10	-6.18832e-10	-4.08635e-10
58.7	5.44456e-11	-3.36796e-11	-6.79279e-11	-1.93182e-10	-4.31172e-10	-2.14472e-09	-4.3244e-09	-4.80819e-09	-4.58498e-09	-3.76537e-09	-3.06813e-09	-2.30843e-09	-1.77753e-09	-9.63229e-10	-4.33482e-10		-1.74232e-11	-1.02272e-10	-1.03318e-10	-1.56592e-10	-3.11143e-10	-1.07324e-09	-1.68828e-09	-2.09096e-09	-2.01756e-09	-1.76472e-09	-1.60585e-09	-1.19154e-09	-8.13961e-10	-6.22659e-10	-4.15885e-10
58.8	5.54562e-11	-3.29236e-11	-6.57291e-11	-1.90085e-10	-4.32927e-10	-2.16382e-09	-4.33436e-09	-4.80809e-09	-4.57836e-09	-3.75489e-09	-3.05571e-09	-2.31638e-09	-1.77797e-09	-9.60533e-10	-4.23639e-10		-1.84461e-11	-9.80227e-11	-1.05512e-10	-1.56215e-10	-3.10719e-10	-1.07757e-09	-1.70662e-09	-2.09531e-09	-2.00637e-09	-1.75989e-09	-1.60194e-09	-1.1894e-09	-8.08358e-10	-6.26296e-10	-4.22436e-10
58.9	5.42226e-11	-3.20935e-11	-6.58064e-11	-1.86722e-10	-4.34298e-10	-2.18312e-09	-4.34346e-09	-4.80977e-09	-4.56996e-09	-3.74477e-09	-3.04493e-09	-2.32357e-09	-1.77793e-09	-9.57938e-10	-4.16429e-10		-1.90018e-11	-9.45632e-11	-1.06347e-10	-1.56638e-10	-3.09235e-10	-1.08319e-09	-1.7248e-09	-2.1004e-09	-1.99489e-09	-1.75526e-09	-1.59762e-09	-1.18705e-09	-8.01748e-10	-6.29546e-10	-4.28241e-10
59	5.07238e-11	-3.15603e-11	-6.81373e-11	-1.83055e-10	-4.35412e-10	-2.20212e-09	-4.3514e-09	-4.81274e-09	-4.5601e-09	-3.73526e-09	-3.03574e-09	-2.32963e-09	-1.77746e-09	-9.55771e-10	-4.1215e-10		-1.90874e-11	-9.22066e-11	-1.05784e-10	-1.58077e-10	-3.06764e-10	-1.09001e-09	-1.7422e-09	-2.10594e-09	-1.98381e-09	-1.75089e-09	-1.59276e-09	-1.18439e-09	-7.94037e-10	-6.32301e-10	-4.33281e-10
59.1	4.5096e-11	-3.16925e-11	-7.25214e-11	-1.79028e-10	-4.36404e-10	-2.22036e-09	-4.35796e-09	-4.81632e-09	-4.54918e-09	-3.72666e-09	-3.02795e-09	-2.33428e-09	-1.77666e-09	-9.54276e-10	-4.10878e-10		-1.87766e-11	-9.11812e-11	-1.03892e-10	-1.6064e-10	-3.0348e-10	-1.09781e-09	-1.75829e-09	-2.11162e-09	-1.97379e-09	-1.74682e-09	-1.58723e-09	-1.18126e-09	-7.85166e-10	-6.34536e-10	-4.3755e-10
59.2	3.76099e-11	-3.28016e-11	-7.86018e-11	-1.74572e-10	-4.37389e-10	-2.23743e-09	-4.36298e-09	-4.81978e-09	-4.53767e-09	-3.71929e-09	-3.0212e-09	-2.33735e-09	-1.77563e-09	-9.53595e-10	-4.12445e-10		-1.82113e-11	-9.16157e-11	-1.00836e-10	-1.64319e-10	-2.99656e-10	-1.10619e-09	-1.77269e-09	-2.11714e-09	-1.9654e-09	-1.74309e-09	-1.58096e-09	-1.17749e-09	-7.7512e-10	-6.36298e-10	-4.41036e-10
59.3	2.86406e-11	-3.50937e-11	-8.59021e-11	-1.69607e-10	-4.3843e-10	-2.25307e-09	-4.36638e-09	-4.82235e-09	-4.52608e-09	-3.71343e-09	-3.01507e-09	-2.33877e-09	-1.7745e-09	-9.53756e-10	-4.16465e-10		-1.75829e-11	-9.35313e-11	-9.68676e-11	-1.68988e-10	-2.95654e-10	-1.11464e-09	-1.78518e-09	-2.12219e-09	-1.95903e-09	-1.73971e-09	-1.57395e-09	-1.17292e-09	-7.63932e-10	-6.37682e-10	-4.43722e-10
59.4	1.86312e-11	-3.86366e-11	-9.38735e-11	-1.64062e-10	-4.39529e-10	-2.26715e-09	-4.36817e-09	-4.82338e-09	-4.51493e-09	-3.70931e-09	-3.00914e-09	-2.33848e-09	-1.77336e-09	-9.54683e-10	-4.22369e-10		-1.71071e-11	-9.68413e-11	-9.23139e-11	-1.7443e-10	-2.91901e-10	-1.12256e-09	-1.79568e-09	-2.12653e-09	-1.95489e-09	-1.73667e-09	-1.56619e-09	-1.16736e-09	-7.51691e-10	-6.38811e-10	-4.45582e-10
59.5	8.05418e-12	-4.33441e-11	-1.01947e-10	-1.57902e-10	-4.40632e-10	-2.27971e-09	-4.36842e-09	-4.82238e-09	-4.5047e-09	-3.7071e-09	-3.00306e-09	-2.33649e-09	-1.77225e-09	-9.56216e-10	-4.2948e-10		-1.69957e-11	-1.0136e-10	-8.75516e-11	-1.80363e-10	-2.88853e-10	-1.12936e-09	-1.80425e-09	-2.12997e-09	-1.95296e-09	-1.73391e-09	-1.55775e-09	-1.1607e-09	-7.38542e-10	-6.39809e-10	-4.46593e-10
59.6	-2.62434e-12	-4.89826e-11	-1.09584e-10	-1.51154e-10	-4.41643e-10	-2.29092e-09	-4.36727e-09	-4.81906e-09	-4.49579e-09	-3.70682e-09	-2.99665e-09	-2.33282e-09	-1.77118e-09	-9.58143e-10	-4.37098e-10		-1.74286e-11	-1.06817e-10	-8.29837e-11	-1.86477e-10	-2.8696e-10	-1.13449e-09	-1.81105e-09	-2.1324e-09	-1.95304e-09	-1.73134e-09	-1.54869e-09	-1.15288e-09	-7.24696e-10	-6.40787e-10	-4.4675e-10
59.7	-1.29768e-11	-5.51966e-11	-1.16323e-10	-1.43937e-10	-4.42461e-10	-2.30104e-09	-4.36489e-09	-4.81342e-09	-4.48849e-09	-3.70839e-09	-2.98989e-09	-2.32755e-09	-1.77009e-09	-9.60244e-10	-4.44583e-10		-1.85302e-11	-1.12883e-10	-7.90086e-11	-1.92468e-10	-2.86612e-10	-1.13751e-09	-1.81633e-09	-2.13377e-09	-1.95475e-09	-1.72884e-09	-1.5391e-09	-1.14395e-09	-7.10431e-10	-6.41827e-10	-4.4608e-10
59.8	-2.26391e-11	-6.15505e-11	-1.21811e-10	-1.36479e-10	-4.43007e-10	-2.31037e-09	-4.36151e-09	-4.80569e-09	-4.48294e-09	-3.71157e-09	-2.98296e-09	-2.32077e-09	-1.76886e-09	-9.62321e-10	-4.51438e-10		-2.03514e-11	-1.19196e-10	-7.5988e-11	-1.98066e-10	-2.88095e-10	-1.13815e-09	-1.82037e-09	-2.13408e-09	-1.95763e-09	-1.72627e-09	-1.52905e-09	-1.13405e-09	-6.96092e-10	-6.42977e-10	-4.44656e-10
59.9	-3.13277e-11	-6.75806e-11	-1.25823e-10	-1.2912e-10	-4.43262e-10	-2.31924e-09	-4.35736e-09	-4.79634e-09	-4.47912e-09	-3.71604e-09	-2.97619e-09	-2.31266e-09	-1.76734e-09	-9.64228e-10	-4.57359e-10		-2.28612e-11	-1.25387e-10	-7.4214e-11	-2.03054e-10	-2.91549e-10	-1.13634e-09	-1.82349e-09	-2.1334e-09	-1.96113e-09	-1.72348e-09	-1.51863e-09	-1.12347e-09	-6.82083e-10	-6.44253e-10	-4.42602e-10
60	-3.88487e-11	-7.28503e-11	-1.28268e-10	-1.22297e-10	-4.43278e-10	-2.32793e-09	-4.35272e-09	-4.78601e-09	-4.47688e-09	-3.72138e-09	-2.97005e-09	-2.30345e-09	-1.76537e-09	-9.65892e-10	-4.62264e-10		-2.59451e-11	-1.31109e-10	-7.38813e-11	-2.07276e-10	-2.96946e-10	-1.13221e-09	-1.82601e-09	-2.13183e-09	-1.96475e-09	-1.72039e-09	-1.50792e-09	-1.11258e-09	-6.68851e-10	-6.45643e-10	-4.40086e-10
60.1	-4.50985e-11	-7.70024e-11	-1.2918e-10	-1.16508e-10	-4.43181e-10	-2.33667e-09	-4.34786e-09	-4.77543e-09	-4.47594e-09	-3.72716e-09	-2.965e-09	-2.29345e-09	-1.76279e-09	-9.67309e-10	-4.66285e-10		-2.94135e-11	-1.3606e-10	-7.50665e-11	-2.1063e-10	-3.04075e-10	-1.12612e-09	-1.82819e-09	-2.12951e-09	-1.96803e-09	-1.71695e-09	-1.49701e-09	-1.10184e-09	-6.56855e-10	-6.47107e-10	-4.37313e-10
60.2	-5.0059e-11	-7.98013e-11	-1.28698e-10	-1.12262e-10	-4.4315e-10	-2.34563e-09	-4.3431e-09	-4.76537e-09	-4.47589e-09	-3.73294e-09	-2.96151e-09	-2.28304e-09	-1.75948e-09	-9.68542e-10	-4.69728e-10		-3.30173e-11	-1.39998e-10	-7.7719e-11	-2.13063e-10	-3.12567e-10	-1.11856e-09	-1.83024e-09	-2.12657e-09	-1.97062e-09	-1.71318e-09	-1.48599e-09	-1.09171e-09	-6.46536e-10	-6.48589e-10	-4.34497e-10
60.3	-5.37872e-11	-8.11614e-11	-1.27039e-10	-1.10013e-10	-4.43386e-10	-2.35487e-09	-4.33873e-09	-4.75652e-09	-4.47628e-09	-3.73832e-09	-2.9599e-09	-2.2726e-09	-1.75538e-09	-9.69695e-10	-4.73021e-10		-3.64707e-11	-1.42754e-10	-8.16632e-11	-2.14552e-10	-3.21925e-10	-1.11015e-09	-1.83232e-09	-2.12318e-09	-1.97231e-09	-1.70914e-09	-1.47499e-09	-1.08266e-09	-6.38265e-10	-6.50015e-10	-4.31848e-10
60.4	-5.64018e-11	-8.11577e-11	-1.24469e-10	-1.10108e-10	-4.44059e-10	-2.36442e-09	-4.33507e-09	-4.74947e-09	-4.47664e-09	-3.74297e-09	-2.96033e-09	-2.26253e-09	-1.75048e-09	-9.7089e-10	-4.76639e-10		-3.9478e-11	-1.44233e-10	-8.66155e-11	-2.15099e-10	-3.31582e-10	-1.10154e-09	-1.83444e-09	-2.11948e-09	-1.97303e-09	-1.70498e-09	-1.46417e-09	-1.07507e-09	-6.32313e-10	-6.51293e-10	-4.29545e-10
60.5	-5.80677e-11	-8.00182e-11	-1.21277e-10	-1.12731e-10	-4.45277e-10	-2.37419e-09	-4.33239e-09	-4.7446e-09	-4.47651e-09	-3.74667e-09	-2.96277e-09	-2.2532e-09	-1.74483e-09	-9.72243e-10	-4.81033e-10		-4.17645e-11	-1.44418e-10	-9.22101e-11	-2.14725e-10	-3.40966e-10	-1.09336e-09	-1.83658e-09	-2.1156e-09	-1.97283e-09	-1.70085e-09	-1.45371e-09	-1.0692e-09	-6.28806e-10	-6.5232e-10	-4.27719e-10
60.6	-5.89786e-11	-7.80986e-11	-1.17745e-10	-1.17877e-10	-4.47046e-10	-2.38405e-09	-4.33095e-09	-4.74214e-09	-4.47548e-09	-3.74925e-09	-2.96699e-09	-2.24489e-09	-1.73853e-09	-9.73846e-10	-4.86576e-10		-4.31071e-11	-1.43364e-10	-9.80338e-11	-2.13469e-10	-3.49563e-10	-1.08616e-09	-1.83857e-09	-2.11162e-09	-1.97189e-09	-1.69695e-09	-1.44379e-09	-1.06515e-09	-6.27714e-10	-6.52979e-10	-4.26452e-10
60.7	-5.93398e-11	-7.58432e-11	-1.14129e-10	-1.25348e-10	-4.49266e-10	-2.39381e-09	-4.33091e-09	-4.74207e-09	-4.47322e-09	-3.75061e-09	-2.97261e-09	-2.23778e-09	-1.73172e-09	-9.7575e-10	-4.93513e-10		-4.33616e-11	-1.41191e-10	-1.03663e-10	-2.11403e-10	-3.56979e-10	-1.08032e-09	-1.84019e-09	-2.10764e-09	-1.97045e-09	-1.69344e-09	-1.43462e-09	-1.06286e-09	-6.28847e-10	-6.53139e-10	-4.25772e-10
60.8	-5.93494e-11	-7.37347e-11	-1.10644e-10	-1.34771e-10	-4.51743e-10	-2.40324e-09	-4.33237e-09	-4.74424e-09	-4.46951e-09	-3.75073e-09	-2.97911e-09	-2.23194e-09	-1.72452e-09	-9.77973e-10	-5.01938e-10		-4.24853e-11	-1.38072e-10	-1.08701e-10	-2.08637e-10	-3.62979e-10	-1.0761e-09	-1.84117e-09	-2.1037e-09	-1.96879e-09	-1.69045e-09	-1.42638e-09	-1.06212e-09	-6.31882e-10	-6.52674e-10	-4.2566e-10
60.9	-5.91814e-11	-7.22415e-11	-1.07449e-10	-1.45642e-10	-4.54221e-10	-2.41208e-09	-4.33531e-09	-4.7483e-09	-4.46421e-09	-3.74957e-09	-2.98592e-09	-2.22733e-09	-1.71709e-09	-9.805e-10	-5.11791e-10		-4.05485e-11	-1.34222e-10	-1.12805e-10	-2.05331e-10	-3.67505e-10	-1.07355e-09	-1.84119e-09	-2.09982e-09	-1.96718e-09	-1.68808e-09	-1.41922e-09	-1.06257e-09	-6.36397e-10	-6.5146e-10	-4.26064e-10
61	-5.89701e-11	-7.17662e-11	-1.04642e-10	-1.57378e-10	-4.56432e-10	-2.42005e-09	-4.33959e-09	-4.7538e-09	-4.45732e-09	-3.74713e-09	-2.99245e-09	-2.22384e-09	-1.70955e-09	-9.83302e-10	-5.22866e-10		-3.77357e-11	-1.29884e-10	-1.15715e-10	-2.0169e-10	-3.70672e-10	-1.07259e-09	-1.83997e-09	-2.09601e-09	-1.96587e-09	-1.68635e-09	-1.41324e-09	-1.06377e-09	-6.41934e-10	-6.49402e-10	-4.26908e-10
61.1	-5.87979e-11	-7.26031e-11	-1.02258e-10	-1.69378e-10	-4.58144e-10	-2.42689e-09	-4.34498e-09	-4.76022e-09	-4.4489e-09	-3.74338e-09	-2.99819e-09	-2.22129e-09	-1.70201e-09	-9.86349e-10	-5.34838e-10		-3.43314e-11	-1.25306e-10	-1.17259e-10	-1.97963e-10	-3.7274e-10	-1.07296e-09	-1.83724e-09	-2.09225e-09	-1.96502e-09	-1.68524e-09	-1.40843e-09	-1.06524e-09	-6.48047e-10	-6.46443e-10	-4.28105e-10
61.2	-5.86894e-11	-7.4909e-11	-1.00267e-10	-1.8108e-10	-4.59206e-10	-2.43239e-09	-4.35112e-09	-4.767e-09	-4.43915e-09	-3.73828e-09	-3.0027e-09	-2.21949e-09	-1.69454e-09	-9.89619e-10	-5.47285e-10		-3.06944e-11	-1.20727e-10	-1.17365e-10	-1.94417e-10	-3.74073e-10	-1.07435e-09	-1.83285e-09	-2.08851e-09	-1.96473e-09	-1.68466e-09	-1.40475e-09	-1.0665e-09	-6.54354e-10	-6.42586e-10	-4.29564e-10
61.3	-5.86109e-11	-7.86905e-11	-9.85805e-11	-1.92002e-10	-4.59565e-10	-2.43636e-09	-4.3576e-09	-4.77355e-09	-4.4283e-09	-3.73179e-09	-3.00568e-09	-2.21824e-09	-1.68721e-09	-9.93106e-10	-5.59727e-10		-2.72196e-11	-1.16359e-10	-1.16051e-10	-1.91311e-10	-3.7508e-10	-1.07638e-09	-1.82672e-09	-2.08478e-09	-1.96498e-09	-1.68449e-09	-1.40203e-09	-1.06717e-09	-6.60571e-10	-6.37901e-10	-4.31188e-10
61.4	-5.84788e-11	-8.38091e-11	-9.70635e-11	-2.01769e-10	-4.59271e-10	-2.43874e-09	-4.36395e-09	-4.77935e-09	-4.41667e-09	-3.72386e-09	-3.00696e-09	-2.21738e-09	-1.68006e-09	-9.96816e-10	-5.71656e-10		-2.42943e-11	-1.12367e-10	-1.13423e-10	-1.88869e-10	-3.76163e-10	-1.07864e-09	-1.81891e-09	-2.081e-09	-1.96568e-09	-1.68457e-09	-1.40005e-09	-1.06695e-09	-6.66524e-10	-6.32534e-10	-4.32884e-10
61.5	-5.81729e-11	-9.00018e-11	-9.55477e-11	-2.10129e-10	-4.58448e-10	-2.43954e-09	-4.36972e-09	-4.78388e-09	-4.40461e-09	-3.71447e-09	-3.00651e-09	-2.2168e-09	-1.67309e-09	-1.00075e-09	-5.82569e-10		-2.22526e-11	-1.08862e-10	-1.09659e-10	-1.87251e-10	-3.77663e-10	-1.08081e-09	-1.80959e-09	-2.07713e-09	-1.96665e-09	-1.68474e-09	-1.39855e-09	-1.0657e-09	-6.72142e-10	-6.26703e-10	-4.34557e-10
61.6	-5.75551e-11	-9.69139e-11	-9.38529e-11	-2.16949e-10	-4.57256e-10	-2.43887e-09	-4.37448e-09	-4.78675e-09	-4.39249e-09	-3.70368e-09	-3.00444e-09	-2.21641e-09	-1.66628e-09	-1.00491e-09	-5.92e-10		-2.13359e-11	-1.05893e-10	-1.04999e-10	-1.8653e-10	-3.79825e-10	-1.08261e-09	-1.79904e-09	-2.07311e-09	-1.96767e-09	-1.68484e-09	-1.39721e-09	-1.0634e-09	-6.77437e-10	-6.20686e-10	-4.36116e-10
61.7	-5.64892e-11	-1.04139e-10	-9.18099e-11	-2.222e-10	-4.55842e-10	-2.43695e-09	-4.37788e-09	-4.78763e-09	-4.3807e-09	-3.69157e-09	-3.00096e-09	-2.21616e-09	-1.65957e-09	-1.00923e-09	-5.99551e-10		-2.16646e-11	-1.03445e-10	-9.97289e-11	-1.86692e-10	-3.8277e-10	-1.08385e-09	-1.78763e-09	-2.06888e-09	-1.96845e-09	-1.68471e-09	-1.39571e-09	-1.06018e-09	-6.82465e-10	-6.14798e-10	-4.37478e-10
61.8	-5.48589e-11	-1.11263e-10	-8.92849e-11	-2.25947e-10	-4.54298e-10	-2.43403e-09	-4.37967e-09	-4.78635e-09	-4.3696e-09	-3.67834e-09	-2.99636e-09	-2.21599e-09	-1.65287e-09	-1.01364e-09	-6.0492e-10		-2.32257e-11	-1.01451e-10	-9.41691e-11	-1.87637e-10	-3.86493e-10	-1.08444e-09	-1.7758e-09	-2.06435e-09	-1.96871e-09	-1.68424e-09	-1.39377e-09	-1.05629e-09	-6.87294e-10	-6.09362e-10	-4.3858e-10
61.9	-5.25809e-11	-1.17899e-10	-8.62011e-11	-2.28325e-10	-4.52633e-10	-2.43042e-09	-4.37973e-09	-4.78284e-09	-4.35952e-09	-3.66425e-09	-2.99102e-09	-2.21586e-09	-1.64603e-09	-1.01798e-09	-6.07928e-10		-2.58776e-11	-9.97956e-11	-8.86556e-11	-1.89198e-10	-3.90867e-10	-1.0844e-09	-1.76402e-09	-2.05946e-09	-1.96816e-09	-1.68334e-09	-1.39109e-09	-1.05205e-09	-6.91973e-10	-6.04673e-10	-4.39383e-10
62	-4.96108e-11	-1.23721e-10	-8.25542e-11	-2.29525e-10	-4.50767e-10	-2.42643e-09	-4.37805e-09	-4.77721e-09	-4.35074e-09	-3.64964e-09	-2.98534e-09	-2.21572e-09	-1.6389e-09	-1.02205e-09	-6.08529e-10		-2.9372e-11	-9.83378e-11	-8.35225e-11	-1.91167e-10	-3.95667e-10	-1.08383e-09	-1.75273e-09	-2.05412e-09	-1.96657e-09	-1.68195e-09	-1.38745e-09	-1.04784e-09	-6.96513e-10	-6.00969e-10	-4.39887e-10
62.1	-4.59433e-11	-1.28488e-10	-7.84202e-11	-2.29775e-10	-4.4855e-10	-2.4223e-09	-4.37472e-09	-4.76965e-09	-4.34342e-09	-3.63493e-09	-2.97974e-09	-2.21547e-09	-1.63128e-09	-1.02563e-09	-6.06825e-10		-3.33888e-11	-9.69225e-11	-7.90814e-11	-1.93324e-10	-4.00591e-10	-1.08285e-09	-1.74234e-09	-2.04827e-09	-1.96374e-09	-1.68007e-09	-1.38267e-09	-1.04401e-09	-7.00876e-10	-5.98398e-10	-4.40132e-10
62.2	-4.16049e-11	-1.32053e-10	-7.39511e-11	-2.2933e-10	-4.45797e-10	-2.41823e-09	-4.36995e-09	-4.76052e-09	-4.33761e-09	-3.62052e-09	-2.97461e-09	-2.21502e-09	-1.62303e-09	-1.02844e-09	-6.03053e-10		-3.75776e-11	-9.53987e-11	-7.5597e-11	-1.95465e-10	-4.05301e-10	-1.08167e-09	-1.73318e-09	-2.04187e-09	-1.95955e-09	-1.67772e-09	-1.37661e-09	-1.04094e-09	-7.04977e-10	-5.97007e-10	-4.40201e-10
62.3	-3.66451e-11	-1.34365e-10	-6.93612e-11	-2.28453e-10	-4.42338e-10	-2.4143e-09	-4.36398e-09	-4.75023e-09	-4.33325e-09	-3.60683e-09	-2.97033e-09	-2.21425e-09	-1.61398e-09	-1.03022e-09	-5.97568e-10		-4.16014e-11	-9.36329e-11	-7.32643e-11	-1.97421e-10	-4.09451e-10	-1.08044e-09	-1.7255e-09	-2.03491e-09	-1.95397e-09	-1.67496e-09	-1.36919e-09	-1.0389e-09	-7.08696e-10	-5.96726e-10	-4.40211e-10
62.4	-3.11265e-11	-1.35463e-10	-6.49027e-11	-2.27402e-10	-4.38065e-10	-2.41052e-09	-4.35713e-09	-4.73925e-09	-4.33011e-09	-3.59424e-09	-2.96721e-09	-2.21302e-09	-1.60409e-09	-1.03077e-09	-5.90811e-10		-4.5174e-11	-9.15184e-11	-7.21876e-11	-1.99073e-10	-4.12719e-10	-1.07933e-09	-1.71942e-09	-2.02743e-09	-1.94707e-09	-1.67186e-09	-1.3604e-09	-1.03813e-09	-7.11891e-10	-5.97385e-10	-4.40295e-10
62.5	-2.5118e-11	-1.35467e-10	-6.0836e-11	-2.2641e-10	-4.3298e-10	-2.40678e-09	-4.34971e-09	-4.72807e-09	-4.32785e-09	-3.58304e-09	-2.96549e-09	-2.2112e-09	-1.59336e-09	-1.0299e-09	-5.83265e-10		-4.80875e-11	-8.89801e-11	-7.23665e-11	-2.00351e-10	-4.14841e-10	-1.07845e-09	-1.71498e-09	-2.01952e-09	-1.939e-09	-1.66851e-09	-1.35029e-09	-1.03877e-09	-7.14418e-10	-5.98727e-10	-4.40583e-10
62.6	-1.86925e-11	-1.34555e-10	-5.73975e-11	-2.25666e-10	-4.27206e-10	-2.40292e-09	-4.34202e-09	-4.71717e-09	-4.32601e-09	-3.57343e-09	-2.96531e-09	-2.20864e-09	-1.58191e-09	-1.02756e-09	-5.75414e-10		-5.02271e-11	-8.59747e-11	-7.3692e-11	-2.01236e-10	-4.15629e-10	-1.07786e-09	-1.71211e-09	-2.0113e-09	-1.93001e-09	-1.66502e-09	-1.33901e-09	-1.04087e-09	-7.16142e-10	-6.00444e-10	-4.4118e-10
62.7	-1.19301e-11	-1.32944e-10	-5.47694e-11	-2.25299e-10	-4.20996e-10	-2.39876e-09	-4.33434e-09	-4.70697e-09	-4.32407e-09	-3.5655e-09	-2.9667e-09	-2.20521e-09	-1.56998e-09	-1.02376e-09	-5.67694e-10		-5.15724e-11	-8.24872e-11	-7.5955e-11	-2.0174e-10	-4.14995e-10	-1.07758e-09	-1.71065e-09	-2.00297e-09	-1.92041e-09	-1.66148e-09	-1.32678e-09	-1.04438e-09	-7.16955e-10	-6.02209e-10	-4.42141e-10
62.8	-4.92402e-12	-1.30873e-10	-5.30563e-11	-2.2536e-10	-4.14703e-10	-2.39412e-09	-4.32691e-09	-4.69782e-09	-4.3215e-09	-3.5592e-09	-2.96959e-09	-2.20076e-09	-1.55792e-09	-1.01863e-09	-5.6046e-10		-5.21855e-11	-7.85243e-11	-7.88679e-11	-2.01901e-10	-4.12958e-10	-1.07756e-09	-1.7104e-09	-1.99475e-09	-1.91056e-09	-1.65796e-09	-1.31392e-09	-1.04916e-09	-7.16786e-10	-6.03719e-10	-4.4346e-10
62.9	2.21121e-12	-1.28573e-10	-5.22719e-11	-2.25823e-10	-4.08739e-10	-2.38886e-09	-4.31988e-09	-4.68998e-09	-4.31785e-09	-3.55442e-09	-2.9738e-09	-2.19519e-09	-1.54616e-09	-1.0124e-09	-5.53959e-10		-5.21921e-11	-7.41077e-11	-8.20986e-11	-2.01763e-10	-4.09655e-10	-1.07773e-09	-1.71111e-09	-1.98687e-09	-1.90083e-09	-1.65452e-09	-1.30085e-09	-1.05499e-09	-7.15609e-10	-6.04727e-10	-4.45063e-10
63	9.33429e-12	-1.26256e-10	-5.2336e-11	-2.26584e-10	-4.03517e-10	-2.38289e-09	-4.31338e-09	-4.6836e-09	-4.31275e-09	-3.55092e-09	-2.97904e-09	-2.18842e-09	-1.53521e-09	-1.00537e-09	-5.48319e-10		-5.1755e-11	-6.92695e-11	-8.53115e-11	-2.01365e-10	-4.05331e-10	-1.07799e-09	-1.71253e-09	-1.97957e-09	-1.89156e-09	-1.65118e-09	-1.28804e-09	-1.06156e-09	-7.13448e-10	-6.05069e-10	-4.46815e-10
63.1	1.62766e-11	-1.24089e-10	-5.30849e-11	-2.27482e-10	-3.99399e-10	-2.37625e-09	-4.30744e-09	-4.67874e-09	-4.306e-09	-3.54846e-09	-2.98496e-09	-2.18042e-09	-1.52558e-09	-9.97918e-10	-5.43557e-10		-5.10481e-11	-6.40487e-11	-8.82112e-11	-2.00732e-10	-4.00325e-10	-1.07823e-09	-1.71441e-09	-1.97305e-09	-1.88305e-09	-1.64795e-09	-1.27603e-09	-1.06852e-09	-7.10383e-10	-6.04674e-10	-4.48543e-10
63.2	2.28491e-11	-1.22185e-10	-5.42913e-11	-2.2832e-10	-3.96638e-10	-2.36904e-09	-4.30204e-09	-4.67533e-09	-4.2976e-09	-3.54674e-09	-2.99116e-09	-2.17125e-09	-1.51776e-09	-9.90417e-10	-5.39598e-10		-5.02312e-11	-5.84928e-11	-9.05814e-11	-1.99867e-10	-3.95045e-10	-1.07832e-09	-1.71653e-09	-1.96745e-09	-1.87551e-09	-1.64479e-09	-1.26535e-09	-1.07548e-09	-7.06545e-10	-6.03569e-10	-4.50056e-10
63.3	2.88569e-11	-1.20595e-10	-5.56936e-11	-2.289e-10	-3.95353e-10	-2.36145e-09	-4.29709e-09	-4.67322e-09	-4.28769e-09	-3.5455e-09	-2.99723e-09	-2.16105e-09	-1.51215e-09	-9.8324e-10	-5.36296e-10		-4.94301e-11	-5.26617e-11	-9.23131e-11	-1.98746e-10	-3.89937e-10	-1.07814e-09	-1.7187e-09	-1.96285e-09	-1.86905e-09	-1.64164e-09	-1.25648e-09	-1.08203e-09	-7.02107e-10	-6.01867e-10	-4.51177e-10
63.4	3.4121e-11	-1.19303e-10	-5.70292e-11	-2.29052e-10	-3.95511e-10	-2.35376e-09	-4.29244e-09	-4.6722e-09	-4.27661e-09	-3.54451e-09	-3.0028e-09	-2.15009e-09	-1.50903e-09	-9.76716e-10	-5.33475e-10		-4.87229e-11	-4.66343e-11	-9.34175e-11	-1.97319e-10	-3.85439e-10	-1.07757e-09	-1.72077e-09	-1.9592e-09	-1.8637e-09	-1.63843e-09	-1.24979e-09	-1.0878e-09	-6.97278e-10	-5.99739e-10	-4.51776e-10
63.5	3.85027e-11	-1.18226e-10	-5.80702e-11	-2.28665e-10	-3.96938e-10	-2.34629e-09	-4.28791e-09	-4.672e-09	-4.26478e-09	-3.54362e-09	-3.00755e-09	-2.13878e-09	-1.5085e-09	-9.71108e-10	-5.30946e-10		-4.81339e-11	-4.05148e-11	-9.40205e-11	-1.95512e-10	-3.81946e-10	-1.07648e-09	-1.72265e-09	-1.95638e-09	-1.85936e-09	-1.63507e-09	-1.24554e-09	-1.09245e-09	-6.92279e-10	-5.97391e-10	-4.51791e-10
63.6	4.1928e-11	-1.17229e-10	-5.86548e-11	-2.27701e-10	-3.99347e-10	-2.33935e-09	-4.28331e-09	-4.67233e-09	-4.25269e-09	-3.54272e-09	-3.01124e-09	-2.12761e-09	-1.5105e-09	-9.66593e-10	-5.2854e-10		-4.76347e-11	-3.44383e-11	-9.43407e-11	-1.9323e-10	-3.79765e-10	-1.07477e-09	-1.72427e-09	-1.95417e-09	-1.85588e-09	-1.63149e-09	-1.24378e-09	-1.09575e-09	-6.87326e-10	-5.95031e-10	-4.51237e-10
63.7	4.4405e-11	-1.1613e-10	-5.87131e-11	-2.26198e-10	-4.02382e-10	-2.33329e-09	-4.27843e-09	-4.67294e-09	-4.2408e-09	-3.54182e-09	-3.01376e-09	-2.11716e-09	-1.51476e-09	-9.63262e-10	-5.26116e-10		-4.71526e-11	-2.85723e-11	-9.46537e-11	-1.90368e-10	-3.79085e-10	-1.07231e-09	-1.72559e-09	-1.95229e-09	-1.85302e-09	-1.6276e-09	-1.24441e-09	-1.09755e-09	-6.8261e-10	-5.92844e-10	-4.50213e-10
63.8	4.60307e-11	-1.14718e-10	-5.82811e-11	-2.24257e-10	-4.05668e-10	-2.32837e-09	-4.27308e-09	-4.67358e-09	-4.22951e-09	-3.54095e-09	-3.01509e-09	-2.10803e-09	-1.52086e-09	-9.61121e-10	-5.2357e-10		-4.65849e-11	-2.31132e-11	-9.52486e-11	-1.86825e-10	-3.79959e-10	-1.06901e-09	-1.72662e-09	-1.95042e-09	-1.85054e-09	-1.62335e-09	-1.24714e-09	-1.09782e-09	-6.7827e-10	-5.90973e-10	-4.48885e-10
63.9	4.69841e-11	-1.12773e-10	-5.75026e-11	-2.22016e-10	-4.08853e-10	-2.32484e-09	-4.26711e-09	-4.67409e-09	-4.2191e-09	-3.54022e-09	-3.01531e-09	-2.1008e-09	-1.52827e-09	-9.60102e-10	-5.20827e-10		-4.58169e-11	-1.82781e-11	-9.63836e-11	-1.8252e-10	-3.82289e-10	-1.06481e-09	-1.72737e-09	-1.94827e-09	-1.84815e-09	-1.61866e-09	-1.25156e-09	-1.09663e-09	-6.74386e-10	-5.89509e-10	-4.47466e-10
64	4.75043e-11	-1.1008e-10	-5.66169e-11	-2.19614e-10	-4.11655e-10	-2.32284e-09	-4.26039e-09	-4.67437e-09	-4.20972e-09	-3.53979e-09	-3.01459e-09	-2.0959e-09	-1.53637e-09	-9.60087e-10	-5.17838e-10		-4.47426e-11	-1.42919e-11	-9.82492e-11	-1.77418e-10	-3.85846e-10	-1.05965e-09	-1.72787e-09	-1.94558e-09	-1.84561e-09	-1.61348e-09	-1.25715e-09	-1.09415e-09	-6.70971e-10	-5.88489e-10	-4.46188e-10
64.1	4.78555e-11	-1.06457e-10	-5.59327e-11	-2.17157e-10	-4.13875e-10	-2.32243e-09	-4.25283e-09	-4.67437e-09	-4.20136e-09	-3.53981e-09	-3.01316e-09	-2.09364e-09	-1.54454e-09	-9.60925e-10	-5.14574e-10		-4.32847e-11	-1.13704e-11	-1.00941e-10	-1.71547e-10	-3.90286e-10	-1.05357e-09	-1.72814e-09	-1.94219e-09	-1.84268e-09	-1.60775e-09	-1.26335e-09	-1.09064e-09	-6.67969e-10	-5.87904e-10	-4.45276e-10
64.2	4.82843e-11	-1.01772e-10	-5.57916e-11	-2.14682e-10	-4.15413e-10	-2.32358e-09	-4.24438e-09	-4.67408e-09	-4.19387e-09	-3.54045e-09	-3.01126e-09	-2.09408e-09	-1.55223e-09	-9.62455e-10	-5.11011e-10		-4.14109e-11	-9.70391e-12	-1.04452e-10	-1.6502e-10	-3.9519e-10	-1.04663e-09	-1.72823e-09	-1.93808e-09	-1.83919e-09	-1.60141e-09	-1.26964e-09	-1.08638e-09	-6.65278e-10	-5.8771e-10	-4.44922e-10
64.3	4.89762e-11	-9.59618e-11	-5.65236e-11	-2.12139e-10	-4.16256e-10	-2.32617e-09	-4.235e-09	-4.6735e-09	-4.18702e-09	-3.54186e-09	-3.00914e-09	-2.09708e-09	-1.55896e-09	-9.64529e-10	-5.07135e-10		-3.91447e-11	-9.43972e-12	-1.08673e-10	-1.58045e-10	-4.00108e-10	-1.03901e-09	-1.72817e-09	-1.93334e-09	-1.835e-09	-1.59439e-09	-1.27552e-09	-1.0817e-09	-6.62763e-10	-5.87835e-10	-4.45267e-10
64.4	5.00181e-11	-8.90565e-11	-5.84018e-11	-2.09384e-10	-4.16456e-10	-2.32999e-09	-4.22467e-09	-4.67264e-09	-4.18049e-09	-3.54415e-09	-3.00701e-09	-2.10225e-09	-1.56439e-09	-9.67029e-10	-5.02941e-10		-3.65678e-11	-1.0669e-11	-1.13416e-10	-1.50925e-10	-4.04605e-10	-1.0309e-09	-1.72797e-09	-1.92817e-09	-1.83006e-09	-1.58661e-09	-1.28058e-09	-1.07687e-09	-6.60284e-10	-5.88196e-10	-4.46393e-10
64.5	5.13758e-11	-8.11872e-11	-6.16008e-11	-2.06197e-10	-4.16103e-10	-2.33477e-09	-4.21335e-09	-4.67147e-09	-4.17395e-09	-3.54739e-09	-3.00501e-09	-2.10905e-09	-1.56829e-09	-9.69872e-10	-4.98432e-10		-3.38144e-11	-1.34167e-11	-1.18439e-10	-1.44049e-10	-4.08305e-10	-1.0226e-09	-1.72767e-09	-1.92287e-09	-1.82434e-09	-1.57801e-09	-1.28451e-09	-1.07216e-09	-6.5773e-10	-5.88698e-10	-4.48323e-10
64.6	5.28903e-11	-7.25938e-11	-6.61643e-11	-2.02311e-10	-4.15297e-10	-2.34022e-09	-4.20102e-09	-4.66993e-09	-4.16708e-09	-3.55159e-09	-3.00321e-09	-2.11679e-09	-1.57059e-09	-9.73017e-10	-4.93632e-10		-3.10555e-11	-1.76364e-11	-1.23478e-10	-1.37858e-10	-4.10922e-10	-1.01439e-09	-1.72728e-09	-1.91777e-09	-1.8179e-09	-1.56855e-09	-1.28708e-09	-1.06775e-09	-6.55031e-10	-5.89242e-10	-4.51026e-10
64.7	5.42952e-11	-6.36205e-11	-7.19876e-11	-1.97456e-10	-4.14125e-10	-2.34602e-09	-4.18767e-09	-4.66791e-09	-4.15964e-09	-3.55667e-09	-3.00157e-09	-2.12476e-09	-1.57133e-09	-9.7646e-10	-4.88583e-10		-2.84774e-11	-2.32099e-11	-1.28277e-10	-1.32809e-10	-4.12285e-10	-1.00661e-09	-1.72681e-09	-1.91319e-09	-1.81084e-09	-1.55826e-09	-1.28817e-09	-1.06376e-09	-6.52183e-10	-5.89726e-10	-4.54429e-10
64.8	5.52533e-11	-5.46982e-11	-7.88156e-11	-1.91412e-10	-4.12644e-10	-2.35189e-09	-4.17332e-09	-4.66528e-09	-4.15147e-09	-3.56251e-09	-3.00002e-09	-2.13226e-09	-1.57065e-09	-9.80217e-10	-4.83348e-10		-2.62555e-11	-2.99503e-11	-1.3261e-10	-1.29326e-10	-4.1234e-10	-9.99531e-10	-1.7263e-09	-1.90941e-09	-1.80331e-09	-1.5472e-09	-1.28773e-09	-1.06021e-09	-6.49244e-10	-5.90051e-10	-4.58428e-10
64.9	5.54067e-11	-4.63155e-11	-8.62586e-11	-1.84058e-10	-4.1088e-10	-2.35761e-09	-4.15803e-09	-4.66192e-09	-4.14253e-09	-3.56889e-09	-2.99837e-09	-2.13869e-09	-1.56876e-09	-9.84313e-10	-4.78009e-10		-2.45283e-11	-3.76103e-11	-1.36297e-10	-1.2775e-10	-4.11144e-10	-9.93377e-10	-1.72574e-09	-1.90657e-09	-1.79552e-09	-1.53554e-09	-1.28577e-09	-1.05705e-09	-6.46335e-10	-5.90127e-10	-4.62894e-10
65	5.44319e-11	-3.89775e-11	-9.3823e-11	-1.75416e-10	-4.08837e-10	-2.36301e-09	-4.14197e-09	-4.65772e-09	-4.1329e-09	-3.57554e-09	-2.99642e-09	-2.14357e-09	-1.56593e-09	-9.88751e-10	-4.72659e-10		-2.33765e-11	-4.5892e-11	-1.39214e-10	-1.283e-10	-4.08845e-10	-9.88284e-10	-1.72517e-09	-1.9047e-09	-1.78769e-09	-1.5235e-09	-1.28236e-09	-1.05419e-09	-6.43621e-10	-5.89881e-10	-4.67685e-10
65.1	5.20904e-11	-3.31588e-11	-1.00956e-10	-1.65679e-10	-4.06512e-10	-2.368e-09	-4.12542e-09	-4.65266e-09	-4.1228e-09	-3.58216e-09	-2.99393e-09	-2.1466e-09	-1.56247e-09	-9.93501e-10	-4.67392e-10		-2.28093e-11	-5.44607e-11	-1.41285e-10	-1.31042e-10	-4.05651e-10	-9.84283e-10	-1.72458e-09	-1.9037e-09	-1.7801e-09	-1.51142e-09	-1.27765e-09	-1.05144e-09	-6.41285e-10	-5.89272e-10	-4.72641e-10
65.2	4.82665e-11	-2.92539e-11	-1.07095e-10	-1.5521e-10	-4.03915e-10	-2.37257e-09	-4.10878e-09	-4.64677e-09	-4.11253e-09	-3.58841e-09	-2.9907e-09	-2.14761e-09	-1.55874e-09	-9.9848e-10	-4.62296e-10		-2.2763e-11	-6.29606e-11	-1.42488e-10	-1.35875e-10	-4.01806e-10	-9.8129e-10	-1.72401e-09	-1.90331e-09	-1.77302e-09	-1.49965e-09	-1.27184e-09	-1.04862e-09	-6.39509e-10	-5.88299e-10	-4.77593e-10
65.3	4.29866e-11	-2.75331e-11	-1.11727e-10	-1.44533e-10	-4.01093e-10	-2.37674e-09	-4.09255e-09	-4.64015e-09	-4.10246e-09	-3.59398e-09	-2.98655e-09	-2.14658e-09	-1.5551e-09	-1.00354e-09	-4.57439e-10		-2.31111e-11	-7.10334e-11	-1.4284e-10	-1.42545e-10	-3.97555e-10	-9.79123e-10	-1.72347e-09	-1.90322e-09	-1.76673e-09	-1.4886e-09	-1.26521e-09	-1.04553e-09	-6.38447e-10	-5.87005e-10	-4.82365e-10
65.4	3.64178e-11	-2.81104e-11	-1.14434e-10	-1.34288e-10	-3.98137e-10	-2.38058e-09	-4.07734e-09	-4.633e-09	-4.093e-09	-3.59859e-09	-2.98134e-09	-2.14359e-09	-1.55195e-09	-1.00848e-09	-4.52868e-10		-2.36849e-11	-7.83376e-11	-1.42402e-10	-1.5067e-10	-3.93126e-10	-9.77518e-10	-1.72297e-09	-1.90303e-09	-1.76147e-09	-1.47862e-09	-1.25809e-09	-1.04201e-09	-6.38203e-10	-5.85483e-10	-4.86774e-10
65.5	2.88472e-11	-3.09273e-11	-1.14944e-10	-1.2517e-10	-3.95193e-10	-2.38412e-09	-4.06379e-09	-4.62556e-09	-4.08454e-09	-3.60202e-09	-2.97504e-09	-2.13881e-09	-1.54966e-09	-1.01304e-09	-4.48607e-10		-2.43031e-11	-8.45692e-11	-1.41273e-10	-1.59774e-10	-3.88716e-10	-9.76168e-10	-1.72252e-09	-1.90235e-09	-1.75746e-09	-1.47003e-09	-1.2509e-09	-1.03792e-09	-6.38826e-10	-5.83859e-10	-4.90646e-10
65.6	2.06473e-11	-3.57564e-11	-1.13164e-10	-1.17862e-10	-3.92451e-10	-2.38738e-09	-4.05254e-09	-4.61807e-09	-4.07742e-09	-3.60416e-09	-2.96767e-09	-2.13245e-09	-1.54858e-09	-1.01693e-09	-4.4466e-10		-2.48035e-11	-8.94812e-11	-1.39592e-10	-1.69344e-10	-3.84478e-10	-9.74761e-10	-1.72214e-09	-1.90085e-09	-1.75479e-09	-1.46305e-09	-1.24406e-09	-1.03321e-09	-6.403e-10	-5.82279e-10	-4.93831e-10
65.7	1.22339e-11	-4.22237e-11	-1.09198e-10	-1.12956e-10	-3.90128e-10	-2.3903e-09	-4.0441e-09	-4.61078e-09	-4.07185e-09	-3.60497e-09	-2.95931e-09	-2.12478e-09	-1.54899e-09	-1.01984e-09	-4.41017e-10		-2.50731e-11	-9.29013e-11	-1.37533e-10	-1.78869e-10	-3.80523e-10	-9.73024e-10	-1.7218e-09	-1.89827e-09	-1.75351e-09	-1.45777e-09	-1.23801e-09	-1.02793e-09	-6.42551e-10	-5.80882e-10	-4.96211e-10
65.8	4.02493e-12	-4.9845e-11	-1.03349e-10	-1.10885e-10	-3.88443e-10	-2.3928e-09	-4.03886e-09	-4.60388e-09	-4.06791e-09	-3.60452e-09	-2.95012e-09	-2.1161e-09	-1.55105e-09	-1.02149e-09	-4.37671e-10		-2.50709e-11	-9.47447e-11	-1.35303e-10	-1.87886e-10	-3.76916e-10	-9.70763e-10	-1.72148e-09	-1.89446e-09	-1.75349e-09	-1.45416e-09	-1.23315e-09	-1.02219e-09	-6.45454e-10	-5.79783e-10	-4.97724e-10
65.9	-3.59649e-12	-5.80732e-11	-9.61057e-11	-1.11871e-10	-3.87588e-10	-2.39473e-09	-4.03699e-09	-4.59748e-09	-4.06556e-09	-3.60296e-09	-2.94028e-09	-2.1067e-09	-1.5548e-09	-1.02161e-09	-4.34627e-10		-2.48391e-11	-9.50214e-11	-1.33132e-10	-1.96006e-10	-3.7368e-10	-9.67899e-10	-1.72115e-09	-1.8894e-09	-1.75453e-09	-1.45207e-09	-1.22979e-09	-1.01621e-09	-6.48847e-10	-5.79046e-10	-4.98368e-10
66	-1.03084e-11	-6.63469e-11	-8.81072e-11	-1.15898e-10	-3.87695e-10	-2.39593e-09	-4.03839e-09	-4.59161e-09	-4.06456e-09	-3.6005e-09	-2.93001e-09	-2.09692e-09	-1.56013e-09	-1.02002e-09	-4.31914e-10		-2.45005e-11	-9.38365e-11	-1.31249e-10	-2.02939e-10	-3.70794e-10	-9.64482e-10	-1.72071e-09	-1.88319e-09	-1.7563e-09	-1.45125e-09	-1.22812e-09	-1.01026e-09	-6.52542e-10	-5.78674e-10	-4.98205e-10
66.1	-1.58675e-11	-7.41354e-11	-8.00917e-11	-1.22706e-10	-3.88813e-10	-2.39624e-09	-4.04274e-09	-4.58623e-09	-4.06457e-09	-3.59737e-09	-2.91953e-09	-2.08707e-09	-1.56675e-09	-1.01659e-09	-4.29593e-10		-2.4242e-11	-9.13822e-11	-1.29858e-10	-2.08494e-10	-3.68197e-10	-9.60704e-10	-1.72006e-09	-1.87602e-09	-1.75837e-09	-1.45138e-09	-1.22816e-09	-1.00464e-09	-6.56343e-10	-5.78611e-10	-4.97353e-10
66.2	-2.01172e-11	-8.09746e-11	-7.28354e-11	-1.31827e-10	-3.90892e-10	-2.39557e-09	-4.04945e-09	-4.58121e-09	-4.06514e-09	-3.59383e-09	-2.90906e-09	-2.07744e-09	-1.57429e-09	-1.01127e-09	-4.27764e-10		-2.42867e-11	-8.79235e-11	-1.29114e-10	-2.12581e-10	-3.65783e-10	-9.5688e-10	-1.71907e-09	-1.86819e-09	-1.76031e-09	-1.45214e-09	-1.2298e-09	-9.99683e-10	-6.6006e-10	-5.78747e-10	-4.95968e-10
66.3	-2.29901e-11	-8.64918e-11	-6.7082e-11	-1.42638e-10	-3.93782e-10	-2.39385e-09	-4.05779e-09	-4.5764e-09	-4.06581e-09	-3.59008e-09	-2.89881e-09	-2.06829e-09	-1.58226e-09	-1.00411e-09	-4.26553e-10		-2.48578e-11	-8.37777e-11	-1.29098e-10	-2.15201e-10	-3.63412e-10	-9.53425e-10	-1.71755e-09	-1.86002e-09	-1.76167e-09	-1.45321e-09	-1.23272e-09	-9.95645e-10	-6.63514e-10	-5.78939e-10	-4.94222e-10
66.4	-2.4506e-11	-9.0418e-11	-6.34721e-11	-1.54431e-10	-3.97234e-10	-2.39114e-09	-4.06689e-09	-4.57161e-09	-4.06608e-09	-3.58631e-09	-2.88897e-09	-2.05979e-09	-1.59015e-09	-9.95232e-10	-4.2611e-10		-2.61418e-11	-7.92894e-11	-1.29798e-10	-2.16431e-10	-3.60921e-10	-9.5081e-10	-1.7153e-09	-1.85187e-09	-1.76206e-09	-1.45432e-09	-1.23654e-09	-9.92735e-10	-6.66558e-10	-5.79037e-10	-4.92274e-10
66.5	-2.47665e-11	-9.25921e-11	-6.24797e-11	-1.66492e-10	-4.00931e-10	-2.38755e-09	-4.07588e-09	-4.56667e-09	-4.06557e-09	-3.58261e-09	-2.87971e-09	-2.052e-09	-1.5975e-09	-9.84867e-10	-4.26583e-10		-2.82536e-11	-7.48057e-11	-1.31105e-10	-2.16413e-10	-3.58138e-10	-9.49515e-10	-1.71211e-09	-1.84408e-09	-1.7612e-09	-1.45529e-09	-1.24076e-09	-9.91062e-10	-6.69073e-10	-5.78905e-10	-4.9025e-10
66.6	-2.39472e-11	-9.29583e-11	-6.43615e-11	-1.78177e-10	-4.04514e-10	-2.38328e-09	-4.08393e-09	-4.56143e-09	-4.06398e-09	-3.57903e-09	-2.87115e-09	-2.04487e-09	-1.6039e-09	-9.73328e-10	-4.28103e-10		-3.12131e-11	-7.06514e-11	-1.32829e-10	-2.15345e-10	-3.54905e-10	-9.4997e-10	-1.70776e-09	-1.83696e-09	-1.75895e-09	-1.45602e-09	-1.24486e-09	-9.90631e-10	-6.70983e-10	-5.78448e-10	-4.88226e-10
66.7	-2.22834e-11	-9.15616e-11	-6.91268e-11	-1.88968e-10	-4.07628e-10	-2.37857e-09	-4.09038e-09	-4.55577e-09	-4.06116e-09	-3.57554e-09	-2.8634e-09	-2.03825e-09	-1.6091e-09	-9.61016e-10	-4.30754e-10		-3.49328e-11	-6.71082e-11	-1.34721e-10	-2.13465e-10	-3.51107e-10	-9.52506e-10	-1.70203e-09	-1.83076e-09	-1.75532e-09	-1.45645e-09	-1.24838e-09	-9.91342e-10	-6.7225e-10	-5.77628e-10	-4.86227e-10
66.8	-2.00503e-11	-8.85422e-11	-7.65313e-11	-1.98508e-10	-4.09959e-10	-2.37369e-09	-4.09474e-09	-4.54959e-09	-4.05715e-09	-3.57207e-09	-2.85649e-09	-2.0319e-09	-1.61297e-09	-9.48404e-10	-4.3456e-10		-3.92221e-11	-6.4399e-11	-1.36507e-10	-2.11042e-10	-3.46694e-10	-9.5731e-10	-1.69478e-09	-1.82566e-09	-1.75049e-09	-1.45661e-09	-1.25093e-09	-9.93011e-10	-6.72877e-10	-5.76465e-10	-4.84232e-10
66.9	-1.75349e-11	-8.41317e-11	-8.60964e-11	-2.06607e-10	-4.11283e-10	-2.36887e-09	-4.09679e-09	-4.54281e-09	-4.05213e-09	-3.56849e-09	-2.85041e-09	-2.02551e-09	-1.61551e-09	-9.36019e-10	-4.39461e-10		-4.38058e-11	-6.2678e-11	-1.37933e-10	-2.08359e-10	-3.417e-10	-9.64398e-10	-1.68589e-09	-1.82177e-09	-1.74473e-09	-1.45654e-09	-1.25224e-09	-9.95395e-10	-6.72903e-10	-5.75044e-10	-4.82201e-10
67	-1.50018e-11	-7.86461e-11	-9.71515e-11	-2.1323e-10	-4.11495e-10	-2.36431e-09	-4.09651e-09	-4.53539e-09	-4.04641e-09	-3.56467e-09	-2.84506e-09	-2.0188e-09	-1.61685e-09	-9.24409e-10	-4.45305e-10		-4.83543e-11	-6.20262e-11	-1.38799e-10	-2.05699e-10	-3.3625e-10	-9.73602e-10	-1.67535e-09	-1.8191e-09	-1.73844e-09	-1.45629e-09	-1.25218e-09	-9.9822e-10	-6.72398e-10	-5.73503e-10	-4.80097e-10
67.1	-1.26564e-11	-7.24764e-11	-1.08896e-10	-2.18455e-10	-4.10632e-10	-2.36012e-09	-4.09414e-09	-4.52727e-09	-4.04042e-09	-3.56048e-09	-2.84028e-09	-2.01152e-09	-1.61718e-09	-9.14104e-10	-4.51846e-10		-5.25229e-11	-6.24526e-11	-1.38991e-10	-2.03324e-10	-3.30556e-10	-9.84579e-10	-1.66326e-09	-1.81757e-09	-1.73202e-09	-1.45587e-09	-1.25076e-09	-1.00122e-09	-6.7145e-10	-5.72022e-10	-4.77915e-10
67.2	-1.06104e-11	-6.6071e-11	-1.20475e-10	-2.22434e-10	-4.0887e-10	-2.35636e-09	-4.09009e-09	-4.51839e-09	-4.03461e-09	-3.55578e-09	-2.83585e-09	-2.00357e-09	-1.61674e-09	-9.05566e-10	-4.58747e-10		-5.59916e-11	-6.38988e-11	-1.38493e-10	-2.01448e-10	-3.24901e-10	-9.96833e-10	-1.64982e-09	-1.81705e-09	-1.72586e-09	-1.45527e-09	-1.24809e-09	-1.00416e-09	-6.70161e-10	-5.70806e-10	-4.75705e-10
67.3	-8.8586e-12	-5.99078e-11	-1.31053e-10	-2.25342e-10	-4.0651e-10	-2.35299e-09	-4.0849e-09	-4.50869e-09	-4.02944e-09	-3.55048e-09	-2.83145e-09	-1.99495e-09	-1.61574e-09	-8.99143e-10	-4.65593e-10		-5.85028e-11	-6.62473e-11	-1.3739e-10	-2.00223e-10	-3.19605e-10	-1.00976e-09	-1.63536e-09	-1.81734e-09	-1.72026e-09	-1.45443e-09	-1.2444e-09	-1.00685e-09	-6.68633e-10	-5.70072e-10	-4.73576e-10
67.4	-7.27049e-12	-5.44564e-11	-1.39892e-10	-2.27341e-10	-4.03934e-10	-2.34993e-09	-4.07917e-09	-4.49809e-09	-4.02532e-09	-3.54448e-09	-2.82674e-09	-1.98586e-09	-1.61439e-09	-8.95023e-10	-4.71918e-10		-5.98893e-11	-6.93305e-11	-1.35848e-10	-1.99712e-10	-3.14992e-10	-1.0227e-09	-1.62031e-09	-1.81816e-09	-1.71541e-09	-1.45326e-09	-1.23996e-09	-1.00916e-09	-6.66966e-10	-5.70029e-10	-4.71697e-10
67.5	-5.60363e-12	-5.0132e-11	-1.46405e-10	-2.2855e-10	-4.01557e-10	-2.34708e-09	-4.07353e-09	-4.48654e-09	-4.02252e-09	-3.53773e-09	-2.82134e-09	-1.97665e-09	-1.61281e-09	-8.9321e-10	-4.77225e-10		-6.00903e-11	-7.29427e-11	-1.34086e-10	-1.99883e-10	-3.11352e-10	-1.03498e-09	-1.60521e-09	-1.81927e-09	-1.71137e-09	-1.45165e-09	-1.23504e-09	-1.01103e-09	-6.6525e-10	-5.70867e-10	-4.70269e-10
67.6	-3.53798e-12	-4.72465e-11	-1.50205e-10	-2.29042e-10	-3.99763e-10	-2.34436e-09	-4.06856e-09	-4.47402e-09	-4.0212e-09	-3.53021e-09	-2.8149e-09	-1.96778e-09	-1.61108e-09	-8.93514e-10	-4.81029e-10		-5.91532e-11	-7.68514e-11	-1.32343e-10	-2.00612e-10	-3.08905e-10	-1.046e-09	-1.59064e-09	-1.8204e-09	-1.70802e-09	-1.44951e-09	-1.22995e-09	-1.01245e-09	-6.63561e-10	-5.72738e-10	-4.69503e-10
67.7	-7.28468e-13	-4.59643e-11	-1.51122e-10	-2.2884e-10	-3.9885e-10	-2.34174e-09	-4.06475e-09	-4.46055e-09	-4.02135e-09	-3.5219e-09	-2.80709e-09	-1.95978e-09	-1.60925e-09	-8.95569e-10	-4.82895e-10		-5.72208e-11	-8.08102e-11	-1.30841e-10	-2.01692e-10	-3.07779e-10	-1.05523e-09	-1.57721e-09	-1.82132e-09	-1.70516e-09	-1.44676e-09	-1.22492e-09	-1.01342e-09	-6.61965e-10	-5.75743e-10	-4.69578e-10
67.8	3.13154e-12	-4.62726e-11	-1.49206e-10	-2.2794e-10	-3.98985e-10	-2.33924e-09	-4.0625e-09	-4.44623e-09	-4.02283e-09	-3.5128e-09	-2.79767e-09	-1.9532e-09	-1.60731e-09	-8.98879e-10	-4.82484e-10		-5.45081e-11	-8.45721e-11	-1.29755e-10	-2.02859e-10	-3.07995e-10	-1.06229e-09	-1.56553e-09	-1.82188e-09	-1.70243e-09	-1.44338e-09	-1.22017e-09	-1.014e-09	-6.60515e-10	-5.79919e-10	-4.70607e-10
67.9	8.24595e-12	-4.79721e-11	-1.44706e-10	-2.26328e-10	-4.00183e-10	-2.33699e-09	-4.06207e-09	-4.43128e-09	-4.02532e-09	-3.50293e-09	-2.78651e-09	-1.94851e-09	-1.60525e-09	-9.02872e-10	-4.79592e-10		-5.12707e-11	-8.79031e-11	-1.29192e-10	-2.03833e-10	-3.09465e-10	-1.06699e-09	-1.5561e-09	-1.822e-09	-1.69946e-09	-1.43937e-09	-1.21587e-09	-1.01424e-09	-6.59255e-10	-5.85226e-10	-4.72616e-10
68	1.46617e-11	-5.06944e-11	-1.38047e-10	-2.24002e-10	-4.02307e-10	-2.33522e-09	-4.06362e-09	-4.41597e-09	-4.02844e-09	-3.49233e-09	-2.77361e-09	-1.94609e-09	-1.60306e-09	-9.06974e-10	-4.74191e-10		-4.77718e-11	-9.05964e-11	-1.29179e-10	-2.0435e-10	-3.12004e-10	-1.06928e-09	-1.54936e-09	-1.82167e-09	-1.69587e-09	-1.43483e-09	-1.21212e-09	-1.01421e-09	-6.5822e-10	-5.91546e-10	-4.75526e-10
68.1	2.22345e-11	-5.39462e-11	-1.29778e-10	-2.20995e-10	-4.05098e-10	-2.33418e-09	-4.06718e-09	-4.40072e-09	-4.03171e-09	-3.48102e-09	-2.75907e-09	-1.94615e-09	-1.60074e-09	-9.10681e-10	-4.66454e-10		-4.42502e-11	-9.24859e-11	-1.29665e-10	-2.04211e-10	-3.15351e-10	-1.0693e-09	-1.54557e-09	-1.82099e-09	-1.69132e-09	-1.42987e-09	-1.20898e-09	-1.01395e-09	-6.57438e-10	-5.98686e-10	-4.7916e-10
68.2	3.06218e-11	-5.71761e-11	-1.20535e-10	-2.17382e-10	-4.08219e-10	-2.33418e-09	-4.07267e-09	-4.38598e-09	-4.03461e-09	-3.46905e-09	-2.74315e-09	-1.94871e-09	-1.5983e-09	-9.13608e-10	-4.56768e-10		-4.08967e-11	-9.34586e-11	-1.30535e-10	-2.03307e-10	-3.19185e-10	-1.06731e-09	-1.54487e-09	-1.82009e-09	-1.68559e-09	-1.42464e-09	-1.20646e-09	-1.01349e-09	-6.56926e-10	-6.06387e-10	-4.83261e-10
68.3	3.9305e-11	-5.9855e-11	-1.10985e-10	-2.13281e-10	-4.11316e-10	-2.33549e-09	-4.07989e-09	-4.37227e-09	-4.03667e-09	-3.45645e-09	-2.7262e-09	-1.95363e-09	-1.59579e-09	-9.15532e-10	-4.45723e-10		-3.7839e-11	-9.34651e-11	-1.3162e-10	-2.01648e-10	-3.23158e-10	-1.06371e-09	-1.5472e-09	-1.81918e-09	-1.67859e-09	-1.4193e-09	-1.20453e-09	-1.01287e-09	-6.56694e-10	-6.14353e-10	-4.87523e-10
68.4	4.76397e-11	-6.15569e-11	-1.01787e-10	-2.08847e-10	-4.14071e-10	-2.33831e-09	-4.08855e-09	-4.36007e-09	-4.03744e-09	-3.44332e-09	-2.70864e-09	-1.9606e-09	-1.59323e-09	-9.16399e-10	-4.34084e-10		-3.51383e-11	-9.25268e-11	-1.32725e-10	-1.99364e-10	-3.26912e-10	-1.05898e-09	-1.55235e-09	-1.81842e-09	-1.67034e-09	-1.41401e-09	-1.20311e-09	-1.01207e-09	-6.56731e-10	-6.22272e-10	-4.91622e-10
68.5	5.4926e-11	-6.20285e-11	-9.35401e-11	-2.04255e-10	-4.16247e-10	-2.34273e-09	-4.09827e-09	-4.34978e-09	-4.03657e-09	-3.42974e-09	-2.69095e-09	-1.9692e-09	-1.59069e-09	-9.16303e-10	-4.22734e-10		-3.27957e-11	-9.0739e-11	-1.33643e-10	-1.967e-10	-3.30102e-10	-1.05363e-09	-1.55997e-09	-1.818e-09	-1.66105e-09	-1.40892e-09	-1.20207e-09	-1.01106e-09	-6.5701e-10	-6.29849e-10	-4.95258e-10
68.6	6.04899e-11	-6.12332e-11	-8.67504e-11	-1.99672e-10	-4.17719e-10	-2.34868e-09	-4.10862e-09	-4.3417e-09	-4.03381e-09	-3.41584e-09	-2.67357e-09	-1.9789e-09	-1.5882e-09	-9.15448e-10	-4.12609e-10		-3.0767e-11	-8.82681e-11	-1.34173e-10	-1.93986e-10	-3.32422e-10	-1.04813e-09	-1.56959e-09	-1.81802e-09	-1.65103e-09	-1.40416e-09	-1.20126e-09	-1.0098e-09	-6.57476e-10	-6.36837e-10	-4.98186e-10
68.7	6.37637e-11	-5.93636e-11	-8.17975e-11	-1.95233e-10	-4.18471e-10	-2.35594e-09	-4.11911e-09	-4.33592e-09	-4.02901e-09	-3.40181e-09	-2.65691e-09	-1.98914e-09	-1.58582e-09	-9.14095e-10	-4.04611e-10		-2.89832e-11	-8.5343e-11	-1.34137e-10	-1.91605e-10	-3.33621e-10	-1.04294e-09	-1.58066e-09	-1.81851e-09	-1.6407e-09	-1.39981e-09	-1.20049e-09	-1.00819e-09	-6.58044e-10	-6.43049e-10	-5.00237e-10
68.8	6.43534e-11	-5.68185e-11	-7.89117e-11	-1.9101e-10	-4.18587e-10	-2.36418e-09	-4.12921e-09	-4.33233e-09	-4.02219e-09	-3.38785e-09	-2.64127e-09	-1.99938e-09	-1.58356e-09	-9.12504e-10	-3.99524e-10		-2.73715e-11	-8.22398e-11	-1.33391e-10	-1.89947e-10	-3.33526e-10	-1.03839e-09	-1.59262e-09	-1.81942e-09	-1.63049e-09	-1.39595e-09	-1.19958e-09	-1.00611e-09	-6.58597e-10	-6.48376e-10	-5.01331e-10
68.9	6.20843e-11	-5.41482e-11	-7.81632e-11	-1.86999e-10	-4.18212e-10	-2.37294e-09	-4.13844e-09	-4.33063e-09	-4.01346e-09	-3.37421e-09	-2.62687e-09	-2.00909e-09	-1.58148e-09	-9.10879e-10	-3.97941e-10		-2.5875e-11	-7.92606e-11	-1.31831e-10	-1.89363e-10	-3.32064e-10	-1.03471e-09	-1.60492e-09	-1.82061e-09	-1.62089e-09	-1.39264e-09	-1.19834e-09	-1.00341e-09	-6.58984e-10	-6.5278e-10	-5.0148e-10
69	5.70194e-11	-5.19766e-11	-7.94626e-11	-1.83101e-10	-4.17518e-10	-2.38173e-09	-4.14632e-09	-4.33031e-09	-4.00306e-09	-3.36117e-09	-2.61375e-09	-2.01782e-09	-1.57959e-09	-9.0934e-10	-4.00193e-10		-2.44678e-11	-7.67077e-11	-1.29404e-10	-1.9013e-10	-3.29284e-10	-1.03198e-09	-1.61705e-09	-1.82192e-09	-1.61232e-09	-1.38991e-09	-1.19659e-09	-9.99949e-10	-6.59029e-10	-6.56283e-10	-5.00773e-10
69.1	4.94484e-11	-5.09131e-11	-8.25749e-11	-1.79133e-10	-4.16663e-10	-2.39009e-09	-4.15249e-09	-4.33075e-09	-3.99136e-09	-3.349e-09	-2.60188e-09	-2.0252e-09	-1.57792e-09	-9.07906e-10	-4.0632e-10		-2.31632e-11	-7.48554e-11	-1.26117e-10	-1.92421e-10	-3.25365e-10	-1.03016e-09	-1.62858e-09	-1.82311e-09	-1.60514e-09	-1.38775e-09	-1.1942e-09	-9.95539e-10	-6.58539e-10	-6.58944e-10	-4.99361e-10
69.2	3.98505e-11	-5.1467e-11	-8.71462e-11	-1.74843e-10	-4.15763e-10	-2.39763e-09	-4.15663e-09	-4.33125e-09	-3.97881e-09	-3.33795e-09	-2.59108e-09	-2.03094e-09	-1.5765e-09	-9.06505e-10	-4.16062e-10		-2.20146e-11	-7.39233e-11	-1.22038e-10	-1.96284e-10	-3.2062e-10	-1.02907e-09	-1.63921e-09	-1.82397e-09	-1.5996e-09	-1.38616e-09	-1.19111e-09	-9.90018e-10	-6.57319e-10	-6.60844e-10	-4.97437e-10
69.3	2.88382e-11	-5.3978e-11	-9.27399e-11	-1.69951e-10	-4.14883e-10	-2.40407e-09	-4.15859e-09	-4.33114e-09	-3.96595e-09	-3.32822e-09	-2.58116e-09	-2.03486e-09	-1.57532e-09	-9.05001e-10	-4.28881e-10		-2.11093e-11	-7.40533e-11	-1.17304e-10	-2.01643e-10	-3.15482e-10	-1.02841e-09	-1.64873e-09	-1.82432e-09	-1.59585e-09	-1.38507e-09	-1.18727e-09	-9.83241e-10	-6.55196e-10	-6.62062e-10	-4.95207e-10
69.4	1.70901e-11	-5.85718e-11	-9.88791e-11	-1.64195e-10	-4.14036e-10	-2.40933e-09	-4.15828e-09	-4.32984e-09	-3.95334e-09	-3.31994e-09	-2.57188e-09	-2.03686e-09	-1.57439e-09	-9.03233e-10	-4.44015e-10		-2.05567e-11	-7.52939e-11	-1.12118e-10	-2.08304e-10	-3.10471e-10	-1.02783e-09	-1.65706e-09	-1.82403e-09	-1.59392e-09	-1.38441e-09	-1.18273e-09	-9.75106e-10	-6.52042e-10	-6.62666e-10	-4.92873e-10
69.5	5.28198e-12	-6.51455e-11	-1.05091e-10	-1.5739e-10	-4.13204e-10	-2.41343e-09	-4.15574e-09	-4.32692e-09	-3.94156e-09	-3.31314e-09	-2.56305e-09	-2.03694e-09	-1.57366e-09	-9.01065e-10	-4.60551e-10		-2.04718e-11	-7.7595e-11	-1.06744e-10	-2.1598e-10	-3.06147e-10	-1.02692e-09	-1.66424e-09	-1.82301e-09	-1.59372e-09	-1.38405e-09	-1.17754e-09	-9.65564e-10	-6.47796e-10	-6.62707e-10	-4.90611e-10
69.6	-5.97421e-12	-7.3383e-11	-1.10949e-10	-1.49482e-10	-4.12363e-10	-2.41658e-09	-4.15108e-09	-4.32217e-09	-3.93115e-09	-3.30776e-09	-2.55461e-09	-2.03518e-09	-1.57308e-09	-8.98422e-10	-4.77516e-10		-2.09563e-11	-8.08129e-11	-1.01486e-10	-2.24312e-10	-3.03047e-10	-1.02531e-09	-1.67037e-09	-1.82127e-09	-1.59506e-09	-1.38383e-09	-1.17181e-09	-9.54639e-10	-6.42488e-10	-6.62229e-10	-4.88564e-10
69.7	-1.61782e-11	-8.2796e-11	-1.16108e-10	-1.40587e-10	-4.11512e-10	-2.41903e-09	-4.14449e-09	-4.31562e-09	-3.92256e-09	-3.30366e-09	-2.54658e-09	-2.03171e-09	-1.57257e-09	-8.9532e-10	-4.93963e-10		-2.20809e-11	-8.4726e-11	-9.66748e-11	-2.32898e-10	-3.0162e-10	-1.02267e-09	-1.67564e-09	-1.81884e-09	-1.59768e-09	-1.38356e-09	-1.16563e-09	-9.42439e-10	-6.36249e-10	-6.6127e-10	-4.86833e-10
69.8	-2.49716e-11	-9.27833e-11	-1.20324e-10	-1.31019e-10	-4.10692e-10	-2.42111e-09	-4.13618e-09	-4.30751e-09	-3.9161e-09	-3.30059e-09	-2.53915e-09	-2.02676e-09	-1.57202e-09	-8.9188e-10	-5.09059e-10		-2.38684e-11	-8.90582e-11	-9.26301e-11	-2.41327e-10	-3.02171e-10	-1.01881e-09	-1.68025e-09	-1.8158e-09	-1.60126e-09	-1.38307e-09	-1.15908e-09	-9.29159e-10	-6.29316e-10	-6.59882e-10	-4.85478e-10
69.9	-3.21504e-11	-1.02699e-10	-1.23474e-10	-1.21278e-10	-4.09995e-10	-2.42311e-09	-4.12637e-09	-4.2983e-09	-3.91192e-09	-3.29826e-09	-2.53265e-09	-2.0206e-09	-1.57133e-09	-8.88326e-10	-5.2215e-10		-2.62828e-11	-9.3508e-11	-8.96348e-11	-2.49198e-10	-3.0482e-10	-1.01365e-09	-1.68443e-09	-1.81225e-09	-1.60545e-09	-1.38218e-09	-1.15225e-09	-9.15085e-10	-6.22014e-10	-6.58131e-10	-4.84519e-10
70	-3.76612e-11	-1.11922e-10	-1.25549e-10	-1.12023e-10	-4.09563e-10	-2.42525e-09	-4.11532e-09	-4.28856e-09	-3.91001e-09	-3.29635e-09	-2.5275e-09	-2.01352e-09	-1.5704e-09	-8.8496e-10	-5.32812e-10		-2.92235e-11	-9.77784e-11	-8.79024e-11	-2.56148e-10	-3.09476e-10	-1.00727e-09	-1.68837e-09	-1.80828e-09	-1.60992e-09	-1.38073e-09	-1.14516e-09	-9.00585e-10	-6.14735e-10	-6.56099e-10	-4.83941e-10
70.1	-4.15849e-11	-1.19916e-10	-1.26647e-10	-1.04003e-10	-4.09565e-10	-2.42764e-09	-4.10325e-09	-4.27897e-09	-3.91014e-09	-3.29454e-09	-2.52416e-09	-2.00585e-09	-1.56914e-09	-8.82132e-10	-5.40868e-10		-3.25276e-11	-1.01604e-10	-8.7553e-11	-2.61861e-10	-3.15854e-10	-9.99927e-10	-1.69222e-09	-1.804e-09	-1.61435e-09	-1.37863e-09	-1.13785e-09	-8.86087e-10	-6.07898e-10	-6.53879e-10	-4.83699e-10
70.2	-4.41117e-11	-1.26282e-10	-1.26952e-10	-9.79816e-11	-4.10169e-10	-2.43027e-09	-4.09042e-09	-4.27021e-09	-3.91195e-09	-3.29254e-09	-2.52304e-09	-1.9979e-09	-1.56753e-09	-8.802e-10	-5.46389e-10		-3.59804e-11	-1.04773e-10	-8.85981e-11	-2.66087e-10	-3.23508e-10	-9.91981e-10	-1.69605e-09	-1.79948e-09	-1.61848e-09	-1.37585e-09	-1.13034e-09	-8.72055e-10	-6.01899e-10	-6.51559e-10	-4.83719e-10
70.3	-4.55114e-11	-1.30787e-10	-1.26702e-10	-9.46438e-11	-4.11509e-10	-2.43298e-09	-4.07709e-09	-4.26288e-09	-3.91492e-09	-3.2901e-09	-2.52445e-09	-1.98997e-09	-1.56552e-09	-8.7949e-10	-5.49665e-10		-3.93338e-11	-1.07142e-10	-9.09381e-11	-2.68648e-10	-3.31884e-10	-9.83903e-10	-1.69989e-09	-1.7948e-09	-1.62212e-09	-1.37243e-09	-1.12266e-09	-8.5895e-10	-5.97072e-10	-6.49202e-10	-4.83902e-10
70.4	-4.61032e-11	-1.33383e-10	-1.26164e-10	-9.45106e-11	-4.13652e-10	-2.43553e-09	-4.06353e-09	-4.25748e-09	-3.9185e-09	-3.28702e-09	-2.52853e-09	-1.98229e-09	-1.56315e-09	-8.80259e-10	-5.51162e-10		-4.23306e-11	-1.0864e-10	-9.43713e-11	-2.69447e-10	-3.40399e-10	-9.76195e-10	-1.70366e-09	-1.79001e-09	-1.62515e-09	-1.36848e-09	-1.11492e-09	-8.47192e-10	-5.93642e-10	-6.46833e-10	-4.84124e-10
70.5	-4.62248e-11	-1.34203e-10	-1.256e-10	-9.78713e-11	-4.1658e-10	-2.43759e-09	-4.05003e-09	-4.25436e-09	-3.92208e-09	-3.28318e-09	-2.5352e-09	-1.97505e-09	-1.56045e-09	-8.82667e-10	-5.51465e-10		-4.47337e-11	-1.09269e-10	-9.86151e-11	-2.68468e-10	-3.48501e-10	-9.69344e-10	-1.70722e-09	-1.78517e-09	-1.62751e-09	-1.36414e-09	-1.10723e-09	-8.37114e-10	-5.91703e-10	-6.44418e-10	-4.84241e-10
70.6	-4.62045e-11	-1.3354e-10	-1.25239e-10	-1.04742e-10	-4.20185e-10	-2.43885e-09	-4.03691e-09	-4.25366e-09	-3.92511e-09	-3.27853e-09	-2.54415e-09	-1.96835e-09	-1.55745e-09	-8.86762e-10	-5.51209e-10		-4.63548e-11	-1.09096e-10	-1.03335e-10	-2.65781e-10	-3.55744e-10	-9.63765e-10	-1.71036e-09	-1.78033e-09	-1.62921e-09	-1.35962e-09	-1.09979e-09	-8.28932e-10	-5.9121e-10	-6.41871e-10	-4.84094e-10
70.7	-4.63362e-11	-1.31821e-10	-1.2525e-10	-1.14858e-10	-4.24278e-10	-2.43899e-09	-4.0245e-09	-4.25537e-09	-3.92709e-09	-3.27304e-09	-2.55486e-09	-1.96221e-09	-1.55418e-09	-8.92472e-10	-5.51019e-10		-4.70804e-11	-1.08241e-10	-1.08175e-10	-2.61543e-10	-3.61828e-10	-9.59762e-10	-1.71283e-09	-1.77555e-09	-1.63033e-09	-1.35512e-09	-1.09282e-09	-8.22717e-10	-5.91991e-10	-6.39052e-10	-4.83518e-10
70.8	-4.68569e-11	-1.29553e-10	-1.25732e-10	-1.27701e-10	-4.28608e-10	-2.4378e-09	-4.01307e-09	-4.25927e-09	-3.92764e-09	-3.26677e-09	-2.56665e-09	-1.95659e-09	-1.55062e-09	-8.99605e-10	-5.51443e-10		-4.68893e-11	-1.06863e-10	-1.12791e-10	-2.55987e-10	-3.66622e-10	-9.57498e-10	-1.71436e-09	-1.77086e-09	-1.63096e-09	-1.35085e-09	-1.08659e-09	-8.18385e-10	-5.93775e-10	-6.35796e-10	-4.82355e-10
70.9	-4.79293e-11	-1.27277e-10	-1.26701e-10	-1.42552e-10	-4.32903e-10	-2.43516e-09	-4.00289e-09	-4.265e-09	-3.92646e-09	-3.25975e-09	-2.57877e-09	-1.9514e-09	-1.54673e-09	-9.07872e-10	-5.52904e-10		-4.58599e-11	-1.05148e-10	-1.16877e-10	-2.4942e-10	-3.70174e-10	-9.56991e-10	-1.71465e-09	-1.76631e-09	-1.6312e-09	-1.34696e-09	-1.08136e-09	-8.15709e-10	-5.96241e-10	-6.31936e-10	-4.80468e-10
71	-4.96292e-11	-1.25508e-10	-1.28087e-10	-1.58569e-10	-4.36892e-10	-2.43106e-09	-3.99413e-09	-4.27209e-09	-3.92339e-09	-3.25207e-09	-2.59044e-09	-1.94649e-09	-1.54241e-09	-9.16894e-10	-5.55665e-10		-4.41643e-11	-1.03291e-10	-1.20182e-10	-2.422e-10	-3.72682e-10	-9.58124e-10	-1.71343e-09	-1.7619e-09	-1.63118e-09	-1.3436e-09	-1.07734e-09	-8.14345e-10	-5.99063e-10	-6.27335e-10	-4.77754e-10
71.1	-5.19401e-11	-1.24677e-10	-1.29749e-10	-1.7487e-10	-4.40345e-10	-2.4256e-09	-3.98685e-09	-4.27997e-09	-3.91834e-09	-3.24378e-09	-2.60097e-09	-1.94175e-09	-1.53751e-09	-9.26237e-10	-5.59811e-10		-4.20501e-11	-1.01486e-10	-1.22521e-10	-2.34723e-10	-3.74458e-10	-9.60672e-10	-1.71049e-09	-1.75765e-09	-1.63099e-09	-1.34084e-09	-1.0747e-09	-8.1388e-10	-6.01958e-10	-6.2192e-10	-4.74158e-10
71.2	-5.47555e-11	-1.25092e-10	-1.3148e-10	-1.90618e-10	-4.43081e-10	-2.41897e-09	-3.98103e-09	-4.28804e-09	-3.91129e-09	-3.23493e-09	-2.60978e-09	-1.93705e-09	-1.53184e-09	-9.35432e-10	-5.65246e-10		-3.98118e-11	-9.99118e-11	-1.2378e-10	-2.27398e-10	-3.75884e-10	-9.64333e-10	-1.70566e-09	-1.75353e-09	-1.63069e-09	-1.33869e-09	-1.07348e-09	-8.13875e-10	-6.04717e-10	-6.15699e-10	-4.69678e-10
71.3	-5.78896e-11	-1.26894e-10	-1.33028e-10	-2.05088e-10	-4.44984e-10	-2.41141e-09	-3.97649e-09	-4.29568e-09	-3.9023e-09	-3.22551e-09	-2.6165e-09	-1.93233e-09	-1.52519e-09	-9.44008e-10	-5.71718e-10		-3.7756e-11	-9.87214e-11	-1.23913e-10	-2.20618e-10	-3.77354e-10	-9.6877e-10	-1.6989e-09	-1.74954e-09	-1.63031e-09	-1.33711e-09	-1.07366e-09	-8.13928e-10	-6.07227e-10	-6.08772e-10	-4.64363e-10
71.4	-6.1096e-11	-1.3005e-10	-1.34118e-10	-2.17723e-10	-4.45996e-10	-2.40319e-09	-3.97297e-09	-4.30234e-09	-3.89148e-09	-3.21553e-09	-2.62093e-09	-1.92756e-09	-1.51736e-09	-9.51517e-10	-5.78852e-10		-3.61653e-11	-9.80305e-11	-1.22937e-10	-2.14739e-10	-3.79228e-10	-9.73643e-10	-1.69026e-09	-1.74564e-09	-1.62985e-09	-1.33604e-09	-1.07509e-09	-8.13711e-10	-6.09473e-10	-6.0133e-10	-4.58318e-10
71.5	-6.40939e-11	-1.34356e-10	-1.34471e-10	-2.28159e-10	-4.46101e-10	-2.39457e-09	-3.97015e-09	-4.3075e-09	-3.87903e-09	-3.20494e-09	-2.62307e-09	-1.92276e-09	-1.50816e-09	-9.57566e-10	-5.86197e-10		-3.52665e-11	-9.79088e-11	-1.20926e-10	-2.10052e-10	-3.81791e-10	-9.78643e-10	-1.67991e-09	-1.74179e-09	-1.62925e-09	-1.33535e-09	-1.07754e-09	-8.13008e-10	-6.11513e-10	-5.93634e-10	-4.5169e-10
71.6	-6.65961e-11	-1.39464e-10	-1.33829e-10	-2.36238e-10	-4.45313e-10	-2.3858e-09	-3.96763e-09	-4.31077e-09	-3.86518e-09	-3.19371e-09	-2.62307e-09	-1.91799e-09	-1.49745e-09	-9.6183e-10	-5.93276e-10		-3.52071e-11	-9.83733e-11	-1.18009e-10	-2.06768e-10	-3.85226e-10	-9.83509e-10	-1.66816e-09	-1.73797e-09	-1.62845e-09	-1.3349e-09	-1.08068e-09	-8.1173e-10	-6.1346e-10	-5.85988e-10	-4.44656e-10
71.7	-6.83385e-11	-1.4493e-10	-1.31975e-10	-2.41992e-10	-4.43657e-10	-2.37706e-09	-3.96503e-09	-4.31184e-09	-3.85025e-09	-3.1818e-09	-2.62123e-09	-1.91331e-09	-1.48517e-09	-9.64079e-10	-5.99636e-10		-3.60434e-11	-9.93846e-11	-1.14367e-10	-2.05003e-10	-3.89601e-10	-9.88043e-10	-1.65543e-09	-1.73413e-09	-1.62731e-09	-1.33452e-09	-1.08418e-09	-8.09908e-10	-6.15438e-10	-5.78707e-10	-4.37419e-10
71.8	-6.91047e-11	-1.50268e-10	-1.28757e-10	-2.4562e-10	-4.41163e-10	-2.36852e-09	-3.96202e-09	-4.31056e-09	-3.83463e-09	-3.1692e-09	-2.61788e-09	-1.90881e-09	-1.47132e-09	-9.64177e-10	-6.04886e-10		-3.77399e-11	-1.00848e-10	-1.10225e-10	-2.04778e-10	-3.94865e-10	-9.92108e-10	-1.64223e-09	-1.73025e-09	-1.6257e-09	-1.33407e-09	-1.08765e-09	-8.07677e-10	-6.17558e-10	-5.72077e-10	-4.30192e-10
71.9	-6.87442e-11	-1.55015e-10	-1.24105e-10	-2.47449e-10	-4.37858e-10	-2.36029e-09	-3.95831e-09	-4.30689e-09	-3.81876e-09	-3.15598e-09	-2.6134e-09	-1.90453e-09	-1.45597e-09	-9.62088e-10	-6.08727e-10		-4.01811e-11	-1.02618e-10	-1.05849e-10	-2.0602e-10	-4.00861e-10	-9.95632e-10	-1.62912e-09	-1.72626e-09	-1.62345e-09	-1.33337e-09	-1.09073e-09	-8.05242e-10	-6.19886e-10	-5.66323e-10	-4.23187e-10
72	-6.71797e-11	-1.58782e-10	-1.18048e-10	-2.47894e-10	-4.33778e-10	-2.35246e-09	-3.95372e-09	-4.30093e-09	-3.80308e-09	-3.14223e-09	-2.60818e-09	-1.90047e-09	-1.43929e-09	-9.57869e-10	-6.10967e-10		-4.31909e-11	-1.04511e-10	-1.01533e-10	-2.08574e-10	-4.07344e-10	-9.98593e-10	-1.61668e-09	-1.72211e-09	-1.62042e-09	-1.3323e-09	-1.09308e-09	-8.02848e-10	-6.22435e-10	-5.61586e-10	-4.16609e-10
72.1	-6.44056e-11	-1.61293e-10	-1.10722e-10	-2.47411e-10	-4.28974e-10	-2.34505e-09	-3.9482e-09	-4.29289e-09	-3.78805e-09	-3.12815e-09	-2.60255e-09	-1.8966e-09	-1.42152e-09	-9.51656e-10	-6.1152e-10		-4.6557e-11	-1.06321e-10	-9.75786e-11	-2.12226e-10	-4.14002e-10	-1.00101e-09	-1.60543e-09	-1.71773e-09	-1.61646e-09	-1.33074e-09	-1.09441e-09	-8.00739e-10	-6.2516e-10	-5.57911e-10	-4.10642e-10
72.2	-6.04769e-11	-1.62416e-10	-1.02375e-10	-2.46459e-10	-4.23531e-10	-2.33808e-09	-3.94176e-09	-4.28307e-09	-3.77402e-09	-3.11395e-09	-2.5968e-09	-1.89284e-09	-1.40294e-09	-9.43651e-10	-6.10394e-10		-5.00573e-11	-1.07836e-10	-9.42694e-11	-2.16718e-10	-4.20482e-10	-1.00293e-09	-1.59583e-09	-1.71305e-09	-1.61145e-09	-1.3286e-09	-1.09448e-09	-7.99136e-10	-6.27968e-10	-5.55238e-10	-4.05443e-10
72.3	-5.54929e-11	-1.62156e-10	-9.33609e-11	-2.45459e-10	-4.17577e-10	-2.3315e-09	-3.93454e-09	-4.27187e-09	-3.76125e-09	-3.09994e-09	-2.59118e-09	-1.88908e-09	-1.38389e-09	-9.34105e-10	-6.07674e-10		-5.34837e-11	-1.08861e-10	-9.18407e-11	-2.2178e-10	-4.26414e-10	-1.00443e-09	-1.58818e-09	-1.70803e-09	-1.60535e-09	-1.32583e-09	-1.09311e-09	-7.98212e-10	-6.30738e-10	-5.53419e-10	-4.0112e-10
72.4	-4.95783e-11	-1.60644e-10	-8.41148e-11	-2.44769e-10	-4.11298e-10	-2.32523e-09	-3.92676e-09	-4.25971e-09	-3.74986e-09	-3.08638e-09	-2.58589e-09	-1.88518e-09	-1.36473e-09	-9.23304e-10	-6.03504e-10		-5.66615e-11	-1.09231e-10	-9.04481e-11	-2.27141e-10	-4.31438e-10	-1.00559e-09	-1.58266e-09	-1.70262e-09	-1.59817e-09	-1.32244e-09	-1.0902e-09	-7.98086e-10	-6.3334e-10	-5.52234e-10	-3.97731e-10
72.5	-4.28673e-11	-1.58103e-10	-7.51278e-11	-2.44652e-10	-4.04934e-10	-2.31913e-09	-3.91871e-09	-4.24707e-09	-3.73978e-09	-3.07355e-09	-2.58106e-09	-1.881e-09	-1.3458e-09	-9.11567e-10	-5.98068e-10		-5.94624e-11	-1.08831e-10	-9.01433e-11	-2.32557e-10	-4.35224e-10	-1.00648e-09	-1.57925e-09	-1.69685e-09	-1.59002e-09	-1.31846e-09	-1.08576e-09	-7.98819e-10	-6.35649e-10	-5.51423e-10	-3.95266e-10
72.6	-3.54923e-11	-1.5481e-10	-6.69037e-11	-2.45267e-10	-3.98774e-10	-2.31304e-09	-3.91069e-09	-4.23443e-09	-3.7308e-09	-3.06167e-09	-2.57681e-09	-1.87641e-09	-1.32748e-09	-8.99238e-10	-5.91574e-10		-6.18105e-11	-1.07601e-10	-9.08591e-11	-2.37815e-10	-4.37504e-10	-1.00717e-09	-1.5778e-09	-1.69078e-09	-1.5811e-09	-1.31395e-09	-1.07986e-09	-8.00419e-10	-6.37564e-10	-5.50713e-10	-3.93641e-10
72.7	-2.75808e-11	-1.51058e-10	-5.99115e-11	-2.46658e-10	-3.93141e-10	-2.30674e-09	-3.90303e-09	-4.22223e-09	-3.72259e-09	-3.05087e-09	-2.57318e-09	-1.87131e-09	-1.31009e-09	-8.86682e-10	-5.84248e-10		-6.3681e-11	-1.05539e-10	-9.24115e-11	-2.42749e-10	-4.38092e-10	-1.00773e-09	-1.57802e-09	-1.68455e-09	-1.57169e-09	-1.30903e-09	-1.07272e-09	-8.02846e-10	-6.39013e-10	-5.49858e-10	-3.92702e-10
72.8	-1.9259e-11	-1.47117e-10	-5.45364e-11	-2.48757e-10	-3.88364e-10	-2.30003e-09	-3.89607e-09	-4.21087e-09	-3.71474e-09	-3.04121e-09	-2.57019e-09	-1.86562e-09	-1.29396e-09	-8.74289e-10	-5.76325e-10		-6.50937e-11	-1.02695e-10	-9.45186e-11	-2.4723e-10	-4.36907e-10	-1.00821e-09	-1.57953e-09	-1.67834e-09	-1.56213e-09	-1.30382e-09	-1.06464e-09	-8.06023e-10	-6.39951e-10	-5.48664e-10	-3.92231e-10
72.9	-1.0661e-11	-1.43211e-10	-5.10362e-11	-2.51392e-10	-3.84757e-10	-2.29271e-09	-3.89006e-09	-4.20069e-09	-3.70685e-09	-3.03266e-09	-2.5678e-09	-1.85931e-09	-1.27937e-09	-8.62459e-10	-5.68055e-10		-6.61014e-11	-9.91621e-11	-9.68354e-11	-2.51171e-10	-4.33992e-10	-1.00863e-09	-1.58191e-09	-1.6724e-09	-1.55281e-09	-1.29846e-09	-1.05603e-09	-8.09843e-10	-6.40361e-10	-5.47013e-10	-3.91964e-10
73	-1.93884e-12	-1.39497e-10	-4.95091e-11	-2.54302e-10	-3.8258e-10	-2.2846e-09	-3.88522e-09	-4.19193e-09	-3.69856e-09	-3.0251e-09	-2.56593e-09	-1.8524e-09	-1.2666e-09	-8.51592e-10	-5.5969e-10		-6.67765e-11	-9.5065e-11	-9.90007e-11	-2.54509e-10	-4.29519e-10	-1.00898e-09	-1.58471e-09	-1.66696e-09	-1.54409e-09	-1.29312e-09	-1.04739e-09	-8.14175e-10	-6.40242e-10	-5.44871e-10	-3.91614e-10
73.1	6.72907e-12	-1.3606e-10	-4.98806e-11	-2.57166e-10	-3.82019e-10	-2.27563e-09	-3.88167e-09	-4.18475e-09	-3.68968e-09	-3.01838e-09	-2.56446e-09	-1.84494e-09	-1.25589e-09	-8.4206e-10	-5.51491e-10		-6.71978e-11	-9.05444e-11	-1.00688e-10	-2.57201e-10	-4.23788e-10	-1.00926e-09	-1.58753e-09	-1.66227e-09	-1.53631e-09	-1.28794e-09	-1.03927e-09	-8.18876e-10	-6.39608e-10	-5.42294e-10	-3.90907e-10
73.2	1.51371e-11	-1.32916e-10	-5.19099e-11	-2.59625e-10	-3.83162e-10	-2.26579e-09	-3.8794e-09	-4.1792e-09	-3.68015e-09	-3.01234e-09	-2.56325e-09	-1.83704e-09	-1.24743e-09	-8.34184e-10	-5.43711e-10		-6.74381e-11	-8.57459e-11	-1.01651e-10	-2.59203e-10	-4.17202e-10	-1.00941e-09	-1.59003e-09	-1.65853e-09	-1.52972e-09	-1.28307e-09	-1.03221e-09	-8.23795e-10	-6.38478e-10	-5.39417e-10	-3.89611e-10
73.3	2.30597e-11	-1.30014e-10	-5.52199e-11	-2.61314e-10	-3.85987e-10	-2.25519e-09	-3.87832e-09	-4.17521e-09	-3.67009e-09	-3.00684e-09	-2.56212e-09	-1.82888e-09	-1.24138e-09	-8.28194e-10	-5.36592e-10		-6.75557e-11	-8.08113e-11	-1.0176e-10	-2.60466e-10	-4.10241e-10	-1.00936e-09	-1.59195e-09	-1.65587e-09	-1.52446e-09	-1.27862e-09	-1.02671e-09	-8.28785e-10	-6.36871e-10	-5.36431e-10	-3.87569e-10
73.4	3.02684e-11	-1.2725e-10	-5.93445e-11	-2.619e-10	-3.90358e-10	-2.24406e-09	-3.87818e-09	-4.17266e-09	-3.65979e-09	-3.00181e-09	-2.56092e-09	-1.82068e-09	-1.23781e-09	-8.24208e-10	-5.30345e-10		-6.7589e-11	-7.58726e-11	-1.01021e-10	-2.60919e-10	-4.03413e-10	-1.00905e-09	-1.59309e-09	-1.6543e-09	-1.52055e-09	-1.2747e-09	-1.02315e-09	-8.33716e-10	-6.34807e-10	-5.33564e-10	-3.8472e-10
73.5	3.65557e-11	-1.24477e-10	-6.37893e-11	-2.61107e-10	-3.96036e-10	-2.23271e-09	-3.87864e-09	-4.17134e-09	-3.64964e-09	-2.99722e-09	-2.55952e-09	-1.81271e-09	-1.2367e-09	-8.2221e-10	-5.25139e-10		-6.75558e-11	-7.10502e-11	-9.95653e-11	-2.6047e-10	-3.97207e-10	-1.00838e-09	-1.59338e-09	-1.65373e-09	-1.5179e-09	-1.27135e-09	-1.02175e-09	-8.38477e-10	-6.32298e-10	-5.31051e-10	-3.81115e-10
73.6	4.17616e-11	-1.21518e-10	-6.80965e-11	-2.58744e-10	-4.027e-10	-2.22153e-09	-3.87929e-09	-4.171e-09	-3.6401e-09	-2.99316e-09	-2.55783e-09	-1.80526e-09	-1.23793e-09	-8.22044e-10	-5.21083e-10		-6.74547e-11	-6.64541e-11	-9.76354e-11	-2.59007e-10	-3.92038e-10	-1.00728e-09	-1.5928e-09	-1.65399e-09	-1.5163e-09	-1.26859e-09	-1.02255e-09	-8.4299e-10	-6.29348e-10	-5.29107e-10	-3.76912e-10
73.7	4.5798e-11	-1.18182e-10	-7.1904e-11	-2.54719e-10	-4.09967e-10	-2.21095e-09	-3.87964e-09	-4.17136e-09	-3.6316e-09	-2.98975e-09	-2.55582e-09	-1.79868e-09	-1.24126e-09	-8.2343e-10	-5.18215e-10		-6.727e-11	-6.21854e-11	-9.55415e-11	-2.56408e-10	-3.88208e-10	-1.00568e-09	-1.59139e-09	-1.65478e-09	-1.51548e-09	-1.26636e-09	-1.02539e-09	-8.47212e-10	-6.2595e-10	-5.27909e-10	-3.72372e-10
73.8	4.86634e-11	-1.14277e-10	-7.49894e-11	-2.4905e-10	-4.17431e-10	-2.2014e-09	-3.87922e-09	-4.17214e-09	-3.62451e-09	-2.98719e-09	-2.55351e-09	-1.79326e-09	-1.24635e-09	-8.25988e-10	-5.16487e-10		-6.69775e-11	-5.83394e-11	-9.36191e-11	-2.52555e-10	-3.85874e-10	-1.00356e-09	-1.58927e-09	-1.65578e-09	-1.51513e-09	-1.26457e-09	-1.02994e-09	-8.51128e-10	-6.22074e-10	-5.27578e-10	-3.67824e-10
73.9	5.04462e-11	-1.09627e-10	-7.72943e-11	-2.41853e-10	-4.24693e-10	-2.19324e-09	-3.87757e-09	-4.17306e-09	-3.61905e-09	-2.98569e-09	-2.55096e-09	-1.78931e-09	-1.25274e-09	-8.29281e-10	-5.15765e-10		-6.65512e-11	-5.50072e-11	-9.21822e-11	-2.47364e-10	-3.85037e-10	-1.00092e-09	-1.58659e-09	-1.65663e-09	-1.51492e-09	-1.26305e-09	-1.03572e-09	-8.5475e-10	-6.17677e-10	-5.28174e-10	-3.63637e-10
74	5.13114e-11	-1.04089e-10	-7.89217e-11	-2.33329e-10	-4.31393e-10	-2.18676e-09	-3.87431e-09	-4.17387e-09	-3.61527e-09	-2.98546e-09	-2.54826e-09	-1.78706e-09	-1.25993e-09	-8.32857e-10	-5.15822e-10		-6.59706e-11	-5.22763e-11	-9.14857e-11	-2.40803e-10	-3.85549e-10	-9.97797e-10	-1.58352e-09	-1.65703e-09	-1.51458e-09	-1.26159e-09	-1.04215e-09	-8.58103e-10	-6.12698e-10	-5.29695e-10	-3.60176e-10
74.1	5.14749e-11	-9.75748e-11	-8.01103e-11	-2.23734e-10	-4.37232e-10	-2.18212e-09	-3.86914e-09	-4.17434e-09	-3.61308e-09	-2.98668e-09	-2.54553e-09	-1.78663e-09	-1.2674e-09	-8.36301e-10	-5.16351e-10		-6.5227e-11	-5.02294e-11	-9.16981e-11	-2.32921e-10	-3.87135e-10	-9.94291e-10	-1.58026e-09	-1.65671e-09	-1.51385e-09	-1.25996e-09	-1.04864e-09	-8.6121e-10	-6.07071e-10	-5.32082e-10	-3.57769e-10
74.2	5.11663e-11	-9.00606e-11	-8.11885e-11	-2.13347e-10	-4.41996e-10	-2.17935e-09	-3.86189e-09	-4.17427e-09	-3.6122e-09	-2.98949e-09	-2.54285e-09	-1.78806e-09	-1.27462e-09	-8.39269e-10	-5.16974e-10		-6.43285e-11	-4.89411e-11	-9.289e-11	-2.23868e-10	-3.89437e-10	-9.90527e-10	-1.57703e-09	-1.65555e-09	-1.51255e-09	-1.25792e-09	-1.05462e-09	-8.64079e-10	-6.00742e-10	-5.35232e-10	-3.56669e-10
74.3	5.05891e-11	-8.16054e-11	-8.25161e-11	-2.02438e-10	-4.45555e-10	-2.17834e-09	-3.85247e-09	-4.1735e-09	-3.61225e-09	-2.99393e-09	-2.54028e-09	-1.79126e-09	-1.28117e-09	-8.41516e-10	-5.17267e-10		-6.33035e-11	-4.84727e-11	-9.50357e-11	-2.13903e-10	-3.92054e-10	-9.86669e-10	-1.57401e-09	-1.65349e-09	-1.51059e-09	-1.25525e-09	-1.05959e-09	-8.66692e-10	-5.93693e-10	-5.39003e-10	-3.57032e-10
74.4	4.98846e-11	-7.23554e-11	-8.44223e-11	-1.91242e-10	-4.47867e-10	-2.17885e-09	-3.84091e-09	-4.17191e-09	-3.61277e-09	-2.99999e-09	-2.53787e-09	-1.79601e-09	-1.28669e-09	-8.42906e-10	-5.16789e-10		-6.22006e-11	-4.88659e-11	-9.8026e-11	-2.03394e-10	-3.946e-10	-9.82895e-10	-1.57139e-09	-1.65061e-09	-1.50791e-09	-1.25176e-09	-1.06318e-09	-8.69e-10	-5.85962e-10	-5.43229e-10	-3.58912e-10
74.5	4.91072e-11	-6.2544e-11	-8.71509e-11	-1.7994e-10	-4.48964e-10	-2.18053e-09	-3.82732e-09	-4.16939e-09	-3.6133e-09	-3.00756e-09	-2.53562e-09	-1.80199e-09	-1.29098e-09	-8.43413e-10	-5.15119e-10		-6.10853e-11	-5.01344e-11	-1.01688e-10	-1.92799e-10	-3.96737e-10	-9.7939e-10	-1.5693e-09	-1.64708e-09	-1.50456e-09	-1.24734e-09	-1.06513e-09	-8.7092e-10	-5.77671e-10	-5.47729e-10	-3.62259e-10
74.6	4.82156e-11	-5.24825e-11	-9.08184e-11	-1.68657e-10	-4.48931e-10	-2.18298e-09	-3.81185e-09	-4.16591e-09	-3.61341e-09	-3.01644e-09	-2.53348e-09	-1.80878e-09	-1.29393e-09	-8.43096e-10	-5.11896e-10		-6.00318e-11	-5.22565e-11	-1.05806e-10	-1.82639e-10	-3.98218e-10	-9.76321e-10	-1.56782e-09	-1.64313e-09	-1.5006e-09	-1.24195e-09	-1.06532e-09	-8.72344e-10	-5.69032e-10	-5.52319e-10	-3.6694e-10
74.7	4.70826e-11	-4.25418e-11	-9.53916e-11	-1.57478e-10	-4.47891e-10	-2.18573e-09	-3.79473e-09	-4.16144e-09	-3.61275e-09	-3.02636e-09	-2.53141e-09	-1.81593e-09	-1.29555e-09	-8.42085e-10	-5.06852e-10		-5.9112e-11	-5.51682e-11	-1.10143e-10	-1.73451e-10	-3.98901e-10	-9.73827e-10	-1.567e-09	-1.63899e-09	-1.49617e-09	-1.23564e-09	-1.06373e-09	-8.73151e-10	-5.60352e-10	-5.56815e-10	-3.72759e-10
74.8	4.55215e-11	-3.31269e-11	-1.00685e-10	-1.46467e-10	-4.45978e-10	-2.18838e-09	-3.77618e-09	-4.15601e-09	-3.6111e-09	-3.03696e-09	-2.52933e-09	-1.82294e-09	-1.29596e-09	-8.40544e-10	-4.99854e-10		-5.83812e-11	-5.87587e-11	-1.14455e-10	-1.65745e-10	-3.98755e-10	-9.71991e-10	-1.5668e-09	-1.63493e-09	-1.49145e-09	-1.22856e-09	-1.06042e-09	-8.73222e-10	-5.52013e-10	-5.61052e-10	-3.79485e-10
74.9	4.33245e-11	-2.46455e-11	-1.0638e-10	-1.35702e-10	-4.43329e-10	-2.19051e-09	-3.7565e-09	-4.14969e-09	-3.60836e-09	-3.04782e-09	-2.52719e-09	-1.82935e-09	-1.29531e-09	-8.3865e-10	-4.90914e-10		-5.78647e-11	-6.28705e-11	-1.1851e-10	-1.59952e-10	-3.97849e-10	-9.70837e-10	-1.56712e-09	-1.63111e-09	-1.48665e-09	-1.22089e-09	-1.05553e-09	-8.72451e-10	-5.44444e-10	-5.64891e-10	-3.86879e-10
75	4.03055e-11	-1.74748e-11	-1.12054e-10	-1.25309e-10	-4.40068e-10	-2.19184e-09	-3.736e-09	-4.14259e-09	-3.60459e-09	-3.05848e-09	-2.52491e-09	-1.83474e-09	-1.29382e-09	-8.36566e-10	-4.80204e-10		-5.75471e-11	-6.73042e-11	-1.2209e-10	-1.56385e-10	-3.9633e-10	-9.70311e-10	-1.56783e-09	-1.62769e-09	-1.48203e-09	-1.21291e-09	-1.04926e-09	-8.70766e-10	-5.38077e-10	-5.68232e-10	-3.94707e-10
75.1	3.63401e-11	-1.19289e-11	-1.17226e-10	-1.15487e-10	-4.36314e-10	-2.19212e-09	-3.71508e-09	-4.13485e-09	-3.59995e-09	-3.06844e-09	-2.52243e-09	-1.83879e-09	-1.29171e-09	-8.3443e-10	-4.68039e-10		-5.73677e-11	-7.18283e-11	-1.25007e-10	-1.55202e-10	-3.94393e-10	-9.70283e-10	-1.56873e-09	-1.62469e-09	-1.47783e-09	-1.2049e-09	-1.04185e-09	-8.68128e-10	-5.33297e-10	-5.71025e-10	-4.02754e-10
75.2	3.13956e-11	-8.23222e-12	-1.21408e-10	-1.06523e-10	-4.32185e-10	-2.19125e-09	-3.69422e-09	-4.12668e-09	-3.59472e-09	-3.0772e-09	-2.51966e-09	-1.84125e-09	-1.28919e-09	-8.32345e-10	-4.54854e-10		-5.72233e-11	-7.6194e-11	-1.2711e-10	-1.56397e-10	-3.92248e-10	-9.70551e-10	-1.56962e-09	-1.6221e-09	-1.47431e-09	-1.19715e-09	-1.03359e-09	-8.64544e-10	-5.30396e-10	-5.7328e-10	-4.1082e-10
75.3	2.55454e-11	-6.49977e-12	-1.24148e-10	-9.87877e-11	-4.27809e-10	-2.18919e-09	-3.67397e-09	-4.11829e-09	-3.58925e-09	-3.08431e-09	-2.51655e-09	-1.84196e-09	-1.28648e-09	-8.30378e-10	-4.41162e-10		-5.69809e-11	-8.01537e-11	-1.28294e-10	-1.59799e-10	-3.90089e-10	-9.70855e-10	-1.57033e-09	-1.61983e-09	-1.47168e-09	-1.18993e-09	-1.02482e-09	-8.60064e-10	-5.29535e-10	-5.75072e-10	-4.18719e-10
75.4	1.89678e-11	-6.72794e-12	-1.25079e-10	-9.27073e-11	-4.23344e-10	-2.18601e-09	-3.65496e-09	-4.10996e-09	-3.58391e-09	-3.08936e-09	-2.513e-09	-1.84088e-09	-1.28378e-09	-8.2856e-10	-4.27502e-10		-5.64971e-11	-8.34799e-11	-1.28517e-10	-1.65095e-10	-3.8807e-10	-9.70898e-10	-1.57066e-09	-1.61773e-09	-1.4701e-09	-1.18346e-09	-1.01593e-09	-8.54777e-10	-5.30727e-10	-5.76535e-10	-4.26267e-10
75.5	1.19287e-11	-8.79543e-12	-1.23961e-10	-8.87244e-11	-4.1898e-10	-2.18181e-09	-3.63784e-09	-4.10197e-09	-3.57909e-09	-3.09205e-09	-2.50893e-09	-1.83802e-09	-1.28126e-09	-8.26894e-10	-4.14398e-10		-5.56435e-11	-8.59831e-11	-1.27805e-10	-1.71858e-10	-3.86286e-10	-9.7038e-10	-1.57048e-09	-1.61566e-09	-1.46962e-09	-1.17792e-09	-1.00736e-09	-8.48807e-10	-5.33831e-10	-5.77855e-10	-4.33275e-10
75.6	4.75333e-12	-1.24741e-11	-1.20712e-10	-8.72409e-11	-4.14939e-10	-2.17676e-09	-3.62326e-09	-4.0946e-09	-3.5751e-09	-3.0922e-09	-2.50425e-09	-1.83347e-09	-1.2791e-09	-8.25356e-10	-4.02311e-10		-5.43322e-11	-8.75271e-11	-1.26262e-10	-1.79592e-10	-3.84766e-10	-9.6903e-10	-1.56972e-09	-1.61345e-09	-1.47019e-09	-1.17339e-09	-9.99557e-10	-8.42306e-10	-5.38569e-10	-5.79249e-10	-4.3955e-10
75.7	-2.20776e-12	-1.74478e-11	-1.15427e-10	-8.856e-11	-4.11467e-10	-2.17105e-09	-3.61179e-09	-4.0881e-09	-3.57217e-09	-3.08977e-09	-2.49889e-09	-1.8274e-09	-1.27742e-09	-8.23896e-10	-3.91611e-10		-5.25376e-11	-8.80378e-11	-1.24068e-10	-1.87779e-10	-3.83479e-10	-9.6665e-10	-1.56832e-09	-1.61099e-09	-1.47164e-09	-1.16989e-09	-9.92964e-10	-8.35449e-10	-5.44561e-10	-5.80946e-10	-4.44895e-10
75.8	-8.61384e-12	-2.3337e-11	-1.08385e-10	-9.28342e-11	-4.08806e-10	-2.16488e-09	-3.60384e-09	-4.08268e-09	-3.57042e-09	-3.08485e-09	-2.4928e-09	-1.81999e-09	-1.27631e-09	-8.2244e-10	-3.82564e-10		-5.03104e-11	-8.75082e-11	-1.21467e-10	-1.95918e-10	-3.82341e-10	-9.63146e-10	-1.56629e-09	-1.60817e-09	-1.47369e-09	-1.16736e-09	-9.87978e-10	-8.28427e-10	-5.5136e-10	-5.83158e-10	-4.49123e-10
75.9	-1.41648e-11	-2.9726e-11	-1.00043e-10	-1.00029e-10	-4.07161e-10	-2.15845e-09	-3.59962e-09	-4.07845e-09	-3.56983e-09	-3.07766e-09	-2.48597e-09	-1.8115e-09	-1.27582e-09	-8.20897e-10	-3.75332e-10		-4.77795e-11	-8.59962e-11	-1.18752e-10	-2.03563e-10	-3.81232e-10	-9.58554e-10	-1.56365e-09	-1.60495e-09	-1.47595e-09	-1.16569e-09	-9.84902e-10	-8.2144e-10	-5.58505e-10	-5.86059e-10	-4.52076e-10
76	-1.8625e-11	-3.619e-11	-9.10086e-11	-1.09908e-10	-4.06666e-10	-2.15195e-09	-3.59905e-09	-4.07542e-09	-3.57025e-09	-3.06851e-09	-2.47845e-09	-1.8022e-09	-1.27594e-09	-8.19158e-10	-3.69982e-10		-4.51415e-11	-8.36187e-11	-1.16234e-10	-2.10349e-10	-3.80012e-10	-9.53056e-10	-1.56044e-09	-1.6013e-09	-1.47796e-09	-1.16473e-09	-9.83908e-10	-8.14689e-10	-5.65558e-10	-5.89753e-10	-4.53642e-10
76.1	-2.18394e-11	-4.23211e-11	-8.19917e-11	-1.22046e-10	-4.0735e-10	-2.1456e-09	-3.6018e-09	-4.07348e-09	-3.57141e-09	-3.0578e-09	-2.47031e-09	-1.79239e-09	-1.27661e-09	-8.17111e-10	-3.66508e-10		-4.26388e-11	-8.05425e-11	-1.14206e-10	-2.16005e-10	-3.78544e-10	-9.46978e-10	-1.55666e-09	-1.59726e-09	-1.47927e-09	-1.16427e-09	-9.85005e-10	-8.08366e-10	-5.72138e-10	-5.9427e-10	-4.53773e-10
76.2	-2.3741e-11	-4.77505e-11	-7.37494e-11	-1.35868e-10	-4.09115e-10	-2.13957e-09	-3.60729e-09	-4.07242e-09	-3.57294e-09	-3.04594e-09	-2.4617e-09	-1.78236e-09	-1.27773e-09	-8.14655e-10	-3.64845e-10		-4.05283e-11	-7.69723e-11	-1.12907e-10	-2.2036e-10	-3.76702e-10	-9.40766e-10	-1.5523e-09	-1.59289e-09	-1.47943e-09	-1.16416e-09	-9.88036e-10	-8.02643e-10	-5.77945e-10	-5.99546e-10	-4.52499e-10
76.3	-2.43517e-11	-5.21668e-11	-6.7014e-11	-1.50701e-10	-4.11729e-10	-2.13408e-09	-3.6147e-09	-4.07192e-09	-3.57443e-09	-3.03334e-09	-2.4528e-09	-1.7724e-09	-1.27918e-09	-8.1172e-10	-3.64889e-10		-3.90463e-11	-7.3139e-11	-1.12492e-10	-2.23339e-10	-3.74388e-10	-9.34949e-10	-1.54728e-09	-1.58826e-09	-1.47809e-09	-1.16423e-09	-9.92685e-10	-7.97659e-10	-5.82774e-10	-6.05431e-10	-4.49928e-10
76.4	-2.37767e-11	-5.53315e-11	-6.24213e-11	-1.65843e-10	-4.14839e-10	-2.1293e-09	-3.62314e-09	-4.07161e-09	-3.57546e-09	-3.02039e-09	-2.4438e-09	-1.76271e-09	-1.28085e-09	-8.0829e-10	-3.66502e-10		-3.83749e-11	-6.92873e-11	-1.13009e-10	-2.24958e-10	-3.71539e-10	-9.30088e-10	-1.54151e-09	-1.5835e-09	-1.47505e-09	-1.16437e-09	-9.98512e-10	-7.93506e-10	-5.86515e-10	-6.11695e-10	-4.46247e-10
76.5	-2.21928e-11	-5.70898e-11	-6.04447e-11	-1.80632e-10	-4.18004e-10	-2.12541e-09	-3.63165e-09	-4.07109e-09	-3.57564e-09	-3.00739e-09	-2.43489e-09	-1.75348e-09	-1.28264e-09	-8.04423e-10	-3.69512e-10		-3.86148e-11	-6.56633e-11	-1.14388e-10	-2.25308e-10	-3.68126e-10	-9.2671e-10	-1.53483e-09	-1.5787e-09	-1.47021e-09	-1.16455e-09	-1.005e-09	-7.90226e-10	-5.89143e-10	-6.18045e-10	-4.41705e-10
76.6	-1.98311e-11	-5.73793e-11	-6.13446e-11	-1.94503e-10	-4.20745e-10	-2.12257e-09	-3.63937e-09	-4.06999e-09	-3.5747e-09	-2.99461e-09	-2.42624e-09	-1.74476e-09	-1.28449e-09	-8.00259e-10	-3.73711e-10		-3.97682e-11	-6.25029e-11	-1.16449e-10	-2.2455e-10	-3.64162e-10	-9.25256e-10	-1.52706e-09	-1.57399e-09	-1.46368e-09	-1.16478e-09	-1.01161e-09	-7.878e-10	-5.90711e-10	-6.24149e-10	-4.36596e-10
76.7	-1.69546e-11	-5.62344e-11	-6.51403e-11	-2.0703e-10	-4.22602e-10	-2.12088e-09	-3.64558e-09	-4.06797e-09	-3.57247e-09	-2.98223e-09	-2.41795e-09	-1.73654e-09	-1.28638e-09	-7.96025e-10	-3.78848e-10		-4.17364e-11	-6.00205e-11	-1.18927e-10	-2.22902e-10	-3.59696e-10	-9.26017e-10	-1.51802e-09	-1.56949e-09	-1.45567e-09	-1.16511e-09	-1.01786e-09	-7.86155e-10	-5.91326e-10	-6.29665e-10	-4.31238e-10
76.8	-1.38304e-11	-5.37879e-11	-7.16073e-11	-2.17947e-10	-4.23199e-10	-2.12037e-09	-3.64979e-09	-4.06479e-09	-3.56896e-09	-2.97037e-09	-2.41009e-09	-1.72873e-09	-1.28833e-09	-7.92019e-10	-3.84635e-10		-4.43302e-11	-5.83964e-11	-1.21507e-10	-2.20628e-10	-3.54816e-10	-9.29101e-10	-1.50756e-09	-1.56531e-09	-1.44656e-09	-1.16564e-09	-1.02333e-09	-7.85173e-10	-5.9113e-10	-6.34268e-10	-4.25949e-10
76.9	-1.06994e-11	-5.02665e-11	-8.03012e-11	-2.27146e-10	-4.22297e-10	-2.12098e-09	-3.65177e-09	-4.06029e-09	-3.56432e-09	-2.9591e-09	-2.40263e-09	-1.72115e-09	-1.29039e-09	-7.88583e-10	-3.90744e-10		-4.72933e-11	-5.77665e-11	-1.23866e-10	-2.18023e-10	-3.49643e-10	-9.34414e-10	-1.49556e-09	-1.56155e-09	-1.4368e-09	-1.16649e-09	-1.02774e-09	-7.847e-10	-5.90282e-10	-6.37682e-10	-4.21037e-10
77	-7.74581e-12	-4.59807e-11	-9.06029e-11	-2.34657e-10	-4.19832e-10	-2.12258e-09	-3.65153e-09	-4.05437e-09	-3.55883e-09	-2.94846e-09	-2.39553e-09	-1.71364e-09	-1.29261e-09	-7.86068e-10	-3.96825e-10		-5.03358e-11	-5.82114e-11	-1.25727e-10	-2.154e-10	-3.44336e-10	-9.41664e-10	-1.482e-09	-1.55829e-09	-1.42686e-09	-1.16776e-09	-1.03094e-09	-7.84568e-10	-5.88933e-10	-6.39701e-10	-4.16776e-10
77.1	-5.07163e-12	-4.13067e-11	-1.0178e-10	-2.40608e-10	-4.15936e-10	-2.12491e-09	-3.64931e-09	-4.04703e-09	-3.55287e-09	-2.93846e-09	-2.38866e-09	-1.70602e-09	-1.29499e-09	-7.84784e-10	-4.02522e-10		-5.31706e-11	-5.97485e-11	-1.26896e-10	-2.13068e-10	-3.3908e-10	-9.5039e-10	-1.46694e-09	-1.55558e-09	-1.41724e-09	-1.1695e-09	-1.0329e-09	-7.84607e-10	-5.87209e-10	-6.40215e-10	-4.13405e-10
77.2	-2.67974e-12	-3.66598e-11	-1.13053e-10	-2.45188e-10	-4.10926e-10	-2.12764e-09	-3.64553e-09	-4.03827e-09	-3.54689e-09	-2.92911e-09	-2.38189e-09	-1.6982e-09	-1.29752e-09	-7.84957e-10	-4.07487e-10		-5.55511e-11	-6.23267e-11	-1.27295e-10	-2.11306e-10	-3.34086e-10	-9.60012e-10	-1.45057e-09	-1.55343e-09	-1.40837e-09	-1.17172e-09	-1.03373e-09	-7.84665e-10	-5.85203e-10	-6.39218e-10	-4.11118e-10
77.3	-4.70759e-13	-3.24605e-11	-1.23662e-10	-2.48598e-10	-4.05276e-10	-2.13038e-09	-3.64069e-09	-4.02816e-09	-3.54134e-09	-2.92035e-09	-2.37507e-09	-1.69015e-09	-1.30013e-09	-7.86698e-10	-4.11402e-10		-5.73018e-11	-6.58261e-11	-1.26976e-10	-2.1034e-10	-3.29578e-10	-9.69891e-10	-1.43317e-09	-1.5518e-09	-1.40058e-09	-1.17437e-09	-1.03359e-09	-7.84619e-10	-5.82962e-10	-6.36819e-10	-4.10061e-10
77.4	1.74434e-12	-2.90945e-11	-1.32925e-10	-2.5102e-10	-3.99559e-10	-2.13272e-09	-3.63535e-09	-4.01675e-09	-3.5366e-09	-2.91214e-09	-2.36807e-09	-1.68199e-09	-1.30268e-09	-7.89971e-10	-4.13988e-10		-5.83392e-11	-7.00625e-11	-1.26116e-10	-2.10311e-10	-3.25778e-10	-9.79395e-10	-1.41517e-09	-1.55064e-09	-1.39411e-09	-1.17737e-09	-1.03272e-09	-7.84379e-10	-5.80488e-10	-6.33232e-10	-4.10329e-10
77.5	4.21549e-12	-2.68707e-11	-1.40283e-10	-2.52585e-10	-3.94387e-10	-2.13429e-09	-3.63003e-09	-4.00413e-09	-3.53297e-09	-2.90441e-09	-2.36076e-09	-1.67394e-09	-1.30505e-09	-7.94593e-10	-4.1501e-10		-5.86789e-11	-7.47981e-11	-1.24993e-10	-2.11258e-10	-3.22887e-10	-9.87963e-10	-1.39707e-09	-1.54985e-09	-1.38906e-09	-1.18057e-09	-1.03137e-09	-7.83893e-10	-5.77747e-10	-6.28763e-10	-4.11964e-10
77.6	7.21139e-12	-2.59833e-11	-1.45328e-10	-2.53367e-10	-3.90332e-10	-2.13479e-09	-3.62518e-09	-3.99041e-09	-3.53062e-09	-2.89704e-09	-2.35306e-09	-1.66634e-09	-1.30705e-09	-8.00241e-10	-4.14289e-10		-5.84286e-11	-7.97577e-11	-1.2394e-10	-2.13103e-10	-3.21066e-10	-9.95148e-10	-1.37946e-09	-1.54934e-09	-1.38537e-09	-1.18382e-09	-1.02979e-09	-7.83145e-10	-5.74684e-10	-6.23785e-10	-4.14945e-10
77.7	1.09694e-11	-2.64821e-11	-1.47829e-10	-2.53383e-10	-3.87865e-10	-2.13404e-09	-3.62116e-09	-3.97576e-09	-3.52959e-09	-2.8899e-09	-2.34486e-09	-1.65958e-09	-1.30858e-09	-8.06487e-10	-4.11698e-10		-5.77676e-11	-8.46484e-11	-1.23296e-10	-2.15654e-10	-3.20415e-10	-1.00066e-09	-1.363e-09	-1.54903e-09	-1.38289e-09	-1.18696e-09	-1.02821e-09	-7.82147e-10	-5.71236e-10	-6.18704e-10	-4.19193e-10
77.8	1.56444e-11	-2.82585e-11	-1.47728e-10	-2.52602e-10	-3.87296e-10	-2.13202e-09	-3.61821e-09	-3.9604e-09	-3.52975e-09	-2.88285e-09	-2.33612e-09	-1.65406e-09	-1.30954e-09	-8.12835e-10	-4.07171e-10		-5.69157e-11	-8.91822e-11	-1.23345e-10	-2.18619e-10	-3.20953e-10	-1.00438e-09	-1.34834e-09	-1.54886e-09	-1.38133e-09	-1.18982e-09	-1.02681e-09	-7.80935e-10	-5.67358e-10	-6.13917e-10	-4.24561e-10
77.9	2.12655e-11	-3.10504e-11	-1.45148e-10	-2.50974e-10	-3.88744e-10	-2.12889e-09	-3.61648e-09	-3.94465e-09	-3.53088e-09	-2.87573e-09	-2.3268e-09	-1.65014e-09	-1.30992e-09	-8.18776e-10	-4.0072e-10		-5.60967e-11	-9.30985e-11	-1.24276e-10	-2.21635e-10	-3.22607e-10	-1.00636e-09	-1.3361e-09	-1.5488e-09	-1.38032e-09	-1.19229e-09	-1.02576e-09	-7.79557e-10	-5.63034e-10	-6.09767e-10	-4.30847e-10
78	2.77064e-11	-3.44679e-11	-1.40375e-10	-2.48447e-10	-3.92127e-10	-2.12495e-09	-3.616e-09	-3.9289e-09	-3.53266e-09	-2.8684e-09	-2.31688e-09	-1.64809e-09	-1.30979e-09	-8.23838e-10	-3.92449e-10		-5.55014e-11	-9.61839e-11	-1.2614e-10	-2.24316e-10	-3.25207e-10	-1.00678e-09	-1.32681e-09	-1.54891e-09	-1.37944e-09	-1.19427e-09	-1.02515e-09	-7.7807e-10	-5.58293e-10	-6.06508e-10	-4.37797e-10
78.1	3.46774e-11	-3.80387e-11	-1.3384e-10	-2.44998e-10	-3.97173e-10	-2.12062e-09	-3.61674e-09	-3.91362e-09	-3.53471e-09	-2.86071e-09	-2.30638e-09	-1.64803e-09	-1.30928e-09	-8.27638e-10	-3.82575e-10		-5.52575e-11	-9.82889e-11	-1.28842e-10	-2.26298e-10	-3.28493e-10	-1.00596e-09	-1.32091e-09	-1.54925e-09	-1.3783e-09	-1.19569e-09	-1.02504e-09	-7.76531e-10	-5.53212e-10	-6.04271e-10	-4.45125e-10
78.2	4.17393e-11	-4.12683e-11	-1.26093e-10	-2.40648e-10	-4.03458e-10	-2.1164e-09	-3.6186e-09	-3.89929e-09	-3.53663e-09	-2.85257e-09	-2.29536e-09	-1.64992e-09	-1.30859e-09	-8.29919e-10	-3.7145e-10		-5.54101e-11	-9.93378e-11	-1.32148e-10	-2.2729e-10	-3.32129e-10	-1.0043e-09	-1.31864e-09	-1.54994e-09	-1.3765e-09	-1.19649e-09	-1.02543e-09	-7.74993e-10	-5.4791e-10	-6.03047e-10	-4.52538e-10
78.3	4.83405e-11	-4.37074e-11	-1.17766e-10	-2.35475e-10	-4.10456e-10	-2.1128e-09	-3.62141e-09	-3.88639e-09	-3.53804e-09	-2.84391e-09	-2.28394e-09	-1.65358e-09	-1.30795e-09	-8.30573e-10	-3.59564e-10		-5.59165e-11	-9.93338e-11	-1.35719e-10	-2.27115e-10	-3.35727e-10	-1.00226e-09	-1.32007e-09	-1.55107e-09	-1.37378e-09	-1.19667e-09	-1.02627e-09	-7.73501e-10	-5.42535e-10	-6.0269e-10	-4.59754e-10
78.4	5.38729e-11	-4.50167e-11	-1.09527e-10	-2.29615e-10	-4.17598e-10	-2.11027e-09	-3.62493e-09	-3.8753e-09	-3.53859e-09	-2.83469e-09	-2.27228e-09	-1.65865e-09	-1.30759e-09	-8.29653e-10	-3.47546e-10		-5.66563e-11	-9.83574e-11	-1.39157e-10	-2.25735e-10	-3.3888e-10	-1.00031e-09	-1.3251e-09	-1.55275e-09	-1.36996e-09	-1.19621e-09	-1.02747e-09	-7.72095e-10	-5.37248e-10	-6.02934e-10	-4.66533e-10
78.5	5.77388e-11	-4.50207e-11	-1.0203e-10	-2.23252e-10	-4.24333e-10	-2.10913e-09	-3.6289e-09	-3.86627e-09	-3.53799e-09	-2.82495e-09	-2.26059e-09	-1.66469e-09	-1.30772e-09	-8.27358e-10	-3.36128e-10		-5.7455e-11	-9.65599e-11	-1.42057e-10	-2.23265e-10	-3.41196e-10	-9.98894e-10	-1.3334e-09	-1.555e-09	-1.36503e-09	-1.19515e-09	-1.02885e-09	-7.70802e-10	-5.32196e-10	-6.03431e-10	-4.72697e-10
78.6	5.94217e-11	-4.37405e-11	-9.58555e-11	-2.16604e-10	-4.30178e-10	-2.10958e-09	-3.633e-09	-3.85935e-09	-3.53602e-09	-2.81478e-09	-2.24909e-09	-1.67121e-09	-1.30847e-09	-8.24003e-10	-3.26104e-10		-5.81167e-11	-9.41515e-11	-1.44068e-10	-2.19957e-10	-3.42335e-10	-9.98428e-10	-1.34451e-09	-1.55779e-09	-1.35914e-09	-1.19352e-09	-1.03024e-09	-7.69636e-10	-5.2749e-10	-6.03796e-10	-4.78137e-10
78.7	5.8549e-11	-4.14003e-11	-9.14578e-11	-2.0989e-10	-4.34759e-10	-2.11161e-09	-3.63689e-09	-3.85438e-09	-3.53255e-09	-2.8043e-09	-2.23803e-09	-1.67771e-09	-1.30987e-09	-8.19978e-10	-3.18257e-10		-5.84607e-11	-9.13863e-11	-1.44931e-10	-2.16171e-10	-3.42042e-10	-9.99232e-10	-1.35782e-09	-1.56102e-09	-1.35258e-09	-1.19142e-09	-1.03141e-09	-7.68597e-10	-5.23184e-10	-6.03663e-10	-4.8282e-10
78.8	5.49406e-11	-3.84067e-11	-8.91216e-11	-2.03306e-10	-4.37836e-10	-2.11508e-09	-3.64021e-09	-3.85099e-09	-3.52754e-09	-2.79372e-09	-2.2276e-09	-1.68373e-09	-1.31189e-09	-8.15699e-10	-3.13287e-10		-5.83541e-11	-8.85441e-11	-1.4451e-10	-2.12335e-10	-3.4018e-10	-1.00153e-09	-1.37264e-09	-1.56448e-09	-1.34576e-09	-1.18895e-09	-1.03214e-09	-7.67662e-10	-5.1926e-10	-6.02726e-10	-4.86781e-10
78.9	4.86346e-11	-3.53015e-11	-8.89304e-11	-1.96994e-10	-4.39306e-10	-2.11969e-09	-3.64263e-09	-3.84862e-09	-3.52103e-09	-2.78331e-09	-2.21795e-09	-1.68892e-09	-1.31434e-09	-8.11557e-10	-3.11728e-10		-5.77371e-11	-8.59084e-11	-1.42803e-10	-2.08889e-10	-3.36744e-10	-1.00542e-09	-1.38827e-09	-1.56793e-09	-1.33917e-09	-1.18628e-09	-1.03218e-09	-7.66779e-10	-5.15624e-10	-6.00785e-10	-4.90105e-10
79	3.9888e-11	-3.26949e-11	-9.07571e-11	-1.91021e-10	-4.39199e-10	-2.12509e-09	-3.64388e-09	-3.8466e-09	-3.51314e-09	-2.77336e-09	-2.20912e-09	-1.69299e-09	-1.31699e-09	-8.07871e-10	-3.13888e-10		-5.66346e-11	-8.37453e-11	-1.39936e-10	-2.06238e-10	-3.31879e-10	-1.01084e-09	-1.40402e-09	-1.57109e-09	-1.33331e-09	-1.18361e-09	-1.03136e-09	-7.65866e-10	-5.12107e-10	-5.97764e-10	-4.9291e-10
79.1	2.91512e-11	-3.11884e-11	-9.42777e-11	-1.85362e-10	-4.37653e-10	-2.13087e-09	-3.64376e-09	-3.8442e-09	-3.5041e-09	-2.76419e-09	-2.20106e-09	-1.69579e-09	-1.31954e-09	-8.04867e-10	-3.198e-10		-5.51526e-11	-8.22802e-11	-1.36139e-10	-2.04711e-10	-3.25872e-10	-1.01761e-09	-1.41927e-09	-1.57366e-09	-1.32864e-09	-1.18113e-09	-1.02952e-09	-7.64805e-10	-5.08477e-10	-5.93718e-10	-4.95322e-10
79.2	1.70221e-11	-3.12972e-11	-9.90072e-11	-1.79911e-10	-4.34889e-10	-2.13667e-09	-3.64216e-09	-3.84071e-09	-3.4942e-09	-2.75613e-09	-2.19363e-09	-1.69723e-09	-1.32165e-09	-8.0266e-10	-3.29213e-10		-5.34623e-11	-8.1678e-11	-1.31721e-10	-2.04526e-10	-3.19137e-10	-1.02539e-09	-1.43351e-09	-1.57539e-09	-1.32554e-09	-1.17908e-09	-1.02658e-09	-7.63446e-10	-5.04467e-10	-5.88819e-10	-4.97453e-10
79.3	4.18506e-12	-3.33842e-11	-1.04354e-10	-1.7449e-10	-4.31181e-10	-2.14222e-09	-3.63909e-09	-3.83558e-09	-3.48378e-09	-2.74946e-09	-2.18661e-09	-1.69729e-09	-1.323e-09	-8.01266e-10	-3.41611e-10		-5.17722e-11	-8.20266e-11	-1.27039e-10	-2.05779e-10	-3.12193e-10	-1.03372e-09	-1.44636e-09	-1.57608e-09	-1.32425e-09	-1.17765e-09	-1.02251e-09	-7.61623e-10	-4.99803e-10	-5.83336e-10	-4.99393e-10
79.4	-8.65605e-12	-3.7613e-11	-1.09684e-10	-1.68891e-10	-4.26831e-10	-2.14733e-09	-3.63466e-09	-3.82843e-09	-3.47324e-09	-2.74438e-09	-2.17979e-09	-1.69599e-09	-1.32332e-09	-8.00628e-10	-3.56263e-10		-5.02952e-11	-8.33266e-11	-1.22461e-10	-2.08441e-10	-3.05619e-10	-1.04208e-09	-1.4576e-09	-1.5756e-09	-1.32484e-09	-1.17701e-09	-1.01737e-09	-7.59165e-10	-4.94242e-10	-5.77599e-10	-5.01199e-10
79.5	-2.0842e-11	-4.39265e-11	-1.14391e-10	-1.62917e-10	-4.22147e-10	-2.15192e-09	-3.62907e-09	-3.81912e-09	-3.46297e-09	-2.741e-09	-2.17296e-09	-1.69336e-09	-1.32242e-09	-8.00647e-10	-3.72304e-10		-4.92151e-11	-8.54898e-11	-1.18342e-10	-2.12373e-10	-3.00004e-10	-1.0499e-09	-1.46715e-09	-1.57394e-09	-1.32724e-09	-1.17728e-09	-1.01126e-09	-7.55927e-10	-4.87609e-10	-5.71961e-10	-5.02896e-10
79.6	-3.18122e-11	-5.20532e-11	-1.1796e-10	-1.56436e-10	-4.17431e-10	-2.15604e-09	-3.62258e-09	-3.80779e-09	-3.45335e-09	-2.73929e-09	-2.16602e-09	-1.68943e-09	-1.3202e-09	-8.01221e-10	-3.88818e-10		-4.86587e-11	-8.83458e-11	-1.14998e-10	-2.17342e-10	-2.95896e-10	-1.05662e-09	-1.47507e-09	-1.57116e-09	-1.3312e-09	-1.1785e-09	-1.00434e-09	-7.51816e-10	-4.79832e-10	-5.66771e-10	-5.04486e-10
79.7	-4.11427e-11	-6.15403e-11	-1.20011e-10	-1.49425e-10	-4.1297e-10	-2.15977e-09	-3.61546e-09	-3.79481e-09	-3.44469e-09	-2.73912e-09	-2.159e-09	-1.68426e-09	-1.31668e-09	-8.02275e-10	-4.04936e-10		-4.8676e-11	-9.16578e-11	-1.12687e-10	-2.23051e-10	-2.93742e-10	-1.06179e-09	-1.48151e-09	-1.56739e-09	-1.33639e-09	-1.18064e-09	-9.96825e-10	-7.46814e-10	-4.70971e-10	-5.62337e-10	-5.05954e-10
79.8	-4.85671e-11	-7.18064e-11	-1.20335e-10	-1.42008e-10	-4.09037e-10	-2.16324e-09	-3.60798e-09	-3.78078e-09	-3.43717e-09	-2.7402e-09	-2.15206e-09	-1.67794e-09	-1.31193e-09	-8.03778e-10	-4.19909e-10		-4.92321e-11	-9.51453e-11	-1.11595e-10	-2.29162e-10	-2.93843e-10	-1.06507e-09	-1.48671e-09	-1.56282e-09	-1.34237e-09	-1.18361e-09	-9.88924e-10	-7.40997e-10	-4.61228e-10	-5.58908e-10	-5.07278e-10
79.9	-5.39793e-11	-8.2209e-11	-1.18895e-10	-1.34465e-10	-4.05886e-10	-2.16658e-09	-3.6004e-09	-3.76642e-09	-3.4309e-09	-2.74218e-09	-2.14552e-09	-1.67058e-09	-1.30612e-09	-8.05752e-10	-4.33173e-10		-5.02101e-11	-9.85122e-11	-1.11816e-10	-2.3532e-10	-2.96312e-10	-1.06628e-09	-1.49096e-09	-1.55769e-09	-1.34869e-09	-1.18725e-09	-9.80864e-10	-7.34546e-10	-4.5095e-10	-5.5666e-10	-5.08438e-10
80	-5.74221e-11	-9.21153e-11	-1.15821e-10	-1.27224e-10	-4.03744e-10	-2.16989e-09	-3.59291e-09	-3.75252e-09	-3.42579e-09	-2.74464e-09	-2.13981e-09	-1.66236e-09	-1.29945e-09	-8.08255e-10	-4.44377e-10		-5.14245e-11	-1.01476e-10	-1.13356e-10	-2.41175e-10	-3.01058e-10	-1.06542e-09	-1.49452e-09	-1.55222e-09	-1.35491e-09	-1.19139e-09	-9.72856e-10	-7.27736e-10	-4.40598e-10	-5.55687e-10	-5.09414e-10
80.1	-5.90643e-11	-1.00969e-10	-1.11381e-10	-1.20823e-10	-4.02805e-10	-2.1732e-09	-3.58567e-09	-3.73986e-09	-3.42168e-09	-2.74715e-09	-2.13542e-09	-1.65355e-09	-1.29213e-09	-8.11364e-10	-4.5339e-10		-5.26413e-11	-1.03794e-10	-1.16121e-10	-2.46401e-10	-3.07784e-10	-1.06268e-09	-1.49766e-09	-1.54665e-09	-1.36062e-09	-1.19581e-09	-9.65098e-10	-7.20915e-10	-4.30718e-10	-5.55995e-10	-5.10188e-10
80.2	-5.91718e-11	-1.08348e-10	-1.05941e-10	-1.15851e-10	-4.03205e-10	-2.1765e-09	-3.57882e-09	-3.7291e-09	-3.41823e-09	-2.74932e-09	-2.13283e-09	-1.64447e-09	-1.28436e-09	-8.15149e-10	-4.60284e-10		-5.36029e-11	-1.05291e-10	-1.19928e-10	-2.50711e-10	-3.16018e-10	-1.05837e-09	-1.50056e-09	-1.54117e-09	-1.36549e-09	-1.20031e-09	-9.5776e-10	-7.14474e-10	-4.2188e-10	-5.57508e-10	-5.10734e-10
80.3	-5.80761e-11	-1.13997e-10	-9.99254e-11	-1.12876e-10	-4.05012e-10	-2.17973e-09	-3.57245e-09	-3.72076e-09	-3.41506e-09	-2.75082e-09	-2.13244e-09	-1.6355e-09	-1.27632e-09	-8.19651e-10	-4.65295e-10		-5.40546e-11	-1.05872e-10	-1.24517e-10	-2.53872e-10	-3.25154e-10	-1.05293e-09	-1.50332e-09	-1.53594e-09	-1.36931e-09	-1.2047e-09	-9.50993e-10	-7.08798e-10	-4.14627e-10	-5.60071e-10	-5.11017e-10
80.4	-5.61423e-11	-1.17852e-10	-9.3778e-11	-1.12368e-10	-4.08198e-10	-2.18281e-09	-3.56669e-09	-3.71514e-09	-3.41175e-09	-2.75143e-09	-2.13447e-09	-1.62702e-09	-1.26817e-09	-8.24862e-10	-4.6878e-10		-5.37694e-11	-1.0553e-10	-1.29573e-10	-2.55716e-10	-3.34522e-10	-1.04685e-09	-1.50598e-09	-1.53108e-09	-1.37195e-09	-1.20881e-09	-9.44919e-10	-7.04227e-10	-4.09409e-10	-5.63459e-10	-5.10982e-10
80.5	-5.37392e-11	-1.20033e-10	-8.79256e-11	-1.14639e-10	-4.12634e-10	-2.18563e-09	-3.56166e-09	-3.71235e-09	-3.40787e-09	-2.75102e-09	-2.13898e-09	-1.61942e-09	-1.26002e-09	-8.30722e-10	-4.71165e-10		-5.25699e-11	-1.0435e-10	-1.34754e-10	-2.56156e-10	-3.43453e-10	-1.04062e-09	-1.50847e-09	-1.52668e-09	-1.37338e-09	-1.21251e-09	-9.39646e-10	-7.01009e-10	-4.06537e-10	-5.67388e-10	-5.10559e-10
80.6	-5.12127e-11	-1.20821e-10	-8.27517e-11	-1.1979e-10	-4.18085e-10	-2.18811e-09	-3.55748e-09	-3.71228e-09	-3.40307e-09	-2.74956e-09	-2.14577e-09	-1.61301e-09	-1.25196e-09	-8.37119e-10	-4.72904e-10		-5.03465e-11	-1.02498e-10	-1.39721e-10	-2.55187e-10	-3.51361e-10	-1.03467e-09	-1.51067e-09	-1.52278e-09	-1.37369e-09	-1.21571e-09	-9.35259e-10	-6.99275e-10	-4.06152e-10	-5.71532e-10	-5.09664e-10
80.7	-4.88631e-11	-1.20624e-10	-7.85766e-11	-1.277e-10	-4.24228e-10	-2.19017e-09	-3.55428e-09	-3.71463e-09	-3.39707e-09	-2.74709e-09	-2.15444e-09	-1.608e-09	-1.24405e-09	-8.439e-10	-4.74439e-10		-4.70702e-11	-1.00206e-10	-1.44172e-10	-2.52894e-10	-3.57798e-10	-1.02937e-09	-1.51239e-09	-1.51938e-09	-1.37302e-09	-1.21834e-09	-9.3183e-10	-6.99019e-10	-4.08213e-10	-5.75545e-10	-5.0821e-10
80.8	-4.69261e-11	-1.19923e-10	-7.56432e-11	-1.38025e-10	-4.30675e-10	-2.19178e-09	-3.55218e-09	-3.71899e-09	-3.38975e-09	-2.7437e-09	-2.16442e-09	-1.6045e-09	-1.23635e-09	-8.50887e-10	-4.76164e-10		-4.28002e-11	-9.77475e-11	-1.47866e-10	-2.4945e-10	-3.62507e-10	-1.02496e-09	-1.51341e-09	-1.51646e-09	-1.37161e-09	-1.22037e-09	-9.29409e-10	-7.00098e-10	-4.12508e-10	-5.79083e-10	-5.06116e-10
80.9	-4.55603e-11	-1.19218e-10	-7.41076e-11	-1.5024e-10	-4.37022e-10	-2.19292e-09	-3.55121e-09	-3.72481e-09	-3.38108e-09	-2.73949e-09	-2.17499e-09	-1.60247e-09	-1.22889e-09	-8.57893e-10	-4.78405e-10		-3.76862e-11	-9.54149e-11	-1.50642e-10	-2.45103e-10	-3.65437e-10	-1.02157e-09	-1.5135e-09	-1.51398e-09	-1.3697e-09	-1.22179e-09	-9.28025e-10	-7.02254e-10	-4.18689e-10	-5.81836e-10	-5.03322e-10
81	-4.48398e-11	-1.18977e-10	-7.40312e-11	-1.63692e-10	-4.42884e-10	-2.19361e-09	-3.55137e-09	-3.73153e-09	-3.37117e-09	-2.73456e-09	-2.18542e-09	-1.60178e-09	-1.22167e-09	-8.64729e-10	-4.81394e-10		-3.19627e-11	-9.34873e-11	-1.52423e-10	-2.40161e-10	-3.66746e-10	-1.01921e-09	-1.51245e-09	-1.51186e-09	-1.36756e-09	-1.22259e-09	-9.27679e-10	-7.0514e-10	-4.26317e-10	-5.83551e-10	-4.99799e-10
81.1	-4.47548e-11	-1.19582e-10	-7.53756e-11	-1.77666e-10	-4.47947e-10	-2.19384e-09	-3.55254e-09	-3.73857e-09	-3.36024e-09	-2.72898e-09	-2.19499e-09	-1.6022e-09	-1.21469e-09	-8.71221e-10	-4.85258e-10		-2.5937e-11	-9.22046e-11	-1.53217e-10	-2.34971e-10	-3.66763e-10	-1.0178e-09	-1.51008e-09	-1.51e-09	-1.36546e-09	-1.22278e-09	-9.28338e-10	-7.08363e-10	-4.34921e-10	-5.84059e-10	-4.95557e-10
81.2	-4.52183e-11	-1.2129e-10	-7.80005e-11	-1.9145e-10	-4.51991e-10	-2.19363e-09	-3.5545e-09	-3.74538e-09	-3.34854e-09	-2.72276e-09	-2.20309e-09	-1.60344e-09	-1.20793e-09	-8.77208e-10	-4.90002e-10		-1.99696e-11	-9.17434e-11	-1.53097e-10	-2.29887e-10	-3.65948e-10	-1.01716e-09	-1.50627e-09	-1.5083e-09	-1.36361e-09	-1.22237e-09	-9.29926e-10	-7.11532e-10	-4.44048e-10	-5.83292e-10	-4.90648e-10
81.3	-4.60805e-11	-1.24214e-10	-8.16662e-11	-2.044e-10	-4.54905e-10	-2.19298e-09	-3.55695e-09	-3.75149e-09	-3.3364e-09	-2.71588e-09	-2.20926e-09	-1.60521e-09	-1.20133e-09	-8.82549e-10	-4.95514e-10		-1.44464e-11	-9.21986e-11	-1.52187e-10	-2.2524e-10	-3.64824e-10	-1.0171e-09	-1.50097e-09	-1.50666e-09	-1.36217e-09	-1.22139e-09	-9.32329e-10	-7.14291e-10	-4.53311e-10	-5.81296e-10	-4.85162e-10
81.4	-4.71475e-11	-1.28306e-10	-8.60429e-11	-2.15983e-10	-4.56681e-10	-2.19186e-09	-3.55953e-09	-3.75648e-09	-3.32413e-09	-2.70833e-09	-2.21324e-09	-1.60721e-09	-1.19483e-09	-8.87119e-10	-5.01567e-10		-9.74611e-12	-9.35746e-11	-1.50636e-10	-2.21312e-10	-3.63912e-10	-1.01737e-09	-1.49421e-09	-1.50496e-09	-1.36124e-09	-1.21984e-09	-9.35387e-10	-7.16363e-10	-4.6242e-10	-5.78227e-10	-4.7922e-10
81.5	-4.82038e-11	-1.33373e-10	-9.07304e-11	-2.25809e-10	-4.57384e-10	-2.19027e-09	-3.56184e-09	-3.76004e-09	-3.31201e-09	-2.70005e-09	-2.21494e-09	-1.60919e-09	-1.18833e-09	-8.90808e-10	-5.07838e-10		-6.20358e-12	-9.57842e-11	-1.48602e-10	-2.18306e-10	-3.6367e-10	-1.01775e-09	-1.48613e-09	-1.5031e-09	-1.36081e-09	-1.21777e-09	-9.389e-10	-7.17563e-10	-4.71196e-10	-5.74343e-10	-4.7297e-10
81.6	-4.90349e-11	-1.39096e-10	-9.52868e-11	-2.33642e-10	-4.57115e-10	-2.18816e-09	-3.56356e-09	-3.76193e-09	-3.30028e-09	-2.69104e-09	-2.2145e-09	-1.61094e-09	-1.18175e-09	-8.93525e-10	-5.13944e-10		-4.0748e-12	-9.86582e-11	-1.46236e-10	-2.16334e-10	-3.64442e-10	-1.01803e-09	-1.47693e-09	-1.50098e-09	-1.36081e-09	-1.21523e-09	-9.42634e-10	-7.17811e-10	-4.79569e-10	-5.69975e-10	-4.66576e-10
81.7	-4.94476e-11	-1.4507e-10	-9.92666e-11	-2.39397e-10	-4.55964e-10	-2.1855e-09	-3.56438e-09	-3.76202e-09	-3.28916e-09	-2.68134e-09	-2.21221e-09	-1.61233e-09	-1.17498e-09	-8.9519e-10	-5.19479e-10		-3.50694e-12	-1.01962e-10	-1.4368e-10	-2.15408e-10	-3.66428e-10	-1.01804e-09	-1.4669e-09	-1.49851e-09	-1.36108e-09	-1.21229e-09	-9.46331e-10	-7.17133e-10	-4.87558e-10	-5.65503e-10	-4.60208e-10
81.8	-4.9286e-11	-1.50848e-10	-1.02264e-10	-2.43123e-10	-4.53981e-10	-2.1823e-09	-3.56415e-09	-3.76025e-09	-3.27881e-09	-2.67105e-09	-2.20848e-09	-1.61327e-09	-1.16793e-09	-8.95744e-10	-5.24057e-10		-4.51864e-12	-1.0542e-10	-1.41065e-10	-2.15448e-10	-3.69664e-10	-1.01764e-09	-1.45642e-09	-1.49562e-09	-1.36139e-09	-1.20901e-09	-9.49719e-10	-7.15642e-10	-4.95243e-10	-5.6131e-10	-4.54044e-10
81.9	-4.84408e-11	-1.55991e-10	-1.03958e-10	-2.44981e-10	-4.5115e-10	-2.17855e-09	-3.56283e-09	-3.75664e-09	-3.26936e-09	-2.66036e-09	-2.20381e-09	-1.61375e-09	-1.1605e-09	-8.95143e-10	-5.27364e-10		-6.99425e-12	-1.0874e-10	-1.3852e-10	-2.163e-10	-3.74032e-10	-1.01676e-09	-1.44587e-09	-1.49225e-09	-1.36147e-09	-1.2055e-09	-9.52524e-10	-7.13526e-10	-5.02731e-10	-5.57751e-10	-4.48258e-10
82	-4.68527e-11	-1.60115e-10	-1.04151e-10	-2.45216e-10	-4.47396e-10	-2.17428e-09	-3.56049e-09	-3.75126e-09	-3.26091e-09	-2.64951e-09	-2.19875e-09	-1.61379e-09	-1.15262e-09	-8.93368e-10	-5.29181e-10		-1.06939e-11	-1.11638e-10	-1.36175e-10	-2.17756e-10	-3.79277e-10	-1.01536e-09	-1.43566e-09	-1.48834e-09	-1.36104e-09	-1.20183e-09	-9.54485e-10	-7.11029e-10	-5.1012e-10	-5.55113e-10	-4.43023e-10
82.1	-4.45087e-11	-1.62927e-10	-1.02797e-10	-2.4413e-10	-4.42604e-10	-2.16955e-09	-3.55732e-09	-3.74427e-09	-3.25353e-09	-2.63881e-09	-2.19383e-09	-1.61345e-09	-1.14423e-09	-8.90426e-10	-5.29416e-10		-1.52791e-11	-1.13862e-10	-1.34166e-10	-2.19592e-10	-3.85041e-10	-1.01345e-09	-1.42619e-09	-1.48387e-09	-1.3598e-09	-1.19809e-09	-9.5537e-10	-7.08425e-10	-5.17475e-10	-5.53592e-10	-4.385e-10
82.2	-4.14341e-11	-1.64252e-10	-1.00014e-10	-2.42058e-10	-4.36662e-10	-2.16441e-09	-3.55357e-09	-3.73585e-09	-3.24728e-09	-2.62859e-09	-2.18957e-09	-1.61279e-09	-1.13531e-09	-8.86357e-10	-5.28099e-10		-2.03507e-11	-1.15207e-10	-1.32629e-10	-2.21593e-10	-3.90901e-10	-1.01108e-09	-1.41778e-09	-1.47884e-09	-1.35753e-09	-1.19434e-09	-9.54988e-10	-7.06002e-10	-5.24801e-10	-5.53274e-10	-4.34834e-10
82.3	-3.76826e-11	-1.64047e-10	-9.60764e-11	-2.39343e-10	-4.29505e-10	-2.15894e-09	-3.54953e-09	-3.72625e-09	-3.24213e-09	-2.61918e-09	-2.18639e-09	-1.61188e-09	-1.12586e-09	-8.81241e-10	-5.25371e-10		-2.54943e-11	-1.15521e-10	-1.3169e-10	-2.23582e-10	-3.96417e-10	-1.00832e-09	-1.4107e-09	-1.47327e-09	-1.35407e-09	-1.19062e-09	-9.5321e-10	-7.04046e-10	-5.32038e-10	-5.54136e-10	-4.32139e-10
82.4	-3.33251e-11	-1.62389e-10	-9.13877e-11	-2.3632e-10	-4.21163e-10	-2.15319e-09	-3.54546e-09	-3.71574e-09	-3.23803e-09	-2.61088e-09	-2.18465e-09	-1.6108e-09	-1.11595e-09	-8.75206e-10	-5.2146e-10		-3.03263e-11	-1.1471e-10	-1.31443e-10	-2.25433e-10	-4.01171e-10	-1.00527e-09	-1.40507e-09	-1.46721e-09	-1.34935e-09	-1.18694e-09	-9.49979e-10	-7.02819e-10	-5.39062e-10	-5.5605e-10	-4.30489e-10
82.5	-2.84418e-11	-1.59469e-10	-8.64395e-11	-2.33296e-10	-4.1179e-10	-2.14723e-09	-3.5416e-09	-3.70463e-09	-3.2348e-09	-2.60394e-09	-2.18458e-09	-1.60957e-09	-1.10573e-09	-8.68428e-10	-5.16641e-10		-3.45341e-11	-1.12731e-10	-1.31935e-10	-2.27079e-10	-4.04811e-10	-1.00204e-09	-1.40095e-09	-1.46079e-09	-1.34342e-09	-1.18328e-09	-9.45328e-10	-7.02541e-10	-5.45697e-10	-5.58809e-10	-4.29896e-10
82.6	-2.31181e-11	-1.55557e-10	-8.17552e-11	-2.30529e-10	-4.01675e-10	-2.14108e-09	-3.5381e-09	-3.69325e-09	-3.23221e-09	-2.59852e-09	-2.1863e-09	-1.6082e-09	-1.09542e-09	-8.61131e-10	-5.11204e-10		-3.79045e-11	-1.09579e-10	-1.33142e-10	-2.28507e-10	-4.07082e-10	-9.98755e-10	-1.39824e-09	-1.45412e-09	-1.33643e-09	-1.17962e-09	-9.39383e-10	-7.0338e-10	-5.51734e-10	-5.6215e-10	-4.30305e-10
82.7	-1.74447e-11	-1.50972e-10	-7.78319e-11	-2.28218e-10	-3.91228e-10	-2.13476e-09	-3.53505e-09	-3.68194e-09	-3.22989e-09	-2.59471e-09	-2.18981e-09	-1.60663e-09	-1.08533e-09	-8.5358e-10	-5.05424e-10		-4.03368e-11	-1.05286e-10	-1.34961e-10	-2.29744e-10	-4.07847e-10	-9.95513e-10	-1.39676e-09	-1.4474e-09	-1.32866e-09	-1.17592e-09	-9.3237e-10	-7.05422e-10	-5.56957e-10	-5.65796e-10	-4.31583e-10
82.8	-1.15221e-11	-1.46053e-10	-7.5084e-11	-2.26486e-10	-3.80948e-10	-2.12828e-09	-3.53247e-09	-3.67102e-09	-3.22745e-09	-2.5925e-09	-2.19496e-09	-1.60479e-09	-1.07588e-09	-8.46062e-10	-4.99537e-10		-4.18396e-11	-9.99041e-11	-1.37212e-10	-2.30836e-10	-4.07097e-10	-9.92406e-10	-1.39624e-09	-1.44084e-09	-1.32043e-09	-1.17212e-09	-9.24603e-10	-7.08669e-10	-5.61169e-10	-5.69479e-10	-4.33523e-10
82.9	-5.46792e-12	-1.41121e-10	-7.3798e-11	-2.25368e-10	-3.71367e-10	-2.12162e-09	-3.53031e-09	-3.66078e-09	-3.22447e-09	-2.59179e-09	-2.20151e-09	-1.60254e-09	-1.06753e-09	-8.38867e-10	-4.93735e-10		-4.25129e-11	-9.35066e-11	-1.39651e-10	-2.31829e-10	-4.04954e-10	-9.89499e-10	-1.39639e-09	-1.43465e-09	-1.31212e-09	-1.16819e-09	-9.16473e-10	-7.13025e-10	-5.64218e-10	-5.72979e-10	-4.35855e-10
83	5.76526e-13	-1.36462e-10	-7.41036e-11	-2.24815e-10	-3.62996e-10	-2.11479e-09	-3.52849e-09	-3.65147e-09	-3.22054e-09	-2.59241e-09	-2.2091e-09	-1.59974e-09	-1.0608e-09	-8.3226e-10	-4.88163e-10		-4.25195e-11	-8.61866e-11	-1.42002e-10	-2.32749e-10	-4.01651e-10	-9.86821e-10	-1.39686e-09	-1.42907e-09	-1.3041e-09	-1.1641e-09	-9.08419e-10	-7.18295e-10	-5.66017e-10	-5.76137e-10	-4.38271e-10
83.1	6.44269e-12	-1.32298e-10	-7.59643e-11	-2.24694e-10	-3.56265e-10	-2.10782e-09	-3.52689e-09	-3.64324e-09	-3.21536e-09	-2.59414e-09	-2.21729e-09	-1.59623e-09	-1.0562e-09	-8.26455e-10	-4.82936e-10		-4.20517e-11	-7.80636e-11	-1.43991e-10	-2.33588e-10	-3.97514e-10	-9.84356e-10	-1.39736e-09	-1.42428e-09	-1.2967e-09	-1.15983e-09	-9.00894e-10	-7.24202e-10	-5.66549e-10	-5.78877e-10	-4.40458e-10
83.2	1.19373e-11	-1.28784e-10	-7.91883e-11	-2.24808e-10	-3.51483e-10	-2.10075e-09	-3.52535e-09	-3.63619e-09	-3.20877e-09	-2.5967e-09	-2.22561e-09	-1.59189e-09	-1.05421e-09	-8.2159e-10	-4.78143e-10		-4.12967e-11	-6.92908e-11	-1.45387e-10	-2.34305e-10	-3.92923e-10	-9.82042e-10	-1.39762e-09	-1.42045e-09	-1.29017e-09	-1.15537e-09	-8.94328e-10	-7.30403e-10	-5.65876e-10	-5.81195e-10	-4.4213e-10
83.3	1.68531e-11	-1.25995e-10	-8.34576e-11	-2.24916e-10	-3.48802e-10	-2.0937e-09	-3.52371e-09	-3.63028e-09	-3.20077e-09	-2.59982e-09	-2.23357e-09	-1.58667e-09	-1.05516e-09	-8.17714e-10	-4.73869e-10		-4.04093e-11	-6.0064e-11	-1.46041e-10	-2.34818e-10	-3.88278e-10	-9.79769e-10	-1.39745e-09	-1.41766e-09	-1.28466e-09	-1.15073e-09	-8.89085e-10	-7.36526e-10	-5.64126e-10	-5.83158e-10	-4.43073e-10
83.4	2.09874e-11	-1.23925e-10	-8.83709e-11	-2.24767e-10	-3.48213e-10	-2.08679e-09	-3.52178e-09	-3.62541e-09	-3.19153e-09	-2.6032e-09	-2.24071e-09	-1.5806e-09	-1.05925e-09	-8.14782e-10	-4.70196e-10		-3.94916e-11	-5.0626e-11	-1.45909e-10	-2.35019e-10	-3.83963e-10	-9.7739e-10	-1.39673e-09	-1.41592e-09	-1.2802e-09	-1.14591e-09	-8.85432e-10	-7.42206e-10	-5.61478e-10	-5.84881e-10	-4.43168e-10
83.5	2.41674e-11	-1.22494e-10	-9.34941e-11	-2.24127e-10	-3.49554e-10	-2.08022e-09	-3.51934e-09	-3.62139e-09	-3.18141e-09	-2.60656e-09	-2.24664e-09	-1.57382e-09	-1.06648e-09	-8.12664e-10	-4.6721e-10		-3.85842e-11	-4.1265e-11	-1.45059e-10	-2.34787e-10	-3.80311e-10	-9.74727e-10	-1.39543e-09	-1.41512e-09	-1.27673e-09	-1.14093e-09	-8.83507e-10	-7.47124e-10	-5.5814e-10	-5.86498e-10	-4.42413e-10
83.6	2.62782e-11	-1.21551e-10	-9.84113e-11	-2.2281e-10	-3.52538e-10	-2.0742e-09	-3.5162e-09	-3.61801e-09	-3.17083e-09	-2.60964e-09	-2.25106e-09	-1.5666e-09	-1.0766e-09	-8.11167e-10	-4.64997e-10		-3.76684e-11	-3.23058e-11	-1.43667e-10	-2.33996e-10	-3.77578e-10	-9.71596e-10	-1.39361e-09	-1.4151e-09	-1.27409e-09	-1.13581e-09	-8.83312e-10	-7.51046e-10	-5.54322e-10	-5.88138e-10	-4.40925e-10
83.7	2.72874e-11	-1.20888e-10	-1.02773e-10	-2.2069e-10	-3.5679e-10	-2.06893e-09	-3.51212e-09	-3.615e-09	-3.16028e-09	-2.61225e-09	-2.2538e-09	-1.5593e-09	-1.08917e-09	-8.10057e-10	-4.63625e-10		-3.66778e-11	-2.40925e-11	-1.41988e-10	-2.3254e-10	-3.75922e-10	-9.67824e-10	-1.39139e-09	-1.4156e-09	-1.27205e-09	-1.13055e-09	-8.84709e-10	-7.53846e-10	-5.50215e-10	-5.89894e-10	-4.38928e-10
83.8	2.72614e-11	-1.20258e-10	-1.06331e-10	-2.17715e-10	-3.61889e-10	-2.06464e-09	-3.50695e-09	-3.61215e-09	-3.15021e-09	-2.61425e-09	-2.2548e-09	-1.55239e-09	-1.10354e-09	-8.09099e-10	-4.63139e-10		-3.5517e-11	-1.69655e-11	-1.40322e-10	-2.30338e-10	-3.75399e-10	-9.63275e-10	-1.38894e-09	-1.41631e-09	-1.27037e-09	-1.12518e-09	-8.8744e-10	-7.5552e-10	-5.45967e-10	-5.91809e-10	-4.36722e-10
83.9	2.63676e-11	-1.1939e-10	-1.08965e-10	-2.13895e-10	-3.67417e-10	-2.06147e-09	-3.50053e-09	-3.60924e-09	-3.14097e-09	-2.61557e-09	-2.25415e-09	-1.54636e-09	-1.11892e-09	-8.0808e-10	-4.63542e-10		-3.40852e-11	-1.12351e-11	-1.38965e-10	-2.27353e-10	-3.75958e-10	-9.57869e-10	-1.38648e-09	-1.41691e-09	-1.26878e-09	-1.11969e-09	-8.91156e-10	-7.5618e-10	-5.41681e-10	-5.93862e-10	-4.34642e-10
84	2.48596e-11	-1.18019e-10	-1.10689e-10	-2.09285e-10	-3.72989e-10	-2.05952e-09	-3.49281e-09	-3.60613e-09	-3.13277e-09	-2.61623e-09	-2.25201e-09	-1.54168e-09	-1.13445e-09	-8.06838e-10	-4.64783e-10		-3.23005e-11	-7.15574e-12	-1.38173e-10	-2.23599e-10	-3.77458e-10	-9.51599e-10	-1.38422e-09	-1.41711e-09	-1.26703e-09	-1.1141e-09	-8.95461e-10	-7.56038e-10	-5.37403e-10	-5.95968e-10	-4.33015e-10
84.1	2.30455e-11	-1.15907e-10	-1.11643e-10	-2.03963e-10	-3.78291e-10	-2.0588e-09	-3.48381e-09	-3.6027e-09	-3.12567e-09	-2.61635e-09	-2.24864e-09	-1.53874e-09	-1.14924e-09	-8.05278e-10	-4.66753e-10		-3.01218e-11	-4.90386e-12	-1.38123e-10	-2.19148e-10	-3.79677e-10	-9.44541e-10	-1.38238e-09	-1.41668e-09	-1.26493e-09	-1.1084e-09	-8.99948e-10	-7.55369e-10	-5.33143e-10	-5.97995e-10	-4.32116e-10
84.2	2.12429e-11	-1.12868e-10	-1.12073e-10	-1.97998e-10	-3.83088e-10	-2.05923e-09	-3.47364e-09	-3.59889e-09	-3.11957e-09	-2.6161e-09	-2.24432e-09	-1.5378e-09	-1.16249e-09	-8.03384e-10	-4.69286e-10		-2.75653e-11	-4.56391e-12	-1.38897e-10	-2.14134e-10	-3.82343e-10	-9.36851e-10	-1.38114e-09	-1.41549e-09	-1.26229e-09	-1.10259e-09	-9.04243e-10	-7.5448e-10	-5.28881e-10	-5.99784e-10	-4.32133e-10
84.3	1.97282e-11	-1.08796e-10	-1.12296e-10	-1.91433e-10	-3.87232e-10	-2.06065e-09	-3.46247e-09	-3.59463e-09	-3.11425e-09	-2.61576e-09	-2.23934e-09	-1.53893e-09	-1.17353e-09	-8.01212e-10	-4.72167e-10		-2.47132e-11	-6.12252e-12	-1.40474e-10	-2.08753e-10	-3.85155e-10	-9.28758e-10	-1.38061e-09	-1.41352e-09	-1.25901e-09	-1.09664e-09	-9.08036e-10	-7.53661e-10	-5.24595e-10	-6.01172e-10	-4.33149e-10
84.4	1.86896e-11	-1.03678e-10	-1.12658e-10	-1.84266e-10	-3.9065e-10	-2.06281e-09	-3.45052e-09	-3.58989e-09	-3.10941e-09	-2.61563e-09	-2.23398e-09	-1.54201e-09	-1.18188e-09	-7.98886e-10	-4.75145e-10		-2.17109e-11	-9.47222e-12	-1.42736e-10	-2.03258e-10	-3.87816e-10	-9.20536e-10	-1.38086e-09	-1.41086e-09	-1.25502e-09	-1.09055e-09	-9.11097e-10	-7.5315e-10	-5.20282e-10	-6.02019e-10	-4.35139e-10
84.5	1.81932e-11	-9.76104e-11	-1.13483e-10	-1.76456e-10	-3.93329e-10	-2.06542e-09	-3.438e-09	-3.58462e-09	-3.10473e-09	-2.61603e-09	-2.22846e-09	-1.54676e-09	-1.18728e-09	-7.96584e-10	-4.77955e-10		-1.87553e-11	-1.44229e-11	-1.45494e-10	-1.97951e-10	-3.90055e-10	-9.12483e-10	-1.38189e-09	-1.40774e-09	-1.25032e-09	-1.0843e-09	-9.1328e-10	-7.53101e-10	-5.15974e-10	-6.02232e-10	-4.37986e-10
84.6	1.81704e-11	-9.07969e-11	-1.15033e-10	-1.67929e-10	-3.95289e-10	-2.06813e-09	-3.4251e-09	-3.57876e-09	-3.09991e-09	-2.61721e-09	-2.22293e-09	-1.55271e-09	-1.1897e-09	-7.94516e-10	-4.80339e-10		-1.60707e-11	-2.07191e-11	-1.48513e-10	-1.93158e-10	-3.91656e-10	-9.04884e-10	-1.38362e-09	-1.40443e-09	-1.24496e-09	-1.07788e-09	-9.14522e-10	-7.53572e-10	-5.11753e-10	-6.01774e-10	-4.41499e-10
84.7	1.84306e-11	-8.35424e-11	-1.17465e-10	-1.58608e-10	-3.96563e-10	-2.07063e-09	-3.41193e-09	-3.57225e-09	-3.09469e-09	-2.6194e-09	-2.21748e-09	-1.55932e-09	-1.1893e-09	-7.92905e-10	-4.82068e-10		-1.38794e-11	-2.80591e-11	-1.51538e-10	-1.89211e-10	-3.92473e-10	-8.9798e-10	-1.38592e-09	-1.40122e-09	-1.23904e-09	-1.0713e-09	-9.14821e-10	-7.54516e-10	-5.07747e-10	-6.00669e-10	-4.4545e-10
84.8	1.86978e-11	-7.62307e-11	-1.20805e-10	-1.48446e-10	-3.97179e-10	-2.07261e-09	-3.39855e-09	-3.56506e-09	-3.08892e-09	-2.62267e-09	-2.21213e-09	-1.56596e-09	-1.18645e-09	-7.91964e-10	-4.8296e-10		-1.23675e-11	-3.61146e-11	-1.54319e-10	-1.86417e-10	-3.9244e-10	-8.91936e-10	-1.3886e-09	-1.39843e-09	-1.23274e-09	-1.06459e-09	-9.14219e-10	-7.55787e-10	-5.04128e-10	-5.98998e-10	-4.49603e-10
84.9	1.86648e-11	-6.92939e-11	-1.24935e-10	-1.37464e-10	-3.97151e-10	-2.07383e-09	-3.38492e-09	-3.55718e-09	-3.08254e-09	-2.62696e-09	-2.20685e-09	-1.57204e-09	-1.18163e-09	-7.91867e-10	-4.8289e-10		-1.16542e-11	-4.45465e-11	-1.56633e-10	-1.85022e-10	-3.91572e-10	-8.86824e-10	-1.39146e-09	-1.39626e-09	-1.22629e-09	-1.05782e-09	-9.12788e-10	-7.5717e-10	-5.01088e-10	-5.96882e-10	-4.53731e-10
85	1.80544e-11	-6.31733e-11	-1.29596e-10	-1.25779e-10	-3.9648e-10	-2.07412e-09	-3.37103e-09	-3.54866e-09	-3.07558e-09	-2.63207e-09	-2.20158e-09	-1.57701e-09	-1.17542e-09	-7.92726e-10	-4.81801e-10		-1.17683e-11	-5.30179e-11	-1.58294e-10	-1.85184e-10	-3.89957e-10	-8.82611e-10	-1.39431e-09	-1.39484e-09	-1.21996e-09	-1.0511e-09	-9.10612e-10	-7.58398e-10	-4.98823e-10	-5.94467e-10	-4.57637e-10
85.1	1.66747e-11	-5.8277e-11	-1.34409e-10	-1.13632e-10	-3.95165e-10	-2.07339e-09	-3.35684e-09	-3.53965e-09	-3.06818e-09	-2.63767e-09	-2.19621e-09	-1.58042e-09	-1.16843e-09	-7.94574e-10	-4.79699e-10		-1.26387e-11	-6.12016e-11	-1.59159e-10	-1.86949e-10	-3.87744e-10	-8.79162e-10	-1.39696e-09	-1.39417e-09	-1.21407e-09	-1.04456e-09	-9.07793e-10	-7.5919e-10	-4.97504e-10	-5.91911e-10	-4.61155e-10
85.2	1.44586e-11	-5.49386e-11	-1.38908e-10	-1.01388e-10	-3.93225e-10	-2.07166e-09	-3.34241e-09	-3.53036e-09	-3.06053e-09	-2.64331e-09	-2.19063e-09	-1.58193e-09	-1.16127e-09	-7.97353e-10	-4.76649e-10		-1.40995e-11	-6.87867e-11	-1.59133e-10	-1.90236e-10	-3.85121e-10	-8.76256e-10	-1.39925e-09	-1.39415e-09	-1.20895e-09	-1.0384e-09	-9.04449e-10	-7.59286e-10	-4.97257e-10	-5.89364e-10	-4.64149e-10
85.3	1.14771e-11	-5.33831e-11	-1.42587e-10	-8.95225e-11	-3.90713e-10	-2.06901e-09	-3.32791e-09	-3.52109e-09	-3.05292e-09	-2.64853e-09	-2.18474e-09	-1.58132e-09	-1.15449e-09	-8.00909e-10	-4.72759e-10		-1.59117e-11	-7.54833e-11	-1.58168e-10	-1.94843e-10	-3.82295e-10	-8.73613e-10	-1.4011e-09	-1.39454e-09	-1.20491e-09	-1.03281e-09	-9.00727e-10	-7.58474e-10	-4.98145e-10	-5.86963e-10	-4.66504e-10
85.4	7.92709e-12	-5.37044e-11	-1.44955e-10	-7.85874e-11	-3.87733e-10	-2.06562e-09	-3.31367e-09	-3.51217e-09	-3.04563e-09	-2.65283e-09	-2.17843e-09	-1.57851e-09	-1.14857e-09	-8.05011e-10	-4.68173e-10		-1.77975e-11	-8.10292e-11	-1.5627e-10	-2.0046e-10	-3.7947e-10	-8.7093e-10	-1.40243e-09	-1.39505e-09	-1.20222e-09	-1.028e-09	-8.96814e-10	-7.56616e-10	-5.00163e-10	-5.84824e-10	-4.68126e-10
85.5	4.09579e-12	-5.58578e-11	-1.45591e-10	-6.9159e-11	-3.84448e-10	-2.06171e-09	-3.30011e-09	-3.50395e-09	-3.03897e-09	-2.65583e-09	-2.17164e-09	-1.57353e-09	-1.14386e-09	-8.09369e-10	-4.6305e-10		-1.94812e-11	-8.52002e-11	-1.53502e-10	-2.06703e-10	-3.76826e-10	-8.67918e-10	-1.40322e-09	-1.39534e-09	-1.20107e-09	-1.02416e-09	-8.92939e-10	-7.53666e-10	-5.03234e-10	-5.83039e-10	-4.6894e-10
85.6	3.11432e-13	-5.96669e-11	-1.44195e-10	-6.1777e-11	-3.81071e-10	-2.05751e-09	-3.28778e-09	-3.49676e-09	-3.03321e-09	-2.65723e-09	-2.16435e-09	-1.56654e-09	-1.14063e-09	-8.1367e-10	-4.57554e-10		-2.07302e-11	-8.78236e-11	-1.49987e-10	-2.13151e-10	-3.74504e-10	-8.64346e-10	-1.40345e-09	-1.3951e-09	-1.20154e-09	-1.0214e-09	-8.89377e-10	-7.49678e-10	-5.07215e-10	-5.81676e-10	-4.6889e-10
85.7	-3.1085e-12	-6.48444e-11	-1.4064e-10	-5.68833e-11	-3.77843e-10	-2.05324e-09	-3.2772e-09	-3.49084e-09	-3.02857e-09	-2.65688e-09	-2.15659e-09	-1.55779e-09	-1.139e-09	-8.17611e-10	-4.51846e-10		-2.13892e-11	-8.8795e-11	-1.45913e-10	-2.19392e-10	-3.72595e-10	-8.60076e-10	-1.40312e-09	-1.39405e-09	-1.20362e-09	-1.01979e-09	-8.86424e-10	-7.44798e-10	-5.11909e-10	-5.80773e-10	-4.67955e-10
85.8	-5.90039e-12	-7.10213e-11	-1.34998e-10	-5.4769e-11	-3.75003e-10	-2.0491e-09	-3.26888e-09	-3.48634e-09	-3.02514e-09	-2.65478e-09	-2.14843e-09	-1.54767e-09	-1.13894e-09	-8.20934e-10	-4.46071e-10		-2.14004e-11	-8.80952e-11	-1.41529e-10	-2.25061e-10	-3.71134e-10	-8.55089e-10	-1.4022e-09	-1.39201e-09	-1.20713e-09	-1.01929e-09	-8.84381e-10	-7.39254e-10	-5.1708e-10	-5.80337e-10	-4.66153e-10
85.9	-7.88129e-12	-7.77808e-11	-1.27564e-10	-5.55406e-11	-3.72749e-10	-2.04518e-09	-3.26316e-09	-3.48329e-09	-3.02293e-09	-2.65107e-09	-2.14002e-09	-1.53664e-09	-1.14034e-09	-8.23443e-10	-4.40363e-10		-2.0809e-11	-8.58052e-11	-1.37132e-10	-2.29863e-10	-3.70096e-10	-8.49503e-10	-1.40067e-09	-1.38892e-09	-1.21179e-09	-1.01977e-09	-8.83511e-10	-7.33331e-10	-5.22464e-10	-5.80336e-10	-4.63545e-10
86	-8.95665e-12	-8.46912e-11	-1.18839e-10	-5.91089e-11	-3.71206e-10	-2.04155e-09	-3.26016e-09	-3.48158e-09	-3.02178e-09	-2.64603e-09	-2.13155e-09	-1.52521e-09	-1.14295e-09	-8.25013e-10	-4.34834e-10		-1.97511e-11	-8.21127e-11	-1.33048e-10	-2.33595e-10	-3.69401e-10	-8.43573e-10	-1.39849e-09	-1.38485e-09	-1.21724e-09	-1.02103e-09	-8.84008e-10	-7.27341e-10	-5.27787e-10	-5.80697e-10	-4.60244e-10
86.1	-9.11192e-12	-9.13345e-11	-1.09504e-10	-6.52028e-11	-3.70391e-10	-2.03818e-09	-3.25977e-09	-3.48098e-09	-3.02144e-09	-2.63997e-09	-2.1232e-09	-1.51395e-09	-1.14642e-09	-8.25592e-10	-4.29578e-10		-1.84294e-11	-7.73112e-11	-1.29598e-10	-2.36138e-10	-3.6892e-10	-8.37679e-10	-1.39562e-09	-1.37996e-09	-1.223e-09	-1.02278e-09	-8.85966e-10	-7.21593e-10	-5.32775e-10	-5.81305e-10	-4.564e-10
86.2	-8.39454e-12	-9.73282e-11	-1.00358e-10	-7.3406e-11	-3.7021e-10	-2.03498e-09	-3.26161e-09	-3.48117e-09	-3.02154e-09	-2.63325e-09	-2.11521e-09	-1.50338e-09	-1.15036e-09	-8.25177e-10	-4.2467e-10		-1.70797e-11	-7.17861e-11	-1.27065e-10	-2.37452e-10	-3.68487e-10	-8.32294e-10	-1.39201e-09	-1.37456e-09	-1.2286e-09	-1.02477e-09	-8.8935e-10	-7.16359e-10	-5.37173e-10	-5.82006e-10	-4.5219e-10
86.3	-6.89478e-12	-1.02342e-10	-9.22431e-11	-8.32078e-11	-3.70457e-10	-2.03184e-09	-3.26508e-09	-3.48178e-09	-3.02167e-09	-2.62625e-09	-2.10776e-09	-1.49398e-09	-1.15436e-09	-8.23805e-10	-4.20166e-10		-1.5935e-11	-6.599e-11	-1.25653e-10	-2.3756e-10	-3.67911e-10	-8.27946e-10	-1.38763e-09	-1.36903e-09	-1.23357e-09	-1.02671e-09	-8.94003e-10	-7.11849e-10	-5.40752e-10	-5.82618e-10	-4.47799e-10
86.4	-4.73206e-12	-1.0611e-10	-8.59441e-11	-9.40602e-11	-3.70847e-10	-2.02864e-09	-3.26943e-09	-3.48239e-09	-3.02143e-09	-2.61925e-09	-2.10099e-09	-1.48608e-09	-1.158e-09	-8.21537e-10	-4.16102e-10		-1.51919e-11	-6.0409e-11	-1.25455e-10	-2.36527e-10	-3.66993e-10	-8.25165e-10	-1.38246e-09	-1.3638e-09	-1.2375e-09	-1.0284e-09	-8.99646e-10	-7.08196e-10	-5.43331e-10	-5.82948e-10	-4.43398e-10
86.5	-2.05026e-12	-1.0844e-10	-8.21006e-11	-1.05431e-10	-3.71049e-10	-2.02528e-09	-3.27384e-09	-3.4826e-09	-3.02044e-09	-2.61251e-09	-2.09501e-09	-1.47987e-09	-1.16092e-09	-8.18452e-10	-4.12505e-10		-1.49857e-11	-5.55231e-11	-1.26435e-10	-2.34454e-10	-3.65542e-10	-8.24431e-10	-1.37648e-09	-1.3593e-09	-1.24006e-09	-1.02973e-09	-9.05917e-10	-7.05443e-10	-5.44782e-10	-5.82813e-10	-4.39127e-10
86.6	9.79707e-13	-1.09226e-10	-8.11226e-11	-1.16845e-10	-3.70745e-10	-2.02167e-09	-3.2775e-09	-3.48204e-09	-3.01848e-09	-2.60621e-09	-2.08981e-09	-1.47531e-09	-1.16287e-09	-8.14655e-10	-4.09388e-10		-1.5375e-11	-5.17665e-11	-1.28428e-10	-2.31475e-10	-3.63395e-10	-8.26126e-10	-1.36969e-09	-1.35596e-09	-1.24108e-09	-1.03066e-09	-9.12409e-10	-7.03549e-10	-5.45049e-10	-5.82058e-10	-4.35088e-10
86.7	4.15539e-12	-1.08455e-10	-8.31345e-11	-1.27909e-10	-3.69681e-10	-2.01778e-09	-3.27976e-09	-3.48038e-09	-3.01542e-09	-2.60042e-09	-2.08535e-09	-1.47223e-09	-1.16366e-09	-8.10291e-10	-4.06764e-10		-1.63384e-11	-4.94915e-11	-1.31154e-10	-2.2776e-10	-3.60429e-10	-8.30484e-10	-1.36206e-09	-1.35411e-09	-1.2405e-09	-1.03127e-09	-9.18717e-10	-7.02401e-10	-5.44153e-10	-5.80574e-10	-4.31337e-10
86.8	7.24377e-12	-1.06221e-10	-8.79555e-11	-1.38317e-10	-3.6771e-10	-2.01359e-09	-3.28013e-09	-3.47738e-09	-3.01132e-09	-2.59517e-09	-2.08152e-09	-1.47025e-09	-1.16327e-09	-8.05559e-10	-4.04648e-10		-1.77828e-11	-4.89417e-11	-1.34258e-10	-2.2352e-10	-3.56583e-10	-8.37571e-10	-1.35357e-09	-1.35398e-09	-1.23844e-09	-1.03168e-09	-9.24488e-10	-7.0183e-10	-5.42197e-10	-5.78312e-10	-4.27896e-10
86.9	9.99412e-12	-1.02721e-10	-9.51193e-11	-1.4784e-10	-3.6483e-10	-2.00911e-09	-3.27837e-09	-3.47287e-09	-3.00639e-09	-2.5904e-09	-2.07814e-09	-1.46893e-09	-1.16174e-09	-8.00727e-10	-4.03058e-10		-1.95613e-11	-5.02367e-11	-1.37356e-10	-2.19017e-10	-3.51858e-10	-8.47262e-10	-1.34417e-09	-1.35564e-09	-1.23513e-09	-1.03205e-09	-9.29457e-10	-7.01632e-10	-5.39359e-10	-5.75285e-10	-4.24765e-10
87	1.21655e-11	-9.82595e-11	-1.03932e-10	-1.56311e-10	-3.61198e-10	-2.00435e-09	-3.27451e-09	-3.46673e-09	-3.00094e-09	-2.58602e-09	-2.07502e-09	-1.46776e-09	-1.15924e-09	-7.96124e-10	-4.02009e-10		-2.14979e-11	-5.33683e-11	-1.40092e-10	-2.14553e-10	-3.46331e-10	-8.59256e-10	-1.33383e-09	-1.35905e-09	-1.23091e-09	-1.03252e-09	-9.33474e-10	-7.01593e-10	-5.35879e-10	-5.71569e-10	-4.21942e-10
87.1	1.35667e-11	-9.32259e-11	-1.13559e-10	-1.636e-10	-3.57118e-10	-1.9993e-09	-3.26879e-09	-3.45896e-09	-2.99537e-09	-2.58188e-09	-2.07192e-09	-1.46627e-09	-1.15598e-09	-7.92122e-10	-4.015e-10		-2.34152e-11	-5.821e-11	-1.42187e-10	-2.10459e-10	-3.40149e-10	-8.73086e-10	-1.32254e-09	-1.36399e-09	-1.22617e-09	-1.0332e-09	-9.36511e-10	-7.01504e-10	-5.3204e-10	-5.67295e-10	-4.19444e-10
87.2	1.41001e-11	-8.80677e-11	-1.23126e-10	-1.69593e-10	-3.5302e-10	-1.99395e-09	-3.26168e-09	-3.44958e-09	-2.99012e-09	-2.57783e-09	-2.06863e-09	-1.46412e-09	-1.15222e-09	-7.89097e-10	-4.01497e-10		-2.5162e-11	-6.45352e-11	-1.43478e-10	-2.07067e-10	-3.33526e-10	-8.88165e-10	-1.31033e-09	-1.37011e-09	-1.22135e-09	-1.03412e-09	-9.38657e-10	-7.01184e-10	-5.28137e-10	-5.62636e-10	-4.17318e-10
87.3	1.37999e-11	-8.32474e-11	-1.31818e-10	-1.74184e-10	-3.49404e-10	-1.98828e-09	-3.25375e-09	-3.43872e-09	-2.98559e-09	-2.57369e-09	-2.06491e-09	-1.46108e-09	-1.14823e-09	-7.87373e-10	-4.01913e-10		-2.66357e-11	-7.20418e-11	-1.43937e-10	-2.04665e-10	-3.26727e-10	-9.03821e-10	-1.29732e-09	-1.377e-09	-1.21681e-09	-1.03526e-09	-9.4009e-10	-7.00485e-10	-5.2445e-10	-5.57798e-10	-4.15651e-10
87.4	1.2851e-11	-7.91905e-11	-1.38961e-10	-1.77275e-10	-3.46784e-10	-1.9823e-09	-3.24563e-09	-3.42652e-09	-2.9821e-09	-2.56929e-09	-2.06055e-09	-1.45714e-09	-1.14423e-09	-7.87169e-10	-4.02585e-10		-2.77968e-11	-8.03798e-11	-1.43668e-10	-2.03465e-10	-3.20055e-10	-9.19355e-10	-1.28371e-09	-1.38418e-09	-1.21288e-09	-1.0365e-09	-9.41054e-10	-6.99309e-10	-5.21211e-10	-5.53005e-10	-4.14562e-10
87.5	1.15818e-11	-7.62314e-11	-1.44082e-10	-1.78787e-10	-3.45616e-10	-1.97603e-09	-3.23798e-09	-3.41322e-09	-2.97988e-09	-2.56451e-09	-2.05533e-09	-1.45244e-09	-1.14044e-09	-7.8855e-10	-4.03265e-10		-2.86743e-11	-8.91779e-11	-1.42889e-10	-2.03564e-10	-3.13819e-10	-9.34086e-10	-1.26982e-09	-1.39123e-09	-1.20974e-09	-1.0377e-09	-9.41816e-10	-6.97614e-10	-5.18581e-10	-5.48489e-10	-4.14194e-10
87.6	1.04263e-11	-7.45637e-11	-1.46932e-10	-1.78678e-10	-3.46233e-10	-1.96954e-09	-3.23135e-09	-3.39908e-09	-2.97902e-09	-2.55922e-09	-2.0491e-09	-1.44728e-09	-1.13699e-09	-7.91398e-10	-4.03632e-10		-2.93592e-11	-9.80674e-11	-1.41892e-10	-2.04919e-10	-3.08318e-10	-9.474e-10	-1.25606e-09	-1.39776e-09	-1.20746e-09	-1.03867e-09	-9.42638e-10	-6.95414e-10	-5.16639e-10	-5.44474e-10	-4.14692e-10
87.7	9.85994e-12	-7.42048e-11	-1.47483e-10	-1.76964e-10	-3.48789e-10	-1.963e-09	-3.22622e-09	-3.38443e-09	-2.97949e-09	-2.55337e-09	-2.04171e-09	-1.44207e-09	-1.134e-09	-7.95411e-10	-4.03309e-10		-2.99888e-11	-1.06701e-10	-1.40998e-10	-2.07349e-10	-3.03804e-10	-9.58789e-10	-1.24295e-09	-1.40351e-09	-1.20597e-09	-1.03926e-09	-9.4375e-10	-6.92785e-10	-5.15371e-10	-5.41164e-10	-4.16176e-10
87.8	1.03188e-11	-7.49811e-11	-1.45906e-10	-1.73739e-10	-3.53228e-10	-1.95666e-09	-3.22293e-09	-3.36963e-09	-2.98112e-09	-2.54692e-09	-2.03307e-09	-1.43725e-09	-1.13153e-09	-8.00134e-10	-4.01908e-10		-3.07235e-11	-1.14768e-10	-1.40515e-10	-2.10553e-10	-3.00466e-10	-9.67886e-10	-1.23107e-09	-1.40834e-09	-1.20504e-09	-1.03933e-09	-9.45325e-10	-6.89857e-10	-5.14685e-10	-5.38733e-10	-4.18729e-10
87.9	1.21174e-11	-7.65404e-11	-1.4253e-10	-1.69184e-10	-3.59271e-10	-1.95085e-09	-3.22168e-09	-3.35511e-09	-2.98366e-09	-2.53988e-09	-2.02313e-09	-1.43328e-09	-1.12963e-09	-8.05015e-10	-3.99083e-10		-3.17204e-11	-1.22e-10	-1.40693e-10	-2.14144e-10	-2.984e-10	-9.74478e-10	-1.221e-09	-1.41225e-09	-1.20438e-09	-1.03882e-09	-9.47474e-10	-6.86812e-10	-5.1443e-10	-5.37305e-10	-4.22374e-10
88	1.53796e-11	-7.83902e-11	-1.378e-10	-1.63566e-10	-3.66445e-10	-1.94597e-09	-3.22256e-09	-3.34132e-09	-2.98675e-09	-2.53229e-09	-2.01192e-09	-1.43053e-09	-1.1283e-09	-8.0948e-10	-3.94592e-10		-3.31068e-11	-1.28185e-10	-1.417e-10	-2.17708e-10	-2.97607e-10	-9.78527e-10	-1.21328e-09	-1.41538e-09	-1.20362e-09	-1.03769e-09	-9.50234e-10	-6.83868e-10	-5.14421e-10	-5.36945e-10	-4.27071e-10
88.1	1.99973e-11	-7.9961e-11	-1.32238e-10	-1.57223e-10	-3.7413e-10	-1.94246e-09	-3.22552e-09	-3.32877e-09	-2.99001e-09	-2.5242e-09	-1.99956e-09	-1.42927e-09	-1.12756e-09	-8.13013e-10	-3.8835e-10		-3.49594e-11	-1.33162e-10	-1.43608e-10	-2.20856e-10	-2.97978e-10	-9.80164e-10	-1.20839e-09	-1.41791e-09	-1.20235e-09	-1.03598e-09	-9.53577e-10	-6.81258e-10	-5.14469e-10	-5.37651e-10	-4.32725e-10
88.2	2.56248e-11	-8.06856e-11	-1.26399e-10	-1.50541e-10	-3.81635e-10	-1.94077e-09	-3.23044e-09	-3.31793e-09	-2.99304e-09	-2.51567e-09	-1.98623e-09	-1.42965e-09	-1.12739e-09	-8.15231e-10	-3.80467e-10		-3.72909e-11	-1.36831e-10	-1.46387e-10	-2.23281e-10	-2.99308e-10	-9.79675e-10	-1.20665e-09	-1.42012e-09	-1.20024e-09	-1.03377e-09	-9.57405e-10	-6.79209e-10	-5.14416e-10	-5.39347e-10	-4.39197e-10
88.3	3.17106e-11	-8.00837e-11	-1.20843e-10	-1.43917e-10	-3.88282e-10	-1.94125e-09	-3.2371e-09	-3.30926e-09	-2.99542e-09	-2.50678e-09	-1.97218e-09	-1.43166e-09	-1.12779e-09	-8.15935e-10	-3.71265e-10		-4.00471e-11	-1.39152e-10	-1.49921e-10	-2.24795e-10	-3.01306e-10	-9.77482e-10	-1.2082e-09	-1.42225e-09	-1.197e-09	-1.03115e-09	-9.61562e-10	-6.77912e-10	-5.14151e-10	-5.41886e-10	-4.46323e-10
88.4	3.75622e-11	-7.78395e-11	-1.161e-10	-1.37722e-10	-3.93494e-10	-1.94417e-09	-3.24522e-09	-3.30311e-09	-2.99681e-09	-2.4976e-09	-1.95776e-09	-1.43517e-09	-1.12872e-09	-8.15129e-10	-3.6127e-10		-4.31145e-11	-1.4015e-10	-1.54024e-10	-2.25353e-10	-3.03623e-10	-9.74105e-10	-1.21303e-09	-1.42453e-09	-1.1925e-09	-1.02826e-09	-9.65833e-10	-6.77498e-10	-5.13628e-10	-5.45064e-10	-4.53935e-10
88.5	4.24332e-11	-7.38583e-11	-1.12631e-10	-1.32261e-10	-3.96862e-10	-1.94962e-09	-3.25445e-09	-3.29972e-09	-2.99689e-09	-2.48821e-09	-1.94331e-09	-1.43992e-09	-1.13015e-09	-8.13011e-10	-3.51171e-10		-4.63363e-11	-1.39912e-10	-1.5846e-10	-2.25048e-10	-3.05879e-10	-9.70114e-10	-1.22092e-09	-1.42709e-09	-1.18674e-09	-1.02521e-09	-9.69954e-10	-6.78017e-10	-5.12866e-10	-5.48635e-10	-4.61879e-10
88.6	4.56194e-11	-6.82935e-11	-1.10803e-10	-1.27746e-10	-3.9819e-10	-1.95752e-09	-3.26441e-09	-3.29913e-09	-2.99546e-09	-2.47872e-09	-1.92921e-09	-1.44555e-09	-1.13204e-09	-8.0993e-10	-3.41765e-10		-4.95358e-11	-1.3859e-10	-1.62975e-10	-2.24095e-10	-3.07699e-10	-9.6608e-10	-1.23148e-09	-1.43e-09	-1.17985e-09	-1.02212e-09	-9.73623e-10	-6.7942e-10	-5.11935e-10	-5.52333e-10	-4.70025e-10
88.7	4.6549e-11	-6.15383e-11	-1.10845e-10	-1.24268e-10	-3.9751e-10	-1.9676e-09	-3.27469e-09	-3.30118e-09	-2.99237e-09	-2.46929e-09	-1.91579e-09	-1.45166e-09	-1.13433e-09	-8.06315e-10	-3.33879e-10		-5.25421e-11	-1.36395e-10	-1.67315e-10	-2.22789e-10	-3.08745e-10	-9.62522e-10	-1.24422e-09	-1.43323e-09	-1.17215e-09	-1.0191e-09	-9.76514e-10	-6.81555e-10	-5.10937e-10	-5.55898e-10	-4.78274e-10
88.8	4.48538e-11	-5.41817e-11	-1.1283e-10	-1.21784e-10	-3.95059e-10	-1.97941e-09	-3.28486e-09	-3.30548e-09	-2.98761e-09	-2.46011e-09	-1.90333e-09	-1.45778e-09	-1.13697e-09	-8.02601e-10	-3.2829e-10		-5.52152e-11	-1.33586e-10	-1.7125e-10	-2.21464e-10	-3.08752e-10	-9.59852e-10	-1.25854e-09	-1.43668e-09	-1.16404e-09	-1.01624e-09	-9.78299e-10	-6.84179e-10	-5.09973e-10	-5.59097e-10	-4.86556e-10
88.9	4.04137e-11	-4.69348e-11	-1.16653e-10	-1.20117e-10	-3.91234e-10	-1.9924e-09	-3.2945e-09	-3.31144e-09	-2.98125e-09	-2.45139e-09	-1.89197e-09	-1.46347e-09	-1.13991e-09	-7.9915e-10	-3.25642e-10		-5.74665e-11	-1.30454e-10	-1.74596e-10	-2.20441e-10	-3.07554e-10	-9.58334e-10	-1.2738e-09	-1.4402e-09	-1.156e-09	-1.01365e-09	-9.78673e-10	-6.86971e-10	-5.09115e-10	-5.61743e-10	-4.9482e-10
89	3.33678e-11	-4.05402e-11	-1.22034e-10	-1.1897e-10	-3.86527e-10	-2.00591e-09	-3.30323e-09	-3.31829e-09	-2.97349e-09	-2.44342e-09	-1.88176e-09	-1.46828e-09	-1.14311e-09	-7.96197e-10	-3.26386e-10		-5.92722e-11	-1.27305e-10	-1.77229e-10	-2.19994e-10	-3.05105e-10	-9.58061e-10	-1.28939e-09	-1.44359e-09	-1.14852e-09	-1.0114e-09	-9.77385e-10	-6.89567e-10	-5.08379e-10	-5.63706e-10	-5.03029e-10
89.1	2.40943e-11	-3.56759e-11	-1.28542e-10	-1.17949e-10	-3.81449e-10	-2.01934e-09	-3.31073e-09	-3.32517e-09	-2.9646e-09	-2.43646e-09	-1.87261e-09	-1.47185e-09	-1.14651e-09	-7.93812e-10	-3.30723e-10		-6.06773e-11	-1.24432e-10	-1.791e-10	-2.20316e-10	-3.01491e-10	-9.58948e-10	-1.30476e-09	-1.44666e-09	-1.14205e-09	-1.00957e-09	-9.7426e-10	-6.91591e-10	-5.07708e-10	-5.64921e-10	-5.11146e-10
89.2	1.31631e-11	-3.28705e-11	-1.35636e-10	-1.16606e-10	-3.76475e-10	-2.03211e-09	-3.31676e-09	-3.3312e-09	-2.95493e-09	-2.43077e-09	-1.86432e-09	-1.47386e-09	-1.15006e-09	-7.91907e-10	-3.38584e-10		-6.17904e-11	-1.2209e-10	-1.80242e-10	-2.21508e-10	-2.9693e-10	-9.60745e-10	-1.31944e-09	-1.44924e-09	-1.13698e-09	-1.00822e-09	-9.69228e-10	-6.92692e-10	-5.0697e-10	-5.65385e-10	-5.19134e-10
89.3	1.26947e-12	-3.244e-11	-1.42725e-10	-1.1448e-10	-3.71989e-10	-2.04378e-09	-3.32116e-09	-3.33559e-09	-2.94487e-09	-2.42654e-09	-1.85662e-09	-1.47409e-09	-1.15368e-09	-7.90264e-10	-3.49632e-10		-6.27697e-11	-1.20469e-10	-1.8077e-10	-2.23575e-10	-2.91761e-10	-9.63077e-10	-1.33308e-09	-1.45118e-09	-1.13355e-09	-1.00736e-09	-9.62334e-10	-6.92583e-10	-5.0597e-10	-5.65153e-10	-5.26953e-10
89.4	-1.08408e-11	-3.44553e-11	-1.49229e-10	-1.11165e-10	-3.68265e-10	-2.05408e-09	-3.32385e-09	-3.33771e-09	-2.93484e-09	-2.42388e-09	-1.84923e-09	-1.47241e-09	-1.15726e-09	-7.88593e-10	-3.63293e-10		-6.38019e-11	-1.19677e-10	-1.80875e-10	-2.26434e-10	-2.86416e-10	-9.65496e-10	-1.34544e-09	-1.45238e-09	-1.13188e-09	-1.00697e-09	-9.5374e-10	-6.91068e-10	-5.04481e-10	-5.64324e-10	-5.34562e-10
89.5	-2.24454e-11	-3.87438e-11	-1.54652e-10	-1.06358e-10	-3.6546e-10	-2.06287e-09	-3.32483e-09	-3.33712e-09	-2.92524e-09	-2.42282e-09	-1.84192e-09	-1.4688e-09	-1.16069e-09	-7.86603e-10	-3.78812e-10		-6.50768e-11	-1.19728e-10	-1.80806e-10	-2.29938e-10	-2.81388e-10	-9.67548e-10	-1.3564e-09	-1.45279e-09	-1.13193e-09	-1.00701e-09	-9.43709e-10	-6.8806e-10	-5.02284e-10	-5.63037e-10	-5.41924e-10
89.6	-3.291e-11	-4.49209e-11	-1.58629e-10	-9.99236e-11	-3.63635e-10	-2.07019e-09	-3.32416e-09	-3.33368e-09	-2.91641e-09	-2.42324e-09	-1.83455e-09	-1.46334e-09	-1.16378e-09	-7.84068e-10	-3.95326e-10		-6.67617e-11	-1.20543e-10	-1.80852e-10	-2.33886e-10	-2.77186e-10	-9.68832e-10	-1.36593e-09	-1.4524e-09	-1.13354e-09	-1.00737e-09	-9.32587e-10	-6.83598e-10	-4.99216e-10	-5.61454e-10	-5.49009e-10
89.7	-4.17367e-11	-5.24465e-11	-1.60965e-10	-9.19262e-11	-3.6278e-10	-2.07619e-09	-3.32194e-09	-3.32752e-09	-2.90863e-09	-2.42491e-09	-1.82717e-09	-1.4562e-09	-1.16635e-09	-7.80887e-10	-4.11947e-10		-6.89768e-11	-1.2196e-10	-1.81307e-10	-2.38051e-10	-2.74287e-10	-9.69057e-10	-1.3741e-09	-1.45124e-09	-1.13644e-09	-1.00791e-09	-9.20763e-10	-6.77841e-10	-4.95207e-10	-5.59751e-10	-5.55799e-10
89.8	-4.8594e-11	-6.06957e-11	-1.61647e-10	-8.26549e-11	-3.62849e-10	-2.08106e-09	-3.31829e-09	-3.319e-09	-2.90209e-09	-2.42751e-09	-1.81997e-09	-1.44767e-09	-1.1682e-09	-7.77108e-10	-4.27852e-10		-7.17772e-11	-1.2376e-10	-1.82438e-10	-2.42191e-10	-2.73086e-10	-9.68082e-10	-1.38102e-09	-1.44937e-09	-1.14029e-09	-1.00846e-09	-9.08637e-10	-6.71062e-10	-4.90319e-10	-5.58103e-10	-5.62287e-10
89.9	-5.33276e-11	-6.90349e-11	-1.60834e-10	-7.26138e-11	-3.63782e-10	-2.08503e-09	-3.31336e-09	-3.3087e-09	-2.89684e-09	-2.43065e-09	-1.81335e-09	-1.43812e-09	-1.16914e-09	-7.72932e-10	-4.42355e-10		-7.51409e-11	-1.25688e-10	-1.84456e-10	-2.46067e-10	-2.73858e-10	-9.65932e-10	-1.38684e-09	-1.4469e-09	-1.14469e-09	-1.00887e-09	-8.96585e-10	-6.63627e-10	-4.84749e-10	-5.56679e-10	-5.68469e-10
90	-5.59557e-11	-7.68923e-11	-1.58828e-10	-6.24844e-11	-3.65526e-10	-2.08833e-09	-3.3073e-09	-3.29732e-09	-2.89284e-09	-2.43388e-09	-1.80781e-09	-1.428e-09	-1.169e-09	-7.68686e-10	-4.54967e-10		-7.89678e-11	-1.27486e-10	-1.87489e-10	-2.49446e-10	-2.76721e-10	-9.62788e-10	-1.39172e-09	-1.44393e-09	-1.14927e-09	-1.00898e-09	-8.84929e-10	-6.55969e-10	-4.78821e-10	-5.55622e-10	-5.74335e-10
90.1	-5.66516e-11	-8.38175e-11	-1.56026e-10	-5.30607e-11	-3.68039e-10	-2.09109e-09	-3.30026e-09	-3.28562e-09	-2.88994e-09	-2.43676e-09	-1.80395e-09	-1.41782e-09	-1.16769e-09	-7.64773e-10	-4.65425e-10		-8.30861e-11	-1.28923e-10	-1.91565e-10	-2.52114e-10	-2.81621e-10	-9.58957e-10	-1.39584e-09	-1.4406e-09	-1.15368e-09	-1.00869e-09	-8.73927e-10	-6.4855e-10	-4.72948e-10	-5.55042e-10	-5.79861e-10
90.2	-5.57173e-11	-8.9523e-11	-1.52873e-10	-4.51643e-11	-3.71288e-10	-2.09338e-09	-3.29242e-09	-3.27433e-09	-2.88789e-09	-2.43886e-09	-1.80232e-09	-1.40811e-09	-1.16517e-09	-7.61611e-10	-4.73703e-10		-8.7269e-11	-1.29809e-10	-1.96608e-10	-2.53878e-10	-2.88339e-10	-9.54827e-10	-1.39935e-09	-1.43708e-09	-1.15763e-09	-1.00795e-09	-8.63768e-10	-6.41825e-10	-4.67581e-10	-5.55004e-10	-5.84997e-10
90.3	-5.35537e-11	-9.39072e-11	-1.49813e-10	-3.95505e-11	-3.75233e-10	-2.09522e-09	-3.284e-09	-3.2641e-09	-2.88637e-09	-2.43983e-09	-1.8034e-09	-1.39939e-09	-1.1615e-09	-7.59575e-10	-4.79988e-10		-9.12577e-11	-1.30012e-10	-2.02444e-10	-2.54576e-10	-2.96504e-10	-9.5081e-10	-1.40238e-09	-1.43352e-09	-1.16092e-09	-1.00677e-09	-8.5458e-10	-6.36203e-10	-4.63147e-10	-5.55517e-10	-5.89664e-10
90.4	-5.06269e-11	-9.70557e-11	-1.4724e-10	-3.68209e-11	-3.79819e-10	-2.09655e-09	-3.27526e-09	-3.25545e-09	-2.88506e-09	-2.43936e-09	-1.80747e-09	-1.39217e-09	-1.15682e-09	-7.58945e-10	-4.84643e-10		-9.47891e-11	-1.29462e-10	-2.08825e-10	-2.54085e-10	-3.05637e-10	-9.47291e-10	-1.40501e-09	-1.43009e-09	-1.16342e-09	-1.00522e-09	-8.46447e-10	-6.32e-10	-4.59988e-10	-5.56532e-10	-5.9375e-10
90.5	-4.74342e-11	-9.92242e-11	-1.45474e-10	-3.73549e-11	-3.84959e-10	-2.09726e-09	-3.26649e-09	-3.24874e-09	-2.88362e-09	-2.43726e-09	-1.81459e-09	-1.38685e-09	-1.15136e-09	-7.59881e-10	-4.88149e-10		-9.76251e-11	-1.28149e-10	-2.15449e-10	-2.5233e-10	-3.15202e-10	-9.4458e-10	-1.40732e-09	-1.42694e-09	-1.16514e-09	-1.00345e-09	-8.39433e-10	-6.29413e-10	-4.58314e-10	-5.5794e-10	-5.97119e-10
90.6	-4.44687e-11	-1.00803e-10	-1.44731e-10	-4.12699e-11	-3.90535e-10	-2.09724e-09	-3.25802e-09	-3.24413e-09	-2.88175e-09	-2.43346e-09	-1.82455e-09	-1.38375e-09	-1.1454e-09	-7.62403e-10	-4.91049e-10		-9.95793e-11	-1.26116e-10	-2.21999e-10	-2.49298e-10	-3.24666e-10	-9.42884e-10	-1.40931e-09	-1.42421e-09	-1.16614e-09	-1.00162e-09	-8.33594e-10	-6.28496e-10	-4.58181e-10	-5.5958e-10	-5.99623e-10
90.7	-4.21844e-11	-1.02268e-10	-1.45122e-10	-4.84172e-11	-3.96392e-10	-2.0964e-09	-3.25021e-09	-3.24163e-09	-2.87922e-09	-2.42796e-09	-1.83689e-09	-1.38305e-09	-1.13927e-09	-7.66408e-10	-4.9388e-10		-1.00539e-10	-1.2345e-10	-2.28167e-10	-2.45049e-10	-3.33559e-10	-9.42288e-10	-1.41096e-09	-1.42195e-09	-1.16657e-09	-9.99897e-10	-8.28989e-10	-6.29151e-10	-4.59493e-10	-5.61251e-10	-6.01117e-10
90.8	-4.09611e-11	-1.04117e-10	-1.46649e-10	-5.84112e-11	-4.02351e-10	-2.09467e-09	-3.24337e-09	-3.2411e-09	-2.87585e-09	-2.4209e-09	-1.85098e-09	-1.38479e-09	-1.13331e-09	-7.71686e-10	-4.97127e-10		-1.00479e-10	-1.20282e-10	-2.33684e-10	-2.39719e-10	-3.41524e-10	-9.42765e-10	-1.41219e-09	-1.42021e-09	-1.16661e-09	-9.98464e-10	-8.25681e-10	-6.31137e-10	-4.62029e-10	-5.62729e-10	-6.01478e-10
90.9	-4.10735e-11	-1.06812e-10	-1.4921e-10	-7.06851e-11	-4.08212e-10	-2.09204e-09	-3.23776e-09	-3.24225e-09	-2.87158e-09	-2.41245e-09	-1.86602e-09	-1.38882e-09	-1.12781e-09	-7.77948e-10	-5.01174e-10		-9.9464e-11	-1.16776e-10	-2.38333e-10	-2.33521e-10	-3.48352e-10	-9.44182e-10	-1.41291e-09	-1.41893e-09	-1.16644e-09	-9.97454e-10	-8.23721e-10	-6.34099e-10	-4.65485e-10	-5.6379e-10	-6.00614e-10
91	-4.26658e-11	-1.10711e-10	-1.52615e-10	-8.45625e-11	-4.13775e-10	-2.08854e-09	-3.23355e-09	-3.24468e-09	-2.86639e-09	-2.40289e-09	-1.88117e-09	-1.39487e-09	-1.123e-09	-7.84859e-10	-5.06275e-10		-9.76449e-11	-1.13126e-10	-2.4196e-10	-2.26738e-10	-3.53996e-10	-9.46329e-10	-1.41297e-09	-1.41805e-09	-1.16623e-09	-9.96953e-10	-8.23133e-10	-6.37605e-10	-4.69533e-10	-5.64227e-10	-5.98478e-10
91.1	-4.57358e-11	-1.16023e-10	-1.56597e-10	-9.93331e-11	-4.1884e-10	-2.08425e-09	-3.23079e-09	-3.24793e-09	-2.86033e-09	-2.39248e-09	-1.89564e-09	-1.40251e-09	-1.11901e-09	-7.92063e-10	-5.12542e-10		-9.52402e-11	-1.0955e-10	-2.44473e-10	-2.19702e-10	-3.58567e-10	-9.48943e-10	-1.41224e-09	-1.41741e-09	-1.16609e-09	-9.96987e-10	-8.23889e-10	-6.41198e-10	-4.73874e-10	-5.63879e-10	-5.95066e-10
91.2	-5.01326e-11	-1.2277e-10	-1.60827e-10	-1.1432e-10	-4.23224e-10	-2.0793e-09	-3.22935e-09	-3.25145e-09	-2.85349e-09	-2.3815e-09	-1.90871e-09	-1.41121e-09	-1.11584e-09	-7.99206e-10	-5.19933e-10		-9.25131e-11	-1.06279e-10	-2.45837e-10	-2.12775e-10	-3.62296e-10	-9.51737e-10	-1.41057e-09	-1.41687e-09	-1.16607e-09	-9.97517e-10	-8.25893e-10	-6.44441e-10	-4.7828e-10	-5.62643e-10	-5.90415e-10
91.3	-5.5568e-11	-1.30782e-10	-1.64937e-10	-1.2893e-10	-4.26762e-10	-2.07379e-09	-3.22899e-09	-3.2547e-09	-2.84602e-09	-2.37019e-09	-1.91984e-09	-1.42037e-09	-1.11335e-09	-8.05955e-10	-5.28271e-10		-8.97434e-11	-1.03545e-10	-2.4606e-10	-2.06309e-10	-3.65498e-10	-9.54423e-10	-1.40784e-09	-1.41627e-09	-1.16611e-09	-9.98451e-10	-8.28966e-10	-6.46959e-10	-4.82619e-10	-5.60491e-10	-5.8459e-10
91.4	-6.16434e-11	-1.39712e-10	-1.68535e-10	-1.4269e-10	-4.29317e-10	-2.06785e-09	-3.22937e-09	-3.25715e-09	-2.83808e-09	-2.35874e-09	-1.92869e-09	-1.42939e-09	-1.11126e-09	-8.12015e-10	-5.37261e-10		-8.7198e-11	-1.01561e-10	-2.45185e-10	-2.00621e-10	-3.68517e-10	-9.56738e-10	-1.40397e-09	-1.41544e-09	-1.16611e-09	-9.99654e-10	-8.32853e-10	-6.48477e-10	-4.86857e-10	-5.57477e-10	-5.77678e-10
91.5	-6.78879e-11	-1.49078e-10	-1.71234e-10	-1.55254e-10	-4.3078e-10	-2.06157e-09	-3.23005e-09	-3.25829e-09	-2.82984e-09	-2.34731e-09	-1.93512e-09	-1.4377e-09	-1.10918e-09	-8.17143e-10	-5.46522e-10		-8.5104e-11	-1.00495e-10	-2.43281e-10	-1.95963e-10	-3.71672e-10	-9.58458e-10	-1.39894e-09	-1.41428e-09	-1.1659e-09	-1.00097e-09	-8.3723e-10	-6.48829e-10	-4.91044e-10	-5.5374e-10	-5.69776e-10
91.6	-7.38053e-11	-1.58318e-10	-1.72675e-10	-1.66409e-10	-4.31073e-10	-2.05503e-09	-3.23058e-09	-3.25773e-09	-2.82153e-09	-2.336e-09	-1.93918e-09	-1.44482e-09	-1.10664e-09	-8.2116e-10	-5.5563e-10		-8.36281e-11	-1.00453e-10	-2.40439e-10	-1.92496e-10	-3.7522e-10	-9.59415e-10	-1.39279e-09	-1.41269e-09	-1.16528e-09	-1.00224e-09	-8.41735e-10	-6.47963e-10	-4.95285e-10	-5.49491e-10	-5.60989e-10
91.7	-7.89209e-11	-1.66865e-10	-1.72559e-10	-1.76055e-10	-4.30152e-10	-2.04827e-09	-3.23056e-09	-3.25519e-09	-2.81337e-09	-2.32489e-09	-1.94113e-09	-1.45042e-09	-1.10314e-09	-8.23965e-10	-5.64157e-10		-8.28624e-11	-1.01455e-10	-2.36767e-10	-1.90284e-10	-3.79319e-10	-9.59506e-10	-1.38564e-09	-1.41063e-09	-1.16408e-09	-1.00335e-09	-8.45986e-10	-6.45935e-10	-4.99695e-10	-5.45004e-10	-5.51437e-10
91.8	-8.28247e-11	-1.7421e-10	-1.70674e-10	-1.84195e-10	-4.28002e-10	-2.04133e-09	-3.22968e-09	-3.25054e-09	-2.80565e-09	-2.31408e-09	-1.94132e-09	-1.45431e-09	-1.09818e-09	-8.25537e-10	-5.7171e-10		-8.28197e-11	-1.03421e-10	-2.32389e-10	-1.89291e-10	-3.84019e-10	-9.58698e-10	-1.37771e-09	-1.40805e-09	-1.16211e-09	-1.00418e-09	-8.4962e-10	-6.42889e-10	-5.04369e-10	-5.40587e-10	-5.41264e-10
91.9	-8.5203e-11	-1.79955e-10	-1.66919e-10	-1.90909e-10	-4.2464e-10	-2.03424e-09	-3.22774e-09	-3.24381e-09	-2.79861e-09	-2.30368e-09	-1.94023e-09	-1.45649e-09	-1.09137e-09	-8.25938e-10	-5.77968e-10		-8.34357e-11	-1.06173e-10	-2.27446e-10	-1.89398e-10	-3.89257e-10	-9.5703e-10	-1.36926e-09	-1.40494e-09	-1.15927e-09	-1.00472e-09	-8.52308e-10	-6.39041e-10	-5.09348e-10	-5.3655e-10	-5.30652e-10
92	-8.58552e-11	-1.83851e-10	-1.61319e-10	-1.96336e-10	-4.20105e-10	-2.02708e-09	-3.22468e-09	-3.23518e-09	-2.79254e-09	-2.29384e-09	-1.93837e-09	-1.4571e-09	-1.08243e-09	-8.25299e-10	-5.82703e-10		-8.4579e-11	-1.09442e-10	-2.22089e-10	-1.9042e-10	-3.9487e-10	-9.54598e-10	-1.36065e-09	-1.40126e-09	-1.1555e-09	-1.00496e-09	-8.53778e-10	-6.34657e-10	-5.14602e-10	-5.33173e-10	-5.19833e-10
92.1	-8.46948e-11	-1.85807e-10	-1.54039e-10	-2.00657e-10	-4.14458e-10	-2.01992e-09	-3.22055e-09	-3.22496e-09	-2.78764e-09	-2.28473e-09	-1.93624e-09	-1.45636e-09	-1.07124e-09	-8.23808e-10	-5.85785e-10		-8.60654e-11	-1.12886e-10	-2.16471e-10	-1.92132e-10	-4.00613e-10	-9.5155e-10	-1.35224e-09	-1.39699e-09	-1.1508e-09	-1.00495e-09	-8.53822e-10	-6.30039e-10	-5.20029e-10	-5.30667e-10	-5.09095e-10
92.2	-8.17355e-11	-1.85877e-10	-1.4537e-10	-2.04069e-10	-4.07783e-10	-2.0129e-09	-3.21548e-09	-3.21358e-09	-2.78404e-09	-2.27656e-09	-1.93427e-09	-1.45455e-09	-1.05784e-09	-8.21684e-10	-5.87186e-10		-8.76769e-11	-1.16126e-10	-2.10739e-10	-1.94298e-10	-4.06184e-10	-9.48055e-10	-1.3444e-09	-1.39209e-09	-1.14525e-09	-1.00478e-09	-8.523e-10	-6.25509e-10	-5.25467e-10	-5.29143e-10	-4.98771e-10
92.3	-7.70679e-11	-1.8423e-10	-1.35716e-10	-2.06771e-10	-4.00191e-10	-2.00614e-09	-3.20968e-09	-3.20151e-09	-2.78177e-09	-2.26947e-09	-1.93283e-09	-1.45194e-09	-1.04244e-09	-8.19154e-10	-5.86962e-10		-8.91819e-11	-1.18774e-10	-2.05019e-10	-1.9669e-10	-4.11247e-10	-9.44293e-10	-1.33747e-09	-1.3865e-09	-1.13897e-09	-1.00454e-09	-8.49147e-10	-6.21389e-10	-5.30719e-10	-5.2859e-10	-4.89221e-10
92.4	-7.08333e-11	-1.81116e-10	-1.25562e-10	-2.08947e-10	-3.91833e-10	-1.99976e-09	-3.20333e-09	-3.18926e-09	-2.78069e-09	-2.26357e-09	-1.93216e-09	-1.4487e-09	-1.02542e-09	-8.16431e-10	-5.85234e-10		-9.03573e-11	-1.20474e-10	-1.99407e-10	-1.99107e-10	-4.1546e-10	-9.40429e-10	-1.3317e-09	-1.38021e-09	-1.13215e-09	-1.00431e-09	-8.44375e-10	-6.17986e-10	-5.35587e-10	-5.28873e-10	-4.80792e-10
92.5	-6.31999e-11	-1.76819e-10	-1.1543e-10	-2.10745e-10	-3.82916e-10	-1.99381e-09	-3.19662e-09	-3.17732e-09	-2.78055e-09	-2.25887e-09	-1.93238e-09	-1.44491e-09	-1.00727e-09	-8.13699e-10	-5.82172e-10		-9.101e-11	-1.20929e-10	-1.93961e-10	-2.01379e-10	-4.18507e-10	-9.36593e-10	-1.32723e-09	-1.37324e-09	-1.12502e-09	-1.00413e-09	-8.38084e-10	-6.15566e-10	-5.39903e-10	-5.29743e-10	-4.73783e-10
92.6	-5.43486e-11	-1.71631e-10	-1.05842e-10	-2.12271e-10	-3.73715e-10	-1.98826e-09	-3.18967e-09	-3.16614e-09	-2.78097e-09	-2.25524e-09	-1.9335e-09	-1.4405e-09	-9.88541e-10	-8.11109e-10	-5.77977e-10		-9.09961e-11	-1.19929e-10	-1.88698e-10	-2.03377e-10	-4.20123e-10	-9.32878e-10	-1.32409e-09	-1.36564e-09	-1.11781e-09	-1.00403e-09	-8.30469e-10	-6.1433e-10	-5.43553e-10	-5.3087e-10	-4.68399e-10
92.7	-4.44709e-11	-1.65831e-10	-9.72652e-11	-2.13581e-10	-3.64578e-10	-1.98298e-09	-3.18254e-09	-3.15612e-09	-2.78148e-09	-2.25245e-09	-1.93541e-09	-1.43532e-09	-9.69876e-10	-8.08778e-10	-5.72868e-10		-9.02369e-11	-1.1736e-10	-1.83605e-10	-2.05004e-10	-4.20129e-10	-9.29329e-10	-1.32216e-09	-1.35757e-09	-1.1108e-09	-1.00398e-09	-8.21832e-10	-6.14396e-10	-5.46495e-10	-5.31885e-10	-4.6472e-10
92.8	-3.37775e-11	-1.5967e-10	-9.00761e-11	-2.14679e-10	-3.55928e-10	-1.97774e-09	-3.17529e-09	-3.14756e-09	-2.78162e-09	-2.25015e-09	-1.93797e-09	-1.42915e-09	-9.51916e-10	-8.068e-10	-5.67079e-10		-8.87287e-11	-1.1321e-10	-1.78647e-10	-2.06198e-10	-4.18455e-10	-9.25944e-10	-1.32121e-09	-1.34924e-09	-1.10427e-09	-1.00392e-09	-8.12584e-10	-6.15775e-10	-5.48762e-10	-5.32431e-10	-4.62683e-10
92.9	-2.25143e-11	-1.53373e-10	-8.45262e-11	-2.15519e-10	-3.4823e-10	-1.97223e-09	-3.16791e-09	-3.14073e-09	-2.78095e-09	-2.24796e-09	-1.94096e-09	-1.42175e-09	-9.353e-10	-8.0525e-10	-5.60853e-10		-8.65443e-11	-1.07558e-10	-1.73789e-10	-2.0692e-10	-4.15163e-10	-9.22686e-10	-1.32095e-09	-1.34092e-09	-1.09846e-09	-1.00376e-09	-8.03231e-10	-6.18373e-10	-5.5045e-10	-5.32213e-10	-4.62087e-10
93	-1.09781e-11	-1.47143e-10	-8.07221e-11	-2.1602e-10	-3.41962e-10	-1.96616e-09	-3.16043e-09	-3.13579e-09	-2.77916e-09	-2.2455e-09	-1.94417e-09	-1.41299e-09	-9.20637e-10	-8.04193e-10	-5.5444e-10		-8.38259e-11	-1.00564e-10	-1.69013e-10	-2.07156e-10	-4.10454e-10	-9.19481e-10	-1.32104e-09	-1.33293e-09	-1.0936e-09	-1.00341e-09	-7.94358e-10	-6.21992e-10	-5.51704e-10	-5.31036e-10	-4.62617e-10
93.1	4.75397e-13	-1.41158e-10	-7.862e-11	-2.16069e-10	-3.37554e-10	-1.95925e-09	-3.15286e-09	-3.13281e-09	-2.77609e-09	-2.24245e-09	-1.94737e-09	-1.40283e-09	-9.08476e-10	-8.03683e-10	-5.48083e-10		-8.07678e-11	-9.24488e-11	-1.64337e-10	-2.06909e-10	-4.04664e-10	-9.16232e-10	-1.32117e-09	-1.32559e-09	-1.08983e-09	-1.00276e-09	-7.86583e-10	-6.26352e-10	-5.52693e-10	-5.28831e-10	-4.63882e-10
93.2	1.14374e-11	-1.35568e-10	-7.80361e-11	-2.15545e-10	-3.35343e-10	-1.95137e-09	-3.14528e-09	-3.13178e-09	-2.77173e-09	-2.2386e-09	-1.95037e-09	-1.39139e-09	-8.99286e-10	-8.03753e-10	-5.42012e-10		-7.75924e-11	-8.34813e-11	-1.59821e-10	-2.06198e-10	-3.98238e-10	-9.12825e-10	-1.32108e-09	-1.31917e-09	-1.08724e-09	-1.00175e-09	-7.80508e-10	-6.31126e-10	-5.5359e-10	-5.25653e-10	-4.6547e-10
93.3	2.147e-11	-1.30487e-10	-7.86727e-11	-2.14329e-10	-3.35514e-10	-1.9425e-09	-3.13776e-09	-3.13256e-09	-2.76628e-09	-2.2339e-09	-1.95301e-09	-1.37898e-09	-8.9342e-10	-8.04402e-10	-5.36423e-10		-7.45202e-11	-7.39609e-11	-1.55574e-10	-2.05055e-10	-3.91694e-10	-9.09136e-10	-1.32061e-09	-1.31387e-09	-1.08583e-09	-1.00032e-09	-7.76662e-10	-6.35974e-10	-5.54551e-10	-5.21675e-10	-4.66995e-10
93.4	3.0146e-11	-1.25981e-10	-8.01558e-11	-2.12324e-10	-3.38074e-10	-1.93284e-09	-3.1304e-09	-3.13493e-09	-2.76005e-09	-2.22844e-09	-1.95514e-09	-1.36606e-09	-8.91092e-10	-8.05578e-10	-5.31468e-10		-7.17405e-11	-6.42072e-11	-1.51745e-10	-2.03518e-10	-3.85571e-10	-9.05041e-10	-1.31969e-09	-1.3098e-09	-1.08551e-09	-9.9846e-10	-7.75439e-10	-6.40589e-10	-5.55705e-10	-5.17155e-10	-4.68149e-10
93.5	3.70995e-11	-1.22051e-10	-8.20815e-11	-2.09469e-10	-3.42839e-10	-1.92276e-09	-3.12333e-09	-3.13856e-09	-2.75345e-09	-2.22244e-09	-1.95664e-09	-1.35321e-09	-8.92352e-10	-8.07172e-10	-5.27238e-10		-6.93854e-11	-5.455e-11	-1.48505e-10	-2.01627e-10	-3.80372e-10	-9.00427e-10	-1.31833e-09	-1.30691e-09	-1.08612e-09	-9.96179e-10	-7.77059e-10	-6.44724e-10	-5.57147e-10	-5.12401e-10	-4.68738e-10
93.6	4.20767e-11	-1.18625e-10	-8.40654e-11	-2.05752e-10	-3.49453e-10	-1.91273e-09	-3.11663e-09	-3.14302e-09	-2.74691e-09	-2.21623e-09	-1.95742e-09	-1.34111e-09	-8.97073e-10	-8.09009e-10	-5.23759e-10		-6.75131e-11	-4.53208e-11	-1.46024e-10	-1.99412e-10	-3.76511e-10	-8.95206e-10	-1.31662e-09	-1.30507e-09	-1.08744e-09	-9.93511e-10	-7.81535e-10	-6.48221e-10	-5.5894e-10	-5.07734e-10	-4.68696e-10
93.7	4.49784e-11	-1.1556e-10	-8.57886e-11	-2.01212e-10	-3.57425e-10	-1.90332e-09	-3.11036e-09	-3.14785e-09	-2.74085e-09	-2.21017e-09	-1.95741e-09	-1.3304e-09	-9.04951e-10	-8.10862e-10	-5.20992e-10		-6.61017e-11	-3.68428e-11	-1.44449e-10	-1.96895e-10	-3.7427e-10	-8.89326e-10	-1.31469e-09	-1.30402e-09	-1.0892e-09	-9.90498e-10	-7.88673e-10	-6.51015e-10	-5.61106e-10	-5.03455e-10	-4.68092e-10
93.8	4.5881e-11	-1.12649e-10	-8.70343e-11	-1.95941e-10	-3.66191e-10	-1.89507e-09	-3.10453e-09	-3.15257e-09	-2.73557e-09	-2.20465e-09	-1.95658e-09	-1.3217e-09	-9.15524e-10	-8.12474e-10	-5.18845e-10		-6.50565e-11	-2.94196e-11	-1.43878e-10	-1.94082e-10	-3.73762e-10	-8.82786e-10	-1.31267e-09	-1.30344e-09	-1.09114e-09	-9.87177e-10	-7.9809e-10	-6.53132e-10	-5.63639e-10	-4.99822e-10	-4.67109e-10
93.9	4.50337e-11	-1.09647e-10	-8.77099e-11	-1.9007e-10	-3.75172e-10	-1.88845e-09	-3.09911e-09	-3.15674e-09	-2.73128e-09	-2.19999e-09	-1.95492e-09	-1.31551e-09	-9.28201e-10	-8.13587e-10	-5.17186e-10		-6.42281e-11	-2.33219e-11	-1.44347e-10	-1.90968e-10	-3.7493e-10	-8.75647e-10	-1.31068e-09	-1.30299e-09	-1.09301e-09	-9.83567e-10	-8.09249e-10	-6.54668e-10	-5.66495e-10	-4.97029e-10	-4.66017e-10
94	4.28269e-11	-1.06295e-10	-8.78511e-11	-1.83749e-10	-3.83838e-10	-1.88378e-09	-3.09399e-09	-3.15996e-09	-2.72804e-09	-2.19646e-09	-1.95247e-09	-1.31217e-09	-9.42311e-10	-8.13981e-10	-5.15861e-10		-6.34404e-11	-1.87723e-11	-1.45819e-10	-1.87541e-10	-3.7755e-10	-8.68037e-10	-1.30881e-09	-1.30239e-09	-1.09459e-09	-9.79661e-10	-8.21523e-10	-6.55763e-10	-5.69597e-10	-4.95201e-10	-4.6513e-10
94.1	3.97393e-11	-1.02359e-10	-8.76082e-11	-1.77125e-10	-3.9175e-10	-1.88121e-09	-3.08901e-09	-3.16195e-09	-2.72577e-09	-2.19429e-09	-1.94931e-09	-1.31183e-09	-9.57151e-10	-8.13503e-10	-5.14712e-10		-6.25229e-11	-1.59317e-11	-1.48186e-10	-1.83797e-10	-3.81266e-10	-8.60146e-10	-1.30709e-09	-1.30139e-09	-1.09569e-09	-9.75423e-10	-8.34241e-10	-6.56569e-10	-5.7284e-10	-4.94391e-10	-4.64765e-10
94.2	3.62706e-11	-9.76617e-11	-8.72158e-11	-1.70308e-10	-3.98592e-10	-1.88067e-09	-3.08399e-09	-3.16253e-09	-2.72427e-09	-2.1936e-09	-1.94556e-09	-1.31445e-09	-9.72035e-10	-8.12094e-10	-5.13581e-10		-6.13422e-11	-1.48876e-11	-1.51285e-10	-1.79754e-10	-3.85627e-10	-8.52221e-10	-1.30555e-09	-1.29987e-09	-1.09619e-09	-9.70792e-10	-8.46754e-10	-6.57219e-10	-5.76092e-10	-4.94587e-10	-4.65193e-10
94.3	3.28723e-11	-9.21123e-11	-8.69514e-11	-1.63355e-10	-4.04178e-10	-1.88193e-09	-3.07868e-09	-3.16165e-09	-2.72325e-09	-2.19448e-09	-1.94138e-09	-1.31978e-09	-9.86341e-10	-8.09795e-10	-5.12326e-10		-5.98289e-11	-1.56471e-11	-1.5491e-10	-1.75465e-10	-3.90144e-10	-8.44547e-10	-1.30416e-09	-1.29785e-09	-1.09602e-09	-9.65697e-10	-8.58469e-10	-6.57802e-10	-5.7921e-10	-4.95714e-10	-4.66606e-10
94.4	2.98882e-11	-8.57241e-11	-8.709e-11	-1.56246e-10	-4.08436e-10	-1.88459e-09	-3.07282e-09	-3.15935e-09	-2.72239e-09	-2.19693e-09	-1.93693e-09	-1.3274e-09	-9.99539e-10	-8.06744e-10	-5.1082e-10		-5.79926e-11	-1.81351e-11	-1.58838e-10	-1.71032e-10	-3.9434e-10	-8.37425e-10	-1.30289e-09	-1.29543e-09	-1.09515e-09	-9.60069e-10	-8.68885e-10	-6.58349e-10	-5.82054e-10	-4.97647e-10	-4.69091e-10
94.5	2.75147e-11	-7.86216e-11	-8.78595e-11	-1.48894e-10	-4.11386e-10	-1.88818e-09	-3.06615e-09	-3.15574e-09	-2.72135e-09	-2.20094e-09	-1.9324e-09	-1.33678e-09	-1.01122e-09	-8.03156e-10	-5.08951e-10		-5.59246e-11	-2.21984e-11	-1.62844e-10	-1.66608e-10	-3.97802e-10	-8.31147e-10	-1.30171e-09	-1.29284e-09	-1.0936e-09	-9.53866e-10	-8.77602e-10	-6.58825e-10	-5.84507e-10	-5.00223e-10	-4.72614e-10
94.6	2.57852e-11	-7.10347e-11	-8.94068e-11	-1.4115e-10	-4.13106e-10	-1.89218e-09	-3.05841e-09	-3.151e-09	-2.71984e-09	-2.20641e-09	-1.92798e-09	-1.34726e-09	-1.02108e-09	-7.99288e-10	-5.06624e-10		-5.37858e-11	-2.76151e-11	-1.66723e-10	-1.62399e-10	-4.00218e-10	-8.25968e-10	-1.30058e-09	-1.29034e-09	-1.0914e-09	-9.47087e-10	-8.84323e-10	-6.59136e-10	-5.8649e-10	-5.03253e-10	-4.77033e-10
94.7	2.45814e-11	-6.32792e-11	-9.17746e-11	-1.32844e-10	-4.13698e-10	-1.8961e-09	-3.04941e-09	-3.14533e-09	-2.71763e-09	-2.21318e-09	-1.92381e-09	-1.35819e-09	-1.02896e-09	-7.95414e-10	-5.03767e-10		-5.17814e-11	-3.41078e-11	-1.70292e-10	-1.58647e-10	-4.01404e-10	-8.22082e-10	-1.29943e-09	-1.28821e-09	-1.08864e-09	-9.39787e-10	-8.88845e-10	-6.59141e-10	-5.87981e-10	-5.0654e-10	-4.82108e-10
94.8	2.36664e-11	-5.57283e-11	-9.48953e-11	-1.23822e-10	-4.13261e-10	-1.89952e-09	-3.03899e-09	-3.13893e-09	-2.71456e-09	-2.22103e-09	-1.92004e-09	-1.3689e-09	-1.0348e-09	-7.91786e-10	-5.00334e-10		-5.01262e-11	-4.1359e-11	-1.73402e-10	-1.5561e-10	-4.01309e-10	-8.19598e-10	-1.29823e-09	-1.28669e-09	-1.08542e-09	-9.32082e-10	-8.91052e-10	-6.58676e-10	-5.89016e-10	-5.09902e-10	-4.87532e-10
94.9	2.27327e-11	-4.87763e-11	-9.85977e-11	-1.13998e-10	-4.11876e-10	-1.90212e-09	-3.02711e-09	-3.13201e-09	-2.71059e-09	-2.22968e-09	-1.91678e-09	-1.37882e-09	-1.03867e-09	-7.88615e-10	-4.96317e-10		-4.90062e-11	-4.90283e-11	-1.7593e-10	-1.53534e-10	-4.00014e-10	-8.18524e-10	-1.29689e-09	-1.28594e-09	-1.08189e-09	-9.2415e-10	-8.90912e-10	-6.5757e-10	-5.89692e-10	-5.13187e-10	-4.92962e-10
95	2.1456e-11	-4.27997e-11	-1.02627e-10	-1.03404e-10	-4.09605e-10	-1.90372e-09	-3.01384e-09	-3.1248e-09	-2.70578e-09	-2.2388e-09	-1.91408e-09	-1.38747e-09	-1.04069e-09	-7.86057e-10	-4.91752e-10		-4.85427e-11	-5.67689e-11	-1.77781e-10	-1.52624e-10	-3.97709e-10	-8.18763e-10	-1.29536e-09	-1.28604e-09	-1.07821e-09	-9.16218e-10	-8.88476e-10	-6.55678e-10	-5.90151e-10	-5.16291e-10	-4.98049e-10
95.1	1.95466e-11	-3.81194e-11	-1.06674e-10	-9.22144e-11	-4.06497e-10	-1.90423e-09	-2.99938e-09	-3.11752e-09	-2.70029e-09	-2.24803e-09	-1.91197e-09	-1.39449e-09	-1.04111e-09	-7.84212e-10	-4.8673e-10		-4.87667e-11	-6.42438e-11	-1.78883e-10	-1.53014e-10	-3.94669e-10	-8.20104e-10	-1.29355e-09	-1.28692e-09	-1.07458e-09	-9.08549e-10	-8.83887e-10	-6.5289e-10	-5.90561e-10	-5.19177e-10	-5.02468e-10
95.2	1.67901e-11	-3.49681e-11	-1.10404e-10	-8.07696e-11	-4.02612e-10	-1.90367e-09	-2.98407e-09	-3.11044e-09	-2.69435e-09	-2.25699e-09	-1.91042e-09	-1.39966e-09	-1.04023e-09	-7.83128e-10	-4.81395e-10		-4.96064e-11	-7.11404e-11	-1.79184e-10	-1.54743e-10	-3.91212e-10	-8.22242e-10	-1.29138e-09	-1.28844e-09	-1.07123e-09	-9.0142e-10	-8.77395e-10	-6.49152e-10	-5.91094e-10	-5.21872e-10	-5.0593e-10
95.3	1.30737e-11	-3.34663e-11	-1.135e-10	-6.95581e-11	-3.98043e-10	-1.90213e-09	-2.96841e-09	-3.10385e-09	-2.68823e-09	-2.26537e-09	-1.90938e-09	-1.40288e-09	-1.03838e-09	-7.82814e-10	-4.75937e-10		-5.08934e-11	-7.71836e-11	-1.78663e-10	-1.57747e-10	-3.87674e-10	-8.24793e-10	-1.2888e-09	-1.29036e-09	-1.06835e-09	-8.95099e-10	-8.69361e-10	-6.44473e-10	-5.919e-10	-5.24474e-10	-5.08196e-10
95.4	8.39648e-12	-3.36105e-11	-1.15685e-10	-5.91805e-11	-3.9294e-10	-1.89973e-09	-2.953e-09	-3.09806e-09	-2.68225e-09	-2.27288e-09	-1.90874e-09	-1.40414e-09	-1.03593e-09	-7.83246e-10	-4.7058e-10		-5.23848e-11	-8.2147e-11	-1.77328e-10	-1.61859e-10	-3.84369e-10	-8.27326e-10	-1.28578e-09	-1.29237e-09	-1.06617e-09	-8.89825e-10	-8.60263e-10	-6.38925e-10	-5.93086e-10	-5.27127e-10	-5.09077e-10
95.5	2.86489e-12	-3.5272e-11	-1.1676e-10	-5.02884e-11	-3.87519e-10	-1.89658e-09	-2.93852e-09	-3.09339e-09	-2.67671e-09	-2.27934e-09	-1.90834e-09	-1.40355e-09	-1.03325e-09	-7.84379e-10	-4.65563e-10		-5.37997e-11	-8.58627e-11	-1.75231e-10	-1.66817e-10	-3.81569e-10	-8.294e-10	-1.2823e-09	-1.29417e-09	-1.06483e-09	-8.85786e-10	-8.50678e-10	-6.32642e-10	-5.94698e-10	-5.30007e-10	-5.08437e-10
95.6	-3.32343e-12	-3.82098e-11	-1.16629e-10	-4.35092e-11	-3.82067e-10	-1.89279e-09	-2.92569e-09	-3.09016e-09	-2.67185e-09	-2.28465e-09	-1.90804e-09	-1.40127e-09	-1.03064e-09	-7.86139e-10	-4.61108e-10		-5.48628e-11	-8.82281e-11	-1.72473e-10	-1.72297e-10	-3.79482e-10	-8.30612e-10	-1.27841e-09	-1.29543e-09	-1.06443e-09	-8.83104e-10	-8.41256e-10	-6.25809e-10	-5.96719e-10	-5.33289e-10	-5.06184e-10
95.7	-9.90354e-12	-4.20921e-11	-1.15312e-10	-3.93671e-11	-3.76924e-10	-1.88843e-09	-2.91516e-09	-3.08858e-09	-2.66783e-09	-2.28882e-09	-1.90766e-09	-1.39752e-09	-1.02836e-09	-7.88417e-10	-4.57407e-10		-5.53488e-11	-8.92107e-11	-1.69206e-10	-1.77936e-10	-3.78238e-10	-8.30637e-10	-1.27418e-09	-1.2959e-09	-1.06497e-09	-8.81828e-10	-8.32674e-10	-6.18658e-10	-5.99059e-10	-5.37115e-10	-5.02278e-10
95.8	-1.65706e-11	-4.6527e-11	-1.12961e-10	-3.82131e-11	-3.72449e-10	-1.88353e-09	-2.90748e-09	-3.08881e-09	-2.66473e-09	-2.29194e-09	-1.90703e-09	-1.39256e-09	-1.02654e-09	-7.91061e-10	-4.54595e-10		-5.51198e-11	-8.88506e-11	-1.65631e-10	-1.83374e-10	-3.77888e-10	-8.2927e-10	-1.2697e-09	-1.2954e-09	-1.06638e-09	-8.81929e-10	-8.25574e-10	-6.11448e-10	-6.01571e-10	-5.41565e-10	-4.96728e-10
95.9	-2.30077e-11	-5.10961e-11	-1.0985e-10	-4.01742e-11	-3.68981e-10	-1.87808e-09	-2.90301e-09	-3.09081e-09	-2.66249e-09	-2.29415e-09	-1.90604e-09	-1.38668e-09	-1.02519e-09	-7.93863e-10	-4.52744e-10		-5.41483e-11	-8.72584e-11	-1.61984e-10	-1.88284e-10	-3.784e-10	-8.2646e-10	-1.26508e-09	-1.29383e-09	-1.06848e-09	-8.83309e-10	-8.20502e-10	-6.04455e-10	-6.0406e-10	-5.46637e-10	-4.89598e-10
96	-2.89123e-11	-5.53891e-11	-1.06371e-10	-4.51315e-11	-3.66787e-10	-1.8721e-09	-2.90187e-09	-3.09443e-09	-2.66093e-09	-2.29565e-09	-1.90458e-09	-1.38021e-09	-1.02421e-09	-7.9656e-10	-4.51862e-10		-5.25239e-11	-8.46116e-11	-1.58515e-10	-1.924e-10	-3.79668e-10	-8.22326e-10	-1.2604e-09	-1.29119e-09	-1.07101e-09	-8.85818e-10	-8.17852e-10	-5.97954e-10	-6.06303e-10	-5.52235e-10	-4.81013e-10
96.1	-3.4019e-11	-5.90353e-11	-1.02997e-10	-5.27296e-11	-3.66022e-10	-1.86558e-09	-2.90393e-09	-3.09934e-09	-2.6598e-09	-2.29664e-09	-1.90259e-09	-1.37346e-09	-1.02339e-09	-7.98839e-10	-4.51898e-10		-5.04405e-11	-8.11452e-11	-1.55461e-10	-1.95538e-10	-3.8152e-10	-8.17157e-10	-1.25573e-09	-1.28757e-09	-1.07367e-09	-8.89272e-10	-8.17815e-10	-5.92204e-10	-6.08068e-10	-5.58168e-10	-4.71157e-10
96.2	-3.81196e-11	-6.17294e-11	-1.00247e-10	-6.24167e-11	-3.66698e-10	-1.85857e-09	-2.90879e-09	-3.10507e-09	-2.65876e-09	-2.2973e-09	-1.90008e-09	-1.36673e-09	-1.02245e-09	-8.00362e-10	-4.52758e-10		-4.81681e-11	-7.71406e-11	-1.53014e-10	-1.97601e-10	-3.83728e-10	-8.11395e-10	-1.25108e-09	-1.28315e-09	-1.07614e-09	-8.93478e-10	-8.20362e-10	-5.8743e-10	-6.09141e-10	-5.64173e-10	-4.60274e-10
96.3	-4.10784e-11	-6.3251e-11	-9.8634e-11	-7.35077e-11	-3.68666e-10	-1.85115e-09	-2.91583e-09	-3.11104e-09	-2.65746e-09	-2.2978e-09	-1.89707e-09	-1.3603e-09	-1.02108e-09	-8.00798e-10	-4.54319e-10		-4.60117e-11	-7.29097e-11	-1.51296e-10	-1.98584e-10	-3.86032e-10	-8.05593e-10	-1.24642e-09	-1.27818e-09	-1.07811e-09	-8.98262e-10	-8.2524e-10	-5.83802e-10	-6.09342e-10	-5.69933e-10	-4.48653e-10
96.4	-4.28427e-11	-6.34756e-11	-9.86178e-11	-8.52625e-11	-3.71635e-10	-1.84349e-09	-2.92426e-09	-3.11665e-09	-2.65557e-09	-2.29822e-09	-1.89362e-09	-1.35439e-09	-1.01898e-09	-7.9987e-10	-4.56442e-10		-4.42664e-11	-6.87767e-11	-1.50335e-10	-1.98563e-10	-3.88154e-10	-8.00363e-10	-1.24166e-09	-1.27294e-09	-1.07934e-09	-9.03483e-10	-8.32006e-10	-5.81425e-10	-6.08548e-10	-5.75115e-10	-4.36616e-10
96.5	-4.3447e-11	-6.23795e-11	-1.00551e-10	-9.69646e-11	-3.75198e-10	-1.83578e-09	-2.93322e-09	-3.12131e-09	-2.65284e-09	-2.29862e-09	-1.88981e-09	-1.34918e-09	-1.01593e-09	-7.97399e-10	-4.58982e-10		-4.31736e-11	-6.50579e-11	-1.50061e-10	-1.97684e-10	-3.89821e-10	-7.96308e-10	-1.23665e-09	-1.26774e-09	-1.07967e-09	-9.09047e-10	-8.40074e-10	-5.80326e-10	-6.06705e-10	-5.794e-10	-4.24497e-10
96.6	-4.30097e-11	-6.00386e-11	-1.04642e-10	-1.07992e-10	-3.78892e-10	-1.82829e-09	-2.94187e-09	-3.1245e-09	-2.64913e-09	-2.29899e-09	-1.88572e-09	-1.34471e-09	-1.01184e-09	-7.93346e-10	-4.61788e-10		-4.28858e-11	-6.20408e-11	-1.50309e-10	-1.96149e-10	-3.90795e-10	-7.93959e-10	-1.23124e-09	-1.26287e-09	-1.07902e-09	-9.14906e-10	-8.48783e-10	-5.80447e-10	-6.03838e-10	-5.82515e-10	-4.12623e-10
96.7	-4.17205e-11	-5.6622e-11	-1.10928e-10	-1.17869e-10	-3.82253e-10	-1.82129e-09	-2.94947e-09	-3.12581e-09	-2.64447e-09	-2.29927e-09	-1.8814e-09	-1.34098e-09	-1.00672e-09	-7.87835e-10	-4.64701e-10		-4.34465e-11	-5.99635e-11	-1.50842e-10	-1.94199e-10	-3.9089e-10	-7.93713e-10	-1.22523e-09	-1.25859e-09	-1.07742e-09	-9.21044e-10	-8.57467e-10	-5.81656e-10	-6.00045e-10	-5.84257e-10	-4.01294e-10
96.8	-3.98182e-11	-5.23818e-11	-1.19271e-10	-1.26294e-10	-3.8489e-10	-1.81505e-09	-2.95546e-09	-3.12499e-09	-2.63901e-09	-2.29937e-09	-1.87693e-09	-1.33788e-09	-1.00074e-09	-7.81157e-10	-4.67546e-10		-4.47853e-11	-5.89975e-11	-1.51386e-10	-1.92103e-10	-3.89997e-10	-7.95788e-10	-1.21845e-09	-1.25508e-09	-1.07502e-09	-9.2746e-10	-8.65524e-10	-5.83752e-10	-5.95491e-10	-5.84509e-10	-3.90779e-10
96.9	-3.7561e-11	-4.76382e-11	-1.29364e-10	-1.33144e-10	-3.86532e-10	-1.80982e-09	-2.95949e-09	-3.12193e-09	-2.63306e-09	-2.29919e-09	-1.87235e-09	-1.33523e-09	-9.9417e-10	-7.73759e-10	-4.70125e-10		-4.67305e-11	-5.92339e-11	-1.51669e-10	-1.90137e-10	-3.88103e-10	-8.00192e-10	-1.21076e-09	-1.25248e-09	-1.07201e-09	-9.34139e-10	-8.72473e-10	-5.86489e-10	-5.90387e-10	-5.83238e-10	-3.81305e-10
97	-3.51905e-11	-4.27612e-11	-1.40763e-10	-1.38458e-10	-3.87076e-10	-1.80577e-09	-2.96147e-09	-3.11664e-09	-2.62702e-09	-2.29859e-09	-1.86769e-09	-1.3328e-09	-9.87386e-10	-7.66196e-10	-4.72215e-10		-4.90364e-11	-6.06745e-11	-1.5147e-10	-1.88572e-10	-3.8529e-10	-8.06728e-10	-1.20208e-09	-1.25082e-09	-1.06865e-09	-9.41028e-10	-8.7799e-10	-5.89605e-10	-5.84966e-10	-5.80499e-10	-3.73063e-10
97.1	-3.28955e-11	-3.81458e-11	-1.52923e-10	-1.42403e-10	-3.86595e-10	-1.80296e-09	-2.9615e-09	-3.10923e-09	-2.62135e-09	-2.29748e-09	-1.86299e-09	-1.33036e-09	-9.80799e-10	-7.59074e-10	-4.73571e-10		-5.14202e-11	-6.32302e-11	-1.50652e-10	-1.87656e-10	-3.81743e-10	-8.15013e-10	-1.1924e-09	-1.25005e-09	-1.06523e-09	-9.48018e-10	-8.81926e-10	-5.92847e-10	-5.79457e-10	-5.76423e-10	-3.66216e-10
97.2	-3.07805e-11	-3.41827e-11	-1.65246e-10	-1.45231e-10	-3.8533e-10	-1.80137e-09	-2.95991e-09	-3.0999e-09	-2.61648e-09	-2.29574e-09	-1.85826e-09	-1.3277e-09	-9.74828e-10	-7.52984e-10	-4.73937e-10		-5.36031e-11	-6.6726e-11	-1.49192e-10	-1.87591e-10	-3.7773e-10	-8.2452e-10	-1.18181e-09	-1.25006e-09	-1.062e-09	-9.54936e-10	-8.84302e-10	-5.95999e-10	-5.74055e-10	-5.71202e-10	-3.609e-10
97.3	-2.88448e-11	-3.12234e-11	-1.77122e-10	-1.47235e-10	-3.83656e-10	-1.80086e-09	-2.9571e-09	-3.08886e-09	-2.61278e-09	-2.29328e-09	-1.85351e-09	-1.32466e-09	-9.69857e-10	-7.48425e-10	-4.73061e-10		-5.53492e-11	-7.09131e-11	-1.47185e-10	-1.88513e-10	-3.73581e-10	-8.34635e-10	-1.1705e-09	-1.25066e-09	-1.05918e-09	-9.6155e-10	-8.8529e-10	-5.98903e-10	-5.68904e-10	-5.65084e-10	-3.57232e-10
97.4	-2.6978e-11	-2.95427e-11	-1.87982e-10	-1.48712e-10	-3.82027e-10	-1.80121e-09	-2.95358e-09	-3.07633e-09	-2.6105e-09	-2.29003e-09	-1.84871e-09	-1.32119e-09	-9.66205e-10	-7.45753e-10	-4.70718e-10		-5.64971e-11	-7.54873e-11	-1.44844e-10	-1.90476e-10	-3.69656e-10	-8.44718e-10	-1.15873e-09	-1.25166e-09	-1.0569e-09	-9.67586e-10	-8.85177e-10	-6.01469e-10	-5.64084e-10	-5.58357e-10	-3.55303e-10
97.5	-2.49736e-11	-2.93019e-11	-1.97324e-10	-1.49928e-10	-3.80909e-10	-1.80216e-09	-2.94984e-09	-3.06253e-09	-2.60973e-09	-2.28593e-09	-1.8438e-09	-1.31734e-09	-9.6411e-10	-7.45129e-10	-4.66731e-10		-5.69791e-11	-8.01132e-11	-1.42463e-10	-1.93433e-10	-3.66308e-10	-8.54167e-10	-1.14689e-09	-1.25283e-09	-1.05523e-09	-9.72761e-10	-8.84325e-10	-6.03677e-10	-5.5961e-10	-5.5134e-10	-3.55164e-10
97.6	-2.25608e-11	-3.05185e-11	-2.04749e-10	-1.51095e-10	-3.80715e-10	-1.80342e-09	-2.94635e-09	-3.04766e-09	-2.6104e-09	-2.28092e-09	-1.83869e-09	-1.31327e-09	-9.63724e-10	-7.46506e-10	-4.60989e-10		-5.68259e-11	-8.44512e-11	-1.40381e-10	-1.97237e-10	-3.63845e-10	-8.62467e-10	-1.13541e-09	-1.254e-09	-1.0541e-09	-9.76811e-10	-8.83128e-10	-6.05574e-10	-5.55441e-10	-5.44375e-10	-3.56817e-10
97.7	-1.9452e-11	-3.30478e-11	-2.09982e-10	-1.52363e-10	-3.81748e-10	-1.80476e-09	-2.94349e-09	-3.03196e-09	-2.61231e-09	-2.27498e-09	-1.83323e-09	-1.30922e-09	-9.65109e-10	-7.49631e-10	-4.53471e-10		-5.61571e-11	-8.81865e-11	-1.38934e-10	-2.01642e-10	-3.62491e-10	-8.69231e-10	-1.1248e-09	-1.25503e-09	-1.05335e-09	-9.79527e-10	-8.81973e-10	-6.07251e-10	-5.51496e-10	-5.37811e-10	-3.60191e-10
97.8	-1.53987e-11	-3.65819e-11	-2.12881e-10	-1.53809e-10	-3.8416e-10	-1.80601e-09	-2.94154e-09	-3.01568e-09	-2.61513e-09	-2.2681e-09	-1.82727e-09	-1.30551e-09	-9.68249e-10	-7.54086e-10	-4.44257e-10		-5.51593e-11	-9.10549e-11	-1.38405e-10	-2.06331e-10	-3.62363e-10	-8.74222e-10	-1.11556e-09	-1.25585e-09	-1.05276e-09	-9.80782e-10	-8.81207e-10	-6.08831e-10	-5.47682e-10	-5.31991e-10	-3.65135e-10
97.9	-1.02468e-11	-4.06697e-11	-2.13447e-10	-1.55448e-10	-3.87933e-10	-1.80713e-09	-2.94071e-09	-2.99914e-09	-2.61846e-09	-2.26028e-09	-1.82064e-09	-1.30249e-09	-9.73061e-10	-7.5934e-10	-4.33539e-10		-5.40546e-11	-9.28656e-11	-1.38985e-10	-2.10944e-10	-3.63448e-10	-8.77364e-10	-1.10819e-09	-1.25647e-09	-1.05201e-09	-9.80549e-10	-8.81112e-10	-6.10454e-10	-5.43918e-10	-5.27231e-10	-3.71413e-10
98	-3.98462e-12	-4.47585e-11	-2.11817e-10	-1.57239e-10	-3.92886e-10	-1.80818e-09	-2.94111e-09	-2.98272e-09	-2.62189e-09	-2.2516e-09	-1.81323e-09	-1.30048e-09	-9.79407e-10	-7.64828e-10	-4.21635e-10		-5.30666e-11	-9.35151e-11	-1.40743e-10	-2.15121e-10	-3.65605e-10	-8.78731e-10	-1.10314e-09	-1.25699e-09	-1.05078e-09	-9.7891e-10	-8.81892e-10	-6.12262e-10	-5.40155e-10	-5.23801e-10	-3.7872e-10
98.1	3.22843e-12	-4.82536e-11	-2.08264e-10	-1.591e-10	-3.98705e-10	-1.80934e-09	-2.94279e-09	-2.96689e-09	-2.62507e-09	-2.24217e-09	-1.805e-09	-1.29979e-09	-9.87115e-10	-7.70034e-10	-4.08997e-10		-5.2386e-11	-9.29944e-11	-1.43615e-10	-2.18552e-10	-3.68568e-10	-8.78539e-10	-1.10073e-09	-1.25755e-09	-1.04877e-09	-9.76049e-10	-8.83671e-10	-6.14399e-10	-5.36404e-10	-5.21905e-10	-3.86708e-10
98.2	1.10556e-11	-5.05896e-11	-2.03171e-10	-1.60926e-10	-4.04989e-10	-1.81088e-09	-2.94572e-09	-2.95222e-09	-2.6277e-09	-2.2322e-09	-1.79606e-09	-1.30068e-09	-9.96011e-10	-7.74585e-10	-3.96232e-10		-5.21435e-11	-9.13853e-11	-1.47413e-10	-2.21013e-10	-3.71971e-10	-8.77122e-10	-1.10121e-09	-1.25834e-09	-1.04575e-09	-9.72254e-10	-8.865e-10	-6.17016e-10	-5.3275e-10	-5.21679e-10	-3.95035e-10
98.3	1.90036e-11	-5.13042e-11	-1.97009e-10	-1.62607e-10	-4.11307e-10	-1.8131e-09	-2.94988e-09	-2.93933e-09	-2.62965e-09	-2.22202e-09	-1.78671e-09	-1.30339e-09	-1.00596e-09	-7.78347e-10	-3.84121e-10		-5.23916e-11	-8.88497e-11	-1.51847e-10	-2.22403e-10	-3.75378e-10	-8.74903e-10	-1.10466e-09	-1.25958e-09	-1.04165e-09	-9.67902e-10	-8.90381e-10	-6.20292e-10	-5.29362e-10	-5.23191e-10	-4.03425e-10
98.4	2.64679e-11	-5.01038e-11	-1.90302e-10	-1.64044e-10	-4.1725e-10	-1.81629e-09	-2.95523e-09	-2.92892e-09	-2.631e-09	-2.21214e-09	-1.77751e-09	-1.30817e-09	-1.01694e-09	-7.81512e-10	-3.73662e-10		-5.30996e-11	-8.56118e-11	-1.56558e-10	-2.22754e-10	-3.78326e-10	-8.72374e-10	-1.11107e-09	-1.26152e-09	-1.03655e-09	-9.6346e-10	-8.95298e-10	-6.24458e-10	-5.26515e-10	-5.26475e-10	-4.11737e-10
98.5	3.27976e-11	-4.69109e-11	-1.83587e-10	-1.65156e-10	-4.22488e-10	-1.8207e-09	-2.96182e-09	-2.92177e-09	-2.63208e-09	-2.2033e-09	-1.76934e-09	-1.31545e-09	-1.02914e-09	-7.84694e-10	-3.66117e-10		-5.41599e-11	-8.19367e-11	-1.61158e-10	-2.22232e-10	-3.80362e-10	-8.70059e-10	-1.12029e-09	-1.26441e-09	-1.03078e-09	-9.59494e-10	-9.01272e-10	-6.29836e-10	-5.24608e-10	-5.31579e-10	-4.2004e-10
98.6	3.73713e-11	-4.1886e-11	-1.77368e-10	-1.65891e-10	-4.26793e-10	-1.82654e-09	-2.96978e-09	-2.91873e-09	-2.63358e-09	-2.19656e-09	-1.76343e-09	-1.32587e-09	-1.04308e-09	-7.89019e-10	-3.63086e-10		-5.54066e-11	-7.81074e-11	-1.65271e-10	-2.21114e-10	-3.81087e-10	-8.68485e-10	-1.13211e-09	-1.26854e-09	-1.02492e-09	-9.56689e-10	-9.08417e-10	-6.36879e-10	-5.24189e-10	-5.38651e-10	-4.2869e-10
98.7	3.96721e-11	-3.542e-11	-1.72071e-10	-1.6621e-10	-4.30064e-10	-1.83394e-09	-2.97944e-09	-2.92084e-09	-2.63662e-09	-2.19341e-09	-1.76147e-09	-1.34051e-09	-1.0598e-09	-7.96226e-10	-3.666e-10		-5.66413e-11	-7.4403e-11	-1.68568e-10	-2.19752e-10	-3.80194e-10	-8.68149e-10	-1.14633e-09	-1.27425e-09	-1.01987e-09	-9.55878e-10	-9.1702e-10	-6.46223e-10	-5.26004e-10	-5.4803e-10	-4.38404e-10
98.8	3.93515e-11	-2.80962e-11	-1.68007e-10	-1.66079e-10	-4.32312e-10	-1.84301e-09	-2.99141e-09	-2.92934e-09	-2.64288e-09	-2.19587e-09	-1.76568e-09	-1.36104e-09	-1.081e-09	-8.08754e-10	-3.79232e-10		-5.76641e-11	-7.10799e-11	-1.70798e-10	-2.18525e-10	-3.77495e-10	-8.69476e-10	-1.16276e-09	-1.28198e-09	-1.01681e-09	-9.58087e-10	-9.27615e-10	-6.58733e-10	-5.31039e-10	-5.60366e-10	-4.50321e-10
98.9	3.6273e-11	-2.06278e-11	-1.6534e-10	-1.65449e-10	-4.33645e-10	-1.85388e-09	-3.00664e-09	-2.94579e-09	-2.65469e-09	-2.20663e-09	-1.77885e-09	-1.38986e-09	-1.10922e-09	-8.29837e-10	-4.04205e-10		-5.83025e-11	-6.8356e-11	-1.71802e-10	-2.17788e-10	-3.72943e-10	-8.7279e-10	-1.18132e-09	-1.29231e-09	-1.01718e-09	-9.64568e-10	-9.41064e-10	-6.75552e-10	-5.4058e-10	-5.76722e-10	-4.6606e-10
99	3.05294e-11	-1.37773e-11	-1.64078e-10	-1.64227e-10	-4.34229e-10	-1.86673e-09	-3.02645e-09	-2.97216e-09	-2.67507e-09	-2.22907e-09	-1.80445e-09	-1.43024e-09	-1.14799e-09	-8.63558e-10	-4.45486e-10		-5.8436e-11	-6.63982e-11	-1.71521e-10	-2.17824e-10	-3.66641e-10	-8.78271e-10	-1.20208e-09	-1.30598e-09	-1.02272e-09	-9.76827e-10	-9.58616e-10	-6.98136e-10	-5.56256e-10	-5.98672e-10	-4.87748e-10
99.1	2.24307e-11	-8.26852e-12	-1.64071e-10	-1.62266e-10	-4.34247e-10	-1.88188e-09	-3.05258e-09	-3.01086e-09	-2.70775e-09	-2.26726e-09	-1.8466e-09	-1.48638e-09	-1.20186e-09	-9.14865e-10	-5.07832e-10		-5.80104e-11	-6.53142e-11	-1.69999e-10	-2.18811e-10	-3.58832e-10	-8.85933e-10	-1.22527e-09	-1.32391e-09	-1.03533e-09	-9.96629e-10	-9.81935e-10	-7.28259e-10	-5.80066e-10	-6.28339e-10	-5.18014e-10
99.2	1.24681e-11	-4.70257e-12	-1.65033e-10	-1.59355e-10	-4.33863e-10	-1.89975e-09	-3.08706e-09	-3.06467e-09	-2.75704e-09	-2.32591e-09	-1.91003e-09	-1.56327e-09	-1.27634e-09	-9.89479e-10	-5.96741e-10		-5.70421e-11	-6.5146e-11	-1.6737e-10	-2.20792e-10	-3.49888e-10	-8.95594e-10	-1.25128e-09	-1.34719e-09	-1.05704e-09	-1.02595e-09	-1.01308e-09	-7.67991e-10	-6.14356e-10	-6.68384e-10	-5.59939e-10
99.3	1.25812e-12	-3.4875e-12	-1.66574e-10	-1.5523e-10	-4.3318e-10	-1.92084e-09	-3.13208e-09	-3.13661e-09	-2.82758e-09	-2.41003e-09	-1.99989e-09	-1.66653e-09	-1.37766e-09	-1.0937e-09	-7.18277e-10		-5.56094e-11	-6.58678e-11	-1.63847e-10	-2.23673e-10	-3.40273e-10	-9.06877e-10	-1.28059e-09	-1.37703e-09	-1.08983e-09	-1.06689e-09	-1.0544e-09	-8.1961e-10	-6.61739e-10	-7.21894e-10	-6.16932e-10
99.4	-1.05234e-11	-4.79093e-12	-1.68245e-10	-1.49606e-10	-4.32224e-10	-1.94565e-09	-3.18969e-09	-3.22962e-09	-2.92394e-09	-2.52461e-09	-2.1214e-09	-1.80194e-09	-1.51239e-09	-1.23402e-09	-8.78735e-10		-5.38353e-11	-6.73864e-11	-1.59697e-10	-2.27227e-10	-3.30502e-10	-9.19204e-10	-1.31372e-09	-1.41457e-09	-1.13554e-09	-1.1215e-09	-1.1084e-09	-8.85457e-10	-7.24935e-10	-7.92183e-10	-6.92521e-10
99.5	-2.22066e-11	-8.52098e-12	-1.69583e-10	-1.42218e-10	-4.30931e-10	-1.97452e-09	-3.26147e-09	-3.34613e-09	-3.05009e-09	-2.67398e-09	-2.27934e-09	-1.97491e-09	-1.68678e-09	-1.41665e-09	-1.08414e-09		-5.18631e-11	-6.95463e-11	-1.55227e-10	-2.31126e-10	-3.21089e-10	-9.31814e-10	-1.35109e-09	-1.46082e-09	-1.1956e-09	-1.19159e-09	-1.17745e-09	-9.67719e-10	-8.06528e-10	-8.82485e-10	-7.90066e-10
99.6	-3.31863e-11	-1.43378e-11	-1.70159e-10	-1.32876e-10	-4.29153e-10	-2.00747e-09	-3.34811e-09	-3.48753e-09	-3.2087e-09	-2.86119e-09	-2.47744e-09	-2.18974e-09	-1.90604e-09	-1.6468e-09	-1.33956e-09		-4.98301e-11	-7.214e-11	-1.50751e-10	-2.34968e-10	-3.12483e-10	-9.43798e-10	-1.39286e-09	-1.51639e-09	-1.27084e-09	-1.27843e-09	-1.26348e-09	-1.06814e-09	-9.08651e-10	-9.95561e-10	-9.12376e-10
99.7	-4.29651e-11	-2.1694e-11	-1.69616e-10	-1.21526e-10	-4.26673e-10	-2.044e-09	-3.44901e-09	-3.65362e-09	-3.4005e-09	-3.08727e-09	-2.71761e-09	-2.44884e-09	-2.17351e-09	-1.92791e-09	-1.6484e-09		-4.78439e-11	-7.49221e-11	-1.4657e-10	-2.38321e-10	-3.0502e-10	-9.54136e-10	-1.43881e-09	-1.58131e-09	-1.36127e-09	-1.38249e-09	-1.36764e-09	-1.1877e-09	-1.03262e-09	-1.13326e-09	-1.06129e-09
99.8	-5.11804e-11	-2.98982e-11	-1.67701e-10	-1.08288e-10	-4.23229e-10	-2.08295e-09	-3.56199e-09	-3.84207e-09	-3.62368e-09	-3.3506e-09	-2.99928e-09	-2.75197e-09	-2.48979e-09	-2.2609e-09	-2.01156e-09		-4.5965e-11	-7.76294e-11	-1.42944e-10	-2.40761e-10	-2.98866e-10	-9.61749e-10	-1.48822e-09	-1.65483e-09	-1.46585e-09	-1.50315e-09	-1.48995e-09	-1.3263e-09	-1.17857e-09	-1.29605e-09	-1.23722e-09
99.9	-5.76145e-11	-3.81947e-11	-1.64276e-10	-9.34833e-11	-4.18552e-10	-2.12243e-09	-3.68305e-09	-4.04812e-09	-3.87344e-09	-3.64641e-09	-3.31879e-09	-3.09565e-09	-2.8521e-09	-2.6435e-09	-2.42676e-09		-4.41988e-11	-8.00033e-11	-1.40071e-10	-2.41912e-10	-2.9399e-10	-9.65564e-10	-1.53977e-09	-1.73527e-09	-1.58237e-09	-1.63848e-09	-1.629e-09	-1.48247e-09	-1.34513e-09	-1.48266e-09	-1.43879e-09
100	-6.21906e-11	-4.58477e-11	-1.59329e-10	-7.76327e-11	-4.12389e-10	-2.1598e-09	-3.80647e-09	-4.2645e-09	-4.14189e-09	-3.96658e-09	-3.66903e-09	-3.47277e-09	-3.25382e-09	-3.0697e-09	-2.88807e-09		-4.24968e-11	-8.18128e-11	-1.38072e-10	-2.41469e-10	-2.90152e-10	-9.64577e-10	-1.59151e-09	-1.81998e-09	-1.70739e-09	-1.78515e-09	-1.78179e-09	-1.65317e-09	-1.52922e-09	-1.68984e-09	-1.66256e-09
100.1	-6.49587e-11	-5.22219e-11	-1.52962e-10	-6.14174e-11	-4.04542e-10	-2.19183e-09	-3.925e-09	-4.48166e-09	-4.41825e-09	-4.29983e-09	-4.03947e-09	-3.87266e-09	-3.68448e-09	-3.52972e-09	-3.38575e-09		-4.07665e-11	-8.28769e-11	-1.36981e-10	-2.39222e-10	-2.8692e-10	-9.57923e-10	-1.64096e-09	-1.90539e-09	-1.83634e-09	-1.93845e-09	-1.94373e-09	-1.83382e-09	-1.726e-09	-1.91224e-09	-1.90298e-09
100.2	-6.60743e-11	-5.68474e-11	-1.45379e-10	-4.56187e-11	-3.94883e-10	-2.21496e-09	-4.03045e-09	-4.68835e-09	-4.6895e-09	-4.63231e-09	-4.41656e-09	-4.28145e-09	-4.13009e-09	-4.01017e-09	-3.90642e-09		-3.88884e-11	-8.30808e-11	-1.36743e-10	-2.35058e-10	-2.83714e-10	-9.44943e-10	-1.68522e-09	-1.9872e-09	-1.96373e-09	-2.09251e-09	-2.10881e-09	-2.01838e-09	-1.92905e-09	-2.14265e-09	-2.15249e-09
100.3	-6.57757e-11	-5.94636e-11	-1.36864e-10	-3.10353e-11	-3.83372e-10	-2.22558e-09	-4.11432e-09	-4.8725e-09	-4.94132e-09	-4.94848e-09	-4.78458e-09	-4.68297e-09	-4.57398e-09	-4.49475e-09	-4.43374e-09		-3.67355e-11	-8.23866e-11	-1.37222e-10	-2.28964e-10	-2.7987e-10	-9.25243e-10	-1.7212e-09	-2.06066e-09	-2.08352e-09	-2.24065e-09	-2.26999e-09	-2.19975e-09	-2.13067e-09	-2.37235e-09	-2.40203e-09
100.4	-6.43581e-11	-6.00367e-11	-1.27759e-10	-1.83948e-11	-3.70064e-10	-2.22043e-09	-4.1686e-09	-5.02227e-09	-5.15929e-09	-5.23236e-09	-5.12675e-09	-5.05985e-09	-4.99793e-09	-4.9653e-09	-4.94934e-09		-3.41934e-11	-8.08347e-11	-1.38223e-10	-2.21022e-10	-2.74727e-10	-8.9874e-10	-1.74586e-09	-2.12098e-09	-2.18956e-09	-2.37588e-09	-2.41974e-09	-2.37024e-09	-2.3225e-09	-2.59176e-09	-2.64156e-09
100.5	-6.21487e-11	-5.87501e-11	-1.18433e-10	-8.27148e-12	-3.55103e-10	-2.19697e-09	-4.18657e-09	-5.12717e-09	-5.33015e-09	-5.46888e-09	-5.42663e-09	-5.39496e-09	-5.38362e-09	-5.40307e-09	-5.43417e-09		-3.11779e-11	-7.85364e-11	-1.39506e-10	-2.11395e-10	-2.67707e-10	-8.65683e-10	-1.75653e-09	-2.16373e-09	-2.27612e-09	-2.49147e-09	-2.55064e-09	-2.52219e-09	-2.4961e-09	-2.7912e-09	-2.86091e-09
100.6	-5.94801e-11	-5.59708e-11	-1.09265e-10	-1.02314e-12	-3.38712e-10	-2.15367e-09	-4.16349e-09	-5.17902e-09	-5.44307e-09	-5.64518e-09	-5.66949e-09	-5.67277e-09	-5.71407e-09	-5.79017e-09	-5.86981e-09		-2.76486e-11	-7.56601e-11	-1.40816e-10	-2.00321e-10	-2.58398e-10	-8.26655e-10	-1.75114e-09	-2.18527e-09	-2.33836e-09	-2.5815e-09	-2.65605e-09	-2.64859e-09	-2.6437e-09	-2.96165e-09	-3.0506e-09
100.7	-5.66646e-11	-5.21958e-11	-1.00611e-10	3.24311e-12	-3.21179e-10	-2.09018e-09	-4.09703e-09	-5.17276e-09	-5.49054e-09	-5.7517e-09	-5.84361e-09	-5.88066e-09	-5.97507e-09	-6.11094e-09	-6.23995e-09		-2.36174e-11	-7.2411e-11	-1.41909e-10	-1.881e-10	-2.46616e-10	-7.82537e-10	-1.72843e-09	-2.18307e-09	-2.37278e-09	-2.64138e-09	-2.73069e-09	-2.74369e-09	-2.75882e-09	-3.09555e-09	-3.20265e-09
100.8	-5.39685e-11	-4.7989e-11	-9.27875e-11	4.67296e-12	-3.02844e-10	-2.00741e-09	-3.98747e-09	-5.10679e-09	-5.46902e-09	-5.78293e-09	-5.94117e-09	-6.00995e-09	-6.15621e-09	-6.35315e-09	-6.5315e-09		-1.91522e-11	-6.90089e-11	-1.42567e-10	-1.75084e-10	-2.32434e-10	-7.34452e-10	-1.68809e-09	-2.15596e-09	-2.37747e-09	-2.66819e-09	-2.77106e-09	-2.80346e-09	-2.83682e-09	-3.18738e-09	-3.31117e-09
100.9	-5.15893e-11	-4.39134e-11	-8.60461e-11	3.63582e-12	-2.84074e-10	-1.90743e-09	-3.83761e-09	-4.98305e-09	-5.37906e-09	-5.73772e-09	-5.95882e-09	-6.05639e-09	-6.25167e-09	-6.50884e-09	-6.73554e-09		-1.43758e-11	-6.56666e-11	-1.42614e-10	-1.61668e-10	-2.16191e-10	-6.83688e-10	-1.63076e-09	-2.1042e-09	-2.35228e-09	-2.6609e-09	-2.77568e-09	-2.82586e-09	-2.8752e-09	-3.23406e-09	-3.37284e-09
101	-4.96382e-11	-4.04704e-11	-8.05563e-11	6.71096e-13	-2.65254e-10	-1.79325e-09	-3.65243e-09	-4.80659e-09	-5.22506e-09	-5.61917e-09	-5.89772e-09	-6.0204e-09	-6.26039e-09	-6.5747e-09	-6.84772e-09		-9.46028e-12	-6.25711e-11	-1.41925e-10	-1.48275e-10	-1.98461e-10	-6.31595e-10	-1.55797e-09	-2.02944e-09	-2.29867e-09	-2.62033e-09	-2.74513e-09	-2.81091e-09	-2.87373e-09	-3.23507e-09	-3.387e-09
101.1	-4.81308e-11	-3.80502e-11	-7.63907e-11	-3.58068e-12	-2.46762e-10	-1.66853e-09	-3.43849e-09	-4.58499e-09	-5.0146e-09	-5.43406e-09	-5.76316e-09	-5.90666e-09	-6.18586e-09	-6.55207e-09	-6.86839e-09		-4.61701e-12	-5.9871e-11	-1.40425e-10	-1.35336e-10	-1.79993e-10	-5.79495e-10	-1.47202e-09	-1.93451e-09	-2.2196e-09	-2.549e-09	-2.68183e-09	-2.76056e-09	-2.83429e-09	-3.19235e-09	-3.35551e-09
101.2	-4.69892e-11	-3.68984e-11	-7.3516e-11	-8.45097e-12	-2.28958e-10	-1.53725e-09	-3.20335e-09	-4.32747e-09	-4.7576e-09	-5.192e-09	-5.56382e-09	-5.72342e-09	-6.0355e-09	-6.44649e-09	-6.80216e-09		-8.26885e-14	-5.76691e-11	-1.38085e-10	-1.23273e-10	-1.61642e-10	-5.28587e-10	-1.37571e-09	-1.82315e-09	-2.11908e-09	-2.45076e-09	-2.58973e-09	-2.67837e-09	-2.76063e-09	-3.10991e-09	-3.28243e-09
101.3	-4.60558e-11	-3.71028e-11	-7.17911e-11	-1.33105e-11	-2.12155e-10	-1.40339e-09	-2.95487e-09	-4.04404e-09	-4.46531e-09	-4.90448e-09	-5.31079e-09	-5.48163e-09	-5.81972e-09	-6.26695e-09	-6.6572e-09		3.89871e-12	-5.60215e-11	-1.34916e-10	-1.12466e-10	-1.44275e-10	-4.79882e-10	-1.27214e-09	-1.69963e-09	-2.00185e-09	-2.33044e-09	-2.47384e-09	-2.56913e-09	-2.65783e-09	-2.99344e-09	-3.17346e-09
101.4	-4.51173e-11	-3.85963e-11	-7.09752e-11	-1.76231e-11	-1.96607e-10	-1.27063e-09	-2.70062e-09	-3.74466e-09	-4.14933e-09	-4.58383e-09	-5.01648e-09	-5.19375e-09	-5.55085e-09	-6.02489e-09	-6.44439e-09		7.09701e-12	-5.49411e-11	-1.3096e-10	-1.03229e-10	-1.28684e-10	-4.34153e-10	-1.16449e-09	-1.56842e-09	-1.87289e-09	-2.19337e-09	-2.3397e-09	-2.43837e-09	-2.53186e-09	-2.8496e-09	-3.03532e-09
101.5	-4.39383e-11	-4.11772e-11	-7.07465e-11	-2.09816e-11	-1.82481e-10	-1.14213e-09	-2.44747e-09	-3.43859e-09	-3.8208e-09	-4.24224e-09	-4.6936e-09	-4.8728e-09	-5.24206e-09	-5.73321e-09	-6.17619e-09		9.31823e-12	-5.44046e-11	-1.26289e-10	-9.57829e-11	-1.15515e-10	-3.91916e-10	-1.05579e-09	-1.43383e-09	-1.73708e-09	-2.04496e-09	-2.19299e-09	-2.29187e-09	-2.38906e-09	-2.68558e-09	-2.87516e-09
101.6	-4.22955e-11	-4.45399e-11	-7.07304e-11	-2.31252e-11	-1.6984e-10	-1.02044e-09	-2.20123e-09	-3.13388e-09	-3.48973e-09	-3.89106e-09	-4.35432e-09	-4.53137e-09	-4.90635e-09	-5.40521e-09	-5.86575e-09		1.04259e-11	-5.43604e-11	-1.21001e-10	-9.0239e-11	-1.05205e-10	-3.53447e-10	-9.48753e-10	-1.29976e-09	-1.59884e-09	-1.89039e-09	-2.03908e-09	-2.13535e-09	-2.23562e-09	-2.50845e-09	-2.70003e-09
101.7	-4.00107e-11	-4.83144e-11	-7.05377e-11	-2.39404e-11	-1.58632e-10	-9.07412e-10	-1.96652e-09	-2.83713e-09	-3.16463e-09	-3.54026e-09	-4.00954e-09	-4.18093e-09	-4.55576e-09	-5.05375e-09	-5.52592e-09		1.03586e-11	-5.47353e-11	-1.15222e-10	-8.65866e-11	-9.79467e-11	-3.18803e-10	-8.45721e-10	-1.16951e-09	-1.46194e-09	-1.73428e-09	-1.88275e-09	-1.97405e-09	-2.07725e-09	-2.32482e-09	-2.51643e-09
101.8	-3.69745e-11	-5.21072e-11	-6.98066e-11	-2.34479e-11	-1.48691e-10	-8.0423e-10	-1.74676e-09	-2.55342e-09	-2.85227e-09	-3.1981e-09	-3.66851e-09	-3.8313e-09	-4.20081e-09	-4.6906e-09	-5.16863e-09		9.13979e-12	-5.5441e-11	-1.09108e-10	-8.46963e-11	-9.36831e-11	-2.87875e-10	-7.48552e-10	-1.04566e-09	-1.32936e-09	-1.58059e-09	-1.72801e-09	-1.81258e-09	-1.91891e-09	-2.14048e-09	-2.33004e-09
101.9	-3.31579e-11	-5.5543e-11	-6.8246e-11	-2.17823e-11	-1.39749e-10	-7.11492e-10	-1.54422e-09	-2.28637e-09	-2.55771e-09	-2.87105e-09	-3.33865e-09	-3.49047e-09	-3.85021e-09	-4.32594e-09	-4.80436e-09		6.87918e-12	-5.63767e-11	-1.02846e-10	-8.43348e-11	-9.21228e-11	-2.60438e-10	-6.58637e-10	-9.30031e-10	-1.20328e-09	-1.43249e-09	-1.57801e-09	-1.6548e-09	-1.76464e-09	-1.9602e-09	-2.1456e-09
102	-2.861e-11	-5.83006e-11	-6.5672e-11	-1.91658e-11	-1.31465e-10	-6.29288e-10	-1.36018e-09	-2.03832e-09	-2.2844e-09	-2.56384e-09	-3.02551e-09	-3.16448e-09	-3.51074e-09	-3.96818e-09	-4.44189e-09		3.76332e-12	-5.74311e-11	-9.66465e-11	-8.51902e-11	-9.27783e-11	-2.362e-10	-5.7691e-10	-8.23746e-10	-1.08513e-09	-1.29236e-09	-1.43508e-09	-1.50377e-09	-1.61749e-09	-1.7877e-09	-1.9668e-09
102.1	-2.34426e-11	-6.0143e-11	-6.20343e-11	-1.58807e-11	-1.23469e-10	-5.57313e-10	-1.19508e-09	-1.81056e-09	-2.03435e-09	-2.27963e-09	-2.73295e-09	-2.8576e-09	-3.18733e-09	-3.62385e-09	-4.08825e-09		3.69074e-14	-5.84825e-11	-9.07394e-11	-8.69041e-11	-9.50199e-11	-2.14848e-10	-5.03889e-10	-7.27297e-10	-9.75669e-10	-1.16186e-09	-1.30078e-09	-1.36175e-09	-1.4796e-09	-1.62559e-09	-1.79641e-09
102.2	-1.78067e-11	-6.0938e-11	-5.74251e-11	-1.22422e-11	-1.15413e-10	-4.94962e-10	-1.04866e-09	-1.60354e-09	-1.80841e-09	-2.02021e-09	-2.46333e-09	-2.57251e-09	-2.88331e-09	-3.29778e-09	-3.74874e-09		-4.023e-12	-5.93993e-11	-8.53509e-11	-8.91072e-11	-9.81385e-11	-1.96077e-10	-4.39726e-10	-6.40669e-10	-8.75166e-10	-1.04197e-09	-1.176e-09	-1.23031e-09	-1.35225e-09	-1.47553e-09	-1.63633e-09
102.3	-1.18649e-11	-6.06687e-11	-5.20707e-11	-8.57082e-12	-1.07017e-10	-4.41418e-10	-9.20177e-10	-1.41713e-09	-1.60643e-09	-1.78623e-09	-2.21781e-09	-2.3106e-09	-2.60064e-09	-2.99323e-09	-3.42719e-09		-8.13608e-12	-6.00414e-11	-8.06822e-11	-9.14519e-11	-1.01411e-10	-1.79612e-10	-3.84256e-10	-5.6347e-10	-7.83508e-10	-9.33153e-10	-1.06112e-09	-1.11043e-09	-1.23599e-09	-1.3383e-09	-1.48777e-09
[truncated: 476 more rows]
