# Supplementary material for: A previously unrecognized superfamily of macro-conotoxins includes an inhibitor of the sensory neuron calcium channel Cav2.3
Source: PLoS Biol. 2023 Aug 3;21(8):e3002217. doi: 10.1371/journal.pbio.3002217 (PMC10437998; doi:10.1371/journal.pbio.3002217)
Supplement: S7 Data — (XLSX) [file pbio.3002217.s027.xlsx]

## Sheet: S10Fig
time)s	Norm_I
0	-1
5	-0.915
10	-0.935
15	-0.925
20	-0.92
25	-0.9
30	-0.885
35	-0.91
40	-0.94
45	-0.91
50	-0.74
55	-0.61
60	-0.545
65	-0.54
70	-0.59
75	-0.525
80	-0.575
85	-0.585
90	-0.545
95	-0.52
100	-0.55
105	-0.545
110	-0.545
115
120
125
130
135
140	-0.505
145	-0.525
150	-0.52
155	-0.515
160	-0.585
165	-0.64415
170	-0.61355
175	-0.66575
180	-0.7132
185	-0.69964
190	-0.72447
195	-0.75374
200	-0.742544
205	-0.746566
210	-0.737705
215	-0.80029
220	-0.82895
225	-0.8418
230	-0.858855
235	-0.84205
240	-0.925258
245	-0.920029
250	-0.918281
255	-0.942675
260	-0.887835
265	-0.924577
270	-0.911918
275	-0.912701
280	-0.958246
285	-0.90561
290	-0.914311
295	-0.886601
300	-0.959377
305	-0.93767
310	-0.90045
315	-0.934902
320	-0.902842
325	-0.890576
330	-0.968571
335	-0.926202
340	-0.943602
345	-0.877917
350	-0.913935
355	-0.959436
360
365
370	-0.892577
375	-0.95948
380	-0.89971
385	-0.891402
390	-0.934945
395	-0.915544
400	-0.921461
405	-0.992714
410	-0.953129
415	-0.948779
420	-0.965787
425	-0.953129
430	-0.913544
435	-0.911586
440	-0.951171
445	-0.920286
450	-0.900885
455	-0.948779
460	-0.935728
465
470
475
480
485
490
495
500
505
510
515
520
525
530
535
540
545
550
