# Supplementary material for: A previously unrecognized superfamily of macro-conotoxins includes an inhibitor of the sensory neuron calcium channel Cav2.3
Source: PLoS Biol. 2023 Aug 3;21(8):e3002217. doi: 10.1371/journal.pbio.3002217 (PMC10437998; doi:10.1371/journal.pbio.3002217)
Supplement: S8 Data — (XLSX) [file pbio.3002217.s028.xlsx]

## Sheet: S11A
	Receptor	Inhibition 1	Inhibition 2	Inhibition 3	Inhibition 4	Mean	St.Dev	SEM
56965	5-HT1A	24.5	38.04	33.23	33.23	32.25	5.64232	2.82116
56965	5-HT1B	-4.08	-18.82	-0.59	-3.85	-6.84	8.1474	4.0737
56965	5-HT1D	1.94	-2.41	-52.71	-10.41	-15.9	25.069	12.5345
56965	5-HT1E	12.77	-18.36	-30.16	-19.11	-13.72	18.4624	9.23118
56965	5-HT2A	-13.62	-14.46	-4.94	-1.06	-8.52	6.57677	3.28838
56965	5-HT2B	0.89	-30.46	-22.8	-20.24	-18.15	13.417	6.7085
56965	5-HT2C	1.94	-8.26	-24.31	3.71	-6.73	12.8525	6.42625
56965	5-HT3	1.92	-42.49	-36.76	-33.6	-27.73	20.1079	10.0539
56965	5-HT5A	-13.67	10.95	-29.69	14.89	-4.38	21.0811	10.5406
56965	5-HT6	3.72	-6.95	-19.37	-10.68	-8.32	9.56575	4.78287
56965	5-HT7A	-9.19	-31.07	-16.98	-11.58	-17.21	9.80085	4.90042
56965	Alpha1A	-16.36	0	-39.17	-16.14	-17.92	16.1068	8.05342
56965	Alpha1B	-0.1	23.61	33.05	80.92	34.37	34.0226	17.0113
56965	Alpha1D	-1.99	-27.08	-23.48	5.43	-11.78	15.9479	7.97396
56965	Alpha2A	-26.83	-20.17	2.43	22.27	-5.58	22.3921	11.196
56965	Alpha2B	-7.43	-7.82	-21.41	-15.49	-13.04	6.70273	3.35137
56965	Alpha2C	-11.65	-9.49	-22.13	-19.82	-15.77	6.14451	3.07225
56965	Beta1	-7.46	25.21	42.6	1.23	15.4	22.7994	11.3997
56965	Beta2	-8.1	4.64	33.61	11.01	10.29	17.4591	8.72953
56965	Beta3	5.83	-22.07	-7.53	9.44	-3.58	14.3242	7.16212
56965	BZP Rat Brain Site	-8.92	-8.63	-3.19	15.43	-1.33	11.4783	5.73916
56965	D1	5.37	-0.28	2.74	6.99	3.71	3.18198	1.59099
56965	D2	-15.93	-10.19	-6.49	4.28	-7.08	8.51258	4.25629
56965	D3	19.04	4.09	-0.22	7.59	7.63	8.25315	4.12658
56965	D4	6.93	3.64	-7.39	-2.78	0.1	6.41807	3.20904
56965	D5	11.95	10.05	3.31	14.36	9.92	4.74494	2.37247
56965	DAT	28.75	-30.65	-22.34	0	-6.06	26.5717	13.2859
56965	DOR	-22.13	-26.12	-7.23	0.39	-13.77	12.4591	6.22956
56965	GABAA	4.22	12.47	24.42	26.89	17	10.5943	5.29715
56965	H1	39.35	59.2	53.41	54.11	51.52	8.51218	4.25609
56965	H2	-17.98	-24.99	2.31	-11.56	-13.06	11.6192	5.8096
56965	H3	-14.05	-20.4	-4.02	0.9	-9.39	9.62041	4.8102
56965	H4	-31.91	-30.06	-35.14	-18.05	-28.79	7.4614	3.7307
56965	KOR	19.32	16.14	25.85	30.26	22.89	6.36097	3.18049
56965	M1	-5.98	-17.37	-20.69	-14.34	-14.6	6.30166	3.15083
56965	M2	-0.31	-13.78	-21.89	-1.45	-9.36	10.3442	5.1721
56965	M3	11.47	-8.84	-24.26	0.8	-5.21	15.1704	7.58519
56965	M4	12.82	5.59	3.18	-1.07	5.13	5.81923	2.90961
56965	M5	-8.14	9.64	-5.67	2.6	-0.39	8.1134	4.0567
56965	MOR	-6.26	-4.62	-8.24	-0.48	-4.9	3.29747	1.64874
56965	NET	12.65	-12.02	-13.69	-16.18	-7.31	13.416	6.708
56965	PBR	29.15	14.27	-85.16	8.21	-8.38	51.9356	25.9678
56965	SERT	-19.42	-26.66	-27.32	-0.58	-18.5	12.468	6.23398
56965	Sigma 1	-11.79	4.73	9.42	-11.5	-2.29	10.9769	5.48846
56965	Sigma 2	-10.76	-32.8	6.38	-12.15	-12.33	16.0373	8.01864
56965	AMPA	5.07	21.35	-15.77	4.16	3.7	15.1953	7.59765
56965	Kainate (Rat Brain)	-0.27	13.82	10.41	47.12	17.77	20.4665	10.2333
56965	NMDA	33.74	34.1	16.76	0.85	21.36	15.8891	7.94456
56965	NR2B	1.36	-35.85	14.37	-13.54	-8.42	21.5534	10.7767
56965	Ca channel v1.2 human	-15.92	-15.59	-40.02	-18.85	-22.6	11.7087	5.85435
56965	HERG	-2.16	-13.18	-12.55	22.64	-1.31	16.7487	8.37436
56965	Sigma 1	-30.03	8.64	13.95	9.92	0.62	20.5582	10.2791

## Sheet: S11B
RAW DATA H1
log[56965]	1	2	3	AvgMu8.1	StDevMu8.1	SEMMu8.1	log[Chlorpheniramine maleate]	1	2	3	AvgCM	StDevCM	SEMCM
-11	500	594	758	617.333	130.573	75.3864	-11	691	643	638	657.333	29.2632	16.8951
-10	700	619	672	663.667	41.138	23.751	-10	674	631	636	647	23.516	13.5769
-9.52	632	678	557	622.333	61.0765	35.2625	-9.52	623	613	610	615.333	6.80686	3.92994
-9	576	677	582	611.667	56.6598	32.7126	-9	575	501	473	516.333	52.7004	30.4266
-8.52	533	598	806	645.667	142.606	82.3333	-8.52	385	352	310	349	37.5899	21.7025
-8	374	643	942	653	284.132	164.044	-8	192	139	94	141.667	49.0544	28.3216
-7.52	618	760	774	717.333	86.3095	49.8308	-7.52	74	84	58	72	13.1149	7.57188
-7	564	660	663	629	56.3116	32.5115	-7	27	27	31	28.3333	2.3094	1.33333
-6.52	507	693	835	678.333	164.491	94.969	-6.52	41	26	23	30	9.64365	5.56776
-6	620	762	549	643.667	108.454	62.6161	-6	64	23	11	32.6667	27.7909	16.0451
-5.52	670	616	914	733.333	158.774	91.6685	-5.52	20	18	7	15	7	4.04145
-5	593	533	865	663.667	176.922	102.146	-5	11	15	14	13.3333	2.08167	1.20185
RAW DATA 5HT
log[56965]	1	2	3	AvgMu8.1	StDevMu8.1	SEMMu8.1	log[Zacopride HCl]	1	2	3	AvgZ	StDevZ	SEMZ
-11	957	1048	943	982.667	57.0117	32.9157	-11	921	932	872	908.333	31.9427	18.4421
-10	1028	930	567	841.667	242.863	140.217	-10	907	931	953	930.333	23.0072	13.2832
-9.52	1092	698	692	827.333	229.228	132.345	-9.52	924	846	911	893.667	41.7892	24.127
-9	1131	1057	578	922	300.202	173.321	-9	626	612	713	650.333	54.7205	31.5929
-8.52	1143	1091	821	1018.33	172.862	99.802	-8.52	386	428	528	447.333	72.9475	42.1162
-8	1165	1182	807	1051.33	211.77	122.265	-8	155	226	211	197.333	37.421	21.605
-7.52	1078	1129	1161	1122.67	41.8609	24.1684	-7.52	122	173	204	166.333	41.4045	23.9049
-7	1117	1078	1052	1082.33	32.7159	18.8886	-7	101	100	89	96.6667	6.65833	3.84419
-6.52	1023	1155	1458	1212	223.031	128.767	-6.52	94	83	116	97.6667	16.8028	9.70109
-6	1185	1294	1404	1294.33	109.5	63.2201	-6	60	76	80	72	10.583	6.1101
-5.52	1156	880	1326	1120.67	225.09	129.956	-5.52	72	62	87	73.6667	12.5831	7.26483
-5	938	986	1021	981.667	41.6693	24.0578	-5	56	60	52	56	4	2.3094

## Sheet: S11C
GPCR	No.	I	II	III	IV	Fold Avg	ST DEV	SEM			Notes
CALCRb	1	0.992526	0.974589	1.70404	1.08819	1.18984	0.346408	0.173204			1. 56965 (Mu8.1)was screened at 1.3 uM final, for potential agonist activity
CALCRL	2	0.627219	0.656805	1.56805	1.39053	1.06065	0.488954	0.244477			2. Each target has 4 wells with sample and 4 wells as basal (medium)
GPR151	3	1.67782	1.04581	0.850232	1.01081	1.14617	0.36452	0.18226			3. Results are fold of average of basal at each target
GAL2	4	1.68078	1.34202	1.34853	1.0684	1.35993	0.250589	0.125294			4. Assay control is 100 nM Quinpirole at D2 receptor
LHCGR	9	2.56777	1.58425	2.24725	1.4652	1.96612	0.528444	0.264222			5. Those with a minimum of 3.0 fold of basal may have potential agonist activity
CX3CR1	10	0.848674	0.873635	0.942278	2.09672	1.19033	0.605559	0.302779
QRFP	11	0.701754	1.00351	0.823604	0.77193	0.825199	0.128936	0.0644678
GPRC5B	12	1.10116	1.126	1.10427	1.05252	1.09599	0.0310133	0.0155067					Assay control with Quinpirole at D2
CCR6	17	1.24432	2.13208	1.10869	1.43928	1.48109	0.454706	0.227353					I	II	III	IV	Avg
GPR148	18	1.30808	0.638086	2.08973	0.777667	1.20339	0.657614	0.328807			1	D2	13.3431	16.264	17.0562	18.5416	16.3012
FPR2	19	0.689231	0.726154	0.836923	1.41538	0.916923	0.338182	0.169091			2	D2	29.0709	28.9294	26.6151	33.9086	29.631
RXFP3	20	0.929966	1.46733	0.913304	1.15178	1.11559	0.25846	0.12923			3	D2	37.4735	29.598	28.1361	35.918	32.7814
TAAR5	25	0.125937	0.165917	0.151924	0.17991	0.155922	0.0230247	0.0115123			4	D2	31.255	33.7871	32.0626	35.2303	33.0837
GPR27	26	0.540984	0.254098	0.5	1.48361	0.694672	0.540999	0.2705			5	D2	32.11	27.0751	29.3442	31.6359	30.0413
KISSPEPTIN	27	0.879525	0.968125	0.704484	0.531605	0.770935	0.193538	0.0967688			6	D2	34.6485	28.6129	28.7122	34.125	31.5246
GPR114	28	0.774632	0.593431	0.629672	2.30125	1.07475	0.821406	0.410703			7	D2	34.4838	30.4693	29.4578	34.657	32.267
MRGPRX3	33	3.75451	1.71841	0.548736	0.563177	1.64621	1.50859	0.754297			8	D2	31.4378	23.8206	21.0174	25.5061	25.4455
GPR120	34	0.939759	0.714859	1.54217	0.811245	1.00201	0.371705	0.185852				Avg	30.4778	27.3196	26.5502	31.1903
S1PR5	35	0.64	0.456585	0.390244	0.476098	0.490732	0.10608	0.05304
UTS2R	36	0.906096	0.673806	0.84514	1.13674	0.890445	0.19139	0.095695
HCTR2	41	1.10705	3.46736	0.710183	3.85901	2.2859	1.60656	0.80328
EDNRB	42	1.45008	2.56836	0.565284	1.09985	1.42089	0.847085	0.423543
GPR62	43	0.796069	0.786241	0.874693	0.766585	0.805897	0.0474738	0.0237369
CXCR6	44	1.89865	0.472973	0.655405	1.02703	1.01351	0.633528	0.316764
HCTR1	49	0.759124	0.694242	0.716951	0.515815	0.671533	0.107236	0.053618
GABBR1	50	1.33827	1.30274	1.58697	0.651369	1.21984	0.399517	0.199759
OPRL1	51	2	1.16418	2.86567	1.8806	1.97761	0.697671	0.348836
ADRA2C	52	0.756164	1.50685	28.4877	1.50685	8.06438	13.6201	6.81006
P2RY11	57	0.981268	1.14195	0.950742	0.792285	0.96656	0.143293	0.0716463
BDKBR1	58	1.40437	0.918033	0.644809	0.628415	0.898907	0.362212	0.181106
DRD3	59	0.616702	0.642398	1.97002	2.03854	1.31692	0.794264	0.397132
PTGFR	60	0.914915	0.973473	0.701702	0.467467	0.764389	0.229831	0.114915
GIPR	65	0.187617	0.283302	0.292683	0.378987	0.285647	0.078267	0.0391335
PTGIR	66	1.91523	0.907216	0.737686	0.664376	1.05613	0.581697	0.290849
GHRHR	67	0.484536	1.15464	0.804124	2.72165	1.29124	0.9921	0.49605
NPY4R	68	1.0048	1.35778	1.22687	1.08156	1.16775	0.156618	0.0783091
GNRHR	73	1.06481	0.265432	0.305556	0.222222	0.464506	0.40165	0.200825
GPR111	74	1.43353	0.936416	0.65896	2.85549	1.4711	0.97697	0.488485
HRH3	75	0.212999	0.313234	1.08692	3.53641	1.28739	1.54936	0.774682
CCR4	76	1.43733	1.18505	0.76208	1.53856	1.23076	0.346008	0.173004
GPR146	5	0.693234	0.739574	0.650602	0.462465	0.636469	0.121559	0.0607796
GPR144	6	0.654296	0.714816	0.763917	0.647445	0.695118	0.0549557	0.0274778
SSTR5	7	1.30422	1.24043	1.37684	1.18842	1.27748	0.0814283	0.0407141
GRM5	13	3.11639	1.06413	1.48219	0.845606	1.62708	1.0274	0.5137
ADRB3	14	0.930355	4.63075	1.5979	1.26675	2.10644	1.7048	0.852399
CRHR1	15	1.18098	1.45575	1.36298	1.38676	1.34662	0.117225	0.0586124
NPFF1	21	0.635241	0.904602	1.15376	0.776655	0.867565	0.220241	0.11012
GPR20	22	0.842399	0.69549	1.48954	1.29056	1.0795	0.372541	0.18627
AVPR1B	23	0.904535	0.97163	0.856492	1.11907	0.962932	0.114302	0.0571512
GPR176	24	1.55415	2.04782	1.54993	1.77778	1.73242	0.235668	0.117834
GPR149	29	1.00271	1.68022	1.02439	1.03523	1.18564	0.329997	0.164999
GPR126	30	2.55329	2.45269	3.77485	3.41078	3.0479	0.647828	0.323914
GPR162	31	0.79803	1.06334	1.07319	1.26319	1.04944	0.191185	0.0955926
GPR61	32	0.859927	1.15139	1.06392	1.04392	1.02979	0.122482	0.0612411
MLNR	37	0.651323	0.649354	0.509538	0.922092	0.683077	0.172617	0.0863083
MAS1L	38	0.946378	1.04862	1.13082	1.03334	1.03979	0.0755699	0.0377849
C3AR1	39	0.784056	0.589275	0.637765	0.570372	0.645367	0.0967178	0.0483589
OPN3	40	0.321333	0.376142	0.262225	1.2273	0.546749	0.456077	0.228039
CHRM1	45	0.522648	0.818815	0.620209	0.731707	0.673345	0.129229	0.0646147
CXCR3	46	0.285332	0.305425	0.502344	0.340255	0.358339	0.0986484	0.0493242
MCHR1R	47	0.909369	1.05092	1.03055	1.05499	1.01146	0.068893	0.0344465
RXFP4	48	1.02666	0.846088	1.15735	0.72399	0.938521	0.191679	0.0958393
CCRL2	53	1.28947	1.11582	1.10497	1.07784	1.14702	0.0962979	0.0481489
TBXA2R	54	1.17626	0.808828	0.920966	1.119	1.00626	0.171138	0.0855688
GPR21	55	0.926721	1.01829	0.951761	1.034	0.982693	0.0516045	0.0258023
GRM8	56	1.63518	0.677524	1.09446	0.65798	1.01629	0.459087	0.229543
GPR25	61	1.05936	1.04761	0.718014	0.691379	0.879091	0.201724	0.100862
GPR150	62	1.75154	0.808191	1.14539	0.929693	1.1587	0.419099	0.20955
SSTR3	63	0.844467	0.793619	0.856431	0.874377	0.842223	0.0346559	0.017328
GRM6	64	1.57018	3.20175	1.25439	1.08772	1.77851	0.969695	0.484848
SUCNR1	69	0.337071	0.42747	0.440084	0.56342	0.442011	0.0930371	0.0465185
OXTR	70	1.28494	0.665641	0.815339	0.815749	0.895417	0.269124	0.134562
ADRB2	71	0.936844	0.466212	0.489781	0.426441	0.57982	0.239447	0.119724
GRM1	72	0.627813	0.752452	0.574726	0.438546	0.598384	0.130014	0.0650071
MCHR2R	77	0.835623	0.706774	0.962577	1.15585	0.915206	0.191425	0.0957127
GCGR	78	1.69729	0.861864	1.07865	0.806345	1.11104	0.408112	0.204056
GPR157	79	1.35726	0.404568	0.326264	0.541599	0.657423	0.47497	0.237485
GMR2	80	0.741668	1.05676	0.662896	0.876187	0.834377	0.172435	0.0862173
GAL3	81	1.20711	0.734131	0.884536	0.541652	0.841857	0.281045	0.140522
PK2	82	1.01667	0.858333	1.09722	1.43889	1.10278	0.245064	0.122532
GPR173	83	1.62284	2.88581	1.31488	0.948097	1.69291	0.841741	0.42087
LTB4R	84	0.843452	0.7582	0.855746	1.00066	0.864514	0.100594	0.050297
GAL1	89	1.74459	0.751802	1.48507	0.753862	1.18383	0.508829	0.254414
SSTR2	90	1.25699	1.21971	3.84554	1.5233	1.96138	1.26336	0.631678
CHRM4	91	1.25166	1.43034	1.4613	1.14109	1.3211	0.151455	0.0757276
AVPR1A	92	0.512227	0.521665	0.41613	0.793651	0.560918	0.162316	0.0811581
PK1	97	0.73695	1.69498	1.08905	1.6827	1.30092	0.47046	0.23523
GPR119	98	0.636497	0.855449	0.648211	0.908165	0.762081	0.139995	0.0699976
MC2R	99	1.27458	1.13794	0.970289	0.87326	1.06402	0.177927	0.0889636
ADORA2A	100	1.25991	1.40969	1.32914	1.39081	1.34739	0.0677065	0.0338532
MC1R	105	1.24485	0.674176	0.791071	0.746423	0.86413	0.258343	0.129171
CNR2	106	0.606061	0.60101	1.17965	0.883117	0.81746	0.275097	0.137549
PTGER2	107	1.13375	0.893066	0.971003	0.904986	0.975702	0.110803	0.0554015
PTGDR	108	0.7815	0.843465	0.75796	0.956453	0.834844	0.0887312	0.0443656
GPR15	113	0.982157	0.883212	0.679643	0.629359	0.793593	0.166878	0.0834392
ADRA1D	114	1.23207	0.855937	1.81555	1.00542	1.22725	0.421585	0.210792
DRD5	115	1.29881	1.47936	0.826452	0.957313	1.14048	0.301147	0.150574
CCR5	116	1.00825	1.15297	0.879489	2.22134	1.31551	0.614129	0.307065
TAAR2	121	0.767386	1.41966	1.79376	0.901679	1.22062	0.474432	0.237216
ADORA2B	122	0.985551	0.792395	0.701141	0.818251	0.824335	0.118638	0.0593188
HRH2	123	0.842622	1.27024	1.6586	1.23098	1.25061	0.333509	0.166755
PTH1R	124	0.901862	1.42078	1.12625	0.728408	1.04432	0.299182	0.149591
OXER1	129	0.643257	0.917048	0.900763	1.03613	0.8743	0.165427	0.0827135
GRM7	130	1.47181	1.20437	1.07421	1.16158	1.22799	0.171331	0.0856653
GPR78	131	1.53707	1.41604	2.32375	2.63238	1.97731	0.593851	0.296925
MC3Rb	132	0.99102	0.855184	1.0622	1.17976	1.02204	0.135758	0.0678788
HCA3	137	1.25803	1.10884	0.976083	0.740912	1.02097	0.219368	0.109684
VIPR2	138	1.14225	0.928028	1.05877	1.25187	1.09523	0.136665	0.0683327
NTSR2	139	1.04608	1.14374	0.860009	0.928351	0.994544	0.125693	0.0628463
CYSLTR1	140	0.758687	1.00181	0.943577	1.68909	1.09829	0.407274	0.203637
GPRC5C	145	4.10839	0.865385	2.86538	0.61014	2.11233	1.66961	0.834805
CCR7	146	0.471623	0.480422	0.783106	0.621205	0.589089	0.146379	0.0731896
S1PR3	147	1.2351	0.766549	0.566983	0.638193	0.801705	0.300496	0.150248
GPR97	148	0.848005	0.774413	0.676479	0.931786	0.807671	0.108549	0.0542746
OPRM1	153	1.27731	0.472625	0.904507	0.585689	0.810033	0.361224	0.180612
DRD1	154	1.24541	1.12588	1.1719	1.09978	1.16074	0.063835	0.0319175
PTGER1	155	1.28219	1.29082	1.01975	0.780557	1.09333	0.243524	0.121762
ADRA2B	156	0.721937	0.776229	0.74248	0.833456	0.768525	0.048731	0.0243655
HTR6	85	1.44972	0.850336	0.88307	1.04383	1.05674	0.275295	0.137648
NPS	86	1.24615	0.785931	0.776396	0.631579	0.860014	0.266936	0.133468
NPBW1	87	0.774788	0.780108	0.96961	0.924179	0.862171	0.0995963	0.0497981
GPR88	88	0.878234	1.07382	0.978613	1.18506	1.02893	0.131192	0.0655959
DRD2	93	1.38677	0.677355	1.21242	0.791583	1.01703	0.337192	0.168596
RXFP1	94	0.855274	0.719101	0.847225	1.26245	0.921013	0.236019	0.11801
FFA1	95	1.34227	1.54997	1.39587	2.28922	1.64433	0.43885	0.219425
CYSLTR2	96	1.04267	1.13698	1.0154	1.28993	1.12124	0.123935	0.0619673
GPER	101	1.42574	1.23169	1.11124	1.02234	1.19775	0.174529	0.0872643
NMUR1	102	0.9135	0.707926	1.59247	1.66341	1.21933	0.480107	0.240053
F2R-L1	103	1.04116	1.13491	1.04076	1.30607	1.13073	0.125003	0.0625013
CNR1	104	1.22343	1.1972	1.1507	0.874293	1.11141	0.160912	0.0804561
SSTR4	109	0.987172	1.11522	0.796516	0.984818	0.970931	0.13127	0.0656351
GPR113	110	1.1917	0.697095	1.20747	1.68133	1.1944	0.401907	0.200954
HCA1	111	0.91238	0.961437	1.03318	0.914638	0.955407	0.0565619	0.0282809
F2RL3	112	0.856111	1.00966	0.905166	0.823184	0.89853	0.0813846	0.0406923
ADRB1	117	1.01866	0.755408	1.34783	1.19217	1.07852	0.253923	0.126961
AGTR1	118	1.21969	1.03554	0.82216	1.52226	1.14991	0.296656	0.148328
P2RY12	119	0.830784	0.940965	1.22444	1.09599	1.02305	0.172805	0.0864024
PRRP	120	0.984452	1.0722	0.9327	1.39244	1.09545	0.206195	0.103097
SCTR	125	0.913439	0.859012	0.759655	1.17839	0.927624	0.178892	0.0894459
RXFP2	126	1.26592	1.09521	1.0348	1.39987	1.19895	0.165893	0.0829466
FFA2	127	0.927044	1.06978	0.913601	0.947085	0.964377	0.0716018	0.0358009
HTR2C VNV	128	1.14354	0.564139	1.21221	1.32666	1.06164	0.340156	0.170078
CCKBR	133	0.595225	0.268334	0.932348	0.806708	0.650654	0.290371	0.145185
CRHR2	134	1.1656	0.829308	1.03495	0.994395	1.00606	0.138641	0.0693206
GPR171	135	1.05182	0.728986	0.86444	0.849367	0.873652	0.133348	0.0666742
NPY1R	136	1.07952	1.90632	1.01743	1.11111	1.27859	0.420288	0.210144
DRD4	141	1.01779	0.58314	1.05027	1.1307	0.945476	0.246176	0.123088
CCR2	142	1.12094	0.923229	0.889948	0.927367	0.96537	0.105054	0.0525271
GPR142	143	0.786461	0.93272	1.65316	0.900125	1.06812	0.395033	0.197517
GPR156	144	0.431712	0.943371	0.676882	0.349101	0.600266	0.26776	0.13388
NPFF2	149	0.606095	0.999291	1.05004	0.89922	0.888661	0.198524	0.0992622
GPR135	150	1.52457	1.00832	0.915829	0.90547	1.08855	0.294337	0.147169
TSHR	151	1.09638	0.930979	0.959107	1.31346	1.07498	0.174636	0.0873182
GPR45	152	2.69644	0.879274	0.960223	0.396371	1.23308	1.00683	0.503416
GPR50	157	1.11372	0.891281	0.855621	0.684714	0.886334	0.176374	0.0881868
LPAR2	158	0.776099	0.65253	0.714044	1.02595	0.792155	0.163822	0.0819109
CD97	159	0.955631	0.899886	1.11547	1.07679	1.01195	0.10108	0.0505399
VIPR1	160	0.934098	0.983245	0.924566	1.90215	1.18602	0.478116	0.239058
GPR143	161	2.28201	1.05523	1.10209	1.06778	1.37678	0.603812	0.301906
PTH2R	162	0.756767	0.552794	0.528406	0.860231	0.67455	0.160644	0.0803219
MRGPRX4	163	1.4878	1.50251	1.46019	1.66607	1.52914	0.0929548	0.0464774
GPR39	164	1.31951	1.18112	0.848359	0.871472	1.05512	0.232561	0.11628
FPR1	169	0.777962	0.775436	0.802115	0.762491	0.779501	0.0165292	0.00826458
MRGPRD	170	4.84032	1.65119	2.53454	0.878822	2.47622	1.7151	0.85755
GPR183	171	0.76246	1.90732	1.49461	1.85952	1.50597	0.528838	0.264419
CASR	172	1.13495	0.890353	1.0434	0.812335	0.97026	0.145828	0.0729142
LPA4	177	0.350176	0.467685	0.432432	0.420682	0.417744	0.0492744	0.0246372
CMKLR1	178	0.863897	1.51841	1.35968	1.282	1.25599	0.2793	0.13965
LPAR5	179	0.770609	0.889335	0.889473	1.02107	0.892621	0.102317	0.0511583
FFA3	180	0.915012	1.00004	0.68583	1.04528	0.911541	0.159871	0.0799355
GPR174	185	1.65072	1.12537	1.1682	0.757699	1.1755	0.366494	0.183247
GLP1R	186	1.16924	0.46332	0.936293	1.07658	0.911358	0.313667	0.156833
MRGPRX1	187	1.02924	1.13276	1.15413	1.2089	1.13126	0.0751931	0.0375965
CCKAR	188	2.24282	2.56753	2.672	2.28612	2.44212	0.21026	0.10513
CCR8	193	2.13197	1.18949	0.732351	0.648302	1.17553	0.680525	0.340262
GPRC5D	194	0.841843	1.10336	0.854296	1.1208	0.980075	0.152677	0.0763385
ADRA1A	195	1.41355	1.07201	1.33512	2.01176	1.45811	0.396954	0.198477
TACR1	196	0.955797	1.08042	1.0844	1.21147	1.08302	0.104394	0.0521969
NMBR	201	0.890023	2.63741	1.08191	0.822659	1.358	0.859981	0.429991
P2RY10	202	0.926787	0.917461	1.14396	1.24975	1.05949	0.164435	0.0822176
GPR158	203	1.89268	1.05405	0.751848	0.965729	1.16607	0.50074	0.25037
TAAR9	204	0.686775	0.825386	0.835498	1.03461	0.845567	0.143132	0.071566
GRPR	209	1.02374	1.17929	1.05515	1.278	1.13404	0.117132	0.0585659
HTR4	210	0.908631	1.15421	1.04153	0.87974	0.996027	0.126823	0.0634116
MTNR1B	211	0.838681	0.95761	1.06859	1.07507	0.984987	0.111443	0.0557215
GPR3	212	1.07397	0.600574	0.332965	0.929123	0.734158	0.332807	0.166404
LPAR6	217	0.802974	0.981413	0.930972	0.872658	0.897004	0.0768396	0.0384198
CCR10	218	1.36588	1.09672	1.62262	1.61958	1.4262	0.250447	0.125223
TAAR8	219	0.743659	0.881727	1.00388	1.20959	0.959714	0.197611	0.0988054
FSHR	220	0.930158	0.895906	0.724645	0.463473	0.753546	0.213257	0.106628
CXCR1	225	1.3901	0.968463	1.07443	1.02445	1.11436	0.188854	0.0944269
OPRD1	226	1.01439	0.757912	0.314016	0.494862	0.645294	0.306206	0.153103
HRH4	227	0.783871	0.895852	1.0723	0.924875	0.919224	0.118787	0.0593935
GPR83	228	0.768796	0.772568	1.14256	0.650836	0.833691	0.21353	0.106765
BDKBR2	233	0.836158	0.587571	0.787637	0.522433	0.68345	0.15198	0.0759902
GPR26	234	0.993054	1.18977	1.07585	1.37483	1.15838	0.165306	0.0826529
MC4R	235	1.47656	0.964158	1.09892	1.23398	1.19341	0.218558	0.109279
GPR18	236	1.31747	1.57834	0.183757	0.876128	0.988925	0.610021	0.30501
ADRA1B	165	1.00574	0.872686	1.35174	0.91928	1.03736	0.216714	0.108357
GPR124	166	1.20547	0.994608	1.2233	0.819393	1.06069	0.19148	0.09574
P2RY1	167	1.05303	0.800886	0.899434	1.04022	0.948392	0.120466	0.0602331
GPR34	168	0.535104	1.01771	0.933903	1.41809	0.976202	0.362098	0.181049
SSTR1	173	1.14364	1.08766	1.26136	1.12615	1.1547	0.0748494	0.0374247
GPR44	174	1.18973	0.929092	0.852945	1.15958	1.03284	0.167134	0.0835672
APJ	175	0.576356	0.613847	1.10572	0.864284	0.790052	0.24622	0.12311
CXCR5	176	0.733512	0.811014	1.27553	0.894208	0.928565	0.240435	0.120218
MRGPRE	181	1.3197	0.965318	0.994664	0.991552	1.06781	0.168442	0.0842208
NMUR2	182	0.861077	0.983607	1.59813	1.31148	1.18857	0.332718	0.166359
S1PR1	183	1.06773	0.404781	0.388845	0.67251	0.633466	0.317409	0.158704
CXCR7	184	0.942816	0.630947	0.764536	1.50793	0.961557	0.386003	0.193001
GPR32	189	1.14305	0.920006	0.729451	0.844555	0.909266	0.174445	0.0872225
GPR22	190	1.09932	1.02866	1.42914	1.42561	1.24568	0.211781	0.10589
HTR2CVGV	191	2.2773	1.21227	0.795092	2.13006	1.60368	0.715974	0.357987
OXGR1	192	1.2013	0.934296	0.957596	1.51258	1.15144	0.269343	0.134671
ADRA2A	197	1.54624	1.3481	0.982212	1.21734	1.27347	0.23661	0.118305
MC5R	198	1.11688	1.07758	1.03166	1.04165	1.06694	0.0386928	0.0193464
NPY5R	199	0.725437	0.675639	1.36608	0.611709	0.844717	0.350681	0.17534
GPR116	200	0.879562	0.867645	0.820153	1.09687	0.916057	0.123242	0.0616208
EDNRA	205	1.22335	0.745544	0.903006	0.54474	0.854159	0.286487	0.143244
GRM4	206	0.611245	0.501682	0.52667	0.492071	0.532917	0.0542164	0.0271082
MTNR1A	207	1.3573	1.03977	0.824763	0.912298	1.03353	0.233199	0.116599
HTR7	208	1.12417	0.703166	0.684942	1.20726	0.929884	0.274519	0.137259
NPBW2	213	1.1155	1.49611	2.10413	2.02035	1.68402	0.464806	0.232403
NPY2R	214	1.05768	1.06444	1.13732	0.941682	1.05028	0.0808818	0.0404409
ADCYAP1R1	215	0.879093	1.14876	1.04254	0.763661	0.958513	0.17081	0.0854051
MRGPRF	216	0.703699	0.747472	0.685413	1.24283	0.844854	0.266593	0.133296
GPBA	221	0.947229	0.966816	0.883803	0.810188	0.902009	0.0707279	0.0353639
OPRK1	222	1.08876	1.30369	1.17219	1.0812	1.16146	0.103396	0.0516979
TACR2	223	1.57631	1.58947	1.65246	1.43685	1.56377	0.0909055	0.0454527
CHRM3	224	0.879184	0.57848	1.00066	0.683149	0.785367	0.19009	0.0950448
GPR37L1	229	0.764873	0.921116	0.862664	0.880947	0.8574	0.0663406	0.0331703
PTGER4	230	0.623631	0.892235	0.850981	1.00757	0.843603	0.160925	0.0804627
CXCR4	231	1.16816	1.28859	1.02124	1.05312	1.13278	0.121539	0.0607695
GPR110	232	1.37579	0.754007	0.665954	1.20795	1.00093	0.344751	0.172375
HTR2A	237	0.652597	0.604545	1.26039	0.981169	0.874675	0.306814	0.153407
GLP2R	238	1.65496	1.19819	1.13515	0.88524	1.21838	0.320897	0.160448
LTB4R2B	239	0.898947	0.897374	0.591551	0.585085	0.743239	0.178909	0.0894543
ADORA1	240	1.17989	1.03666	1.29341	1.84575	1.33893	0.353838	0.176919
MRGPRG	241	0.537037	0.873085	0.849622	0.919139	0.794721	0.174199	0.0870995
GPR152	242	1.14823	0.926333	0.876551	0.899748	0.962717	0.125339	0.0626696
TA1	243	1.09215	1.01762	1.1461	1.13072	1.09665	0.0573622	0.0286811
AVPR2	244	0.758849	0.843639	1.12395	1.34065	1.01677	0.266387	0.133194
PTGER3	249	2.00522	0.924252	0.985333	1.26904	1.29596	0.496131	0.248065
GPR160	250	0.710432	0.836519	1.19559	1.20146	0.985999	0.250753	0.125376
GPR52	251	0.828162	0.814681	0.835903	0.898084	0.844208	0.0369727	0.0184863
ADORA3	252	0.824741	0.647658	0.778584	1.05025	0.825309	0.167674	0.0838369
GPR133	257	1.08791	1.21012	0.830912	1.05956	1.04713	0.158256	0.0791281
C5A	258	0.647908	0.573425	1.42051	1.48726	1.03228	0.488542	0.244271
F2R	259	0.878715	0.909626	0.978216	1.34869	1.02881	0.217269	0.108635
GPR75	260	1.03378	1.09323	0.927824	1.12267	1.04438	0.08605	0.043025
GPRC5A	265	0.363294	0.626021	1.39283	0.408548	0.697674	0.477419	0.238709
GPR123	266	0.550298	0.647576	1.22068	1.1368	0.888839	0.338832	0.169416
HTR1D	267	1.05377	1.23114	1.07535	1.23214	1.1481	0.0968666	0.0484333
GPR153	268	0.911855	0.934761	0.796311	1.18869	0.957904	0.165358	0.0826792
BB3	273	1.48723	1.9748	2.12462	2.48689	2.01839	0.414249	0.207124
CHRM2	274	1.57756	1.4846	1.47974	0.863641	1.35139	0.328264	0.164132
GPR68	275	0.998823	0.981947	0.994767	1.02657	1.00053	0.0187947	0.00939733
GPR4	276	1.17473	1.32305	1.1297	0.994536	1.1555	0.135421	0.0677105
P2RY4	281	1.33027	1.03889	1.11267	0.855266	1.08428	0.196489	0.0982443
GPR12	282	1.04232	1.0517	1.03958	0.92313	1.01418	0.0609247	0.0304623
S1PR2	283	1.01949	1.28957	1.10969	0.818864	1.0594	0.195751	0.0978756
GPR182	284	1.34627	0.881653	0.722605	0.667502	0.904508	0.308189	0.154094
GPR85	289	1.04166	0.908688	0.813574	0.783401	0.88683	0.116208	0.0581042
GPR63	290	1.32463	1.08105	0.927444	1.24504	1.14454	0.176725	0.0883625
GPR1	291	0.93114	1.03738	0.978497	1.01262	0.989909	0.0460184	0.0230092
OPN5	292	1.05351	1.089	1.13763	1.4374	1.17938	0.175434	0.0877171
GPR56	297	1.05859	0.8837	1.25419	1.71498	1.22786	0.358271	0.179136
GPRC6A	298	0.981015	0.994615	1.10606	1.15394	1.05891	0.0845695	0.0422847
GPR64	299	1.07819	0.960629	1.12964	1.13565	1.07603	0.0811397	0.0405698
CCR3	300	0.858315	1.09733	1.03406	1.10639	1.02402	0.115061	0.0575307
P2RY2	305	0.943861	1.22277	1.02894	0.989443	1.04625	0.122704	0.0613522
GPR55	306	0.841539	0.547754	0.824141	0.735719	0.737288	0.134583	0.0672914
HCA2	307	0.759898	0.625627	0.79397	0.832974	0.753117	0.0900847	0.0450424
GPR19	308	1.08015	1.05415	1.05273	0.981704	1.04218	0.0422427	0.0211213
HTR1A	313	1.22928	0.959837	0.713777	0.573462	0.86909	0.288382	0.144191
GPR77	314	1.08853	1.07395	1.37235	1.75113	1.32149	0.317656	0.158828
GPR141	315	0.963313	0.757663	1.19382	1.21745	1.03306	0.216448	0.108224
HTR1F	316	0.977325	0.851975	0.256815	0.201783	0.571975	0.399615	0.199807
GPR132	245	1.3967	1.25027	0.934509	1.20265	1.19603	0.192915	0.0964575
P2RY6	246	1.18209	1.25131	0.946763	1.02456	1.10118	0.140001	0.0700004
ELTD1	247	1.10959	0.9817	1.09156	1.19089	1.09344	0.0861133	0.0430566
GPR37	248	0.913383	0.9861	1.00099	1.17454	1.01875	0.110686	0.0553431
TACR3	253	1.32955	1.35367	1.36352	1.19506	1.31045	0.0782369	0.0391184
GPR161	254	0.949645	0.880939	1.38063	1.24875	1.11499	0.238449	0.119225
HTR1B	255	0.855264	0.84115	0.943983	0.914614	0.888753	0.0486715	0.0243358
GPR84	256	0.794487	0.772023	0.64716	1.01684	0.807626	0.153795	0.0768974
NTSR1	261	1.21681	1.03081	1.0433	0.838743	1.03241	0.15452	0.0772602
S1PR4	262	0.970932	0.838416	1.51183	1.24195	1.14078	0.298989	0.149495
HTR5	263	1.60005	1.60967	1.3778	1.51626	1.52595	0.107303	0.0536517
GPR31	264	1.56108	1.59774	1.37861	1.24279	1.44505	0.165432	0.0827158
GPR101	269	1.17149	1.23195	1.00589	1.03678	1.11153	0.107772	0.0538862
MRGPRX2	270	0.858545	0.919735	1.23938	1.41598	1.10841	0.264439	0.13222
GPR82	271	1.09193	1.11438	0.997439	1.02736	1.05778	0.0545808	0.0272904
GPR87	272	0.905146	0.814316	0.846581	1.10008	0.91653	0.12801	0.0640052
P2RY8	277	0.694755	0.930427	0.777904	0.970739	0.843456	0.129324	0.0646619
GPR6	278	1.01703	0.96392	0.943476	1.01472	0.984785	0.0368658	0.0184329
GPR35	279	1.27924	1.25359	1.1402	0.942168	1.1538	0.153478	0.0767391
GPR17	280	0.931033	0.983918	0.978064	1.10507	0.999521	0.0742401	0.03712
GPR125	285	0.806977	1.47086	0.844553	1.04435	1.04168	0.304491	0.152245
LPAR1	286	0.939787	1.01083	1.18385	1.13868	1.06828	0.112728	0.056364
AGTR2	287	1.02087	1.12801	0.94071	0.799258	0.972212	0.1385	0.0692499
HTR2C INI	288	1.20777	1.1272	1.02933	0.831547	1.04896	0.162269	0.0811345
GPR65	293	1.14146	1.27908	1.08062	1.10222	1.15084	0.0891224	0.0445612
F2RL2	294	1.06477	1.09594	1.06553	1.0224	1.06216	0.0302222	0.0151111
P2RY14	295	1.19547	1.24215	1.12982	1.13285	1.17507	0.053995	0.0269975
FPR3	296	0.994512	0.918978	0.970608	1.09727	0.995343	0.0749083	0.0374541
MAS1	301	1.11004	0.977625	1.2067	1.05376	1.08703	0.0964847	0.0482423
GPR115	302	1.00949	0.911171	1.04789	1.03052	0.999769	0.0611163	0.0305582
TAAR6	303	0.952927	0.857143	0.93357	0.966718	0.92759	0.0488929	0.0244465
HTR2B	304	1.04594	0.902073	0.923192	0.830888	0.925522	0.0894617	0.0447309
P2RY13	309	1.01169	1.07389	1.21277	1.07026	1.09215	0.0853173	0.0426586
CXCR2	310	0.941035	0.952327	0.850695	0.959487	0.925886	0.0506998	0.0253499
PTAFR	311	1.41786	1.10073	1.38614	1.57736	1.37052	0.198374	0.0991868
HRH1	312	0.956539	0.916097	0.985369	1.00505	0.965764	0.0386414	0.0193207
GHSR	317	1.59553	1.31398	0.995327	0.959694	1.21613	0.298906	0.149453
HTR2C VSV	318	0.575822	0.377374	0.475261	1.24285	0.667826	0.391815	0.195907
CHRM5	319	0.914758	0.91128	0.858831	0.88274	0.891902	0.0263031	0.0131516
HTR1E	320	0.743502	0.726374	0.937982	1.10177	0.877407	0.177716	0.0888581
