# Supplementary material for: A previously unrecognized superfamily of macro-conotoxins includes an inhibitor of the sensory neuron calcium channel Cav2.3
Source: PLoS Biol. 2023 Aug 3;21(8):e3002217. doi: 10.1371/journal.pbio.3002217 (PMC10437998; doi:10.1371/journal.pbio.3002217)
Supplement: S9 Data — (XLSX) [file pbio.3002217.s029.xlsx]

## Sheet: S12A
Time	X.1480	X.440	X.759	X.1127	X.1080
0.003	0	0	0	0	0
0.137	0	0	0	0	0.00101257
0.155	0	0	0	0	0.00139005
0.173	0.000415782	0.000367913	0.000651438	0.000385133	0.00161573
0.19	0.000562281	0.000642162	0.00108291	0.000721426	0.00181536
0.208	0.000775679	0.00098563	0.0015674	0.00105162	0.00209817
0.226	0.00106172	0.0012524	0.00182545	0.00136975	0.00258683
0.245	0.00140438	0.00133394	0.00185612	0.00184722	0.00322628
0.27	0.00169706	0.00101576	0.00198278	0.00209762	0.00375627
0.303	0.00196274	0.000369105	0.0023338	0.001709	0.00390912
0.337	0.00218073	0	0.00280311	0.000990193	0.00363941
0.37	0.00241381	0.000332202	0.00301616	0.000488601	0.00348009
0.403	0.00281168	0.00167593	0.00277547	0.000455395	0.00384167
0.437	0.00345416	0.00376526	0.00213326	0.00087679	0.0048134
0.47	0.00393688	0.00652427	0.00148682	0.00162298	0.00677753
0.503	0.00390131	0.00956443	0.00121689	0.00243226	0.00964606
0.536	0.00314417	0.0125722	0.0013152	0.00316358	0.0132481
0.57	0.00192211	0.0151149	0.00170094	0.00379248	0.017059
0.603	0.000620938	0.0167642	0.00208125	0.00397912	0.0208304
0.636	0	0.0172174	0.00209022	0.0037726	0.0237881
0.67	0	0.016602	0.00179955	0.00337963	0.0256851
0.703	0.000361526	0.0154462	0.00140278	0.0031317	0.026384
0.736	0.000945869	0.0140545	0.000961257	0.00286212	0.0261831
0.77	0.00157553	0.0130918	0.00097539	0.00271702	0.0254366
0.803	0.00209539	0.012994	0.00174094	0.00290583	0.0250503
0.836	0.00213407	0.0126682	0.00230515	0.00291097	0.0225355
0.87	0.00174309	0.0119046	0.00205108	0.00249334	0.0185707
0.903	0.000953036	0.00907102	0.000962494	0.00128253	0.0116631
0.936	0.000130394	0.00573496	0	0	0.00622074
0.97	0	0.00640934	0.000176859	0	0.0195862
1.003	0.00117318	0.0168621	0.00318142	0.00335285	0.0637747
1.037	0.00369135	0.0450671	0.0104104	0.0115718	0.144426
1.07	0.00731516	0.0917478	0.0217417	0.0249805	0.249894
1.103	0.012647	0.158212	0.0369105	0.0458241	0.361344
1.137	0.020169	0.234521	0.0540998	0.0732439	0.455896
1.17	0.0321535	0.311748	0.0740393	0.106816	0.519996
1.203	0.0495805	0.370634	0.195321	0.141816	0.551259
1.237	0.0705092	0.406759	0.185735	0.176603	0.552296
1.27	0.0882299	0.416549	0.179928	0.20595	0.537211
1.303	0.100482	0.405265	0.177157	0.221787	0.51114
1.337	0.205384	0.381238	0.166893	0.220827	0.478732
1.37	0.1904	0.355169	0.161083	0.209768	0.442281
1.403	0.189877	0.333194	0.152307	0.19596	0.406595
1.437	0.187938	0.316375	0.143986	0.183469	0.374089
1.47	0.18007	0.304814	0.107063	0.174361	0.346787
1.503	0.178706	0.294341	0.100707	0.167437	0.322872
1.537	0.170848	0.28498	0.0952348	0.158987	0.303295
1.57	0.168296	0.276749	0.0904725	0.149648	0.288046
1.603	0.167811	0.26884	0.0862391	0.140639	0.275588
1.637	0.165789	0.260661	0.0821536	0.132439	0.263511
1.67	0.15765	0.251662	0.0777442	0.12537	0.250083
1.703	0.154742	0.241955	0.0728708	0.119467	0.235047
1.736	0.154472	0.231926	0.0684331	0.114199	0.219382
1.77	0.15094	0.222655	0.0655482	0.109352	0.205531
1.803	0.147046	0.214241	0.0639592	0.104529	0.193447
1.836	0.146983	0.206396	0.0625064	0.0996625	0.182168
1.87	0.146865	0.199024	0.0609262	0.0951535	0.171423
1.903	0.146692	0.192442	0.0589343	0.091216	0.160833
1.936	0.136497	0.186536	0.0565293	0.0878556	0.150133
1.97	0.136237	0.180451	0.053896	0.0848885	0.139789
2.003	0.125909	0.173608	0.0514835	0.0820697	0.130661
2.036	0.125614	0.165602	0.0494998	0.0790996	0.122842
2.07	0.125434	0.156803	0.0478831	0.0759814	0.115945
2.103	0.125349	0.147836	0.0465167	0.0729891	0.109884
2.136	0.11529	0.139375	0.0452073	0.0703621	0.104381
2.17	0.101524	0.131977	0.0439095	0.0681931	0.0990194
2.203	0.0919293	0.125786	0.0425518	0.0664009	0.0936556
2.237	0.09113	0.12083	0.0409835	0.0647529	0.0888593
2.27	0.0899558	0.116415	0.0391853	0.0631081	0.0850179
2.303	0.0894283	0.112501	0.0375135	0.0613727	0.0822553
2.337	0.0795683	0.107899	0.0360196	0.0591524	0.0798131
2.37	0.0665384	0.102266	0.03455	0.0564279	0.077442
2.403	0.0487073	0.0959141	0.0331662	0.0534201	0.0750144
2.437	0.0432706	0.0898623	0.0321668	0.0510979	0.0728217
2.47	0.0420183	0.0849114	0.031461	0.0496365	0.0708847
2.503	0.0411035	0.0813658	0.0308418	0.0489309	0.0691155
2.537	0.0407119	0.0790857	0.0302519	0.0485037	0.0667758
2.57	0.0408236	0.0775006	0.0297053	0.0478152	0.0634559
2.603	0.0407785	0.0754061	0.0289023	0.0464402	0.0590679
2.637	0.0400557	0.0720611	0.0276844	0.044743	0.0542022
2.67	0.0392147	0.068431	0.026327	0.0433406	0.0500219
2.703	0.0389126	0.0657146	0.0252416	0.042373	0.0473866
2.737	0.0390071	0.0637911	0.0246	0.0416956	0.0460597
2.77	0.0391239	0.0622586	0.0243068	0.0409988	0.0453092
2.803	0.0389205	0.060899	0.0241229	0.0399804	0.0446758
2.837	0.0382307	0.059288	0.0237754	0.0387054	0.0438259
2.87	0.0367939	0.0571568	0.0233846	0.0373574	0.0426719
2.903	0.0350514	0.0544266	0.0227538	0.0361212	0.0420316
2.937	0.0333025	0.0512372	0.0217246	0.034983	0.0420575
2.97	0.0323158	0.0477953	0.0202962	0.0339076	0.0426274
3.003	0.0320165	0.0442149	0.0188192	0.0328602	0.0431762
3.036	0.0320345	0.0410274	0.0177382	0.0319915	0.0429609
3.07	0.0318776	0.0386768	0.017266	0.0315587	0.0417427
3.103	0.0315047	0.036992	0.0174447	0.0316333	0.0401108
3.136	0.0310085	0.0355087	0.0180549	0.0319022	0.0388647
3.17	0.0305354	0.03427	0.0185319	0.0319578	0.0387717
3.203	0.0302181	0.0332273	0.0183987	0.0316496	0.0399811
3.236	0.029794	0.0318946	0.0176692	0.0309674	0.0413708
3.27	0.0290893	0.0301043	0.0167467	0.0300482	0.0417032
3.303	0.0281451	0.0280859	0.0160772	0.0291742	0.0407389
3.336	0.0270655	0.0261039	0.0159981	0.0281448	0.0388567
3.37	0.0260816	0.0243462	0.0162814	0.0268064	0.036913
3.403	0.0254303	0.0229232	0.0164753	0.0254902	0.0358154
3.437	0.0253038	0.022045	0.0165404	0.0245845	0.0357112
3.47	0.0253851	0.0209275	0.0162353	0.0242261	0.0357251
3.503	0.025479	0.0192695	0.0154844	0.0242591	0.0356404
3.537	0.0251424	0.0171849	0.0148051	0.0245559	0.0353525
3.57	0.0244756	0.0154086	0.0146187	0.0247301	0.0351871
3.603	0.0238862	0.0146173	0.0151657	0.024674	0.035399
3.637	0.0236989	0.0150107	0.0162284	0.0242531	0.0359816
3.67	0.0237695	0.0164917	0.0171781	0.023579	0.0365424
3.703	0.0238638	0.0185322	0.0174586	0.022867	0.0366115
3.737	0.023862	0.0204622	0.0171339	0.0223271	0.0356683
3.77	0.0236487	0.0217331	0.016474	0.0219913	0.0336597
3.803	0.0231814	0.0223002	0.0156985	0.0217921	0.0310574
3.837	0.0225571	0.0226119	0.015121	0.0216889	0.0286482
3.87	0.021934	0.0229042	0.0144559	0.0215571	0.0268509
3.903	0.021491	0.0234268	0.0134184	0.0212891	0.0257293
3.937	0.021056	0.0241408	0.0124391	0.0209125	0.0251211
3.97	0.0204135	0.024864	0.0119258	0.0203032	0.0246902
4.003	0.0196497	0.0255762	0.0120658	0.0194637	0.024077
4.037	0.0192252	0.0263285	0.0126823	0.0187122	0.0235126
4.07	0.0192236	0.0271105	0.0136471	0.0185894	0.0232161
4.103	0.0194622	0.0277876	0.0142403	0.0190815	0.0233599
4.137	0.0196666	0.0282677	0.0142485	0.0197119	0.0235331
4.17	0.019631	0.0285888	0.0138649	0.0201936	0.0234719
4.203	0.0192854	0.0288215	0.0135181	0.020169	0.0230365
4.237	0.0186908	0.0291239	0.0132324	0.0195535	0.0223529
4.27	0.0180008	0.0295759	0.0129444	0.0186262	0.0217095
4.303	0.0172971	0.0298788	0.0126051	0.0178505	0.0214119
4.336	0.0166279	0.0297803	0.0121671	0.017082	0.0216051
4.37	0.0159671	0.0294954	0.0116983	0.0161851	0.0222986
4.403	0.015316	0.0293068	0.0112721	0.0154489	0.0232134
4.436	0.0148628	0.0292617	0.0108791	0.0150929	0.0238695
4.47	0.0146409	0.0292911	0.0105073	0.0150359	0.023952
4.503	0.014638	0.0293409	0.0101982	0.0150773	0.023543
4.536	0.0147901	0.0293734	0.00999984	0.0152723	0.023031
4.57	0.0148473	0.0288659	0.00991769	0.0156305	0.0221679
4.603	0.0144396	0.028231	0.00998817	0.0158889	0.0215419
4.636	0.0135291	0.0279242	0.0102061	0.0158512	0.0215737
4.67	0.0127081	0.0283308	0.0104948	0.0155893	0.0225555
4.703	0.0122926	0.0288951	0.0107687	0.0152376	0.0238793
4.737	0.0122503	0.029483	0.0108092	0.0147885	0.0250577
4.77	0.0122809	0.0300075	0.010518	0.0143748	0.0256909
4.804	0.0123871	0.0303891	0.0101366	0.0140987	0.025315
4.837	0.0125527	0.0306276	0.00994396	0.0140744	0.0239479
4.87	0.012714	0.0311977	0.00986215	0.0143053	0.0222443
4.903	0.012762	0.0324711	0.00970488	0.0146571	0.0209486
4.937	0.0125075	0.0337414	0.00933566	0.0148739	0.0198102
4.97	0.0119413	0.0342371	0.00878251	0.014735	0.0184915
5.003	0.0111331	0.0341836	0.00826024	0.0142136	0.0172846
5.037	0.0102633	0.0340552	0.00794247	0.0135403	0.0163863
5.07	0.00955644	0.0339937	0.00805656	0.0129456	0.0160826
5.103	0.00913134	0.0339416	0.00865046	0.0122246	0.0163926
5.137	0.00885109	0.0334355	0.00938206	0.0112698	0.0170036
5.17	0.0084885	0.0318198	0.00970506	0.0102007	0.017143
5.203	0.00807791	0.0291944	0.00959994	0.00938616	0.0166533
5.237	0.00787476	0.0266241	0.00943658	0.00887269	0.0159393
5.27	0.00797419	0.0247042	0.00937455	0.00884232	0.0153456
5.303	0.00848481	0.024028	0.00934673	0.00920671	0.0147162
5.337	0.00928516	0.0244123	0.00925985	0.00957134	0.0138883
5.37	0.00996682	0.025162	0.00914891	0.0095527	0.0127696
5.403	0.0101227	0.0253127	0.00899955	0.00909481	0.0112842
5.437	0.00979805	0.0246204	0.00887806	0.00839901	0.00970018
5.47	0.00925698	0.0233124	0.00888445	0.00772948	0.00840912
5.503	0.00840406	0.0214513	0.00897673	0.0073638	0.00754909
5.537	0.00734831	0.0194275	0.00898756	0.00711571	0.00697654
5.57	0.00626978	0.0174482	0.00884863	0.0066974	0.00640405
5.603	0.00532662	0.0156838	0.00864848	0.00627073	0.0056176
5.636	0.00480526	0.0146801	0.00862947	0.00603425	0.00484099
5.67	0.00479851	0.0145512	0.00885976	0.00580049	0.00436309
5.703	0.00521189	0.0148538	0.00887779	0.00541096	0.00421039
5.736	0.00557946	0.0146082	0.00852797	0.00498166	0.00426462
5.77	0.00579149	0.0138101	0.00807414	0.00483476	0.00447559
5.803	0.00587019	0.0124842	0.00782454	0.00497233	0.00452671
5.836	0.00589607	0.0107904	0.0075762	0.00534003	0.00432221
5.87	0.0058507	0.00931609	0.00759041	0.00580786	0.00402918
5.903	0.00581975	0.00864341	0.00800303	0.00617144	0.00389113
5.937	0.00575862	0.00882209	0.00802203	0.00626788	0.00398235
5.97	0.00559576	0.00938428	0.00704075	0.00598602	0.00424827
6.003	0.00535504	0.0101046	0.00568477	0.00545492	0.00460387
6.037	0.00512371	0.0107747	0.00485718	0.00503656	0.00487254
6.07	0.00518148	0.0114191	0.00475887	0.00502708	0.00489002
6.103	0.00564575	0.0120516	0.00517806	0.00549075	0.0046131
6.137	0.00617486	0.0125374	0.00593155	0.00624024	0.00401966
6.17	0.00641174	0.0127724	0.00670312	0.00714304	0.00326301
6.203	0.00613975	0.01237	0.00684652	0.00799571	0.00259708
6.237	0.00546488	0.0112872	0.0060884	0.00871178	0.00220176
6.27	0.00464402	0.00979113	0.00489184	0.00920258	0.00223266
6.303	0.00412511	0.00867931	0.00424173	0.00949297	0.00253499
6.337	0.00388556	0.0080942	0.00415677	0.00932844	0.0030088
6.37	0.00381998	0.00817751	0.00415348	0.00861953	0.00314431
6.403	0.00384938	0.00877619	0.00399143	0.00750304	0.00291407
6.437	0.00389245	0.00955756	0.00364914	0.00640674	0.00276168
6.47	0.00385975	0.0101669	0.00323775	0.00573137	0.00313948
6.503	0.00385198	0.0109125	0.00331471	0.00566762	0.00418307
6.537	0.00400731	0.0120416	0.00417052	0.00610113	0.00566721
6.57	0.00403507	0.0131841	0.00542384	0.00667126	0.00727917
6.603	0.00367409	0.0139404	0.00650212	0.00703034	0.00865144
6.637	0.00325541	0.0139444	0.00693966	0.00699032	0.00944978
6.67	0.00306982	0.0131137	0.00656115	0.00660357	0.0095968
6.703	0.0030521	0.0118394	0.00583084	0.00615545	0.00936587
6.736	0.00313652	0.0106423	0.00535605	0.00593272	0.00918513
6.77	0.00327609	0.00993296	0.005183	0.00607936	0.00932771
6.803	0.00334921	0.0096956	0.00519135	0.00664582	0.00985633
6.836	0.00323809	0.00933194	0.00489719	0.00748012	0.0105267
6.87	0.00251922	0.00715444	0.00342787	0.00758827	0.00803415
6.903	0.00137507	0.00355304	0.00115508	0.00589167	0.00322464
6.936	0.000306375	0.000452557	0	0.0031986	0
6.97	0	0	0.00136747	0.00281511	0.00397413
7.003	0.00128331	0.00501796	0.00677842	0.00692495	0.0274343
7.036	0.00574353	0.0175625	0.0168759	0.0170603	0.0764789
7.07	0.013285	0.0373482	0.0313257	0.0330544	0.151946
7.103	0.0239063	0.0622882	0.0491129	0.0584199	0.244425
7.137	0.0422304	0.0939179	0.0721067	0.0920051	0.340093
7.17	0.0700665	0.131665	0.100471	0.134648	0.424361
7.204	0.104387	0.170362	0.130794	0.181277	0.477638
7.237	0.139134	0.204462	0.158723	0.222322	0.491394
7.27	0.166721	0.36807	0.178094	0.249019	0.472561
7.303	0.183369	0.357439	0.186708	0.262467	0.440082
7.337	0.187217	0.313192	0.184289	0.262304	0.400293
7.37	0.182078	0.31874	0.174979	0.246906	0.360426
7.403	0.172037	0.302256	0.162134	0.223763	0.327534
7.437	0.163782	0.287611	0.150641	0.202192	0.303196
7.47	0.158183	0.275985	0.141471	0.18493	0.283198
7.503	0.153328	0.265324	0.133255	0.170054	0.267009
7.537	0.148537	0.254985	0.125506	0.157045	0.251595
7.57	0.144036	0.145699	0.118882	0.145364	0.237232
7.603	0.139935	0.137914	0.113586	0.135771	0.223831
7.637	0.135677	0.13065	0.108356	0.127396	0.211656
7.67	0.130885	0.122975	0.102214	0.119358	0.199784
7.703	0.12591	0.115337	0.0958161	0.111602	0.187499
7.737	0.121413	0.108633	0.0902522	0.104538	0.175458
7.77	0.117817	0.102918	0.0857326	0.098205	0.16479
7.803	0.115086	0.0978913	0.0820859	0.0924482	0.155434
7.837	0.112718	0.0934372	0.0790445	0.0866701	0.146477
7.873	0.110417	0.0898166	0.0765016	0.081311	0.138437
7.903	0.107622	0.0867634	0.0738094	0.0766584	0.1308
7.939	0.104402	0.0840076	0.0707973	0.0729784	0.123611
7.971	0.100956	0.0812189	0.0677135	0.0696807	0.116717
8.003	0.09792	0.0782751	0.0652772	0.0666974	0.110847
8.036	0.0949836	0.0748435	0.0631644	0.0638052	0.105758
8.07	0.0924225	0.0713689	0.0613449	0.060986	0.101583
8.103	0.0904162	0.0682376	0.0598438	0.0581502	0.0982906
8.136	0.0886328	0.0655682	0.0585382	0.0555156	0.0957183
8.17	0.0866596	0.0632086	0.0571966	0.0533365	0.0935572
8.203	0.0847984	0.0610415	0.0557919	0.0514207	0.0915782
8.236	0.0833888	0.0588106	0.0542902	0.0494444	0.0900061
8.27	0.0823202	0.0565301	0.0524365	0.0476285	0.0890097
8.303	0.0812866	0.0542892	0.0501864	0.0461758	0.088461
8.336	0.0798537	0.0513829	0.0471337	0.0445857	0.0879316
8.37	0.0779063	0.0476066	0.0433656	0.0425418	0.0865884
8.403	0.0754155	0.0433343	0.039746	0.0402045	0.0840812
8.437	0.0726968	0.0394475	0.0371953	0.0379645	0.0807134
8.47	0.0702089	0.0370805	0.0359317	0.0361453	0.0770853
8.503	0.068342	0.036697	0.035616	0.034964	0.0739027
8.537	0.0673487	0.0381362	0.0359074	0.0344555	0.0716501
8.57	0.0669088	0.0398125	0.0360213	0.0343753	0.0700934
8.603	0.0667644	0.0412131	0.0357763	0.0342651	0.068459
8.637	0.0660305	0.0410199	0.0352623	0.0337095	0.0664434
8.67	0.0646545	0.0393295	0.0346925	0.0326185	0.0640239
8.703	0.0628465	0.0367529	0.0341653	0.0312426	0.0611926
8.737	0.0610799	0.0344513	0.0337379	0.0298097	0.0581842
8.77	0.0593004	0.0326789	0.0332433	0.028578	0.0550991
8.803	0.0574646	0.0313332	0.0325143	0.0277572	0.0520314
8.837	0.0559045	0.0304372	0.0316664	0.0273365	0.0492941
8.87	0.0548353	0.0298561	0.030895	0.0271592	0.047075
8.903	0.0542558	0.029506	0.0302588	0.0269453	0.0451245
8.937	0.0538795	0.0292458	0.0297139	0.026629	0.0430853
8.97	0.0534032	0.0292374	0.029278	0.0262243	0.0409322
9.003	0.0526457	0.0295836	0.0289094	0.0257099	0.0387162
9.037	0.0516581	0.0300172	0.0283484	0.0251568	0.0364922
9.07	0.0505735	0.0302881	0.0274825	0.0245117	0.0344455
9.103	0.0495188	0.0303293	0.0264871	0.0237922	0.0328415
9.136	0.0486416	0.0301661	0.0258124	0.0231299	0.0316801
9.17	0.0479851	0.0298034	0.0254873	0.0228251	0.0308507
9.203	0.047126	0.0295901	0.0254427	0.0229034	0.0300144
9.236	0.0458628	0.0296862	0.0255172	0.0230244	0.0291096
9.27	0.0444599	0.0298838	0.0253508	0.0229319	0.0280584
9.303	0.0433401	0.0299116	0.0247209	0.0225596	0.0269064
9.336	0.0425877	0.0299377	0.0238843	0.0220053	0.0255764
9.37	0.0420221	0.030148	0.0232231	0.0213744	0.0241364
9.403	0.0413331	0.0302912	0.0226459	0.0208277	0.0226204
9.436	0.0403457	0.0301732	0.0220153	0.0205187	0.0211786
9.47	0.0392959	0.030023	0.0214429	0.020472	0.0201532
9.503	0.0384544	0.030121	0.021006	0.020561	0.0197255
9.536	0.0379017	0.0304391	0.0206273	0.0205653	0.0200719
9.57	0.0376264	0.0308324	0.0202351	0.0205413	0.0210197
9.603	0.0376889	0.0315157	0.019887	0.0205775	0.0221746
9.636	0.0379395	0.0325958	0.0196744	0.0205369	0.0230275
9.67	0.0381108	0.0337968	0.019574	0.02027	0.0234402
9.703	0.0379984	0.034726	0.0197844	0.0197777	0.023439
9.737	0.0376525	0.0353436	0.0203303	0.0191013	0.0230324
9.77	0.0369669	0.0353296	0.0207313	0.0182775	0.0222551
9.803	0.0358019	0.0344839	0.0205431	0.0172546	0.0211219
9.837	0.0342294	0.0329691	0.0194707	0.016112	0.0198481
9.87	0.032568	0.0312852	0.0177319	0.0153139	0.0186836
9.903	0.0312622	0.0302056	0.0161621	0.0151603	0.0177783
9.937	0.0305143	0.0300612	0.0154314	0.0155126	0.017121
9.97	0.0303727	0.0305443	0.0155015	0.015995	0.0166678
10.003	0.0306228	0.0310778	0.0160035	0.0163512	0.0162841
10.037	0.0308655	0.0314052	0.0164474	0.0164255	0.0159392
10.07	0.0307356	0.0313379	0.0163462	0.0161518	0.0156294
10.103	0.0302831	0.0307949	0.0160154	0.0156234	0.0154911
10.137	0.0297854	0.0301219	0.0160016	0.0148187	0.0155607
10.17	0.0293878	0.0297362	0.0161157	0.0139039	0.0156731
10.203	0.0291635	0.0298694	0.0160983	0.0131943	0.015609
10.237	0.0289988	0.0304385	0.0161138	0.0128602	0.0153281
10.27	0.028601	0.0312428	0.0162386	0.0131076	0.0145951
10.303	0.0279376	0.0322624	0.0163575	0.0136801	0.0133213
10.337	0.0271689	0.0326188	0.0162879	0.0143764	0.0119146
10.37	0.0264627	0.0319118	0.0160959	0.0146846	0.010797
10.403	0.0258964	0.0307375	0.0158863	0.0145911	0.0101501
10.436	0.0254559	0.0299128	0.0156866	0.0139522	0.00985747
10.47	0.0251551	0.0293859	0.0155194	0.0129501	0.00982073
10.503	0.0249392	0.0289651	0.0154218	0.01187	0.0098674
10.536	0.0248125	0.0288132	0.0151691	0.0110048	0.00982658
10.57	0.0247592	0.0288588	0.0146042	0.0101939	0.00961784
10.603	0.0247734	0.0288692	0.0139597	0.0092544	0.00933369
10.636	0.0248024	0.0286847	0.0134482	0.00869509	0.00920666
10.67	0.0247498	0.0283068	0.0130415	0.0088517	0.00939998
10.703	0.0245733	0.0278676	0.0127464	0.00938796	0.00990839
10.736	0.0243048	0.0272018	0.0124939	0.00977002	0.010776
10.77	0.0239912	0.0263695	0.012088	0.00990925	0.0118095
10.803	0.0235164	0.0259532	0.0114341	0.00989744	0.0127768
10.836	0.0228693	0.0267382	0.0107666	0.00966587	0.0131907
10.87	0.0221424	0.0285796	0.0102595	0.00931266	0.0129835
10.903	0.021457	0.0302482	0.00980044	0.00889679	0.0120625
10.937	0.0208025	0.0311311	0.00921167	0.00873605	0.0106467
10.97	0.0203774	0.0310988	0.00905047	0.00888947	0.00923329
11.003	0.0202625	0.0304842	0.00970606	0.00935457	0.00824227
11.037	0.0201191	0.0296562	0.0106376	0.00991614	0.00773429
11.07	0.0196674	0.0291385	0.0111912	0.0102451	0.00756461
11.103	0.0189753	0.0294501	0.0112429	0.0101341	0.00767949
11.137	0.0182979	0.0305934	0.0109561	0.00962345	0.00785485
11.17	0.0178879	0.0321817	0.0103779	0.008928	0.00807742
11.203	0.0179006	0.0335918	0.00974708	0.00823733	0.00833574
11.237	0.0183257	0.0346195	0.00933486	0.00775466	0.00841982
11.27	0.0189648	0.0352847	0.00926374	0.00762108	0.00818527
11.303	0.0196671	0.0354642	0.00961292	0.0077788	0.00755324
11.337	0.0202075	0.0353518	0.0101934	0.00794587	0.00665294
11.37	0.0203368	0.0350603	0.0106727	0.00787146	0.00557771
11.403	0.01995	0.0352351	0.0107884	0.00781302	0.00451266
11.437	0.0191848	0.036023	0.010631	0.0080014	0.003519
11.47	0.0183158	0.0371306	0.0103553	0.00829983	0.00254881
11.503	0.0174312	0.0380912	0.00990063	0.0084981	0.0015656
11.537	0.0171595	0.0388187	0.00933056	0.00865242	0.000748587
11.57	0.01778	0.0393443	0.00878549	0.00852584	0.000266637
11.603	0.0187302	0.0395705	0.00837199	0.00801698	0.000286514
11.636	0.0192257	0.0395433	0.00802574	0.00743107	0.000770971
11.67	0.0190562	0.0394944	0.00785092	0.00712153	0.00142478
11.703	0.0183899	0.0396471	0.00795109	0.00707599	0.00192379
11.736	0.0172412	0.0400619	0.00808414	0.0071492	0.00226225
11.77	0.0158971	0.0405426	0.00793186	0.00727026	0.00257709
11.803	0.0149569	0.0406729	0.00769384	0.00736721	0.00287851
11.837	0.0148156	0.0402499	0.00765468	0.00746179	0.00323754
11.87	0.0151845	0.0395226	0.00760213	0.00758193	0.0036935
11.903	0.0154787	0.0387785	0.00732726	0.0078134	0.00424224
11.937	0.0156387	0.0380913	0.00686569	0.0081867	0.0048423
11.97	0.0155498	0.0376011	0.00644784	0.00864784	0.0055593
12.004	0.015148	0.0373824	0.00613267	0.00883767	0.00642704
12.037	0.0145873	0.0368113	0.00601541	0.00865003	0.00753967
12.07	0.0140589	0.0355923	0.00607486	0.00818661	0.00879985
12.103	0.013587	0.0339333	0.00656916	0.00768778	0.010113
12.137	0.0131741	0.0323956	0.00743252	0.00711657	0.0113016
12.17	0.0128001	0.0312352	0.00804142	0.00644043	0.012013
12.204	0.0124432	0.0305141	0.00799097	0.0060216	0.012116
12.237	0.0123509	0.030254	0.00750239	0.00607754	0.0117586
12.27	0.0126308	0.0303129	0.00690042	0.00640145	0.0112603
12.304	0.0130958	0.0307034	0.00631746	0.00660324	0.0109462
12.337	0.0134771	0.0312457	0.00591359	0.00659428	0.0110389
12.37	0.0133382	0.0313611	0.00570331	0.0064183	0.011597
12.404	0.0125229	0.0307564	0.0055262	0.00604844	0.0123427
12.437	0.0113521	0.0294647	0.00520788	0.00553232	0.0130662
12.47	0.0103471	0.0278632	0.00468036	0.00505074	0.0135879
12.503	0.00959482	0.0263206	0.00431977	0.00475269	0.0137771
12.537	0.00911477	0.0253773	0.0043161	0.00440997	0.0136568
12.57	0.00893577	0.0250455	0.00452287	0.00392154	0.0132837
12.603	0.00885582	0.0246807	0.00470083	0.00341449	0.0130632
12.637	0.00876641	0.0239496	0.00493426	0.00323144	0.0130917
12.67	0.00871659	0.0225845	0.00503397	0.00333886	0.0132204
12.703	0.00878915	0.0206458	0.00494033	0.00361176	0.0132276
12.738	0.00885283	0.0188849	0.00501504	0.00382886	0.0131502
12.771	0.0088036	0.0179316	0.00546547	0.00390833	0.0130835
12.803	0.00869355	0.0173582	0.00596458	0.00385567	0.0128558
12.837	0.00864669	0.0168136	0.00625879	0.00330926	0.0129201
12.87	0.00819552	0.0143919	0.00544898	0.00251094	0.010932
12.903	0.00740483	0.0105435	0.00365737	0.00116844	0.00753277
12.936	0.00639352	0.0059669	0.00204476	0	0.00428086
12.97	0.00618066	0.00455615	0.00243312	0.000753763	0.00626214
13.003	0.00677893	0.0141744	0.00663527	0.00566367	0.0238099
13.036	0.00966077	0.040537	0.0159253	0.0149063	0.0639287
13.07	0.0157664	0.0859207	0.0290256	0.0282358	0.127427
13.103	0.0308416	0.147244	0.0452576	0.0495138	0.21098
13.136	0.056757	0.221334	0.0654124	0.0805843	0.310179
13.17	0.0963643	0.29393	0.0950706	0.123435	0.400538
13.203	0.144821	0.355962	0.133119	0.173872	0.466147
13.236	0.191984	0.395195	0.172557	0.221241	0.494744
13.27	0.228172	0.410923	0.205037	0.256129	0.485353
13.303	0.246788	0.403443	0.222987	0.277568	0.447237
13.336	0.248631	0.381322	0.224371	0.281635	0.403763
13.37	0.238975	0.352984	0.212964	0.26582	0.363544
13.403	0.226723	0.326347	0.196922	0.240315	0.327851
13.437	0.215605	0.306039	0.181119	0.217368	0.299419
13.47	0.206292	0.290495	0.168148	0.198984	0.278055
13.503	0.199003	0.279437	0.158103	0.182669	0.259335
13.537	0.191601	0.269235	0.148203	0.168792	0.242399
13.57	0.184727	0.259739	0.139469	0.156799	0.227052
13.603	0.178619	0.250756	0.132237	0.146342	0.21278
13.637	0.173174	0.241303	0.126274	0.136729	0.199459
13.67	0.168042	0.230429	0.120547	0.12761	0.186662
13.703	0.162994	0.217879	0.114611	0.119123	0.174422
13.737	0.158332	0.205269	0.108667	0.111279	0.162807
13.77	0.154408	0.193847	0.103376	0.104757	0.152632
13.803	0.150767	0.183793	0.0986041	0.0993724	0.143798
13.837	0.146824	0.174626	0.0940623	0.0943969	0.135963
13.87	0.142598	0.166973	0.0898359	0.0892501	0.128865
13.903	0.138355	0.160804	0.0859326	0.0840124	0.122196
13.937	0.134277	0.155668	0.0823202	0.0791504	0.115887
13.97	0.130555	0.150957	0.0790611	0.0748758	0.11024
14.003	0.127192	0.145852	0.0760907	0.0711935	0.105557
14.037	0.124069	0.1399	0.0732525	0.0682048	0.102187
14.07	0.121052	0.133209	0.0705386	0.065871	0.100229
14.103	0.118028	0.126345	0.0680167	0.0637617	0.0994543
14.136	0.115102	0.119101	0.0655184	0.0613549	0.0991901
14.17	0.112448	0.111716	0.0629986	0.0585863	0.0986907
14.203	0.110007	0.104218	0.0603466	0.0556858	0.0975583
14.236	0.107583	0.0971049	0.0578651	0.052868	0.0956958
14.27	0.105159	0.0906561	0.0557416	0.0506221	0.0938797
14.303	0.102377	0.0849489	0.0539964	0.0490609	0.0923521
14.336	0.0990846	0.0795579	0.0523393	0.0468072	0.091124
14.37	0.0954475	0.0742717	0.0505525	0.0432977	0.089916
14.403	0.0920287	0.0692764	0.0487253	0.0400717	0.0897819
14.436	0.0897909	0.0660701	0.0476853	0.0385955	0.0911539
14.47	0.0889384	0.0650531	0.0477715	0.0389897	0.0931103
14.503	0.0890063	0.0653078	0.0486017	0.0405445	0.0944872
14.536	0.0891808	0.0654868	0.0495677	0.042226	0.0944142
14.57	0.0887625	0.063788	0.0499767	0.0429717	0.0928648
14.603	0.087235	0.059104	0.0492737	0.0417874	0.0898336
14.637	0.0845914	0.0523763	0.0475626	0.0387566	0.0861395
14.67	0.0814701	0.0456483	0.0455187	0.0353868	0.0832277
14.704	0.078448	0.0401569	0.0435989	0.0334778	0.0822448
14.737	0.0759035	0.0362143	0.0420748	0.0326851	0.082623
14.77	0.0736618	0.0337309	0.0408099	0.0320097	0.0830683
14.804	0.0716836	0.0312799	0.039511	0.0314197	0.0836469
14.837	0.070207	0.0286811	0.0382804	0.0310143	0.0843671
14.87	0.0690106	0.0258736	0.0374017	0.0307985	0.085011
14.904	0.0676844	0.0232851	0.0368853	0.030496	0.0846167
14.937	0.0665211	0.0210667	0.036544	0.02988	0.0828819
14.971	0.0657691	0.0193685	0.0361642	0.0291589	0.0804777
15.003	0.0648692	0.0185293	0.0357863	0.0286187	0.0782942
15.037	0.0634455	0.0186126	0.0354582	0.0283586	0.0765703
15.07	0.0616853	0.0187488	0.0348596	0.0282823	0.0752285
15.103	0.0599545	0.0181545	0.0338621	0.0282174	0.0746186
15.137	0.0583332	0.0171855	0.0327429	0.0280138	0.0745557
15.17	0.0568672	0.0164747	0.0318196	0.0276992	0.074495
15.204	0.0558375	0.016105	0.0314515	0.0272817	0.0738486
15.237	0.0552499	0.0159713	0.03166	0.026649	0.0726942
15.27	0.0547162	0.0160679	0.0319805	0.0258437	0.0713218
15.304	0.0538058	0.0162072	0.031863	0.0248677	0.0693563
15.337	0.0526041	0.0159365	0.0310816	0.0237885	0.0666278
15.37	0.0511581	0.0149884	0.0297366	0.0226965	0.0633604
15.404	0.0494247	0.0135766	0.0279689	0.0219687	0.060163
15.437	0.047577	0.0123331	0.0265926	0.0217253	0.0572058
15.47	0.045854	0.0113694	0.0258501	0.0216735	0.0546586
15.504	0.0445237	0.0109569	0.0257969	0.0214681	0.0525068
15.537	0.0436672	0.0110916	0.0260971	0.0211708	0.0507834
15.57	0.0433046	0.0116308	0.0262149	0.0209114	0.0493499
15.604	0.0432124	0.0121533	0.0257622	0.0204033	0.0479072
15.637	0.0430467	0.0122128	0.0248342	0.0195626	0.0462643
15.67	0.0424813	0.0116269	0.0237925	0.0186824	0.0445941
15.704	0.041553	0.0103957	0.0229921	0.0180614	0.0432115
15.737	0.0405059	0.00885195	0.0226333	0.0179206	0.04219
15.77	0.0393828	0.00759929	0.0224187	0.0182651	0.0414522
15.804	0.0382416	0.00705145	0.0220284	0.0188519	0.0408598
15.837	0.0371076	0.00716991	0.0214803	0.0193039	0.0403253
15.87	0.0359777	0.00754535	0.0208141	0.0191905	0.0398701
15.904	0.0347622	0.00774759	0.0199688	0.0184397	0.0395339
15.937	0.0335926	0.00734064	0.0194421	0.0174429	0.0394581
15.97	0.0325803	0.00636989	0.0194864	0.0167359	0.0397757
16.004	0.0318773	0.0055061	0.0198409	0.016271	0.0403803
16.037	0.0313898	0.00499916	0.020023	0.0160211	0.0408274
16.07	0.0311083	0.00506415	0.0199851	0.0160797	0.0409123
16.104	0.0309297	0.00555403	0.019897	0.0163321	0.0403268
16.137	0.0305359	0.00614926	0.0195811	0.0165987	0.0391091
16.17	0.0297882	0.00649802	0.0189438	0.0167903	0.0376842
16.203	0.0290557	0.00653718	0.0183675	0.0169265	0.03651
16.237	0.028719	0.00640015	0.0182201	0.0171585	0.0356616
16.27	0.0288988	0.00621796	0.0183796	0.0175353	0.0350315
16.303	0.0294388	0.00618629	0.0185446	0.0179423	0.0345425
16.337	0.029844	0.00633286	0.0185391	0.0182332	0.0340413
16.37	0.0297148	0.00663113	0.0182694	0.0180478	0.0334255
16.403	0.0290453	0.00737453	0.017717	0.0172114	0.0327009
16.437	0.0281197	0.00857218	0.0171158	0.0159978	0.0324102
16.47	0.0270431	0.00985742	0.016621	0.0148618	0.0328108
16.503	0.0262453	0.010845	0.0166492	0.0142577	0.0335219
16.537	0.0258467	0.0115793	0.0171887	0.0141407	0.0335294
16.57	0.0256733	0.0119844	0.0179508	0.0143419	0.0327483
16.604	0.0254423	0.0119224	0.0185895	0.0144269	0.0311465
16.637	0.0249121	0.0113183	0.0188311	0.0145135	0.0290097
16.671	0.0241094	0.0103945	0.0185278	0.0147069	0.027318
16.704	0.0231645	0.00920896	0.0175712	0.0151031	0.0268112
16.737	0.0222304	0.00794369	0.0162259	0.0155699	0.0273938
16.77	0.0214419	0.0072182	0.0147991	0.0159934	0.0283447
16.804	0.0209641	0.00742121	0.0136359	0.0162096	0.0291524
16.837	0.0208414	0.00864506	0.0128994	0.0161455	0.0294376
16.87	0.0208766	0.0105036	0.0125673	0.0159714	0.0291042
16.904	0.0208426	0.0124182	0.0129313	0.0159748	0.0284556
16.937	0.0206176	0.0137701	0.0139391	0.0162287	0.0278878
16.97	0.0202446	0.0142895	0.0149613	0.0166694	0.0277574
17.004	0.0198376	0.0141899	0.0154089	0.0173345	0.0278838
17.037	0.0193302	0.0133596	0.0150888	0.0181206	0.0278957
17.07	0.0188263	0.0121992	0.0144655	0.0189928	0.0277118
17.104	0.0184088	0.0109582	0.013713	0.0195868	0.0273871
17.137	0.0180612	0.0102821	0.0134174	0.0197596	0.0269272
17.17	0.0176516	0.0102009	0.0135701	0.0193174	0.0260969
17.204	0.0171019	0.0105809	0.013857	0.018461	0.0248068
17.237	0.0164299	0.0110236	0.0138392	0.0175464	0.0232048
17.27	0.0157201	0.0110799	0.0132855	0.0168976	0.0215434
17.304	0.0150783	0.0105045	0.0123542	0.0165447	0.0201974
17.337	0.0146155	0.0093852	0.0117195	0.0163649	0.019402
17.37	0.0143706	0.0080672	0.0118968	0.0162695	0.0191663
17.404	0.0140793	0.00669982	0.0125288	0.0160815	0.0191971
17.437	0.0135634	0.00548355	0.0130993	0.0157071	0.0191197
17.47	0.0131813	0.00458786	0.0134889	0.0151837	0.018637
17.503	0.0132117	0.00395606	0.0136353	0.0145136	0.0179996
17.537	0.0135051	0.00363302	0.0136863	0.0138053	0.0175655
17.57	0.0138315	0.0035644	0.0138823	0.0133312	0.0172135
17.603	0.0141604	0.00368917	0.013976	0.0132028	0.0167626
17.637	0.0143817	0.00382262	0.0137387	0.0133105	0.0161014
17.67	0.0142289	0.00382821	0.0131709	0.0134437	0.0152261
17.703	0.0136463	0.00368971	0.0124267	0.0130668	0.0143141
17.737	0.0127311	0.00315642	0.0119491	0.0119486	0.0135436
17.77	0.0117308	0.00221019	0.0120246	0.0106108	0.0129336
17.803	0.0109232	0.00144584	0.0123456	0.00970081	0.0124659
17.837	0.0104528	0.00133979	0.0124408	0.00936547	0.0120202
17.871	0.0103252	0.00170438	0.0122843	0.0094654	0.0114595
17.904	0.0103962	0.0021823	0.0119721	0.00960253	0.0110016
17.937	0.0105702	0.00263895	0.0114585	0.00939665	0.0108592
17.97	0.0106848	0.00293158	0.0108087	0.00894787	0.0109069
18.004	0.0107595	0.00317726	0.010233	0.00849626	0.0108784
18.037	0.0108616	0.00356085	0.00990183	0.00850904	0.0106613
18.07	0.0107601	0.00401627	0.00969037	0.00925344	0.0102013
18.104	0.0103406	0.00443567	0.00943523	0.00991151	0.00926076
18.137	0.00961824	0.0045616	0.00951032	0.00973659	0.00785953
18.17	0.00891059	0.0043002	0.00996191	0.00880611	0.00625374
18.204	0.00830355	0.00376604	0.0105159	0.00800468	0.00489907
18.237	0.0079556	0.00343491	0.0107307	0.00746594	0.0038328
18.27	0.00780069	0.00338864	0.0106996	0.00755231	0.0031863
18.304	0.0076929	0.00364528	0.0102322	0.0081103	0.00297335
18.337	0.00746496	0.00400266	0.00935916	0.00880476	0.00300548
18.37	0.00718683	0.00436158	0.00857141	0.00914336	0.00296283
18.404	0.00699596	0.00462778	0.00830922	0.00898874	0.0026142
18.437	0.00689697	0.00452327	0.00842511	0.00851492	0.00199408
18.47	0.00684078	0.00391569	0.00855514	0.00798255	0.00138603
18.504	0.00687407	0.00307712	0.00855384	0.00760866	0.00106488
18.537	0.00697044	0.00237727	0.00837353	0.00730022	0.000978644
18.57	0.0067974	0.00182499	0.00820763	0.00692827	0.00102708
18.604	0.00621415	0.00136349	0.00822561	0.00643998	0.00117322
18.637	0.0053644	0.000877754	0.00832372	0.0058093	0.00139419
18.67	0.00453736	0.000337566	0.00833983	0.00503266	0.00167468
18.703	0.00397042	0	0.00807064	0.00423803	0.00205033
18.737	0.00408098	0.000220798	0.00738361	0.00380839	0.00300039
18.77	0.00487571	0.00117458	0.00634501	0.00392267	0.00452423
18.803	0.00545745	0.00235905	0.00577816	0.00445861	0.0063951
18.837	0.00532404	0.00357394	0.0060237	0.00493674	0.00735633
18.87	0.00420849	0.0036837	0.00642385	0.00538762	0.00764602
18.903	0.00248691	0.00294085	0.0063913	0.00521943	0.00673719
18.937	0.000797986	0.00241781	0.00583248	0.00461435	0.00590645
18.97	0	0.00451501	0.00529708	0.00411202	0.00785272
19.004	0.000327019	0.012643	0.00598422	0.00525975	0.0153424
19.037	0.00215374	0.0285009	0.00901309	0.00763364	0.0311868
19.07	0.00400355	0.0535402	0.0144187	0.0120345	0.0559628
19.104	0.00564402	0.0851248	0.0215971	0.0228429	0.0897817
19.137	0.0127365	0.12314	0.032069	0.0425669	0.128874
19.17	0.0292317	0.164776	0.0461488	0.0759607	0.172454
19.204	0.0552341	0.203707	0.0632385	0.120475	0.216388
19.237	0.0857426	0.233716	0.0808271	0.165982	0.252258
19.27	0.116199	0.250557	0.0963421	0.190261	0.274624
19.304	0.136666	0.254486	0.10531	0.18916	0.281139
19.337	0.144892	0.24641	0.106842	0.179377	0.273374
19.37	0.143425	0.234078	0.102955	0.176338	0.252452
19.404	0.137451	0.221491	0.0965918	0.171224	0.22897
19.437	0.130776	0.210788	0.0896045	0.169103	0.208068
19.47	0.126067	0.201242	0.0832113	0.15987	0.191838
19.504	0.123002	0.192695	0.0779221	0.155662	0.177868
19.537	0.119541	0.184104	0.0732137	0.143657	0.166552
19.57	0.116257	0.176806	0.0694795	0.133903	0.156638
19.604	0.113335	0.171619	0.0665044	0.124902	0.147691
19.637	0.110324	0.167775	0.0638837	0.1167	0.139522
19.67	0.106725	0.16378	0.0610326	0.108964	0.13159
19.705	0.102774	0.159407	0.0578907	0.101526	0.123982
19.737	0.0989121	0.154873	0.0546663	0.0945169	0.117172
19.77	0.0958021	0.150277	0.0517335	0.0883712	0.111652
19.803	0.0935243	0.145655	0.0493414	0.0827381	0.106786
19.837	0.0918763	0.140997	0.0477244	0.0776988	0.102291
19.87	0.089947	0.13654	0.0465313	0.0734185	0.0982242
19.903	0.087635	0.132468	0.0455299	0.069932	0.0944525
19.937	0.0848546	0.1292	0.0444282	0.0670357	0.0906471
19.971	0.0819255	0.126754	0.0433968	0.0643013	0.0866389
20.003	0.0792908	0.124846	0.0422799	0.0615118	0.0824073
20.037	0.0773071	0.122927	0.0409554	0.0587384	0.0778293
20.07	0.0757108	0.120631	0.0394402	0.05622	0.0730194
20.103	0.074026	0.117604	0.0378944	0.0538951	0.0680933
20.139	0.072255	0.114046	0.0364943	0.0517618	0.0635573
20.17	0.0704488	0.110141	0.0351857	0.0497808	0.0597513
20.205	0.0689003	0.106155	0.0338957	0.048017	0.0568549
20.237	0.0675812	0.101804	0.032451	0.0464084	0.0542664
20.272	0.0664628	0.0973948	0.0312439	0.0450855	0.0519396
20.303	0.0652287	0.0925353	0.0303116	0.0436279	0.0494314
20.338	0.0636667	0.0874088	0.0293501	0.0419773	0.0468891
20.37	0.0616329	0.0820032	0.0279853	0.0397651	0.0441491
20.404	0.0592702	0.0768774	0.0262988	0.0372324	0.0416595
20.436	0.0573936	0.072833	0.02447	0.0349952	0.0400302
20.472	0.0563308	0.0703071	0.022664	0.0337437	0.0399818
20.505	0.055968	0.0691479	0.0213567	0.0336092	0.041125
20.536	0.0557753	0.0687345	0.020725	0.0343344	0.0421534
20.57	0.0553596	0.0679983	0.0205949	0.0356498	0.0425547
20.603	0.0545083	0.0662389	0.0206453	0.0363563	0.0420372
20.636	0.0531025	0.0632953	0.0207979	0.0360359	0.0407457
20.67	0.0514044	0.0598321	0.020954	0.0349329	0.0392139
20.703	0.0498431	0.056565	0.0211121	0.0337559	0.0381283
20.736	0.0487713	0.0540928	0.0213205	0.0326735	0.0375321
20.77	0.0480727	0.0522796	0.0212192	0.0317382	0.0371657
20.803	0.0474561	0.0507026	0.0205563	0.03119	0.0367936
20.837	0.0469836	0.0492186	0.0196032	0.031061	0.0362348
20.87	0.0466243	0.0476537	0.0188048	0.0311154	0.0360188
20.903	0.0461081	0.0461546	0.0181463	0.0309918	0.0365538
20.937	0.0452888	0.0449207	0.0175469	0.030495	0.0373863
20.97	0.0440608	0.0439125	0.0172407	0.0297013	0.0379625
21.003	0.0426847	0.0429167	0.0174547	0.0289015	0.0383008
21.037	0.041308	0.0418857	0.0180697	0.028361	0.03838
21.07	0.040549	0.0409032	0.0184648	0.0281664	0.0380647
21.103	0.0404449	0.0400266	0.0183739	0.028074	0.0374091
21.137	0.0404485	0.0389726	0.0177852	0.0280049	0.0366262
21.17	0.0400275	0.0376442	0.0169016	0.0276214	0.035659
21.203	0.0391631	0.0363323	0.0159474	0.0269155	0.034464
21.237	0.038088	0.0353146	0.0152416	0.0262924	0.033509
21.27	0.0373142	0.0347382	0.0150378	0.0261398	0.0331555
21.303	0.0372334	0.0345815	0.0152557	0.026297	0.0332687
21.337	0.0373378	0.0346311	0.0154751	0.0263895	0.0334347
21.37	0.0370202	0.0345619	0.0153317	0.0260658	0.0333227
21.403	0.036185	0.0342019	0.0147989	0.0251695	0.032788
21.437	0.0350422	0.0335599	0.0141065	0.0239954	0.0321249
21.47	0.0338974	0.0328925	0.0134882	0.0230006	0.0317213
21.503	0.0330583	0.0323581	0.0131489	0.0223951	0.031598
21.536	0.0324978	0.031573	0.0133586	0.0221968	0.0316904
21.57	0.0320084	0.0299197	0.0138583	0.0223749	0.0320406
21.603	0.0315688	0.0274946	0.0144354	0.0226483	0.0325235
21.636	0.0311681	0.0248788	0.0145134	0.022996	0.0330599
21.67	0.0308528	0.022561	0.0141745	0.0231423	0.0338848
21.703	0.0305111	0.0210994	0.0137291	0.0229632	0.03512
21.737	0.0300999	0.020683	0.0135626	0.0224213	0.0363397
21.77	0.0295685	0.0213012	0.0135667	0.0217384	0.0370972
21.803	0.0289218	0.0224951	0.0135353	0.0209602	0.0372494
21.836	0.0283898	0.0235721	0.0132568	0.0201968	0.0369186
21.87	0.0282221	0.0240435	0.0126829	0.0197674	0.0361113
21.903	0.0284797	0.0243602	0.0122835	0.0197825	0.0350282
21.936	0.0289039	0.0250665	0.0123987	0.0201202	0.0340594
21.97	0.0291427	0.0259131	0.0127718	0.0204704	0.0334177
22.003	0.0289788	0.0265194	0.0130752	0.0205768	0.0327457
22.037	0.0282938	0.026609	0.0130186	0.0203614	0.0317176
22.07	0.0272033	0.02612	0.0124922	0.0198008	0.0305068
22.103	0.025683	0.0245912	0.0117011	0.0190177	0.0293753
22.137	0.0242909	0.0225034	0.0112889	0.0186147	0.0284359
22.17	0.0232936	0.020304	0.0113574	0.0189628	0.027925
22.203	0.0229583	0.0187379	0.0114733	0.0196766	0.0278945
22.237	0.0230197	0.0175774	0.011314	0.0197777	0.0277925
22.27	0.0233158	0.016877	0.0110655	0.0192344	0.0272743
22.303	0.0236245	0.0164409	0.0110092	0.018309	0.0264879
22.337	0.0235771	0.0160906	0.0113602	0.0173172	0.0257821
22.37	0.0230238	0.0157201	0.0121472	0.016761	0.025167
22.403	0.0222349	0.0153623	0.0130245	0.0169174	0.0245859
22.437	0.0216542	0.0151113	0.0135669	0.0173729	0.0239765
22.47	0.0215194	0.0151458	0.0136079	0.0175472	0.023301
22.503	0.0218214	0.015521	0.0132258	0.0173643	0.0225837
22.537	0.0224307	0.0162553	0.0127184	0.0169724	0.021856
22.57	0.0230222	0.0171367	0.0123966	0.0165136	0.0212234
22.603	0.0230236	0.0173494	0.0120263	0.01616	0.0207658
22.637	0.0222219	0.0164956	0.0114106	0.0157139	0.0203362
22.67	0.0208274	0.0146092	0.010749	0.0150695	0.0197432
22.703	0.0195874	0.0128156	0.0103911	0.0145461	0.019107
22.737	0.0186103	0.0114234	0.0103034	0.014348	0.0185033
22.77	0.0180903	0.0110672	0.0105301	0.0144201	0.0178782
22.803	0.0179384	0.0114793	0.0110132	0.0146322	0.0170781
22.836	0.0179407	0.0120006	0.0113316	0.0150137	0.0161191
22.87	0.0178289	0.0119322	0.0111392	0.0150392	0.0149049
22.903	0.0175949	0.0112564	0.0105	0.0144449	0.0135425
22.936	0.0173093	0.0103481	0.00973728	0.0134995	0.012456
22.97	0.017022	0.00964174	0.00916253	0.0127336	0.0118915
23.003	0.0168263	0.00954545	0.00896958	0.0120779	0.011801
23.036	0.0165632	0.0100239	0.00908826	0.011402	0.0119214
23.07	0.0160938	0.0107611	0.00925773	0.011059	0.0119363
23.103	0.0156557	0.0116645	0.00926643	0.0112585	0.0116381
23.136	0.0154836	0.0126096	0.00899699	0.0119222	0.0110276
23.17	0.0153649	0.013735	0.00860667	0.0127238	0.0103281
23.203	0.0150878	0.0151182	0.0083014	0.0134565	0.00982895
23.236	0.0150246	0.0166732	0.00832649	0.0139452	0.00970185
23.27	0.0151566	0.0178412	0.00848504	0.0139764	0.00989893
23.303	0.0152227	0.0184261	0.00861002	0.0135653	0.0100518
23.337	0.0149421	0.0183699	0.00835977	0.0128963	0.0100322
23.37	0.0145755	0.0179347	0.00791333	0.0123398	0.00988696
23.403	0.0140372	0.017321	0.00738202	0.0119241	0.00982264
23.437	0.013341	0.0167084	0.00697082	0.0117217	0.00975072
23.47	0.0129226	0.0159947	0.00684317	0.0117439	0.00955036
23.503	0.0131314	0.015064	0.00703865	0.0117978	0.00903183
23.537	0.0136318	0.0138229	0.00745655	0.0116728	0.00817882
23.57	0.0138948	0.0122854	0.00789612	0.0114224	0.00708518
23.603	0.0140614	0.0110258	0.00826537	0.0111954	0.00602202
23.637	0.0143286	0.0104331	0.008541	0.0110073	0.00554926
23.67	0.0142791	0.0101622	0.00869579	0.0108625	0.00594533
23.703	0.0136134	0.00972069	0.00877022	0.0109048	0.00680923
23.737	0.0124639	0.00883069	0.00890971	0.0111798	0.00750602
23.77	0.0112149	0.00751002	0.00916695	0.0114759	0.0079369
23.803	0.0101086	0.00628499	0.00931618	0.0115532	0.0082508
23.837	0.0095251	0.005794	0.00918856	0.0114888	0.00849961
23.87	0.00953419	0.00594382	0.00888343	0.0114456	0.0090689
23.903	0.00958643	0.006527	0.00827657	0.0113393	0.0101132
23.937	0.00931303	0.00743584	0.00729224	0.0111413	0.0112126
23.97	0.00878362	0.0081529	0.0065487	0.0109035	0.0119606
24.003	0.0082659	0.00830006	0.00650645	0.010793	0.0123853
24.036	0.00799965	0.00758751	0.00681682	0.0107799	0.0126439
24.07	0.00809648	0.00627214	0.00699125	0.0106304	0.0126221
24.103	0.00824854	0.00476124	0.00717278	0.010198	0.0124399
24.137	0.00815684	0.00355787	0.00747938	0.00949673	0.0123336
24.17	0.00799546	0.00332298	0.0075915	0.00868991	0.0124717
24.203	0.00790159	0.00430683	0.00733369	0.00817693	0.0130096
24.236	0.00774172	0.00588982	0.00691635	0.00821588	0.0137911
24.27	0.00748953	0.00713136	0.00661522	0.00877798	0.014509
24.303	0.00708366	0.00771558	0.0065659	0.00955396	0.0150143
24.336	0.00649626	0.00778712	0.00676174	0.0101625	0.015311
24.37	0.00559358	0.00774455	0.00694157	0.0103408	0.0154753
24.403	0.00492051	0.00813548	0.00682791	0.0100112	0.0155289
24.436	0.00479518	0.00894352	0.00651274	0.00937308	0.0155866
24.47	0.00518649	0.00996269	0.00642597	0.00869867	0.0156964
24.503	0.00560278	0.0111365	0.00663719	0.00848735	0.015661
24.537	0.00600093	0.012308	0.00705352	0.00877258	0.0151521
24.57	0.00640909	0.0133499	0.00752982	0.00918153	0.01436
24.603	0.0066951	0.0142339	0.00798696	0.00947287	0.0137434
24.637	0.0067736	0.0149689	0.00822417	0.00958769	0.0132008
24.67	0.00662077	0.0153556	0.00816116	0.00956723	0.0125443
24.703	0.00632269	0.0153059	0.00792717	0.00938878	0.0120206
24.737	0.00591814	0.0150158	0.00736843	0.00910407	0.0115574
24.77	0.00545665	0.0146734	0.00642178	0.00892793	0.0107559
24.803	0.00493278	0.0141163	0.00538612	0.00916243	0.00977802
24.837	0.00447848	0.0134911	0.00478002	0.00838591	0.00776522
24.87	0.00348501	0.0111122	0.0035357	0.00654369	0.00513472
24.903	0.00213068	0.00725228	0.0016333	0.00295717	0.00184373
24.937	0.000603812	0.00296589	0	0	0
24.97	0.000857816	0.00332659	0.00187572	0.00356556	0.0024894
25.003	0.00426323	0.0108695	0.008556	0.0189991	0.0166822
25.037	0.0135886	0.0319988	0.0221049	0.0495415	0.0430963
25.07	0.0288766	0.0663542	0.0416955	0.0939559	0.0815127
25.103	0.0519388	0.11483	0.066978	0.150062	0.129104
25.137	0.0810268	0.170858	0.0949093	0.207482	0.181822
25.17	0.114728	0.227873	0.124295	0.196118	0.232127
25.203	0.149578	0.278299	0.143175	0.191849	0.270966
25.237	0.150269	0.212111	0.149712	0.178169	0.293875
25.27	0.156266	0.255466	0.152464	0.173207	0.301762
25.303	0.156954	0.218296	0.153646	0.171299	0.296618
25.336	0.156657	0.280612	0.152345	0.169488	0.278642
25.37	0.15667	0.271477	0.151719	0.167033	0.253234
25.404	0.156438	0.246967	0.14553	0.154567	0.227976
25.436	0.155869	0.227886	0.145055	0.194275	0.206629
25.47	0.154178	0.212591	0.140496	0.192039	0.189552
25.503	0.153873	0.200822	0.133011	0.191842	0.1758
25.536	0.1568	0.190565	0.126365	0.178996	0.162901
25.57	0.152632	0.181428	0.120174	0.167356	0.150878
25.603	0.152177	0.173143	0.114278	0.156738	0.140462
25.636	0.151218	0.165545	0.109091	0.146612	0.131541
25.67	0.146364	0.157783	0.104092	0.136946	0.123832
25.703	0.140409	0.149493	0.0988816	0.127782	0.117091
25.737	0.134969	0.141895	0.093714	0.119791	0.111449
25.77	0.130455	0.135977	0.0890155	0.112854	0.1068
25.803	0.126915	0.130704	0.0848792	0.106576	0.10251
25.837	0.123873	0.124662	0.0810551	0.10042	0.0980064
25.871	0.121169	0.118027	0.0777077	0.0948165	0.0935623
25.904	0.118593	0.111382	0.074939	0.0901328	0.0896748
25.937	0.115854	0.104884	0.0723727	0.0863103	0.0864313
25.97	0.112827	0.0987369	0.0695023	0.0830908	0.0836965
26.004	0.109614	0.0931481	0.0662733	0.0799054	0.0811346
26.037	0.106487	0.0881276	0.06301	0.0763271	0.0785134
26.07	0.103674	0.0838795	0.0600697	0.0725392	0.0758826
26.104	0.101368	0.0804309	0.0576374	0.0690473	0.0734082
26.137	0.0995251	0.0776341	0.0555593	0.0662335	0.0711701
26.171	0.0978076	0.0748214	0.0538736	0.0642625	0.0696056
26.203	0.0959977	0.0715576	0.0526842	0.0629877	0.0687844
26.237	0.0940186	0.0678603	0.0515346	0.0616409	0.0681779
26.271	0.0919669	0.0641052	0.0500103	0.060036	0.0673213
26.303	0.0899268	0.0604185	0.0483672	0.0580253	0.0662053
26.337	0.0879144	0.056874	0.0469812	0.0558305	0.0650948
26.371	0.0857316	0.0532397	0.045409	0.0536464	0.0638669
26.403	0.0833509	0.049429	0.0433503	0.0517008	0.0625211
26.437	0.0810761	0.0460135	0.0415433	0.050035	0.0614241
26.471	0.0791464	0.043501	0.0406036	0.0485816	0.0609106
26.504	0.0778221	0.0423937	0.040487	0.0472825	0.0614143
26.537	0.0770454	0.042458	0.0406428	0.0459957	0.0627514
26.57	0.0764575	0.0425931	0.0405654	0.0446334	0.0642481
26.604	0.0756488	0.0418901	0.0399266	0.0432682	0.0651605
26.637	0.0741581	0.0404496	0.0384913	0.0421386	0.0649868
26.67	0.0723453	0.0393836	0.0364232	0.0414354	0.0636954
26.704	0.0705587	0.0387824	0.0345433	0.0411594	0.0617545
26.737	0.0692348	0.0388238	0.0336138	0.0411696	0.0599362
26.77	0.0680228	0.0391532	0.0334869	0.0413408	0.0586074
26.804	0.0671097	0.0387733	0.0334815	0.0414853	0.0577334
26.837	0.066522	0.0370619	0.0332793	0.0413391	0.0571729
26.87	0.0659616	0.0346603	0.0326633	0.0408434	0.0565481
26.904	0.065108	0.0326557	0.0315232	0.0402755	0.0556815
26.937	0.0640214	0.0315488	0.0300697	0.0399239	0.054515
26.97	0.0628761	0.0313859	0.0286263	0.0397496	0.0529861
27.004	0.0612927	0.0317698	0.0275019	0.0396109	0.0512633
27.037	0.059178	0.032035	0.0266815	0.0394228	0.0495211
27.07	0.0571763	0.0318463	0.0260691	0.0390938	0.0478511
27.104	0.0558964	0.0311949	0.0258186	0.0386987	0.0462825
27.137	0.0555722	0.0303683	0.0259062	0.0383189	0.0448921
27.17	0.055891	0.0297368	0.0260818	0.0378741	0.0434483
27.204	0.0565953	0.0291243	0.0263811	0.0373323	0.0418001
27.237	0.0566884	0.0283757	0.0269341	0.0365991	0.0402964
27.27	0.0558888	0.0275737	0.0272889	0.0356445	0.0396275
27.304	0.0541457	0.0268954	0.0269778	0.0348427	0.0397581
27.337	0.0518704	0.0263444	0.0262201	0.0345019	0.0402446
27.371	0.0496798	0.0260178	0.0255122	0.0345163	0.0407167
27.403	0.0480436	0.0258994	0.0248931	0.0341924	0.0408101
27.437	0.0470308	0.0255861	0.0242855	0.033355	0.0403922
27.471	0.0463278	0.0248166	0.0237703	0.0321162	0.0396541
27.503	0.0458848	0.0240042	0.0234141	0.0307649	0.0390098
27.537	0.0455033	0.0235804	0.0229972	0.0294888	0.0386562
27.571	0.044997	0.0234576	0.0223355	0.0284899	0.0385915
27.603	0.0443284	0.0233927	0.0215833	0.0279064	0.0389301
27.637	0.0436699	0.0230263	0.020995	0.0275698	0.0396181
27.671	0.043218	0.022183	0.0206293	0.0272295	0.0403585
27.703	0.0430687	0.0207143	0.0204712	0.0267275	0.0408316
27.737	0.0431654	0.0188269	0.0204077	0.026249	0.0410633
27.771	0.0434803	0.0168419	0.0204126	0.0259643	0.0412937
27.804	0.0436795	0.0156201	0.0205288	0.0259079	0.0414747
27.837	0.0436004	0.0152707	0.0206747	0.0259627	0.0418892
27.871	0.0430705	0.0152951	0.0206712	0.0260507	0.0426078
27.904	0.0421998	0.0152655	0.0204053	0.0256815	0.0435187
27.937	0.0408785	0.0151458	0.0199491	0.0247455	0.044322
27.97	0.0391952	0.0149566	0.0193112	0.0234838	0.04482
28.004	0.0377346	0.0144505	0.0185924	0.0223302	0.044879
28.037	0.0369367	0.0136858	0.0182231	0.0216611	0.0445112
28.07	0.0368454	0.0131988	0.0185083	0.0215975	0.0438884
28.104	0.0371177	0.0132995	0.0191508	0.0219492	0.0430863
28.137	0.0374533	0.0138113	0.0196551	0.0222972	0.0421944
28.17	0.0374967	0.0143755	0.0200369	0.0222797	0.0412478
28.204	0.0371311	0.0147402	0.0204259	0.0217873	0.0402748
28.237	0.0364814	0.0146578	0.0205216	0.0209578	0.0392136
28.27	0.0357054	0.0139174	0.0201361	0.0200757	0.0380573
28.304	0.0349997	0.0127176	0.0195496	0.0192896	0.0369901
28.337	0.0341722	0.0112505	0.0192355	0.0187042	0.0362804
28.37	0.0331591	0.0098613	0.0191782	0.0182484	0.0361343
28.404	0.0321387	0.00861248	0.0190163	0.0177836	0.0367297
28.437	0.0314569	0.0077559	0.0186406	0.017448	0.0380104
28.47	0.0310747	0.00733078	0.0181955	0.0172604	0.0396381
28.504	0.0310501	0.0069935	0.0178275	0.0171178	0.0412755
28.537	0.0313204	0.00644238	0.0173027	0.0170385	0.0424324
28.57	0.0315677	0.00596934	0.016527	0.0171088	0.0428584
28.603	0.0314579	0.00582764	0.015778	0.016957	0.042641
28.637	0.0311047	0.00582238	0.0153519	0.0163476	0.0421298
28.67	0.030804	0.00575534	0.015515	0.0154793	0.0413833
28.703	0.030461	0.00547403	0.0161945	0.0147287	0.0404635
28.737	0.0299756	0.00495785	0.0169201	0.0140698	0.0393879
28.77	0.0294261	0.00446904	0.0172654	0.0134506	0.0382361
28.803	0.0289837	0.00430299	0.0168966	0.0133409	0.0371365
28.837	0.0287623	0.00459784	0.0159121	0.0139662	0.0361934
28.87	0.0287576	0.00521214	0.0145886	0.0149778	0.0356543
28.903	0.029075	0.00567608	0.0139117	0.0158336	0.0356214
28.937	0.0297308	0.00552482	0.0140383	0.0164814	0.0361953
28.97	0.0306644	0.00483962	0.0147459	0.0169821	0.0370008
29.004	0.0312183	0.00417647	0.015537	0.017222	0.0377889
29.037	0.0311211	0.00372552	0.0157916	0.0170829	0.0381086
29.07	0.0303857	0.00359706	0.0152399	0.0165558	0.0380247
29.104	0.0294301	0.00371921	0.0142477	0.015829	0.037747
29.137	0.0287196	0.00406285	0.0134101	0.0150508	0.0375043
29.17	0.0285087	0.00445824	0.0132726	0.0144261	0.0373938
29.204	0.0285552	0.00495883	0.0139157	0.0140342	0.037388
29.237	0.0285359	0.00559209	0.0148812	0.0138316	0.0372381
29.27	0.0282539	0.00578802	0.0155644	0.0136555	0.0366275
29.304	0.0276064	0.00530684	0.0155293	0.0132538	0.0352694
29.337	0.0269389	0.00470317	0.0146454	0.012524	0.033304
29.37	0.026655	0.00456728	0.0134767	0.0117271	0.0311724
29.404	0.0265444	0.00518634	0.012786	0.0111818	0.0294267
29.437	0.026301	0.00644066	0.0125603	0.0109807	0.0283166
29.47	0.0257664	0.00799538	0.0123934	0.0111003	0.0279103
29.504	0.0251431	0.00878666	0.0122396	0.0114404	0.0285215
29.537	0.024559	0.00859061	0.0119821	0.0117622	0.0299843
29.57	0.0242555	0.00784908	0.0116373	0.0119761	0.0320326
29.604	0.0240985	0.0071195	0.0111628	0.0121038	0.0339625
29.637	0.0238995	0.00619215	0.010646	0.0121599	0.0356354
29.67	0.0234783	0.00486421	0.0103338	0.0119299	0.0367566
29.704	0.0230011	0.00341028	0.0102784	0.0113361	0.037364
29.737	0.0226624	0.00211927	0.0104694	0.0107715	0.0377771
29.77	0.0224531	0.00115989	0.0108213	0.0105845	0.0384251
29.803	0.0223131	0.000525258	0.0106651	0.0105925	0.0391959
29.837	0.0220584	0.000206429	0.0096378	0.0105305	0.0398335
29.87	0.0215783	9.61146e-05	0.00834262	0.010353	0.0405508
29.903	0.0210849	0.000127396	0.00759547	0.010065	0.0414066
29.937	0.0208442	0.000152651	0.00785256	0.0097293	0.0420947
29.97	0.0210104	0.000126835	0.00899965	0.0094653	0.0423526
30.003	0.0215425	0.000206784	0.0105352	0.00926282	0.0420628
30.037	0.0222736	0.000422755	0.0113371	0.00911177	0.0412922
30.07	0.0227891	0.000721644	0.0113179	0.00917859	0.0399639
30.103	0.0229996	0.001036	0.0109428	0.00951436	0.0384317
30.137	0.0230272	0.00162533	0.0106361	0.0102262	0.0369173
30.17	0.022985	0.00259707	0.0106376	0.0109605	0.0353755
30.203	0.0227985	0.00356113	0.011016	0.0115455	0.0335747
30.237	0.0224212	0.00412771	0.0113205	0.0115163	0.0318281
30.271	0.0217119	0.00449347	0.0110649	0.0109538	0.0304637
30.304	0.0206765	0.00503232	0.0104865	0.0101589	0.0296058
30.337	0.0196679	0.00569117	0.0100355	0.00959526	0.029155
30.37	0.018979	0.00636303	0.00985905	0.00942456	0.0288826
30.404	0.0186759	0.00714482	0.00990257	0.00956382	0.0285116
30.437	0.0186272	0.00810741	0.00989912	0.00991162	0.0280716
30.47	0.0185326	0.0092752	0.00957716	0.0102361	0.0277102
30.504	0.0181399	0.0105358	0.00881481	0.0102766	0.0275483
30.537	0.0176305	0.0117603	0.00774355	0.00991485	0.0275527
30.57	0.017234	0.0128372	0.00673401	0.00938557	0.0274841
30.604	0.0170355	0.0137198	0.00627528	0.00900677	0.0271237
30.637	0.0168901	0.0143854	0.00633793	0.00850394	0.0262961
30.67	0.0167419	0.0147973	0.00648636	0.00764592	0.0249441
30.704	0.0163127	0.0149023	0.00651519	0.00677093	0.0231296
30.737	0.0156616	0.0146226	0.00623424	0.00627547	0.0212315
30.77	0.0152598	0.0141658	0.00564011	0.00608259	0.0193943
30.804	0.0154649	0.0136845	0.00511121	0.00621778	0.0176528
30.837	0.0160122	0.0123602	0.00504242	0.0068271	0.0161536
30.87	0.0164899	0.0098977	0.00476147	0.00667377	0.0136769
30.904	0.0163044	0.00615747	0.00396613	0.00538474	0.0106227
30.937	0.0154276	0.00224487	0.00318377	0.00327937	0.00730433
30.97	0.0145895	0	0.00322483	0.00191744	0.00641854
31.004	0.0147679	0.00125865	0.00506001	0.00391293	0.0107716
31.037	0.0165924	0.00759105	0.00924416	0.0111026	0.0240121
31.07	0.02017	0.0191016	0.0152936	0.0242776	0.052044
31.103	0.0257371	0.0372648	0.0223807	0.0422698	0.0976921
31.137	0.032624	0.060561	0.0306747	0.0651453	0.166251
31.17	0.0407861	0.0889156	0.0409132	0.0903918	0.250963
31.203	0.0493959	0.119331	0.0527027	0.114229	0.333356
31.237	0.0577391	0.149248	0.0631976	0.133148	0.397372
31.27	0.0637595	0.170849	0.0704125	0.142888	0.440646
31.303	0.0670103	0.182179	0.0731979	0.142922	0.453684
31.337	0.0678921	0.183641	0.0723685	0.134933	0.432241
31.37	0.0674251	0.178774	0.0688226	0.122723	0.391514
31.404	0.0661623	0.169933	0.0645815	0.109873	0.350037
31.437	0.0648055	0.160329	0.0605686	0.0991548	0.315654
31.47	0.0633261	0.15206	0.0570615	0.0909239	0.290208
31.504	0.0613118	0.145048	0.0538764	0.0832162	0.272201
31.537	0.0591733	0.139341	0.0504547	0.0764732	0.255578
31.57	0.0573134	0.133908	0.0477026	0.0706101	0.240431
31.604	0.0558154	0.128701	0.0462018	0.0654618	0.227133
31.637	0.0545309	0.12351	0.0452065	0.0608911	0.215087
31.67	0.053183	0.117512	0.0437038	0.0562963	0.203733
31.704	0.0515655	0.110458	0.041661	0.0513365	0.192817
31.737	0.0501401	0.103756	0.0396564	0.0465114	0.182667
31.77	0.049063	0.0978718	0.0377552	0.042515	0.173317
31.804	0.0481135	0.0922305	0.0357963	0.0394661	0.164308
31.837	0.04695	0.0864993	0.0336035	0.0372278	0.155484
31.87	0.0457268	0.0815271	0.0315061	0.0356328	0.146407
31.904	0.044567	0.077396	0.0297588	0.0342019	0.137277
31.937	0.0435955	0.0740349	0.0286121	0.032836	0.128497
31.97	0.0428397	0.0714372	0.0281188	0.0311445	0.120407
32.004	0.0422409	0.0693278	0.0279699	0.0290659	0.113051
32.037	0.0415234	0.0670708	0.0276801	0.0270548	0.106447
32.07	0.0404298	0.0642136	0.0268426	0.0256227	0.100676
32.104	0.0391801	0.0609942	0.0254646	0.0248261	0.0955852
32.137	0.0381401	0.0580397	0.0239229	0.0244721	0.0909205
32.17	0.0372694	0.0558458	0.0226427	0.0242511	0.0863755
32.204	0.0364407	0.0544771	0.0215329	0.0237987	0.0820763
32.237	0.0357286	0.0539012	0.0204841	0.0231578	0.0782596
32.27	0.035168	0.053642	0.0197278	0.0224921	0.074785
32.304	0.0350902	0.0530967	0.0192557	0.0216404	0.0714925
32.337	0.0351987	0.0509311	0.0189157	0.0205457	0.0683976
32.37	0.0351815	0.0471162	0.0181816	0.019076	0.0652639
32.403	0.0344614	0.0432638	0.0170265	0.0175237	0.0619212
32.437	0.0333311	0.0407586	0.0157103	0.0161477	0.0588765
32.47	0.0321688	0.0405592	0.0145674	0.0155712	0.0565493
32.503	0.0313448	0.0426464	0.0142954	0.0157986	0.0550308
32.537	0.0309793	0.0466608	0.0151548	0.0168052	0.0540365
32.57	0.0310545	0.0513901	0.0164558	0.0181737	0.0533034
32.603	0.0312543	0.0556605	0.0172913	0.0191688	0.0525753
32.637	0.0311076	0.0587277	0.0173965	0.0192989	0.0515741
32.67	0.030733	0.0599475	0.0168877	0.0185873	0.0503304
32.704	0.0304377	0.0598161	0.0162754	0.0175471	0.0491825
32.737	0.0301409	0.0595827	0.0161178	0.0164832	0.0485992
32.77	0.0297053	0.0603754	0.016271	0.0156636	0.0491811
32.804	0.0289208	0.0625339	0.0164069	0.0151582	0.0509554
32.837	0.0277802	0.0654316	0.0162734	0.0148808	0.0536543
32.87	0.0265489	0.0687219	0.0158425	0.0148593	0.0566091
32.904	0.025794	0.0703079	0.0152464	0.0149754	0.0593208
32.937	0.0255554	0.0695592	0.0151511	0.0150521	0.0610296
32.97	0.025561	0.0665524	0.0156105	0.014993	0.0615329
33.004	0.0255413	0.06263	0.0161787	0.0148648	0.0615054
33.037	0.025228	0.0585638	0.0163114	0.0147643	0.0613249
33.07	0.0245086	0.054975	0.0158979	0.0146278	0.0607336
33.104	0.0235436	0.0520116	0.0151482	0.0145384	0.0594683
33.137	0.0226347	0.0497442	0.0140475	0.0145796	0.0573478
33.17	0.0220159	0.0485761	0.0127795	0.0147002	0.0544039
33.204	0.0217813	0.0484696	0.0118955	0.0147568	0.0510964
33.237	0.0217387	0.050056	0.0117613	0.0146721	0.0479919
33.27	0.0215867	0.053506	0.0120985	0.0144688	0.0454874
33.304	0.0214419	0.0585096	0.0124451	0.0141591	0.0436021
33.337	0.021462	0.0641316	0.012775	0.0137556	0.0420404
33.372	0.0215502	0.0685815	0.0131993	0.0133857	0.0403829
33.404	0.0215946	0.0709644	0.0140558	0.0131858	0.0386082
33.437	0.0214273	0.0711664	0.0158937	0.0131046	0.0367669
33.472	0.0211345	0.0702951	0.0185608	0.0129833	0.0348928
33.506	0.0208196	0.0684153	0.020822	0.0128998	0.0329231
33.538	0.020865	0.0664124	0.0219993	0.0128815	0.0308028
33.57	0.0212481	0.0646102	0.0218941	0.0129003	0.028515
33.603	0.0215552	0.0624259	0.0206957	0.0128244	0.0261525
33.64	0.0214403	0.059669	0.0190007	0.0127049	0.0239558
33.67	0.0208147	0.0569281	0.0175545	0.01282	0.0220221
33.703	0.0198217	0.0548982	0.0167239	0.0133485	0.0205604
33.737	0.0187324	0.0537009	0.0162518	0.0142138	0.0194489
33.771	0.0179403	0.0533399	0.0159862	0.0151209	0.018533
33.803	0.017398	0.0533478	0.0155471	0.0157247	0.017499
33.837	0.0169228	0.0532641	0.0149597	0.0158421	0.0165312
33.87	0.0165349	0.0529953	0.0143677	0.0153994	0.0158961
33.904	0.0162281	0.0526219	0.0137407	0.0145416	0.0157214
33.937	0.0161312	0.0518757	0.0130543	0.0136317	0.0158827
33.97	0.0163393	0.0510297	0.0125651	0.0130521	0.0162112
34.005	0.0167715	0.0511765	0.0123505	0.0126326	0.0165153
34.04	0.016938	0.0532639	0.0123272	0.012132	0.0165988
34.071	0.016661	0.0571416	0.0123019	0.0116683	0.0162893
34.105	0.0161058	0.0614696	0.0123534	0.0113967	0.0156391
34.137	0.0155835	0.0658325	0.0127566	0.0112788	0.0151431
34.17	0.0151864	0.0680193	0.0135882	0.0113665	0.0150329
34.204	0.014897	0.0677125	0.014293	0.0116802	0.0155047
34.238	0.0147714	0.0663015	0.0143885	0.0122961	0.0164191
34.271	0.0147745	0.0665335	0.013668	0.0130902	0.0175141
34.303	0.0149157	0.0710514	0.0123274	0.0138093	0.0184902
34.337	0.0151166	0.0810193	0.0110067	0.0142377	0.0191246
34.371	0.0152061	0.0971925	0.0103191	0.0141424	0.0193082
34.405	0.0150856	0.117627	0.0105911	0.0134944	0.0189786
34.439	0.0147876	0.140039	0.0115091	0.0125532	0.0183558
34.47	0.0144111	0.162914	0.0125058	0.0116331	0.0176458
34.505	0.0140447	0.182208	0.0129758	0.0108848	0.0170196
34.537	0.0137257	0.196135	0.0128665	0.0103309	0.0161219
34.57	0.0136767	0.202378	0.0127001	0.0100448	0.0146707
34.604	0.0138006	0.203995	0.0126314	0.00988966	0.0129656
34.637	0.0139679	0.201681	0.0124952	0.00977429	0.0114629
34.67	0.0137901	0.200623	0.0119677	0.00972459	0.0101595
34.703	0.0133253	0.202404	0.0112557	0.00979287	0.00897873
34.737	0.0128103	0.206389	0.0106335	0.00991961	0.00798912
34.77	0.0124914	0.210199	0.010361	0.00993602	0.00705935
34.803	0.0121369	0.211921	0.0105905	0.00964533	0.00601974
34.839	0.0116293	0.21131	0.0113271	0.00912408	0.00510702
34.87	0.0112476	0.210809	0.0123246	0.00863334	0.00458852
34.903	0.0111849	0.213104	0.0127193	0.00838011	0.00424329
34.937	0.0113574	0.219729	0.0120703	0.00831164	0.00386189
34.97	0.0116719	0.230522	0.0108468	0.00839555	0.0038368
35.005	0.0119993	0.242548	0.00991508	0.00857223	0.00441086
35.037	0.0122059	0.252127	0.0093701	0.00870737	0.00578711
35.07	0.0121674	0.255796	0.00909756	0.00873866	0.00782982
35.103	0.0119191	0.253336	0.00931231	0.00870443	0.010094
35.137	0.0116307	0.244678	0.00959938	0.00848814	0.0121056
35.173	0.0114735	0.234864	0.00967034	0.008142	0.0131919
35.205	0.0114026	0.225406	0.00952171	0.008063	0.0135606
35.238	0.0114622	0.218728	0.00961756	0.0084249	0.0136542
35.272	0.0117072	0.21425	0.00977007	0.00897878	0.0149234
35.304	0.0117996	0.211661	0.00972878	0.00927904	0.0174363
35.337	0.0115129	0.209277	0.00947476	0.00936092	0.0211209
35.37	0.0110252	0.206407	0.00916719	0.00901812	0.0253352
35.403	0.0105829	0.202827	0.00896739	0.00819625	0.0291917
35.437	0.0104198	0.198729	0.00886212	0.0073545	0.0320852
35.47	0.0105987	0.194769	0.00876271	0.00702844	0.0339895
35.503	0.0108656	0.191328	0.00868389	0.00713843	0.0355981
35.537	0.0109261	0.188398	0.00841947	0.00725677	0.0377592
35.57	0.0105093	0.185916	0.00772283	0.00746133	0.0410131
35.604	0.00961358	0.183537	0.00701686	0.00781237	0.045778
35.637	0.00881318	0.180569	0.00684391	0.00792995	0.0515256
35.67	0.00864648	0.176374	0.00711196	0.00752992	0.0569714
35.704	0.00894502	0.170558	0.00737307	0.00675545	0.0607304
35.737	0.00929575	0.163685	0.00749076	0.00598006	0.0615811
35.77	0.00939326	0.155942	0.00747078	0.00540278	0.0595257
35.804	0.00909108	0.148128	0.00728351	0.00514896	0.055657
35.837	0.00843215	0.141481	0.00693235	0.00542754	0.051659
35.87	0.00767208	0.136996	0.00646706	0.00623273	0.0484067
35.904	0.00717863	0.13577	0.00605197	0.00728583	0.0460313
35.937	0.00719626	0.137602	0.00576496	0.00827662	0.0442948
35.97	0.00764629	0.141666	0.00559881	0.0093316	0.042492
36.003	0.00819431	0.14647	0.00553739	0.0106085	0.0403706
36.037	0.00858358	0.15008	0.00554602	0.0119948	0.0379249
36.07	0.00868472	0.15167	0.00568625	0.013329	0.0355194
36.103	0.0084454	0.151768	0.00598121	0.0143136	0.0335604
36.137	0.00800668	0.152154	0.00631876	0.0148161	0.0318317
36.17	0.00760229	0.154416	0.00658565	0.0148147	0.0300404
36.203	0.00751351	0.160008	0.0067967	0.0144978	0.0281046
36.237	0.00771144	0.167798	0.00702468	0.0142118	0.0260333
36.27	0.00798555	0.174705	0.00725597	0.0142917	0.0240115
36.303	0.00827957	0.179869	0.00740646	0.0146629	0.0225793
36.337	0.00875777	0.183907	0.00744896	0.0149649	0.0218911
36.37	0.00947133	0.187175	0.00745087	0.0151244	0.0218353
36.403	0.0101413	0.18964	0.00747682	0.0150892	0.0221503
36.437	0.0104879	0.191707	0.00759745	0.0148878	0.0221403
36.47	0.0103391	0.193235	0.00785731	0.0147532	0.021443
36.504	0.00978647	0.194014	0.00815622	0.0148275	0.0205828
36.537	0.00898893	0.195132	0.00833788	0.0149329	0.0201999
36.57	0.00821342	0.197376	0.0084275	0.0148534	0.0206458
36.604	0.00779879	0.20004	0.00850691	0.0144023	0.0218691
36.637	0.00788866	0.202045	0.00860443	0.0135828	0.0232477
36.67	0.00838793	0.202514	0.00865727	0.0127272	0.0240308
36.704	0.00895323	0.201343	0.00845719	0.0121534	0.0242101
36.737	0.009361	0.199822	0.00787183	0.0119335	0.0240867
36.77	0.00942086	0.199581	0.00707029	0.0121054	0.0236162
36.804	0.0091806	0.20039	0.00629129	0.0119056	0.0228083
36.837	0.00842612	0.19999	0.00570977	0.0102696	0.0229097
36.87	0.0071815	0.198342	0.00452465	0.00864198	0.0181525
36.904	0.00562287	0.194225	0.00291514	0.00550622	0.00898928
36.937	0.00445633	0.189277	0.00203887	0.00157969	0.00241477
36.97	0.00498499	0.192089	0.00358852	0.00570642	0.00970941
37.004	0.00802233	0.20811	0.00855327	0.0248823	0.0521074
37.037	0.0140166	0.239971	0.0176485	0.0657669	0.135039
37.07	0.0223845	0.282694	0.0312761	0.12452	0.250407
37.103	0.0333542	0.328718	0.0493577	0.192467	0.377344
37.137	0.0458001	0.367999	0.0761731	0.254667	0.488918
37.17	0.0589275	0.395801	0.111404	0.299651	0.56444
37.203	0.0717105	0.412628	0.150356	0.323033	0.594756
37.237	0.0821705	0.418877	0.185729	0.325301	0.594177
37.27	0.0890217	0.418796	0.20886	0.314929	0.571819
37.303	0.091976	0.415066	0.213281	0.295565	0.54219
37.337	0.0918428	0.409606	0.203054	0.272231	0.511151
37.37	0.0893349	0.403504	0.189038	0.249189	0.479238
37.403	0.0863606	0.398947	0.174752	0.227911	0.449025
37.437	0.0839165	0.397796	0.161449	0.209129	0.420684
37.47	0.0818538	0.398847	0.15032	0.192129	0.396741
37.503	0.0799173	0.400201	0.141229	0.177417	0.377603
37.537	0.0779529	0.400756	0.132493	0.163979	0.362583
37.57	0.0758119	0.399932	0.124785	0.151432	0.351175
37.603	0.0736679	0.397367	0.118442	0.140055	0.341574
37.637	0.0716747	0.393641	0.112778	0.129976	0.331626
37.67	0.0696462	0.38803	0.107035	0.120879	0.319793
37.704	0.0674856	0.380821	0.101182	0.112574	0.306274
37.737	0.0655613	0.374356	0.0955267	0.105241	0.292521
37.77	0.0641508	0.370697	0.0906444	0.0991037	0.279384
37.804	0.0629045	0.368984	0.0868361	0.0935682	0.267301
37.837	0.0614409	0.367422	0.0836319	0.0882093	0.255676
37.87	0.0596908	0.366053	0.0803668	0.0831803	0.243558
37.904	0.0577068	0.365112	0.0770527	0.0787462	0.231158
37.937	0.0556387	0.364177	0.073955	0.0747295	0.218983
37.97	0.0539689	0.362499	0.0710352	0.0708956	0.207123
38.004	0.0528172	0.359728	0.0683025	0.0672811	0.195924
38.037	0.052106	0.356145	0.0657842	0.0642127	0.185887
38.07	0.0516151	0.351887	0.0631479	0.0617097	0.177155
38.104	0.0508642	0.346728	0.0602431	0.0597675	0.169593
38.137	0.0495466	0.340788	0.0573392	0.058309	0.163335
38.17	0.0476361	0.334016	0.0547497	0.0568595	0.158166
38.204	0.045492	0.326659	0.0527484	0.0550016	0.153666
38.237	0.0434931	0.319261	0.0514739	0.0525884	0.149481
38.27	0.041949	0.312365	0.0507717	0.0498377	0.14533
38.304	0.0409678	0.306589	0.0501701	0.0472817	0.141189
38.337	0.0404038	0.302139	0.0493951	0.0453899	0.136807
38.37	0.039939	0.298341	0.0483129	0.0439217	0.132267
38.404	0.039273	0.294526	0.0468933	0.0425106	0.127989
38.437	0.0385009	0.291842	0.0452539	0.0413832	0.124501
38.47	0.0377913	0.291336	0.0435518	0.0405975	0.122591
38.503	0.0370832	0.291684	0.042225	0.0399477	0.12279
38.537	0.0365367	0.290554	0.0414685	0.0393908	0.124086
38.57	0.0362499	0.287451	0.0411624	0.0389557	0.123863
38.603	0.0360568	0.280927	0.0410504	0.0381899	0.121123
38.637	0.035722	0.271074	0.0405935	0.0368642	0.116247
38.67	0.035123	0.261186	0.0395107	0.0356546	0.109918
38.703	0.034304	0.254838	0.0382765	0.0351584	0.102906
38.737	0.0333363	0.253017	0.0374722	0.0351224	0.0961624
38.77	0.0323426	0.254706	0.0369455	0.0350714	0.0899476
38.803	0.0314798	0.258866	0.0363865	0.0348471	0.083949
38.837	0.0308562	0.263422	0.0359026	0.0344247	0.0779989
38.87	0.0304555	0.267682	0.0355575	0.0339058	0.0720347
38.903	0.0301306	0.271355	0.0350853	0.033449	0.0662396
38.937	0.0297773	0.274075	0.0342809	0.0331025	0.0609307
38.97	0.0293553	0.275969	0.0332184	0.0328448	0.0565086
39.004	0.0289758	0.276545	0.0320995	0.0325938	0.0530821
39.037	0.0287468	0.275448	0.0309692	0.0322348	0.0504353
39.07	0.0285701	0.272528	0.0298107	0.0316372	0.0483956
39.104	0.0281809	0.267975	0.0286827	0.0307213	0.0467185
39.137	0.0275311	0.262106	0.0277968	0.0296207	0.0445967
39.17	0.0268962	0.2556	0.0272928	0.0286914	0.0415869
39.204	0.026478	0.248941	0.0272165	0.0280273	0.0381986
39.237	0.0261811	0.24267	0.0274272	0.0276047	0.0350924
39.27	0.0258494	0.23674	0.0277207	0.027338	0.0324746
39.304	0.0253804	0.229766	0.0278705	0.0270198	0.0303066
39.337	0.0247612	0.220638	0.027596	0.0265153	0.0288138
39.37	0.0240809	0.20998	0.0267894	0.0257795	0.0279351
39.404	0.023463	0.199147	0.0256701	0.0248946	0.0273609
39.437	0.0230758	0.188253	0.0246227	0.0240873	0.0267195
39.47	0.0230514	0.177154	0.0234584	0.0236329	0.0258126
39.504	0.0231901	0.165767	0.0220967	0.0234703	0.0246476
39.537	0.0231712	0.154404	0.0211011	0.0233609	0.0232122
39.57	0.0231062	0.14414	0.0209841	0.0233426	0.0216241
39.604	0.0232587	0.135852	0.0215031	0.0235003	0.019958
39.637	0.023535	0.129354	0.0225413	0.023774	0.0182978
39.67	0.0235433	0.124408	0.024096	0.0240114	0.0167418
39.703	0.0231428	0.120788	0.025257	0.0240941	0.0152568
39.737	0.022569	0.117119	0.0252746	0.0237969	0.0139396
39.77	0.0220614	0.112208	0.0244915	0.0230911	0.0130578
39.803	0.02157	0.105921	0.0236131	0.022338	0.0127851
39.837	0.0210275	0.0991222	0.022711	0.02181	0.0131743
39.87	0.0204898	0.0924972	0.0218592	0.0215646	0.0140082
39.903	0.0200062	0.086688	0.0210892	0.0215512	0.0149733
39.937	0.0196564	0.0819387	0.0203231	0.0213929	0.0156726
39.97	0.0194895	0.0781442	0.0197216	0.0207821	0.0156582
40.003	0.0195094	0.0753704	0.0194136	0.0201381	0.0148416
40.037	0.0196411	0.0732158	0.0195458	0.0199185	0.0134598
40.07	0.0198468	0.0711214	0.0200471	0.0199569	0.0119608
40.103	0.0200747	0.0685651	0.0205215	0.0199881	0.0104559
40.137	0.020306	0.0654934	0.0205885	0.0199612	0.00911015
40.17	0.0205497	0.0621289	0.0203446	0.0197978	0.00824911
40.204	0.0207539	0.058762	0.0200361	0.0195345	0.00793802
40.237	0.020775	0.0560056	0.0196507	0.0193404	0.00794543
40.27	0.0205549	0.0541139	0.0193519	0.019261	0.00788298
40.304	0.0202296	0.052968	0.0192558	0.0192293	0.00776665
40.337	0.0199088	0.0523081	0.019089	0.0191395	0.00761573
40.37	0.0196235	0.051533	0.0186037	0.0187887	0.00746501
40.404	0.0193851	0.0502511	0.0179199	0.0181797	0.00775709
40.437	0.0191628	0.0488951	0.0173033	0.0175046	0.00887155
40.47	0.0188641	0.0479182	0.017132	0.0169099	0.0106432
40.504	0.0184182	0.0468637	0.0175073	0.0165022	0.0125263
40.537	0.0178829	0.0454164	0.0181867	0.0163609	0.0145553
40.57	0.0174819	0.0438288	0.018818	0.0163775	0.0167575
40.604	0.017341	0.0423683	0.0193366	0.0163435	0.0187265
40.637	0.0173508	0.0411571	0.0196291	0.0163392	0.0200769
40.67	0.0173868	0.0401844	0.0194127	0.0164665	0.0203781
40.704	0.0174978	0.0391907	0.0186547	0.0167963	0.0197664
40.737	0.0176913	0.0378827	0.017646	0.0172923	0.0187783
40.77	0.0178824	0.0362811	0.016841	0.0175826	0.0180363
40.804	0.0179929	0.0342673	0.0162902	0.0173036	0.0176596
40.837	0.0180228	0.0318046	0.0160104	0.016607	0.0181296
40.87	0.0179351	0.0293472	0.0160538	0.0160015	0.0197151
40.904	0.0177161	0.0273819	0.016207	0.0156246	0.0216285
40.937	0.0176798	0.0262512	0.0161444	0.0155399	0.0231244
40.971	0.0179868	0.0258321	0.015811	0.0156748	0.0238335
41.003	0.0182089	0.0256207	0.0153753	0.0155197	0.0238542
41.037	0.0179677	0.0251932	0.0152232	0.0147948	0.0235456
41.071	0.0172873	0.0244024	0.0154928	0.0138726	0.0234713
41.103	0.016328	0.0232588	0.0158192	0.0131657	0.0238639
41.137	0.0154549	0.0223299	0.0157942	0.0130042	0.0246546
41.171	0.0150398	0.0222055	0.0153373	0.0134978	0.0258549
41.204	0.0151974	0.0226551	0.0145384	0.0143599	0.0271572
41.237	0.0156582	0.0231306	0.0136437	0.0149951	0.0280735
41.271	0.0161394	0.0235584	0.0129767	0.0151149	0.0283042
41.304	0.0163921	0.0239415	0.0125488	0.0147713	0.0278638
41.337	0.0164285	0.0243443	0.0122286	0.0141531	0.0268716
41.371	0.0161302	0.0252534	0.0120172	0.0134888	0.0254856
41.404	0.0154179	0.0267944	0.0118464	0.0127826	0.0242311
41.437	0.014776	0.0283815	0.0116612	0.0121237	0.0233982
41.47	0.0145897	0.0295101	0.0115836	0.0116349	0.0227966
41.504	0.0147647	0.0304804	0.0117344	0.0114463	0.022282
41.537	0.0150572	0.0316517	0.0121608	0.0115573	0.0220345
41.571	0.0153854	0.0327973	0.0127069	0.0118295	0.0221401
41.604	0.0156203	0.0336569	0.013037	0.0120821	0.0222745
41.637	0.0155805	0.0339151	0.0129872	0.0119758	0.0222314
41.671	0.0153138	0.0335352	0.0127177	0.0114178	0.0222171
41.704	0.0152186	0.0327875	0.0124533	0.0107092	0.0224919
41.737	0.0155371	0.0320074	0.0123863	0.0102346	0.0231408
41.77	0.0160015	0.0314307	0.0126326	0.0102738	0.0242241
41.804	0.0162682	0.0311584	0.0130534	0.0108585	0.0256804
41.837	0.016159	0.0309216	0.0133942	0.0115529	0.0273384
41.87	0.0155147	0.0302379	0.0135706	0.0118196	0.0294323
41.904	0.0145031	0.0291265	0.0133042	0.011762	0.0321829
41.937	0.0136286	0.0276856	0.0125141	0.0116439	0.0351659
41.97	0.0131015	0.0259803	0.0116161	0.0114424	0.037643
42.004	0.0129743	0.0241265	0.0110063	0.0109931	0.0393576
42.037	0.0131977	0.0222949	0.0108187	0.0103112	0.0399564
42.07	0.0136882	0.0207993	0.0109775	0.00981437	0.0393306
42.104	0.0142343	0.0198712	0.011308	0.00978066	0.0382218
42.137	0.0145745	0.0196577	0.0115502	0.0101931	0.0374309
42.171	0.0145798	0.019936	0.0115008	0.010796	0.0370397
42.204	0.01413	0.0205803	0.0111484	0.0111714	0.0367515
42.237	0.0133712	0.0213218	0.0107075	0.0110397	0.0363479
42.27	0.012804	0.0218541	0.0104741	0.0106419	0.0356063
42.303	0.0127983	0.0219598	0.0103999	0.0103011	0.0347059
42.337	0.0132928	0.0212372	0.0103567	0.0101461	0.0338781
42.37	0.0139632	0.0197517	0.0103946	0.0102494	0.0331648
42.403	0.0143931	0.0181654	0.0105796	0.0102444	0.0325379
42.437	0.0141758	0.017143	0.0108607	0.00977826	0.0317692
42.47	0.0134679	0.0165476	0.011322	0.00921019	0.0305939
42.503	0.012679	0.0161226	0.0120121	0.00903454	0.0291634
42.537	0.0119389	0.0159649	0.0125876	0.00913875	0.0280862
42.571	0.0117342	0.0157721	0.012732	0.00918435	0.0275516
42.604	0.0122932	0.0152796	0.0125866	0.00914102	0.0273951
42.637	0.0132117	0.0150321	0.0124324	0.00912746	0.0273048
42.671	0.0139146	0.0155165	0.011975	0.00918628	0.0270868
42.704	0.0140842	0.0164594	0.0110581	0.00942258	0.0265639
42.737	0.0136744	0.0172768	0.0102794	0.00987307	0.0253327
42.771	0.0129968	0.0178358	0.0101337	0.0102617	0.0234354
42.804	0.0124708	0.0181415	0.0102703	0.0102796	0.0209825
42.837	0.0120093	0.0173261	0.0101579	0.00957496	0.0185852
42.87	0.0115404	0.0154261	0.0097043	0.00824591	0.015754
42.904	0.0112758	0.0117954	0.009115	0.00695289	0.0141661
42.937	0.0112637	0.00818658	0.008762	0.00636531	0.0087002
42.97	0.0116757	0.00440153	0.00895556	0.00662971	0
43.004	0.0126928	0	0.00950127	0.00760882	0.00288286
43.037	0.0141055	0.00217925	0.0102814	0.0088104	0.0324257
43.07	0.0148609	0.0369962	0.0112979	0.0095566	0.0918415
43.104	0.0145782	0.110716	0.0120016	0.0105419	0.198883
43.137	0.0139712	0.218382	0.0119458	0.0136784	0.354514
43.17	0.0137522	0.34675	0.0115428	0.0197823	0.523583
43.204	0.0138939	0.470263	0.0113881	0.029241	0.667995
43.237	0.0141478	0.56504	0.0108942	0.0413828	0.766329
43.27	0.0143003	0.618445	0.00965205	0.0543455	0.80899
43.304	0.0142086	0.639962	0.00851981	0.0661176	0.809144
43.337	0.0142266	0.641153	0.00824564	0.0761381	0.804294
43.371	0.014601	0.640659	0.00909282	0.0844628	0.805503
43.404	0.0152391	0.641792	0.0107343	0.091232	0.80644
43.437	0.0159488	0.641961	0.0121258	0.0970766	0.802828
43.471	0.016211	0.642095	0.0123178	0.10158	0.797199
43.504	0.0157034	0.64029	0.0115754	0.104364	0.789958
43.537	0.014923	0.638358	0.0105887	0.10589	0.782083
43.57	0.0145735	0.637756	0.00957764	0.106933	0.773838
43.604	0.0146307	0.638021	0.00949142	0.107997	0.765484
43.637	0.0151985	0.636876	0.0106844	0.109382	0.756567
43.67	0.016322	0.633736	0.0121304	0.110699	0.747512
43.703	0.0172917	0.628895	0.0129216	0.110459	0.738819
43.737	0.0175388	0.62324	0.0132578	0.108345	0.731081
43.77	0.0169899	0.617936	0.0135255	0.104917	0.72461
43.804	0.0159784	0.613876	0.0137735	0.100988	0.719477
43.837	0.0149324	0.610822	0.0140642	0.0966702	0.715281
43.871	0.0142761	0.608068	0.0139377	0.0923324	0.71152
43.904	0.0140041	0.605341	0.0131026	0.0884334	0.707312
43.937	0.0139093	0.602508	0.011909	0.0851703	0.70226
43.97	0.0137838	0.599766	0.0108969	0.0827658	0.696612
44.004	0.0134791	0.597428	0.0105953	0.0811572	0.691162
44.037	0.0131121	0.595216	0.0111512	0.0801086	0.685916
44.07	0.0128958	0.592864	0.0120313	0.0791064	0.680773
44.104	0.0129994	0.590594	0.0125334	0.0774282	0.675883
44.137	0.01356	0.58869	0.0127773	0.0748217	0.671401
44.17	0.0144102	0.58698	0.0130691	0.071879	0.66753
44.204	0.0150464	0.585108	0.0133313	0.0694277	0.66437
44.237	0.0152828	0.58301	0.013702	0.0673203	0.661675
44.27	0.0151842	0.581008	0.0142682	0.0654478	0.658846
44.304	0.0149032	0.579297	0.0146974	0.0639215	0.655657
44.337	0.0145549	0.576668	0.0146062	0.0619722	0.65142
44.37	0.0142262	0.572553	0.0137258	0.0589866	0.645874
44.404	0.0138612	0.568511	0.0123301	0.0554173	0.640192
44.437	0.0134484	0.566197	0.0109431	0.0521884	0.635718
44.47	0.0129826	0.566587	0.00997173	0.049851	0.633282
44.504	0.0124714	0.569137	0.0095545	0.0484596	0.632575
44.537	0.0121749	0.572881	0.00966084	0.0481041	0.632751
44.57	0.0123164	0.576391	0.0102005	0.0485095	0.632554
44.604	0.012778	0.577914	0.0107912	0.0488713	0.631348
44.637	0.0132848	0.576457	0.0110911	0.0485334	0.628938
44.671	0.0137044	0.573312	0.0110416	0.0479643	0.625744
44.703	0.013993	0.570734	0.0109552	0.047932	0.622479
44.737	0.0141424	0.568779	0.0111637	0.0484639	0.619141
44.771	0.0141231	0.566893	0.0115884	0.0492754	0.615633
44.803	0.0139127	0.565137	0.0120886	0.0503961	0.611619
44.838	0.013764	0.563646	0.0127637	0.0515987	0.606924
44.872	0.013841	0.562514	0.0135424	0.0522766	0.601911
44.903	0.0141944	0.561363	0.0139866	0.0520362	0.597068
44.937	0.0147261	0.559601	0.0138451	0.0511957	0.593226
44.97	0.0153161	0.557437	0.0131556	0.0502702	0.590735
45.003	0.0157476	0.55523	0.0122049	0.0494477	0.589376
45.037	0.0159498	0.552025	0.0114528	0.0487825	0.588243
45.07	0.015992	0.547351	0.0111973	0.0483726	0.586836
45.103	0.015818	0.541983	0.0115446	0.0480977	0.5848
45.137	0.015451	0.537134	0.012241	0.0475725	0.582525
45.17	0.0149662	0.533604	0.0128556	0.0465204	0.580529
45.204	0.0145347	0.531555	0.0129377	0.0450149	0.578652
45.237	0.0143671	0.530391	0.0125904	0.0434529	0.576579
45.271	0.0145689	0.529242	0.0121967	0.0424742	0.573979
45.304	0.0149674	0.527818	0.011814	0.0425047	0.570407
45.337	0.0150317	0.524936	0.0112612	0.0432698	0.565996
45.372	0.0146772	0.520504	0.0105384	0.0441181	0.561831
45.404	0.0141545	0.516192	0.0097743	0.0449585	0.558433
45.437	0.0137057	0.513318	0.00909691	0.0454379	0.555926
45.47	0.0135857	0.511859	0.0089543	0.0453117	0.553924
45.504	0.0139241	0.511481	0.00961956	0.0449777	0.552395
45.538	0.0144561	0.511457	0.0104518	0.0450204	0.551158
45.57	0.0147939	0.510753	0.0107482	0.0453612	0.549331
45.604	0.0147169	0.509262	0.0106043	0.0456691	0.546343
45.637	0.0142299	0.50744	0.0104082	0.0460778	0.542942
45.671	0.0136322	0.50533	0.0104486	0.0466549	0.540147
45.705	0.0133109	0.502915	0.0109057	0.0470605	0.538019
45.737	0.013296	0.500146	0.0117125	0.0470821	0.536109
45.77	0.0134256	0.49704	0.0126541	0.046755	0.533113
45.805	0.0135885	0.493189	0.0134688	0.0463476	0.528392
45.838	0.0136785	0.488255	0.0133734	0.0463581	0.522732
45.87	0.0137245	0.482862	0.0121584	0.0473354	0.516999
45.904	0.0138115	0.479514	0.0106078	0.0489818	0.511491
45.937	0.0139232	0.478937	0.00943084	0.050574	0.507721
45.97	0.01403	0.479746	0.00909018	0.0518453	0.506435
46.003	0.0141401	0.480235	0.00962959	0.0526502	0.506178
46.037	0.0141827	0.478958	0.0107339	0.05289	0.50563
46.07	0.0141229	0.47535	0.0117769	0.052842	0.504441
46.103	0.0142078	0.470025	0.0125387	0.0527864	0.502592
46.138	0.0146255	0.464746	0.0130178	0.052484	0.500616
46.172	0.0152854	0.460687	0.0132136	0.0517937	0.49925
46.203	0.0159819	0.458182	0.0133264	0.050559	0.497906
46.237	0.0164973	0.456538	0.0135201	0.0488356	0.495803
46.27	0.0167116	0.454726	0.0138144	0.0469427	0.492997
46.303	0.016712	0.452313	0.0140397	0.0453015	0.489849
46.338	0.0166501	0.449181	0.0140494	0.0442134	0.486257
46.373	0.0164009	0.445969	0.0139163	0.0436716	0.48266
46.404	0.0158589	0.443478	0.0135238	0.0432451	0.479676
46.438	0.0152304	0.441672	0.01285	0.0424237	0.477638
46.471	0.0147981	0.440872	0.0123013	0.0413758	0.476149
46.504	0.0146107	0.441235	0.0122232	0.0404377	0.474888
46.537	0.0146899	0.441438	0.012518	0.0395978	0.473791
46.571	0.015062	0.440345	0.0129429	0.0389264	0.472685
46.606	0.0153854	0.437855	0.0133343	0.0385135	0.471414
46.637	0.0152822	0.434339	0.0135211	0.0382222	0.470138
46.67	0.014918	0.430459	0.0135252	0.0378587	0.46904
46.705	0.0146345	0.427061	0.0135286	0.0377916	0.46787
46.738	0.0143685	0.424219	0.0133212	0.0382229	0.466363
46.77	0.0139891	0.421409	0.012725	0.0387621	0.464326
46.804	0.0133903	0.417998	0.0120423	0.0389663	0.461821
46.837	0.0126125	0.413863	0.0116719	0.0384891	0.458773
46.87	0.0120007	0.410239	0.0117308	0.0372716	0.455149
46.904	0.0117948	0.40821	0.0121118	0.0358192	0.451073
46.937	0.0119727	0.407904	0.012671	0.0347796	0.446855
46.97	0.0124436	0.40905	0.0130786	0.0342403	0.442555
47.004	0.0130707	0.410881	0.0132451	0.0340466	0.438124
47.037	0.0132634	0.411226	0.0132714	0.0341406	0.433684
47.07	0.0127894	0.409289	0.0132218	0.0342849	0.429511
47.103	0.0120669	0.405883	0.0131641	0.0343676	0.425544
47.138	0.0115545	0.402178	0.0131747	0.0345383	0.421615
47.17	0.0114661	0.398779	0.013009	0.0348747	0.417412
47.205	0.0117508	0.396181	0.0124958	0.0349131	0.412964
47.238	0.0121268	0.394297	0.0118442	0.0343595	0.408486
47.27	0.0123034	0.39271	0.011363	0.0332831	0.404687
47.303	0.0122765	0.391337	0.011238	0.0320375	0.401841
47.337	0.0121339	0.390117	0.0114667	0.0310361	0.399991
47.37	0.0120207	0.388633	0.0118809	0.0305699	0.398827
47.403	0.0120952	0.386675	0.012244	0.0306508	0.39842
47.437	0.0122752	0.384526	0.0125	0.0309897	0.398461
47.47	0.012385	0.382555	0.0126286	0.0310799	0.398052
47.503	0.0123404	0.381026	0.0126424	0.0305832	0.396591
47.537	0.0121271	0.380219	0.0126058	0.0299485	0.394022
47.571	0.0118447	0.379966	0.0125498	0.0297928	0.390677
47.604	0.0117601	0.379478	0.0126114	0.0301049	0.387115
47.637	0.0119278	0.378342	0.0128862	0.031251	0.385629
47.672	0.0121376	0.376808	0.0133988	0.0333332	0.386819
47.705	0.012225	0.375176	0.0140254	0.035598	0.388751
47.737	0.0120995	0.373096	0.0146191	0.0372962	0.389583
47.77	0.0117877	0.3703	0.0150176	0.0382441	0.388734
47.804	0.0114717	0.367215	0.0149084	0.0385575	0.386419
47.837	0.0113429	0.364342	0.0142409	0.0385568	0.383319
47.87	0.0114767	0.362087	0.0132769	0.038641	0.380588
47.904	0.0118186	0.360488	0.0124096	0.0386812	0.378832
47.937	0.0122005	0.359038	0.0117705	0.0384725	0.378
47.97	0.0124203	0.357034	0.0114173	0.0377837	0.37711
48.004	0.0125883	0.354303	0.0114195	0.036582	0.375264
48.037	0.0128695	0.351215	0.0117127	0.0351378	0.373116
48.07	0.0131709	0.348416	0.0121551	0.0338155	0.371392
48.104	0.0133544	0.346424	0.0126661	0.032851	0.36994
48.137	0.0134157	0.345041	0.0132279	0.0324164	0.368643
48.17	0.0133787	0.343872	0.0134856	0.0324698	0.367399
48.204	0.013244	0.342884	0.0131968	0.0327404	0.365483
48.237	0.0128815	0.34186	0.0124657	0.0331344	0.362643
48.27	0.0123001	0.340568	0.0116588	0.0336442	0.35943
48.304	0.0119685	0.33943	0.0110437	0.0341742	0.356449
48.337	0.0121739	0.338804	0.0107971	0.0344301	0.354026
48.37	0.0126323	0.337832	0.0112484	0.0342448	0.352153
48.403	0.0129611	0.335817	0.0123829	0.0336629	0.350333
48.437	0.0131872	0.33317	0.0137261	0.032909	0.348031
48.47	0.0133517	0.330657	0.0146774	0.0320282	0.344976
48.503	0.0132443	0.329194	0.0149798	0.0311076	0.341394
48.537	0.0128531	0.329091	0.0147814	0.0303634	0.337821
48.57	0.0124179	0.329889	0.0142684	0.0298913	0.334763
48.603	0.0121615	0.330596	0.0137095	0.0296737	0.33266
48.637	0.0120982	0.330431	0.0132039	0.0296005	0.331537
48.67	0.0122353	0.328799	0.0132567	0.0295602	0.330815
48.703	0.0125684	0.325962	0.0140531	0.0293666	0.329621
48.737	0.0130535	0.322845	0.0149153	0.0289869	0.327962
48.77	0.013588	0.319725	0.0152441	0.0287863	0.326436
48.803	0.0137893	0.3173	0.0147133	0.0288926	0.325105
48.837	0.0134295	0.315879	0.0134505	0.028748	0.32349
48.87	0.0124749	0.314691	0.0119847	0.0279234	0.321194
48.904	0.0111664	0.312919	0.0109645	0.0266429	0.31836
48.937	0.00978486	0.310373	0.0102121	0.0254149	0.315337
48.97	0.00864945	0.307292	0.00941183	0.0244826	0.312239
49.004	0.00789274	0.304315	0.00870264	0.0239396	0.309276
49.037	0.00747575	0.302141	0.0082497	0.0240044	0.306444
49.071	0.00720821	0.301105	0.00789386	0.0246717	0.303854
49.104	0.00688816	0.301004	0.00753068	0.0255405	0.301451
49.137	0.00691924	0.301236	0.00776425	0.0261499	0.299401
49.17	0.00764165	0.301173	0.00924346	0.027129	0.299253
49.204	0.00872503	0.301152	0.011457	0.0288764	0.301702
49.237	0.00969808	0.301628	0.0132995	0.0306349	0.305393
49.27	0.0104962	0.302331	0.0144769	0.031625	0.30871
49.304	0.0109844	0.302878	0.0147016	0.0316404	0.311442
49.337	0.0110623	0.303283	0.0138812	0.030892	0.312689
49.37	0.0111169	0.303712	0.0125259	0.0296442	0.311731
49.404	0.0114699	0.30416	0.0114719	0.0284315	0.30963
49.437	0.0121693	0.30467	0.0112117	0.0276602	0.307617
49.47	0.0131161	0.305404	0.0118406	0.0274999	0.306516
49.504	0.0140269	0.306441	0.0132077	0.0279908	0.306294
49.537	0.0145223	0.307354	0.0147625	0.0287952	0.306539
49.571	0.014623	0.307624	0.0160303	0.0296275	0.306393
49.604	0.0146529	0.307148	0.0168157	0.0302596	0.305347
49.637	0.014561	0.305757	0.0172753	0.0304393	0.303194
49.67	0.0142315	0.303339	0.0176662	0.0300794	0.29914
49.704	0.0139197	0.29991	0.0177518	0.0292256	0.293434
49.737	0.013867	0.295969	0.017396	0.028181	0.287202
49.771	0.0138765	0.292046	0.0168469	0.0271833	0.281926
49.804	0.0136321	0.288291	0.0164882	0.0263479	0.278133
49.837	0.0131752	0.284815	0.0163293	0.0256833	0.275914
49.871	0.0125525	0.281969	0.0162232	0.0251276	0.274856
49.904	0.0117802	0.280197	0.016164	0.0247667	0.273933
49.937	0.0111029	0.279436	0.0158078	0.0246517	0.272809
49.971	0.0107414	0.279343	0.0149505	0.0247471	0.271271
50.004	0.0105968	0.28003	0.014169	0.0251632	0.269269
50.037	0.0104845	0.281407	0.0140795	0.0258822	0.267372
50.071	0.0106583	0.283155	0.0147765	0.0265761	0.266162
50.104	0.0112721	0.284719	0.0159499	0.0269601	0.265422
50.137	0.0119854	0.284959	0.0169593	0.0267862	0.264652
50.171	0.0124197	0.283532	0.0173033	0.0261224	0.263872
50.204	0.01272	0.280847	0.017124	0.02542	0.263098
50.237	0.0130847	0.277681	0.0168318	0.025128	0.262199
50.271	0.0133186	0.274827	0.0166281	0.025365	0.261
50.304	0.0132739	0.272903	0.0166889	0.025912	0.259115
50.337	0.0129218	0.27127	0.0168606	0.0260856	0.256456
50.37	0.0122426	0.268659	0.0164006	0.0251507	0.252948
50.404	0.0113631	0.265382	0.01524	0.0234997	0.248752
50.437	0.0105884	0.262354	0.0141091	0.0220021	0.244459
50.47	0.0101037	0.259876	0.0135941	0.0209042	0.241735
50.504	0.010128	0.258409	0.0138741	0.0207221	0.241069
50.537	0.0106882	0.258041	0.0148163	0.0216913	0.241698
50.57	0.011592	0.257759	0.0156915	0.0232313	0.242661
50.604	0.0124915	0.256677	0.0157972	0.0245181	0.242969
50.637	0.0129216	0.254891	0.0154791	0.0253342	0.242078
50.67	0.0126769	0.25287	0.0154021	0.0257199	0.240408
50.704	0.0121109	0.251046	0.0156507	0.0256903	0.23889
50.738	0.0117313	0.249921	0.016104	0.0255467	0.237715
50.771	0.0116028	0.249667	0.0165876	0.025607	0.236843
50.804	0.0116609	0.249919	0.0169279	0.0259978	0.236179
50.838	0.0119349	0.250076	0.0171496	0.0266319	0.23549
50.871	0.0123149	0.249683	0.0173033	0.0272902	0.234378
50.904	0.0127222	0.249051	0.0173996	0.0277256	0.2327
50.937	0.0131336	0.24866	0.0177565	0.02768	0.230944
50.971	0.013525	0.248256	0.0184782	0.0272126	0.229709
51.004	0.0137614	0.247412	0.0191432	0.0265033	0.228884
51.037	0.0137372	0.246098	0.0193564	0.0256472	0.228545
51.071	0.0134216	0.244379	0.0191506	0.0248815	0.228769
51.104	0.0129093	0.242356	0.018776	0.0244379	0.228966
51.137	0.0125761	0.240051	0.0184137	0.024576	0.228525
51.171	0.0126414	0.23773	0.0181894	0.0252487	0.227314
51.204	0.012953	0.235943	0.0180996	0.0261749	0.225586
51.237	0.0132181	0.23495	0.0181183	0.0269856	0.22349
51.271	0.0133059	0.234713	0.0180391	0.0276462	0.221357
51.304	0.013175	0.234871	0.0177438	0.0281946	0.219485
51.337	0.0127928	0.234962	0.0177586	0.0284367	0.218017
51.371	0.0122675	0.234633	0.0184915	0.0283368	0.216735
51.404	0.0118058	0.233741	0.0198316	0.0279496	0.215396
51.437	0.0116156	0.23245	0.0215643	0.0274702	0.214526
51.471	0.0116572	0.23117	0.0233739	0.0270652	0.2144
51.504	0.011773	0.230372	0.0240967	0.0268218	0.214492
51.537	0.0119158	0.229918	0.0232605	0.0267274	0.214186
51.571	0.0120167	0.229321	0.02163	0.0268662	0.213456
51.604	0.0120431	0.228463	0.0200368	0.0273017	0.212091
51.638	0.0119967	0.227408	0.0191135	0.0276692	0.209981
51.67	0.0118886	0.226227	0.019052	0.0276955	0.207605
51.704	0.0118911	0.224899	0.019658	0.0276157	0.205457
51.737	0.012114	0.223463	0.0203444	0.0277073	0.203246
51.77	0.0123954	0.221982	0.0206619	0.0277662	0.200669
51.804	0.0125243	0.220554	0.0204012	0.0276576	0.197655
51.837	0.0125099	0.219525	0.0199811	0.0274875	0.194401
51.87	0.0124299	0.219015	0.0199194	0.0273957	0.191358
51.904	0.0123209	0.218788	0.0198638	0.0275692	0.188922
51.937	0.012233	0.218515	0.019503	0.0281049	0.187252
51.97	0.012143	0.217829	0.0190673	0.0291276	0.186143
52.004	0.0120388	0.216609	0.0187759	0.0304403	0.185126
52.037	0.0119328	0.215191	0.0186166	0.031473	0.183846
52.071	0.0118185	0.213997	0.0188837	0.0317142	0.182661
52.104	0.0117272	0.212856	0.0197203	0.0313877	0.181996
52.137	0.0120266	0.211474	0.0205608	0.0308758	0.181643
52.171	0.0127974	0.209919	0.0209077	0.0302646	0.181465
52.204	0.0135666	0.208241	0.02101	0.0300334	0.1815
52.237	0.0139176	0.206446	0.021262	0.0305222	0.181319
52.271	0.0137141	0.20496	0.0215515	0.031459	0.180503
52.304	0.0130931	0.204128	0.0217535	0.0323373	0.179123
52.337	0.0124986	0.203162	0.0219918	0.0328234	0.177525
52.371	0.0123111	0.201337	0.0223018	0.0328187	0.175706
52.404	0.0124505	0.199399	0.0226033	0.032536	0.173742
52.437	0.0126752	0.198228	0.0228108	0.0322995	0.17184
52.471	0.0126166	0.197393	0.0227138	0.0319874	0.170164
52.504	0.0120537	0.196364	0.022229	0.0314807	0.168921
52.537	0.0113242	0.195527	0.0216673	0.0309628	0.168116
52.571	0.0109184	0.195157	0.0214202	0.030533	0.167526
52.604	0.0109784	0.19485	0.0214656	0.0299346	0.166863
52.637	0.0115586	0.194207	0.0217783	0.0289106	0.165984
52.671	0.0124951	0.193426	0.0223507	0.027748	0.16492
52.704	0.0132769	0.192699	0.0227467	0.0271187	0.163872
52.737	0.0137246	0.191918	0.0226469	0.0271511	0.163674
52.771	0.0140454	0.191544	0.0223691	0.027582	0.164452
52.804	0.0143924	0.191884	0.0222488	0.0281573	0.165391
52.837	0.0146036	0.192306	0.022272	0.0283599	0.165763
52.87	0.0145769	0.192071	0.0223641	0.0278477	0.1652
52.904	0.0145453	0.190931	0.0221465	0.0271424	0.163798
52.937	0.0147053	0.189197	0.0213647	0.026862	0.162194
52.97	0.0148734	0.187457	0.020468	0.0268557	0.161177
53.004	0.0148591	0.186269	0.0200167	0.0268066	0.160691
53.037	0.0147661	0.186114	0.0201209	0.0264751	0.16041
53.07	0.014714	0.187005	0.020639	0.0257052	0.160115
53.104	0.0146364	0.188152	0.0212974	0.0247147	0.159649
53.137	0.0145149	0.188542	0.0217447	0.0238961	0.159673
53.17	0.014551	0.188084	0.0219713	0.0235348	0.160624
53.204	0.0149014	0.187161	0.0222208	0.0237569	0.161697
53.237	0.0154283	0.185883	0.022521	0.0243641	0.161972
53.271	0.0158113	0.184577	0.0226694	0.0247792	0.161576
53.304	0.0159926	0.183325	0.0225256	0.0248698	0.160714
53.337	0.0159588	0.182128	0.022193	0.024719	0.159293
53.371	0.0157372	0.180949	0.0218762	0.024432	0.157988
53.404	0.0154194	0.179435	0.0217051	0.0241381	0.157332
53.437	0.0151635	0.177368	0.0217137	0.0240122	0.157181
53.471	0.0150741	0.17509	0.021825	0.0241808	0.156988
53.504	0.0151754	0.173062	0.0219547	0.024555	0.156291
53.537	0.015496	0.171448	0.0219695	0.0249247	0.154763
53.571	0.0159088	0.170199	0.0217992	0.0250942	0.152675
53.604	0.0163926	0.169509	0.0217935	0.024863	0.150542
53.637	0.0168973	0.169257	0.0222697	0.0241768	0.148162
53.671	0.0170641	0.168619	0.0229406	0.0233337	0.145382
53.704	0.0166879	0.167098	0.0234018	0.0227351	0.14248
53.737	0.0159925	0.165244	0.0235502	0.0223969	0.139785
53.771	0.015374	0.163788	0.0234961	0.0221228	0.137164
53.804	0.0148534	0.162584	0.0233936	0.0218736	0.134591
53.837	0.0144041	0.16148	0.0233724	0.0216633	0.132849
53.871	0.0142658	0.160855	0.0234476	0.0214815	0.132304
53.904	0.0144988	0.160858	0.0236281	0.0212942	0.132748
53.937	0.0148212	0.161356	0.0237408	0.0213202	0.133545
53.971	0.014951	0.161944	0.023585	0.0217381	0.133968
54.004	0.0149256	0.162537	0.0233487	0.0223366	0.133543
54.037	0.0148817	0.163083	0.0233655	0.0227719	0.132073
54.07	0.0148345	0.162947	0.0235693	0.0230575	0.12991
54.104	0.0148279	0.161737	0.0237584	0.0233285	0.127965
54.137	0.0150648	0.159878	0.0241554	0.0235274	0.126984
54.17	0.0156388	0.158133	0.0249526	0.0235837	0.12663
54.204	0.0162097	0.156484	0.0259016	0.0235638	0.126121
54.237	0.0164225	0.154767	0.0266592	0.0235938	0.125232
54.27	0.0164092	0.153188	0.0271474	0.0236977	0.123861
54.304	0.0164507	0.151938	0.027175	0.0238091	0.122054
54.337	0.016519	0.151031	0.0266416	0.023871	0.120048
54.37	0.0164582	0.150476	0.0258577	0.0237845	0.11806
54.404	0.0162602	0.150224	0.0251631	0.0235491	0.116607
54.437	0.0161481	0.150242	0.0247487	0.0232012	0.115844
54.47	0.0162683	0.150362	0.0246164	0.0227953	0.115495
54.504	0.0164124	0.149775	0.0245144	0.0224203	0.11524
54.537	0.0163812	0.148045	0.0241755	0.0221829	0.114862
54.571	0.0161966	0.145842	0.0235647	0.0221799	0.114184
54.604	0.0159815	0.144013	0.0228083	0.0223666	0.113196
54.637	0.0158864	0.14269	0.0223146	0.022735	0.112039
54.671	0.0159744	0.14176	0.0223339	0.023191	0.11073
54.704	0.0163772	0.141038	0.0224752	0.0235272	0.109345
54.737	0.0170677	0.140108	0.022304	0.0235762	0.107878
54.771	0.0176053	0.139223	0.0219628	0.0234168	0.106352
54.804	0.0175998	0.138647	0.0216554	0.023237	0.104995
54.837	0.0170471	0.137518	0.0213832	0.0228665	0.103923
54.871	0.0161474	0.135003	0.0213556	0.0221018	0.102766
54.904	0.0151264	0.131821	0.0217241	0.0211987	0.101202
54.937	0.0147133	0.129765	0.0222395	0.0206416	0.0997716
54.971	0.0151374	0.129149	0.0226127	0.0205887	0.0998248
55.004	0.0160279	0.130616	0.0229418	0.0216051	0.101625
55.037	0.0170263	0.134171	0.0234254	0.0239252	0.104926
55.071	0.0179622	0.137094	0.024023	0.0266651	0.10903
55.104	0.018691	0.136987	0.0246355	0.0287751	0.112162
55.137	0.0192026	0.133609	0.0252424	0.0298447	0.113242
55.171	0.0196881	0.128936	0.0258152	0.0300889	0.113011
55.204	0.020208	0.12434	0.0263644	0.0297094	0.113135
55.237	0.0208173	0.121496	0.0268903	0.0292748	0.114273
55.271	0.0208834	0.121448	0.0272189	0.028846	0.116935
55.304	0.0202698	0.124367	0.0272747	0.02861	0.122579
55.337	0.0202846	0.131486	0.0272647	0.0293915	0.13115
55.37	0.0220103	0.142326	0.0273931	0.0315312	0.142721
55.404	0.0253281	0.154507	0.0275749	0.034742	0.155561
55.437	0.0298572	0.165793	0.0275589	0.0386286	0.166678
55.47	0.0350596	0.175539	0.0273478	0.0428762	0.173564
55.504	0.0390317	0.182211	0.0271672	0.0462496	0.176694
55.537	0.0408127	0.18433	0.0271608	0.0480297	0.176848
55.57	0.0407251	0.183158	0.0274366	0.0488203	0.173788
55.604	0.0396712	0.180846	0.027995	0.0494731	0.169002
55.637	0.0383074	0.17769	0.0287446	0.0500199	0.164257
55.67	0.0371697	0.173662	0.0294406	0.0502996	0.160329
55.704	0.0365451	0.170232	0.0297532	0.0506473	0.156986
55.738	0.0363873	0.1684	0.0295902	0.0512374	0.154797
55.771	0.0366939	0.167904	0.0292649	0.0518955	0.153603
55.804	0.0370975	0.167417	0.0291527	0.0522009	0.152083
55.837	0.0371218	0.166188	0.0290926	0.0516644	0.148951
55.871	0.0365632	0.16386	0.028902	0.0502295	0.144806
55.904	0.0358811	0.160522	0.0287581	0.0481829	0.140782
55.937	0.0355648	0.156652	0.0288148	0.0459619	0.137178
55.971	0.0353561	0.152158	0.0289323	0.0439662	0.134013
56.004	0.0349378	0.147001	0.0287369	0.0425688	0.130965
56.037	0.0344291	0.141753	0.0281798	0.0416939	0.127419
56.071	0.0339137	0.137714	0.0274496	0.0406287	0.123517
56.104	0.0333448	0.135445	0.0267545	0.0392201	0.119613
56.137	0.0329862	0.135348	0.026482	0.0379761	0.115823
56.171	0.0330356	0.13704	0.0268008	0.0372559	0.112564
56.204	0.0332271	0.138968	0.0274351	0.0367927	0.110139
56.237	0.033195	0.13955	0.0279714	0.0362206	0.108385
56.271	0.0330053	0.138752	0.0285436	0.0354603	0.106889
56.304	0.0328136	0.137235	0.0292084	0.0345406	0.105395
56.337	0.0325528	0.134833	0.0294859	0.033388	0.103756
56.371	0.0322116	0.131889	0.0291759	0.0321403	0.101737
56.404	0.0318118	0.128718	0.0284318	0.0310979	0.0995177
56.437	0.0314179	0.125656	0.027546	0.0305191	0.0981603
56.471	0.0312508	0.123045	0.0268273	0.0305386	0.0982699
56.504	0.0313867	0.121078	0.0266543	0.0310072	0.0993729
56.537	0.031594	0.120142	0.027067	0.0315936	0.100556
56.57	0.0316197	0.120431	0.0279203	0.0319833	0.10111
56.604	0.0315005	0.121547	0.0290434	0.0321662	0.100467
56.637	0.0309813	0.122334	0.0300157	0.0319158	0.0989542
56.67	0.0299519	0.122341	0.0305466	0.0310896	0.0977732
56.704	0.029304	0.122002	0.0305227	0.030371	0.0972703
56.737	0.029653	0.121611	0.0300105	0.0303087	0.0975847
56.77	0.030524	0.12079	0.0291614	0.0306038	0.0985704
56.804	0.0311794	0.119364	0.0283609	0.03081	0.0996209
56.837	0.0315524	0.117661	0.0278958	0.0311282	0.100101
56.87	0.0316843	0.116034	0.0278271	0.0316512	0.0998113
56.904	0.0314155	0.114362	0.028038	0.0321969	0.098972
56.937	0.0308452	0.112493	0.0283507	0.0326775	0.0975956
56.97	0.0302895	0.110637	0.0289259	0.0329485	0.0958961
57.004	0.0300331	0.108998	0.0298058	0.0329228	0.0940461
57.037	0.0300601	0.10721	0.030792	0.0328542	0.0922694
57.071	0.0302145	0.10509	0.0316761	0.0330438	0.0908074
57.104	0.0305279	0.103226	0.0324625	0.0333177	0.0897182
57.137	0.031006	0.102224	0.0331786	0.0333908	0.0893129
57.171	0.0315138	0.10182	0.0337362	0.0333214	0.0897298
57.204	0.0316901	0.101531	0.0339603	0.0331926	0.0906336
57.237	0.0314265	0.101275	0.0338655	0.0330169	0.0913118
57.271	0.0310355	0.101023	0.0337757	0.0330979	0.091478
57.304	0.0307823	0.100664	0.0339028	0.0336003	0.0908584
57.337	0.0305517	0.100386	0.0343341	0.0342558	0.0893507
57.371	0.0302641	0.100297	0.0349489	0.0346893	0.0872022
57.404	0.030206	0.0995739	0.0354219	0.0346163	0.0849039
57.437	0.0305293	0.0976861	0.035461	0.0340035	0.082906
57.471	0.0311291	0.0952618	0.0349518	0.0331597	0.0814353
57.504	0.0317892	0.0931203	0.034045	0.0325397	0.080367
57.537	0.0323188	0.0918155	0.033001	0.0322306	0.0793333
57.571	0.0326226	0.0914382	0.0322135	0.0321363	0.0781271
57.604	0.0325755	0.091602	0.031985	0.0324743	0.0767662
57.637	0.0322227	0.091508	0.0324179	0.0332755	0.075634
57.671	0.0319617	0.090763	0.0332159	0.0342037	0.0750557
57.704	0.0322359	0.0892141	0.0338579	0.0348729	0.0750009
57.737	0.032865	0.087107	0.0342383	0.0352241	0.0753389
57.77	0.033244	0.084979	0.034163	0.0350685	0.0758232
57.804	0.033249	0.0830403	0.0335642	0.0343355	0.0759014
57.837	0.03287	0.0816021	0.032926	0.0334775	0.0752993
57.871	0.0322101	0.0807848	0.0327598	0.0329106	0.0742077
57.904	0.0314721	0.0801414	0.0327952	0.0327879	0.0728526
57.937	0.0309187	0.0793211	0.0327098	0.0330652	0.0709839
57.97	0.0308555	0.0782567	0.0328183	0.0333387	0.0685274
58.004	0.0312837	0.0770147	0.0333182	0.033202	0.0659319
58.037	0.0317937	0.0764367	0.0340803	0.033038	0.0636874
58.07	0.031976	0.0771202	0.0349102	0.0332737	0.0623637
58.104	0.0318264	0.0779264	0.035762	0.033518	0.0620456
58.137	0.0314974	0.0776391	0.0365488	0.0334009	0.0621702
58.17	0.0312567	0.0764012	0.0371291	0.033066	0.062023
58.204	0.0313511	0.0748915	0.0374201	0.0327935	0.0616393
58.237	0.0316167	0.0733226	0.0373767	0.0325563	0.0612546
58.271	0.0317845	0.0719614	0.0366983	0.0323675	0.0611884
58.304	0.0318983	0.070823	0.0353927	0.032664	0.0618108
58.337	0.0320475	0.0692834	0.0340969	0.0336445	0.0628308
58.371	0.0322173	0.0671948	0.0333804	0.0347893	0.0630821
58.404	0.0324644	0.0652269	0.0336467	0.0355315	0.062228
58.437	0.0328216	0.0640467	0.0348931	0.0359259	0.0608604
58.471	0.0331	0.0641647	0.0364296	0.0362017	0.0596705
58.504	0.0331381	0.0654149	0.0374209	0.0363215	0.059245
58.537	0.0330018	0.0666924	0.0379144	0.0363059	0.0597116
58.571	0.0328934	0.0668926	0.0383094	0.0361656	0.0603414
58.604	0.0328607	0.0661483	0.038578	0.0359211	0.0603693
58.637	0.0329155	0.0650393	0.0387438	0.0354671	0.0596956
58.671	0.033191	0.0636289	0.0387017	0.0348017	0.0585802
58.704	0.0337001	0.0620945	0.0384138	0.0341548	0.0574832
58.737	0.0343919	0.0604231	0.0381591	0.0337586	0.0569111
58.771	0.0350947	0.05864	0.0382156	0.0337014	0.0569039
58.804	0.0354997	0.0570654	0.0384533	0.0339917	0.0570819
58.837	0.0353333	0.0559092	0.0386132	0.0345337	0.0569272
58.871	0.0347926	0.0550911	0.038686	0.0350697	0.0560395
58.904	0.0343778	0.0546861	0.0383526	0.0355058	0.0546512
58.937	0.0342363	0.0547967	0.0374426	0.03577	0.0531316
58.971	0.0344073	0.0546422	0.0364421	0.0358248	0.0514786
59.004	0.0348645	0.053698	0.0359649	0.0356895	0.0497207
59.037	0.0354269	0.0526893	0.0362342	0.0354827	0.0480321
59.07	0.0358688	0.0524601	0.0370586	0.0352899	0.0465775
59.104	0.0360532	0.0529443	0.0384461	0.0351818	0.0453526
59.137	0.0360006	0.0536732	0.0401759	0.0351549	0.044179
59.17	0.0358144	0.0544434	0.0416513	0.0351776	0.042962
59.204	0.0357005	0.0550084	0.0423879	0.0352589	0.0417246
59.237	0.0357777	0.0549391	0.0425427	0.035398	0.0405008
59.27	0.0360405	0.0539972	0.0425892	0.0357413	0.0393846
59.304	0.0364708	0.0523786	0.0425245	0.0363427	0.0385445
59.337	0.0369704	0.0505917	0.0422751	0.0369865	0.0380235
59.37	0.037288	0.0486746	0.0418951	0.0374143	0.0377295
59.404	0.0372087	0.0465473	0.0413608	0.0376475	0.0375991
59.437	0.0368693	0.0443839	0.0406834	0.0376865	0.0376076
59.471	0.0367062	0.0427803	0.0401019	0.0375299	0.0376974
59.504	0.0368116	0.0419547	0.0398043	0.0374641	0.0378678
59.537	0.0372129	0.0414044	0.0397743	0.0377044	0.0381003
59.571	0.037827	0.0406695	0.0398649	0.038092	0.0380492
59.604	0.0383058	0.0397535	0.0398823	0.0384183	0.0375378
59.637	0.0383636	0.0388233	0.0397042	0.0388082	0.0369719
59.671	0.0381899	0.0380003	0.0396152	0.0392899	0.0368029
59.704	0.0380872	0.0374552	0.039857	0.0396606	0.0373991
59.737	0.038114	0.0374299	0.0405066	0.0398246	0.0387128
59.771	0.0382377	0.0378625	0.0414169	0.0396892	0.0402167
59.804	0.0384208	0.0383805	0.0420695	0.0392789	0.041242
59.837	0.0385973	0.0385836	0.0420339	0.0388747	0.0412078
59.871	0.0387497	0.0385377	0.0416559	0.0387739	0.0401435
59.904	0.0388472	0.0383787	0.0414593	0.0389388	0.0385232
59.937	0.0388708	0.0377526	0.0414389	0.0392101	0.0370554
59.971	0.0388752	0.0364274	0.0415553	0.0395482	0.0360382
60.004	0.0389227	0.0347555	0.0418588	0.039935	0.035638
60.037	0.0390985	0.033514	0.0422086	0.0403585	0.0357005
60.071	0.0394043	0.0328576	0.0424422	0.0408428	0.0355332
60.104	0.0397369	0.0326634	0.0425488	0.0413764	0.0349657
60.137	0.0400411	0.0328232	0.0425842	0.0416409	0.0339815
60.171	0.0403719	0.0331963	0.0426079	0.0415134	0.0327477
60.204	0.0407574	0.0334703	0.0426467	0.04109	0.0315709
60.237	0.0412752	0.0332275	0.0425053	0.0406456	0.0307438
60.27	0.0419502	0.03246	0.0420757	0.0408617	0.0305769
60.304	0.0426697	0.0315939	0.0415656	0.0420342	0.0310402
60.337	0.0432861	0.0310479	0.0412428	0.0435706	0.0316808
60.37	0.0436155	0.0309284	0.041412	0.0446597	0.0319775
60.404	0.0435905	0.0311423	0.0420626	0.0450611	0.031633
60.437	0.0433508	0.031514	0.0428331	0.0448716	0.0307358
60.47	0.043154	0.0317858	0.0432822	0.0444034	0.0296209
60.504	0.043052	0.031977	0.0434728	0.0441518	0.0288736
60.537	0.0429014	0.0321217	0.043275	0.0440992	0.0288567
60.57	0.0427164	0.0321866	0.0425863	0.0443706	0.0297447
60.604	0.0429811	0.0323382	0.0422087	0.0450972	0.0312936
60.637	0.0437576	0.0326495	0.0427235	0.0459673	0.0329837
60.67	0.044539	0.0330251	0.043716	0.046548	0.0346732
60.704	0.0451005	0.0332102	0.0446558	0.0464641	0.0361491
60.737	0.0454468	0.0330788	0.0454405	0.0455084	0.0371998
60.771	0.0456493	0.0327209	0.0459771	0.0442647	0.0378332
60.804	0.045812	0.031528	0.0463038	0.0447258	0.0393284
60.837	0.0489374	0.0309506	0.0494655	0.0410145	0.0359725
60.871	0.0368456	0.0218158	0.037677	0.0343106	0.0291004
60.904	0.0073522	0.0037789	0.00870251	0.0178368	0.0140162
60.937	0	0	0	0	0
60.971	0.0486158	0.0284549	0.0457139	0.03632	0.0387639
61.004	0.180757	0.102303	0.164062	0.160387	0.157594
61.037	0.387483	0.21499	0.362855	0.351797	0.345591
61.071	0.610684	0.335579	0.60698	0.572776	0.557043
61.104	0.786603	0.429884	0.80796	0.797992	0.737765
61.137	0.911014	0.495906	0.930285	0.951072	0.837886
61.171	0.977748	0.53402	0.980475	0.99977	0.868754
61.204	0.972374	0.537966	0.975147	0.994773	0.875103
61.237	0.94215	0.530142	0.948928	0.985017	0.868759
61.271	0.932785	0.531902	0.939345	0.974532	0.860603
61.304	0.939105	0.540817	0.945215	0.964563	0.856977
61.337	0.942326	0.548223	0.950438	0.963818	0.856743
61.371	0.944614	0.555196	0.956841	0.966425	0.854323
61.404	0.945659	0.561313	0.962225	0.968366	0.850449
61.437	0.945518	0.566335	0.966716	0.970169	0.845529
61.47	0.944679	0.570751	0.971067	0.971561	0.83978
61.504	0.943659	0.574555	0.974831	0.97252	0.833535
61.537	0.942945	0.577738	0.977475	0.973135	0.827479
61.57	0.94254	0.580826	0.978547	0.974205	0.822
61.604	0.942006	0.584463	0.97804	0.976226	0.81703
61.637	0.940705	0.588302	0.976066	0.977893	0.812106
61.67	0.938104	0.591603	0.972519	0.977607	0.806477
61.704	0.934944	0.594452	0.967498	0.975968	0.79952
61.737	0.933484	0.597784	0.961735	0.974398	0.791949
61.77	0.934229	0.602009	0.956005	0.973235	0.785351
61.804	0.935254	0.606164	0.950357	0.972896	0.780009
61.837	0.935037	0.609355	0.944636	0.973475	0.775578
61.87	0.932413	0.611714	0.939024	0.97403	0.771621
61.904	0.927609	0.613842	0.933665	0.973558	0.767754
61.937	0.92277	0.616395	0.928344	0.971922	0.763508
61.971	0.920381	0.619801	0.922948	0.96964	0.75881
62.004	0.920932	0.623878	0.917659	0.967343	0.753839
62.037	0.923339	0.627878	0.912922	0.965497	0.748063
62.071	0.926107	0.631459	0.90897	0.963742	0.741464
62.104	0.927754	0.634493	0.905782	0.961672	0.735256
62.137	0.927828	0.636763	0.903668	0.959948	0.730258
62.171	0.9267	0.638145	0.902935	0.958625	0.726036
62.204	0.924645	0.638575	0.902955	0.956917	0.721856
62.237	0.922402	0.638407	0.901865	0.954147	0.717004
62.271	0.920355	0.6381	0.899046	0.949876	0.710872
62.304	0.91872	0.637778	0.894534	0.94274	0.703935
62.337	0.917512	0.637566	0.888721	0.931677	0.697067
62.371	0.916884	0.638324	0.882744	0.917782	0.690596
62.404	0.917002	0.640592	0.877835	0.902432	0.685657
62.437	0.91748	0.64447	0.874761	0.8854	0.682725
62.471	0.917653	0.648994	0.873135	0.866503	0.680597
62.504	0.91733	0.652596	0.87196	0.84519	0.677899
62.537	0.916696	0.654225	0.870221	0.821491	0.674332
62.571	0.916284	0.653661	0.867892	0.797425	0.670119
62.604	0.916314	0.651651	0.865354	0.775463	0.664853
62.637	0.915886	0.649119	0.863352	0.756561	0.658539
62.671	0.914453	0.647224	0.862574	0.740402	0.652357
62.704	0.912526	0.647303	0.862784	0.72727	0.647326
62.737	0.910724	0.649495	0.863183	0.716448	0.642786
62.77	0.908963	0.651856	0.863313	0.706805	0.637486
62.804	0.907203	0.652376	0.862931	0.697832	0.630896
62.838	0.905486	0.651796	0.86187	0.690659	0.623454
62.87	0.903887	0.65145	0.860317	0.686029	0.615863
62.904	0.902623	0.651156	0.858548	0.683011	0.609032
62.937	0.90173	0.650685	0.856996	0.680387	0.60343
62.97	0.901844	0.650507	0.856472	0.677587	0.599215
63.004	0.903113	0.650734	0.857058	0.674362	0.59637
63.037	0.904374	0.650399	0.858267	0.670765	0.594248
63.07	0.904461	0.648707	0.85935	0.667228	0.59149
63.104	0.903568	0.645958	0.85908	0.663811	0.587267
63.137	0.90238	0.643038	0.856938	0.660673	0.582171
63.17	0.90178	0.640738	0.854081	0.657733	0.577106
63.204	0.902185	0.63924	0.852196	0.654892	0.571905
63.237	0.901951	0.638441	0.851962	0.652276	0.566469
63.271	0.899742	0.637918	0.853501	0.650092	0.561024
63.304	0.896753	0.636967	0.855922	0.648547	0.555654
63.337	0.89457	0.634714	0.856632	0.647867	0.550585
63.371	0.893042	0.631366	0.854933	0.647868	0.545944
63.404	0.892495	0.628029	0.851094	0.648117	0.541734
63.437	0.893304	0.625055	0.845804	0.648399	0.537763
63.471	0.893592	0.622055	0.840803	0.648456	0.53393
63.504	0.891902	0.618676	0.83776	0.648178	0.5303
63.537	0.888759	0.614929	0.837125	0.647747	0.526776
63.571	0.88571	0.611069	0.837729	0.647404	0.523189
63.603	0.884375	0.607622	0.838451	0.647379	0.519368
63.637	0.885334	0.604903	0.838383	0.64782	0.514998
63.67	0.887233	0.601991	0.837499	0.648041	0.509899
63.704	0.888322	0.598127	0.836139	0.647484	0.50464
63.737	0.887835	0.593733	0.834897	0.647201	0.499711
63.771	0.885753	0.589546	0.834554	0.648102	0.495629
63.805	0.883059	0.585494	0.8345	0.649386	0.492491
63.837	0.8811	0.581156	0.833612	0.650249	0.48944
63.872	0.880133	0.576474	0.832127	0.650766	0.485679
63.905	0.879943	0.571537	0.831618	0.650984	0.481895
63.937	0.880405	0.566278	0.832718	0.65084	0.479014
63.973	0.880555	0.560605	0.834313	0.651002	0.476731
64.005	0.880014	0.554729	0.835222	0.651921	0.474588
64.037	0.879224	0.549371	0.834494	0.652787	0.472513
64.07	0.878656	0.54458	0.832231	0.653011	0.469852
64.105	0.877835	0.540548	0.828627	0.654525	0.466431
64.139	0.876444	0.537234	0.824824	0.658296	0.463162
64.17	0.875101	0.534215	0.823282	0.663118	0.460689
64.205	0.874362	0.530919	0.825105	0.667118	0.458924
64.238	0.873683	0.527368	0.8289	0.669683	0.457546
64.27	0.872446	0.523735	0.832395	0.670599	0.455706
64.304	0.871071	0.519511	0.834706	0.670464	0.452617
64.337	0.870087	0.514538	0.835454	0.670251	0.449008
64.37	0.868583	0.509232	0.83425	0.670832	0.445942
64.404	0.866012	0.504121	0.831505	0.672605	0.443055
64.437	0.863784	0.499046	0.827802	0.674881	0.439897
64.47	0.8633	0.49355	0.824256	0.676535	0.436822
64.504	0.863695	0.487901	0.821305	0.677891	0.434153
64.537	0.862907	0.482608	0.818903	0.680069	0.431742
64.57	0.860779	0.477869	0.817108	0.683394	0.429253
64.603	0.858687	0.474075	0.816186	0.687524	0.426674
64.637	0.857449	0.471525	0.815982	0.691911	0.424269
64.67	0.857124	0.470128	0.816247	0.696713	0.422131
64.703	0.857633	0.469202	0.816657	0.702112	0.420253
64.737	0.85765	0.46768	0.816795	0.707216	0.418595
64.771	0.855995	0.465	0.816336	0.711344	0.417088
64.803	0.853576	0.461347	0.815195	0.715257	0.415493
64.837	0.851903	0.457392	0.813754	0.72	0.413539
64.87	0.8508	0.452513	0.811759	0.72577	0.411167
64.904	0.849878	0.446893	0.809267	0.732266	0.408708
64.937	0.849128	0.441615	0.807007	0.739845	0.406524
64.97	0.848242	0.437458	0.805754	0.748599	0.404586
65.004	0.846754	0.434398	0.805393	0.758181	0.402665
65.037	0.844533	0.432311	0.805378	0.768086	0.400791
65.07	0.841993	0.430899	0.805579	0.778346	0.399048
65.104	0.839084	0.42837	0.806077	0.789539	0.397366
65.137	0.835665	0.424082	0.806866	0.801397	0.39507
65.17	0.833527	0.419552	0.807874	0.812996	0.391897
65.204	0.833918	0.416131	0.808847	0.823517	0.388836
65.237	0.835895	0.414083	0.809735	0.832365	0.386746
65.27	0.837671	0.412857	0.810509	0.839686	0.385402
65.304	0.838579	0.410965	0.810575	0.846312	0.38419
65.337	0.838419	0.407229	0.809449	0.85305	0.38312
65.37	0.836622	0.402167	0.807095	0.860303	0.38214
65.404	0.83368	0.397058	0.804301	0.867735	0.380847
65.437	0.831007	0.392238	0.801663	0.874479	0.379076
65.47	0.82975	0.387775	0.799399	0.879847	0.377523
65.504	0.829574	0.383309	0.797889	0.883461	0.376724
65.537	0.829645	0.378601	0.79764	0.885455	0.375988
65.57	0.829554	0.374327	0.798531	0.887263	0.374578
65.604	0.828863	0.371071	0.798976	0.890422	0.372765
65.637	0.827687	0.368447	0.798196	0.894229	0.370902
65.671	0.826643	0.365835	0.796876	0.896657	0.368981
65.704	0.825842	0.36314	0.795912	0.897449	0.367083
65.737	0.825859	0.359809	0.794855	0.896688	0.365389
65.771	0.826725	0.355497	0.793208	0.894636	0.363768
65.804	0.8271	0.350914	0.791848	0.892092	0.36216
65.837	0.825852	0.346995	0.791652	0.889917	0.361147
65.871	0.822815	0.343921	0.791927	0.887555	0.361002
65.904	0.818822	0.341321	0.791755	0.884237	0.36129
65.937	0.815081	0.338642	0.79182	0.880033	0.361397
65.971	0.812646	0.335535	0.792805	0.875462	0.360945
66.004	0.812464	0.331984	0.794506	0.871326	0.359788
66.037	0.814473	0.3281	0.796282	0.867932	0.358074
66.071	0.816879	0.324381	0.797325	0.865178	0.356282
66.104	0.817731	0.321383	0.797066	0.862518	0.354465
66.137	0.817373	0.318978	0.795874	0.858843	0.352589
66.171	0.816945	0.316713	0.794688	0.853219	0.35078
66.204	0.81635	0.31441	0.793621	0.846083	0.349165
66.237	0.815538	0.311189	0.79287	0.83796	0.347753
66.271	0.814679	0.306813	0.792565	0.828925	0.346578
66.304	0.813799	0.302022	0.792395	0.819964	0.345649
66.337	0.812891	0.297632	0.791793	0.811855	0.344608
66.371	0.812734	0.294268	0.790777	0.80474	0.343209
66.404	0.813664	0.292068	0.789587	0.798129	0.341294
66.437	0.814365	0.290643	0.788054	0.79109	0.338991
66.47	0.813611	0.289256	0.786164	0.782811	0.33725
66.504	0.811512	0.28776	0.784003	0.773627	0.336709
66.537	0.808896	0.285992	0.781788	0.764133	0.336603
66.57	0.806651	0.283524	0.78038	0.755213	0.335981
66.604	0.805549	0.280507	0.780334	0.74757	0.334755
[truncated: 172 more rows]

## Sheet: S12B
Percentage of Mu8.1-sensitive Peptidergic nociceptors
	Exp1	Exp2	Exp3
Reversible	92.2481	89.1626	95.3079
Ireversible	7.75194	10.8374	4.69208
neurons	387	203	341
