# Supplementary material for: A previously unrecognized superfamily of macro-conotoxins includes an inhibitor of the sensory neuron calcium channel Cav2.3
Source: PLoS Biol. 2023 Aug 3;21(8):e3002217. doi: 10.1371/journal.pbio.3002217 (PMC10437998; doi:10.1371/journal.pbio.3002217)
Supplement: S10 Data — (XLSX) [file pbio.3002217.s030.xlsx]

## Sheet: S13Fig
Time	X.2661	X.701	X.1640	X.1178	X.2217
0.003	0	0	0	0	0
0.037	0.00393829	0.00237078	0	0.0064339	0
0.07	0.00729643	0.00380312	0	0.010663	0
0.104	0.00984638	0.00459552	0.000296483	0.0130909	0
0.137	0.0119755	0.00489043	0.00096116	0.0136672	0.00206941
0.17	0.0141359	0.00509492	0.00193271	0.0123037	0.00632576
0.204	0.0145784	0.00546233	0.00350276	0.00955707	0.0126193
0.237	0.0131061	0.00596506	0.0072925	0.007704	0.0173786
0.27	0.00986032	0.00605736	0.0132673	0.007223	0.0195449
0.303	0.00769872	0.00558472	0.0173352	0.00854945	0.018971
0.337	0.00683883	0.00493135	0.0172356	0.010768	0.0168313
0.37	0.00815322	0.00454914	0.0124607	0.012707	0.0170666
0.404	0.0107419	0.00503938	0.00771966	0.0126973	0.0201318
0.437	0.0137004	0.00615798	0.00416473	0.010919	0.0239558
0.47	0.0156274	0.00717074	0.00462785	0.00849912	0.0219037
0.506	0.0164826	0.00766851	0.00704842	0.00615022	0.0152811
0.537	0.016555	0.00786921	0.010293	0.00454814	0.00769292
0.57	0.016754	0.00820472	0.0112058	0.00449244	0.00791612
0.603	0.0173134	0.00880582	0.00930341	0.00604965	0.0155668
0.637	0.0180086	0.0103904	0.00629177	0.00804498	0.0252071
0.67	0.0179616	0.0127927	0.00449878	0.00952245	0.0324869
0.704	0.017685	0.0156365	0.00446309	0.0101892	0.0344128
0.737	0.0170732	0.0178597	0.00643987	0.0106021	0.0311665
0.77	0.0163872	0.0195937	0.0102679	0.0111012	0.0235684
0.803	0.0154434	0.019878	0.0138606	0.0112281	0.0178712
0.837	0.0148893	0.0187648	0.0159636	0.0105729	0.0158385
0.87	0.0132091	0.0160595	0.0133774	0.00789525	0.0134548
0.903	0.00730593	0.00923356	0.00736718	0.00388727	0.00694462
0.937	0	0	0	0	0
0.97	0.00274008	0.000335253	0.000874093	0.000736385	0.00367384
1.003	0.0257128	0.0213648	0.0137912	0.00700334	0.0243116
1.037	0.0746828	0.0753392	0.0381163	0.0198986	0.0695887
1.07	0.144949	0.164025	0.0618183	0.0329466	0.133016
1.104	0.22892	0.276141	0.080584	0.0429503	0.204847
1.137	0.314569	0.375719	0.0920702	0.046787	0.263853
1.171	0.396178	0.447637	0.0998838	0.0473523	0.30611
1.204	0.465682	0.480209	0.106061	0.0460162	0.329767
1.237	0.517705	0.478561	0.112364	0.0446959	0.339056
1.27	0.543236	0.455149	0.113697	0.0431937	0.328943
1.303	0.541578	0.428442	0.106883	0.0412707	0.301126
1.337	0.512631	0.402887	0.0925696	0.0391752	0.259023
1.37	0.472708	0.379412	0.081015	0.0378924	0.22061
1.403	0.428068	0.35989	0.0753605	0.0377122	0.191421
1.437	0.392474	0.341149	0.0788441	0.0373505	0.172852
1.47	0.365653	0.321984	0.0874254	0.0357738	0.157996
1.504	0.348225	0.302986	0.098731	0.0330302	0.142722
1.537	0.329912	0.285181	0.103439	0.0325988	0.121787
1.57	0.308576	0.268768	0.0989203	0.0353546	0.0953842
1.604	0.283832	0.255029	0.0899827	0.0413656	0.0804388
1.637	0.259209	0.244213	0.0834435	0.0482026	0.0828837
1.67	0.231648	0.2353	0.0805872	0.0525365	0.0977611
1.703	0.203805	0.226332	0.0839816	0.052353	0.108034
1.737	0.179312	0.217266	0.0948487	0.0483415	0.111352
1.771	0.162866	0.20834	0.112204	0.045494	0.108213
1.804	0.151366	0.199406	0.132089	0.0448301	0.101825
1.837	0.143546	0.189969	0.14846	0.0452785	0.0953783
1.871	0.137553	0.180452	0.157748	0.0447149	0.0916961
1.903	0.132258	0.17116	0.161112	0.0425834	0.0890846
1.938	0.126995	0.162869	0.162579	0.03933	0.0850614
1.971	0.121342	0.156388	0.162033	0.0358439	0.0811073
2.003	0.115522	0.15215	0.162578	0.0340451	0.0772616
2.037	0.109441	0.149487	0.165864	0.0340235	0.0725591
2.07	0.104253	0.146774	0.171266	0.0352659	0.0687405
2.105	0.100697	0.14376	0.175715	0.0368849	0.0678758
2.137	0.098973	0.140279	0.179759	0.0373703	0.0678756
2.17	0.0979766	0.136713	0.181205	0.0366365	0.0666555
2.204	0.0971567	0.132933	0.179181	0.0354779	0.0649543
2.237	0.0960843	0.128809	0.174818	0.0359893	0.0645175
2.27	0.0951126	0.12429	0.171202	0.0378512	0.0650053
2.303	0.0939373	0.119916	0.169984	0.0409757	0.0673635
2.338	0.0929573	0.116513	0.171271	0.0430172	0.0699683
2.37	0.0924342	0.11386	0.174685	0.0432573	0.0717627
2.404	0.0921078	0.11111	0.177257	0.0420679	0.070412
2.438	0.0915184	0.108065	0.178291	0.0408934	0.0671005
2.47	0.0901716	0.104185	0.176741	0.0400088	0.0629725
2.504	0.088366	0.0994306	0.173653	0.039532	0.0598989
2.537	0.0871019	0.0947872	0.171166	0.0388451	0.0585411
2.57	0.0869827	0.0915394	0.170921	0.0372943	0.0591043
2.604	0.0872718	0.0900657	0.170952	0.0350713	0.0618877
2.637	0.0868424	0.0897837	0.170758	0.0334644	0.0669057
2.67	0.0857608	0.0902625	0.171556	0.0328622	0.0737159
2.704	0.0826443	0.090578	0.174194	0.0328935	0.0778596
2.737	0.0771666	0.0906139	0.177007	0.0328818	0.0773358
2.77	0.0703446	0.0905324	0.179786	0.0335599	0.0743917
2.804	0.0658728	0.0895278	0.180789	0.0349989	0.0716461
2.837	0.0644515	0.0871624	0.179553	0.0366533	0.0681109
2.87	0.06555	0.0828496	0.176465	0.0368809	0.0658006
2.905	0.0673971	0.0778346	0.173136	0.0358046	0.0669061
2.937	0.0695504	0.072701	0.170191	0.033955	0.0704446
2.97	0.0707204	0.0702374	0.168841	0.0323662	0.0742003
3.004	0.070518	0.0708566	0.169262	0.0309387	0.0778541
3.037	0.0698463	0.0735854	0.170912	0.0308239	0.0785009
3.071	0.0696649	0.0762192	0.172844	0.0323323	0.0751159
3.103	0.0686973	0.0772545	0.174983	0.0343979	0.0662945
3.138	0.0669658	0.0761378	0.177024	0.0354861	0.0566298
3.172	0.0653994	0.0736994	0.17689	0.0350255	0.0482898
3.204	0.0654861	0.0713759	0.173402	0.0333986	0.0447734
3.237	0.0664373	0.0699419	0.168859	0.0307663	0.044043
3.27	0.0674006	0.0694321	0.165348	0.028484	0.0453464
3.304	0.0670831	0.069604	0.162509	0.0270051	0.0455297
3.337	0.0655676	0.0693515	0.158767	0.0274325	0.0436641
3.371	0.064393	0.0686895	0.154993	0.0293425	0.0417304
3.403	0.0642191	0.0676003	0.151056	0.03178	0.0415042
3.437	0.0668034	0.0662656	0.150487	0.0336885	0.0416822
3.47	0.0692368	0.0646875	0.154125	0.0352206	0.0406582
3.503	0.069572	0.0629571	0.161625	0.0357177	0.0386935
3.538	0.0658228	0.0613067	0.169342	0.0347329	0.037257
3.571	0.0607169	0.0600325	0.173963	0.0326673	0.0365658
3.604	0.0552921	0.0594792	0.172292	0.0309571	0.0338289
3.637	0.0527212	0.0595507	0.164968	0.0297739	0.0299808
3.67	0.0538066	0.0599409	0.156248	0.0300113	0.0273942
3.704	0.0578462	0.0603918	0.148727	0.0315421	0.0302175
3.737	0.0629201	0.0602362	0.144513	0.0327699	0.0366474
3.771	0.0667476	0.0591804	0.143568	0.032247	0.0447595
3.805	0.0681256	0.0578049	0.145961	0.0304163	0.0517942
3.837	0.0673725	0.0568592	0.150387	0.0284001	0.052838
3.871	0.0658219	0.0567856	0.156067	0.0267096	0.0465049
3.904	0.0631971	0.0572918	0.159574	0.0263306	0.0372111
3.937	0.0598119	0.058121	0.15967	0.0274825	0.0336368
3.97	0.0560805	0.0584437	0.157658	0.0284865	0.0361761
4.004	0.0534426	0.0582722	0.155684	0.0283231	0.0412064
4.037	0.0521563	0.0575012	0.150942	0.0282114	0.0462114
4.071	0.0527092	0.0564026	0.144132	0.028541	0.0494229
4.104	0.0533879	0.055109	0.137768	0.0285514	0.050691
4.137	0.0535608	0.0538547	0.134544	0.0277459	0.0501803
4.171	0.052677	0.0527073	0.132627	0.0271842	0.0497919
4.204	0.0518009	0.0514175	0.133358	0.0269101	0.0496512
4.237	0.0502177	0.0503484	0.136402	0.0276888	0.0502492
4.271	0.0494475	0.0498147	0.140847	0.029608	0.051644
4.304	0.0504604	0.0495543	0.143168	0.0316598	0.0534913
4.337	0.0526384	0.0489504	0.1428	0.0327079	0.0557596
4.37	0.0540114	0.0482222	0.141323	0.0315996	0.0583634
4.403	0.0538943	0.047755	0.140953	0.0281816	0.0577045
4.438	0.0527184	0.0474768	0.140273	0.0240757	0.0521554
4.471	0.0506603	0.0472602	0.137999	0.0212469	0.0437618
4.504	0.0481982	0.0473172	0.13537	0.0203512	0.0364994
4.537	0.0471436	0.0478845	0.134515	0.0211059	0.0322794
4.57	0.0481831	0.0488799	0.135278	0.0234892	0.0333648
4.604	0.0505343	0.0500046	0.135853	0.0254283	0.0395096
4.637	0.0514047	0.0510563	0.135371	0.0260979	0.047839
4.67	0.0508208	0.0514566	0.134873	0.0252682	0.0561621
4.703	0.0485195	0.0507039	0.134114	0.0249902	0.0615093
4.737	0.0466056	0.0489955	0.132134	0.0256422	0.0619768
4.77	0.0458628	0.0473779	0.130217	0.0269375	0.0582868
4.804	0.0469466	0.0463069	0.130258	0.0276853	0.0526896
4.837	0.0488789	0.0459507	0.130299	0.0281616	0.045814
4.872	0.050599	0.0462404	0.129424	0.0279497	0.0412315
4.904	0.0512868	0.0471796	0.128595	0.0265852	0.0420427
4.937	0.0511896	0.0480203	0.128242	0.0250922	0.0478842
4.971	0.0514269	0.0483746	0.127102	0.0246075	0.053639
5.004	0.0519783	0.0485921	0.125587	0.0242817	0.0575398
5.037	0.0521914	0.049124	0.12442	0.0230328	0.0585889
5.07	0.051578	0.0493976	0.124062	0.0212818	0.0573242
5.104	0.0505416	0.0488835	0.124809	0.0199679	0.0550568
5.138	0.0495435	0.047841	0.127851	0.020037	0.0537103
5.17	0.0487985	0.0466108	0.132789	0.0221918	0.0538692
5.204	0.0479755	0.045159	0.138565	0.0260256	0.0515447
5.238	0.0470682	0.0440314	0.143068	0.0297385	0.045867
5.27	0.0459981	0.0436176	0.146092	0.0325124	0.0388348
5.304	0.0450345	0.0439273	0.145066	0.0324729	0.0342099
5.337	0.0441791	0.0439429	0.14007	0.029434	0.0329649
5.37	0.0436243	0.0433589	0.132153	0.0240459	0.0367107
5.406	0.0435484	0.0421314	0.125254	0.0201148	0.0446527
5.437	0.0437398	0.0407442	0.119451	0.0184387	0.0510332
5.471	0.0437442	0.0399134	0.116312	0.0189286	0.0529018
5.504	0.0430825	0.0402655	0.11493	0.0201531	0.0514139
5.537	0.0415596	0.0416954	0.115124	0.0222441	0.050489
5.57	0.0395477	0.0428486	0.115404	0.0240639	0.0504903
5.603	0.0367582	0.0432179	0.116058	0.0249066	0.0505468
5.637	0.0331239	0.0425868	0.117828	0.0253836	0.0492111
5.671	0.0300231	0.041264	0.120169	0.0257294	0.0462732
5.704	0.0296551	0.0393772	0.122165	0.0255107	0.041625
5.737	0.0321147	0.0380834	0.122702	0.0247481	0.0352131
5.771	0.035264	0.0378013	0.122295	0.0241859	0.0286686
5.804	0.0378087	0.0390326	0.120323	0.0237775	0.0232267
5.837	0.03944	0.0404746	0.1162	0.0234098	0.018445
5.87	0.0406918	0.0414786	0.110288	0.023173	0.0157331
5.903	0.0414893	0.0407761	0.106933	0.0229444	0.0163365
5.937	0.0416923	0.0389486	0.107957	0.0225681	0.0203656
5.97	0.0411621	0.0364459	0.112639	0.0224172	0.0258165
6.004	0.0393619	0.0346165	0.117201	0.0224848	0.0313476
6.037	0.0374373	0.0336522	0.121266	0.0225063	0.0368124
6.071	0.0360985	0.033361	0.121379	0.0215801	0.0421728
6.104	0.0360661	0.0333638	0.117246	0.019789	0.045861
6.137	0.03658	0.0339129	0.109986	0.018317	0.0464619
6.171	0.0370721	0.0350972	0.105457	0.0175984	0.0461326
6.204	0.0369234	0.0366799	0.104934	0.0170985	0.0469725
6.237	0.0362591	0.0374	0.107743	0.0167249	0.0482736
6.271	0.0367499	0.0368794	0.111381	0.0172731	0.0492508
6.304	0.038818	0.0349369	0.114567	0.0184492	0.0505024
6.337	0.0416849	0.0321722	0.11639	0.0197004	0.0524447
6.37	0.0440912	0.0299992	0.116951	0.0217404	0.0545016
6.404	0.0455882	0.0295752	0.116951	0.0248047	0.0565279
6.437	0.0460764	0.0310122	0.117246	0.0280918	0.0584851
6.471	0.0464314	0.0324925	0.117096	0.0299782	0.0590534
6.503	0.0462914	0.0334604	0.115824	0.030363	0.0545665
6.538	0.045146	0.033893	0.11435	0.0293201	0.0450495
6.571	0.0425026	0.0345787	0.114266	0.0273273	0.0370755
6.604	0.0395371	0.0352949	0.11531	0.0260864	0.0346858
6.637	0.0361689	0.0355221	0.115323	0.0263561	0.0369071
6.67	0.0344267	0.0352145	0.114262	0.027439	0.0401609
6.704	0.034988	0.0346123	0.111356	0.0280732	0.0439885
6.737	0.0370847	0.0339096	0.107417	0.0284305	0.0448601
6.771	0.0385548	0.0329316	0.103746	0.028788	0.0417722
6.804	0.0380705	0.031454	0.103663	0.0261935	0.0358297
6.837	0.0307051	0.0299178	0.108148	0.0199227	0.0280063
6.871	0.0178785	0.0266467	0.116896	0.00988229	0.0194076
6.904	0.00493908	0.0219356	0.128484	0	0.0119627
6.938	0	0.0171567	0.14259	0.00213886	0.00963184
6.971	0.0221455	0.0158886	0.157668	0.0219319	0.0224454
7.004	0.0791078	0.0257878	0.169138	0.0577377	0.0549156
7.037	0.167524	0.05059	0.17403	0.0998073	0.110015
7.07	0.269308	0.0913276	0.171362	0.13923	0.179515
7.103	0.369513	0.143609	0.162387	0.156754	0.252262
7.138	0.444787	0.201351	0.148488	0.150404	0.310342
7.17	0.491211	0.252912	0.135371	0.141853	0.351285
7.203	0.520321	0.293918	0.125347	0.146822	0.369898
7.237	0.53926	0.320254	0.115981	0.163704	0.365059
7.271	0.543194	0.330033	0.104873	0.184845	0.336899
7.304	0.526937	0.325249	0.0935309	0.209928	0.298279
7.337	0.492812	0.31286	0.0835906	0.228792	0.253705
7.371	0.450346	0.295475	0.0755583	0.235189	0.216212
7.404	0.406523	0.277497	0.0694152	0.22512	0.188683
7.437	0.36525	0.262391	0.0636458	0.203811	0.171881
7.471	0.324263	0.250832	0.0570693	0.176087	0.154539
7.504	0.285978	0.24099	0.0508516	0.149415	0.13489
7.537	0.269151	0.23208	0.0526933	0.12438	0.115594
7.571	0.28227	0.223346	0.0642004	0.105049	0.101509
7.604	0.324121	0.214465	0.0835056	0.09376	0.0902803
7.638	0.379563	0.204026	0.104984	0.0890528	0.0797227
7.671	0.43009	0.191715	0.121953	0.0843309	0.0681857
7.704	0.459842	0.179421	0.130015	0.0783313	0.0556443
7.737	0.46241	0.170981	0.12993	0.075325	0.047792
7.77	0.451889	0.166603	0.130569	0.0768609	0.0509403
7.804	0.434965	0.162913	0.133863	0.0811316	0.063447
7.837	0.42299	0.157751	0.140547	0.0833532	0.0740466
7.87	0.41187	0.150693	0.147242	0.0832045	0.0788684
7.904	0.400821	0.14421	0.152392	0.081565	0.0768781
7.937	0.389622	0.138816	0.153413	0.0807058	0.0755749
7.97	0.380102	0.135769	0.150139	0.0804867	0.0770483
8.004	0.373273	0.134154	0.145663	0.0795867	0.0821885
8.037	0.367904	0.132045	0.141994	0.0776962	0.0871261
8.071	0.36479	0.128427	0.138226	0.0751213	0.0875438
8.103	0.363995	0.123657	0.133961	0.073172	0.082064
8.138	0.365015	0.119868	0.130552	0.0721484	0.0730141
8.171	0.367268	0.116914	0.130222	0.0723106	0.0688356
8.204	0.370552	0.114452	0.132668	0.0732544	0.0706977
8.238	0.372708	0.111499	0.137641	0.0742886	0.0780316
8.271	0.372305	0.107991	0.143853	0.0747566	0.0873389
8.305	0.369715	0.104316	0.147927	0.0749315	0.0930097
8.338	0.366419	0.100966	0.147678	0.0753042	0.0915539
8.371	0.362627	0.0983114	0.14291	0.0753002	0.0840409
8.404	0.359198	0.0961429	0.136604	0.0746083	0.0763398
8.437	0.356431	0.0938532	0.129464	0.0733868	0.0692718
8.471	0.354051	0.0914986	0.124797	0.072357	0.0651215
8.504	0.351353	0.0894609	0.12312	0.0716252	0.0638008
8.538	0.347525	0.0880619	0.123204	0.0721593	0.0644498
8.571	0.342231	0.0870241	0.122071	0.0728317	0.0646159
8.605	0.33608	0.0858395	0.119854	0.0727336	0.0642408
8.637	0.32847	0.0843748	0.116468	0.0703099	0.0640001
8.671	0.319073	0.0827414	0.112027	0.0665166	0.0641589
8.704	0.308162	0.0808356	0.105912	0.0617957	0.0646955
8.737	0.298982	0.0785041	0.100033	0.0577863	0.0653669
8.771	0.29251	0.0763239	0.095522	0.0549037	0.0660801
8.803	0.287448	0.0747483	0.093249	0.0538632	0.0667063
8.838	0.281845	0.0734127	0.091865	0.0542606	0.0672422
8.871	0.276053	0.0717887	0.0894471	0.0552455	0.0656905
8.904	0.270766	0.0703427	0.0851949	0.0559525	0.0616859
8.937	0.266552	0.069365	0.0798616	0.0565544	0.0578096
8.971	0.263557	0.0685248	0.0750031	0.0573646	0.0566725
9.004	0.261358	0.0673014	0.072324	0.0570443	0.0585735
9.037	0.257085	0.0657679	0.0727514	0.0560656	0.0645525
9.07	0.250036	0.0642721	0.0758808	0.0553643	0.0751283
9.104	0.241213	0.063004	0.0793192	0.0563233	0.0839452
9.137	0.232492	0.0619015	0.0824842	0.0581061	0.0865069
9.172	0.226139	0.0609887	0.083981	0.060183	0.0821433
9.204	0.222685	0.0603227	0.0850852	0.0613854	0.0768482
9.237	0.221605	0.059781	0.0866779	0.061441	0.0722074
9.271	0.218632	0.0591655	0.0884405	0.0610255	0.0692238
9.304	0.213245	0.0590045	0.0885937	0.0605723	0.0661027
9.337	0.206222	0.0589982	0.0866646	0.0600648	0.0650997
9.371	0.200971	0.0587334	0.0834493	0.058217	0.0642293
9.404	0.197789	0.0571965	0.079436	0.0547905	0.0615427
9.438	0.196402	0.0547528	0.0767068	0.0516132	0.0589122
9.471	0.195675	0.0520978	0.0756677	0.0503144	0.0602309
9.504	0.193843	0.0500604	0.0759371	0.0512726	0.0640287
9.537	0.189914	0.0493095	0.0764088	0.0536332	0.0674273
9.57	0.184431	0.0499362	0.0755476	0.0558801	0.07188
9.604	0.179	0.0511662	0.0727049	0.0565449	0.0783384
9.638	0.175819	0.0512793	0.0677063	0.0552626	0.0840872
9.67	0.176533	0.0500862	0.0642784	0.0534203	0.0858727
9.705	0.180138	0.0487147	0.063578	0.0516061	0.0842715
9.737	0.181169	0.0478922	0.06696	0.0515166	0.0809616
9.771	0.178166	0.0479062	0.0721526	0.0529688	0.0764605
9.804	0.171209	0.0484721	0.0780796	0.0548783	0.0734276
9.837	0.164054	0.0495124	0.0800631	0.0553109	0.0726538
9.871	0.157693	0.0498474	0.077029	0.05441	0.0730386
9.905	0.155698	0.0491785	0.0711602	0.0535574	0.070808
9.937	0.157902	0.0479362	0.0657294	0.0535216	0.0662218
9.971	0.162804	0.0470035	0.0621787	0.0542012	0.0607103
10.004	0.165637	0.046285	0.0603018	0.0559124	0.0583549
10.038	0.165453	0.0455567	0.0599964	0.0588684	0.0595465
10.071	0.161809	0.0448565	0.059585	0.0609201	0.0622854
10.104	0.155827	0.044085	0.0588374	0.0605712	0.0647615
10.137	0.149629	0.0431714	0.0566851	0.0586351	0.0641777
10.171	0.145316	0.0427611	0.0533358	0.0568732	0.0597791
10.204	0.143787	0.0432938	0.0493104	0.0552972	0.0554959
10.238	0.144297	0.0444593	0.0455427	0.0536823	0.0554796
10.271	0.145899	0.045321	0.0411582	0.0530065	0.0618618
10.304	0.14604	0.0457074	0.03773	0.0539792	0.0709412
10.338	0.144448	0.0454864	0.0363758	0.0561202	0.0801556
10.37	0.142075	0.0447837	0.0371038	0.0569375	0.0840668
10.404	0.139926	0.0430824	0.0379084	0.0557855	0.0837456
10.437	0.138441	0.0410075	0.0390145	0.052544	0.0789755
10.47	0.137202	0.0391726	0.0393247	0.048955	0.0738541
10.504	0.135939	0.0386614	0.0382585	0.0455915	0.0700187
10.537	0.134818	0.0391283	0.0374498	0.0447232	0.0673573
10.571	0.134418	0.0406248	0.0384944	0.0462101	0.0640544
10.604	0.135104	0.0418533	0.0409462	0.0493597	0.0599385
10.638	0.135699	0.0423533	0.0430228	0.0505678	0.0581076
10.671	0.13559	0.0414659	0.0444981	0.0491442	0.0594322
10.704	0.133305	0.0396242	0.0444171	0.0466753	0.0635631
10.738	0.129557	0.0373645	0.0430292	0.0453098	0.0677881
10.77	0.124806	0.0358733	0.0417243	0.0449827	0.0709927
10.805	0.121093	0.0353488	0.0416627	0.0452201	0.0708686
10.837	0.118757	0.0353375	0.0424853	0.0461578	0.067125
10.87	0.118248	0.0354684	0.0424331	0.0466145	0.0622684
10.905	0.118678	0.035993	0.0416182	0.046006	0.0587046
10.937	0.11962	0.0367638	0.0376245	0.0442641	0.0564034
10.971	0.119466	0.0374693	0.033631	0.0422757	0.0566277
11.005	0.117966	0.0377642	0.0318624	0.0404043	0.0598856
11.037	0.114727	0.037915	0.0348954	0.0404624	0.0649959
11.071	0.110407	0.0381986	0.0393293	0.0427805	0.0695032
11.105	0.106423	0.0389387	0.0427798	0.0467339	0.0742579
11.137	0.104183	0.0400613	0.0415437	0.0502674	0.0776793
11.171	0.103338	0.0414732	0.0360527	0.0530086	0.0782971
11.204	0.103001	0.0430436	0.0303043	0.0528049	0.0745595
11.237	0.103116	0.0438932	0.0264625	0.0492609	0.0681632
11.271	0.102158	0.0435404	0.026751	0.044195	0.0589848
11.305	0.0989194	0.0423086	0.0292949	0.0415249	0.0509247
11.337	0.0938662	0.0417464	0.0328111	0.041605	0.0456877
11.37	0.0898711	0.042155	0.0332949	0.0429066	0.0445834
11.405	0.0879179	0.0429571	0.0316445	0.0441661	0.0455443
11.438	0.0892433	0.0433271	0.0311128	0.0447998	0.0472365
11.471	0.0933106	0.042624	0.0344958	0.0445222	0.0482107
11.505	0.097892	0.0408187	0.0388229	0.0432579	0.0496337
11.538	0.100687	0.0379838	0.0408033	0.0416207	0.0523554
11.572	0.0996929	0.035581	0.0391221	0.041113	0.0564488
11.605	0.0962217	0.0340685	0.0348317	0.0414942	0.0597347
11.637	0.0913864	0.0336402	0.0287005	0.0418777	0.0615372
11.67	0.0900935	0.0336524	0.0247212	0.0417733	0.0597357
11.704	0.0926174	0.0340615	0.023959	0.0423699	0.0551764
11.739	0.0969413	0.0344607	0.0274862	0.0443095	0.0512078
11.77	0.0989977	0.0346833	0.033994	0.0462857	0.0520428
11.805	0.0989834	0.0346273	0.0418475	0.0473507	0.0568928
11.837	0.0972168	0.0344134	0.0470615	0.046591	0.0624551
11.871	0.0939156	0.0339325	0.0486618	0.0450293	0.0674119
11.904	0.0908013	0.0335917	0.0460478	0.0424385	0.0701344
11.938	0.0901347	0.0335673	0.0410117	0.0399676	0.0697208
11.971	0.0916385	0.0338233	0.0344178	0.0382992	0.0666068
12.004	0.0930195	0.0339713	0.0320468	0.0376842	0.0621084
12.038	0.0934037	0.0334586	0.0349323	0.0373159	0.056753
12.071	0.0920435	0.0321376	0.0402363	0.0377833	0.0517518
12.105	0.0891606	0.030403	0.0433202	0.0392854	0.0479245
12.138	0.0849214	0.0288542	0.0422181	0.0408298	0.0457336
12.17	0.0802292	0.0282941	0.0370864	0.0415629	0.0450237
12.205	0.0772102	0.0288736	0.0282515	0.040613	0.0474103
12.237	0.0768829	0.0302995	0.0219473	0.0388255	0.0514594
12.271	0.0786545	0.0313062	0.020542	0.0368965	0.0554469
12.305	0.0806231	0.0317416	0.0239978	0.0373936	0.0556668
12.337	0.0828995	0.0315934	0.029215	0.0404271	0.0523944
12.372	0.0838295	0.0312792	0.0338304	0.0447179	0.0444946
12.404	0.0829945	0.0307715	0.0359719	0.0470758	0.0361047
12.439	0.0809401	0.0300117	0.0356167	0.0469953	0.029841
12.472	0.0786913	0.0290728	0.0349895	0.0453183	0.0287458
12.504	0.0759853	0.0284425	0.0344337	0.0430111	0.0312392
12.538	0.0729324	0.0285163	0.0359896	0.0408706	0.0376579
12.571	0.0716927	0.0291408	0.0394875	0.0404881	0.0447538
12.604	0.0730635	0.0296476	0.0436322	0.0421348	0.0507764
12.638	0.0759765	0.0298289	0.0450536	0.0441177	0.0553198
12.67	0.0784601	0.0293404	0.0435385	0.0451623	0.0601073
12.705	0.0792811	0.0281541	0.0402675	0.0444933	0.0635993
12.738	0.0781857	0.026928	0.0369476	0.0423612	0.0646998
12.77	0.0756559	0.0263739	0.0347732	0.0384604	0.0622291
12.804	0.0726907	0.025803	0.0338297	0.0338718	0.0565247
12.84	0.0687138	0.0238078	0.0285319	0.0301674	0.0455605
12.872	0.0616823	0.0212607	0.0163703	0.028577	0.0329745
12.904	0.0526959	0.0164872	0.000400053	0.0293117	0.0222484
12.938	0.0452468	0.0113744	0	0.0389076	0.0217739
12.972	0.0445576	0.0093492	0.0184081	0.0587748	0.0316059
13.004	0.0619707	0.0248177	0.056354	0.0857901	0.0552689
13.037	0.106914	0.0617513	0.0945393	0.110217	0.0877022
13.071	0.174925	0.121843	0.127313	0.130461	0.124751
13.104	0.251566	0.196096	0.139701	0.139024	0.15611
13.138	0.327824	0.273591	0.135107	0.135666	0.180353
13.171	0.399246	0.333625	0.124482	0.125711	0.200985
13.204	0.459032	0.370237	0.121846	0.118743	0.21887
13.238	0.502985	0.384161	0.125408	0.115159	0.230714
13.271	0.523941	0.381357	0.123368	0.110245	0.228639
13.304	0.521666	0.367253	0.113573	0.101995	0.213533
13.338	0.499531	0.350147	0.0992002	0.092743	0.191134
13.37	0.46277	0.33164	0.0845186	0.0844934	0.167172
13.405	0.420357	0.311957	0.0729035	0.0765709	0.145461
13.438	0.38069	0.293224	0.06643	0.0685628	0.127909
13.471	0.346372	0.276541	0.0637487	0.0616071	0.112953
13.505	0.313399	0.261719	0.0602519	0.0556741	0.0977012
13.538	0.283052	0.248051	0.0559967	0.0502195	0.0836502
13.571	0.258384	0.23554	0.0543932	0.0472487	0.0769199
13.604	0.239702	0.224053	0.0565293	0.0480025	0.0775628
13.639	0.225904	0.213765	0.0613973	0.0502116	0.0855579
13.672	0.212799	0.204545	0.0647291	0.0498155	0.0925016
13.704	0.19953	0.196354	0.065413	0.0464721	0.0947319
13.737	0.187298	0.18901	0.06595	0.044143	0.090611
13.77	0.177542	0.182533	0.0685179	0.0445739	0.0838876
13.804	0.170231	0.175543	0.0719872	0.0467191	0.0770129
13.838	0.16421	0.167691	0.0732814	0.0475469	0.0722064
13.87	0.159044	0.159364	0.0720802	0.0469707	0.0685891
13.905	0.154075	0.151967	0.0679375	0.0453195	0.0664581
13.937	0.149105	0.145845	0.0614135	0.043158	0.0670081
13.97	0.145004	0.141006	0.0549746	0.0420297	0.0676799
14.004	0.142241	0.136701	0.0511873	0.04289	0.0653441
14.037	0.140298	0.132536	0.0508929	0.0449058	0.0616182
14.07	0.138235	0.128055	0.0527642	0.0465249	0.0594863
14.104	0.136721	0.123491	0.0555686	0.0470358	0.0596183
14.137	0.135156	0.118972	0.0576767	0.0468422	0.0593823
14.171	0.13279	0.114926	0.0588238	0.0462677	0.0576931
14.204	0.128993	0.111056	0.0602921	0.0457681	0.0551153
14.237	0.124691	0.107216	0.0623008	0.044784	0.0538827
14.27	0.120265	0.103089	0.0645897	0.0423534	0.052521
14.303	0.11598	0.0986362	0.0636533	0.0387294	0.0518905
14.337	0.111895	0.0950258	0.0588771	0.0347804	0.0532283
14.37	0.109067	0.0926508	0.051427	0.031706	0.0549873
14.404	0.108017	0.0911057	0.0443121	0.0292481	0.0544761
14.437	0.108816	0.0888369	0.0401244	0.028928	0.0501627
14.471	0.10921	0.0857575	0.0403822	0.0307043	0.0462124
14.504	0.108407	0.0820746	0.0444231	0.0335615	0.0445397
14.537	0.106121	0.0783243	0.0466647	0.0364192	0.0481891
14.571	0.103711	0.0757557	0.0455135	0.0396761	0.054429
14.603	0.102069	0.0750593	0.0421145	0.0420684	0.060996
14.637	0.101576	0.0754059	0.0393732	0.042734	0.0650759
14.67	0.101203	0.0754655	0.0402372	0.0420985	0.0634577
14.704	0.0999888	0.0746881	0.0456328	0.0411218	0.0561069
14.737	0.0960393	0.0728907	0.0523806	0.0400354	0.0460796
14.771	0.0905243	0.0702108	0.0550366	0.0391796	0.0412403
14.804	0.0848289	0.0685435	0.0538316	0.0386686	0.0423977
14.837	0.082007	0.0685077	0.0515751	0.0370027	0.047757
14.87	0.0811668	0.0694801	0.0495636	0.0335828	0.0543174
14.904	0.0820226	0.0700918	0.0490534	0.0290522	0.0589738
14.937	0.0824436	0.0702803	0.0492989	0.0262094	0.0587036
14.97	0.0819335	0.0696741	0.0498052	0.0256338	0.0537152
15.004	0.0801075	0.0681155	0.0482341	0.028151	0.0499342
15.037	0.0776843	0.066079	0.0449718	0.03271	0.049424
15.07	0.0750972	0.0636219	0.0416533	0.0380087	0.0522743
15.104	0.0742582	0.0605993	0.0400005	0.0403026	0.0540428
15.137	0.0755329	0.0573794	0.0397933	0.0387608	0.0538758
15.171	0.0778918	0.0548463	0.0396772	0.0348378	0.0509306
15.203	0.0799149	0.0531626	0.0398689	0.0306085	0.0467156
15.238	0.0806774	0.0522168	0.042359	0.027715	0.0450844
15.27	0.0798634	0.0521582	0.0480625	0.0267408	0.0485795
15.303	0.0774869	0.0528779	0.0557694	0.0283182	0.0539712
15.337	0.0745327	0.0536367	0.0630473	0.0313483	0.0565203
15.37	0.072659	0.0540119	0.0663169	0.0346549	0.0563694
15.404	0.0716769	0.0541345	0.0640126	0.036329	0.0544979
15.437	0.0707579	0.0538228	0.0571402	0.036282	0.0504932
15.471	0.0687669	0.052644	0.0497823	0.0352028	0.0473354
15.504	0.0669248	0.0507187	0.0429569	0.0335133	0.0468829
15.538	0.0657087	0.0488562	0.0410234	0.0319567	0.0484276
15.57	0.0667905	0.0472512	0.0427572	0.0303993	0.0482195
15.603	0.0704237	0.0460061	0.0457325	0.0286492	0.0458583
15.637	0.0747978	0.0449455	0.0476458	0.0261429	0.0439389
15.67	0.0780515	0.0441509	0.0507701	0.0235145	0.0445674
15.704	0.0790578	0.0437566	0.0503601	0.0215225	0.0478306
15.737	0.0775479	0.0437342	0.044683	0.0220267	0.0518433
15.771	0.073736	0.043707	0.0361927	0.0251266	0.0561079
15.804	0.0696923	0.0433323	0.0319299	0.0287794	0.0569044
15.837	0.0662528	0.0424176	0.0321936	0.0313262	0.0537072
15.871	0.0641431	0.0410867	0.0381165	0.0323021	0.0495831
15.903	0.0625938	0.0393973	0.0485686	0.0320175	0.0499744
15.937	0.0612922	0.0381139	0.0579775	0.030595	0.0546684
15.97	0.0603969	0.0374733	0.0614137	0.029174	0.0600956
16.004	0.0606832	0.037574	0.0590889	0.0282397	0.064263
16.037	0.0616788	0.0376782	0.0565517	0.028727	0.0651402
16.07	0.0628183	0.0375022	0.0543188	0.0304987	0.0639209
16.104	0.0641754	0.0371273	0.0551389	0.0328208	0.0616876
16.137	0.0652109	0.0368894	0.0585646	0.0336615	0.0616161
16.17	0.0655094	0.0368694	0.0608886	0.0327358	0.0628822
16.203	0.0646088	0.0362517	0.0564191	0.0300325	0.0629352
16.237	0.0639029	0.0347907	0.0461181	0.0264576	0.0597772
16.27	0.0641141	0.0327394	0.0350458	0.0222312	0.0543842
16.304	0.0641084	0.0309333	0.0260161	0.0192347	0.0495816
16.337	0.0623536	0.0293512	0.0222889	0.0182127	0.0456042
16.371	0.0595537	0.0283845	0.0247066	0.0181077	0.0426663
16.404	0.0582117	0.0282721	0.0319163	0.0183226	0.0415713
16.437	0.0586362	0.0286807	0.038509	0.0194626	0.0427879
16.47	0.0598952	0.0289888	0.0431267	0.0224723	0.0451146
16.503	0.0608009	0.029166	0.0438573	0.026415	0.0469192
16.537	0.0613003	0.0293856	0.0413681	0.0295867	0.0479742
16.57	0.0614047	0.0298328	0.036016	0.0308413	0.0484681
16.604	0.0604838	0.0304639	0.0301634	0.0297163	0.0463497
16.637	0.0584184	0.0308118	0.0256013	0.026879	0.0409276
16.671	0.0562505	0.0304003	0.0255919	0.0230961	0.0354581
16.704	0.0543927	0.0293639	0.0303874	0.0212157	0.0333773
16.738	0.0525661	0.0284331	0.0365867	0.0218943	0.0340163
16.77	0.0510336	0.0278638	0.0413403	0.0236527	0.0355896
16.803	0.0506993	0.0282465	0.0433705	0.0248198	0.0381807
16.837	0.0528189	0.0289538	0.0425651	0.0249117	0.0415979
16.87	0.0553771	0.029522	0.0386946	0.0245578	0.0433684
16.904	0.056796	0.0284795	0.0346564	0.0239903	0.0425906
16.937	0.0558024	0.0260724	0.0320106	0.0237987	0.0402323
16.971	0.0541906	0.0233952	0.0310289	0.0235866	0.0383394
17.004	0.0523336	0.0223565	0.0312057	0.0239235	0.0365129
17.037	0.0505041	0.0229346	0.0325074	0.0234501	0.0358982
17.07	0.0486903	0.0237735	0.0337956	0.0214264	0.037336
17.103	0.0478231	0.024163	0.0340558	0.0183025	0.0385672
17.137	0.0484322	0.0238491	0.0315198	0.0159092	0.0374384
17.17	0.0497004	0.0228753	0.0258618	0.0152259	0.0357501
17.204	0.0505502	0.0214546	0.0190224	0.0161683	0.0357982
17.237	0.0511702	0.0202646	0.0136032	0.0188476	0.0380396
17.27	0.0519431	0.0195474	0.00983528	0.0226713	0.0417965
17.304	0.0517475	0.0192445	0.00875844	0.0259526	0.0470476
17.338	0.0505045	0.0192189	0.0109354	0.0266914	0.0510248
17.37	0.0488209	0.0196357	0.0162388	0.0250011	0.0526098
17.403	0.0486537	0.0206042	0.0232322	0.0231624	0.0504328
17.438	0.0497708	0.0215469	0.0303505	0.0220498	0.0461507
17.47	0.0518362	0.0215802	0.0332841	0.0224148	0.0413845
17.504	0.0537332	0.0206655	0.0312301	0.0234322	0.0386765
17.537	0.055409	0.0193982	0.0260359	0.0246866	0.0378163
17.571	0.0553967	0.0181542	0.020355	0.0248279	0.0387511
17.604	0.0531641	0.0173443	0.0173438	0.0240075	0.0411672
17.638	0.0488051	0.0171785	0.0183532	0.0229044	0.043846
17.67	0.0440757	0.0175124	0.0225246	0.0224663	0.044545
17.704	0.0397349	0.0175386	0.0247557	0.0225292	0.0430133
17.737	0.0374023	0.0170268	0.0241002	0.0225075	0.0410679
17.77	0.0372454	0.0160103	0.0216326	0.0223968	0.039802
17.804	0.038853	0.0148417	0.0198434	0.0220578	0.0381515
17.837	0.0410298	0.0140552	0.0194296	0.0214676	0.035314
17.87	0.0425324	0.0140331	0.0202429	0.0206478	0.0330782
17.904	0.0427092	0.0147853	0.0212258	0.019951	0.0328283
17.937	0.0423018	0.0155653	0.0201524	0.0190932	0.0339315
17.971	0.0424002	0.0160525	0.017033	0.0189718	0.0359432
18.004	0.0426211	0.0157445	0.0136485	0.0200648	0.0392611
18.038	0.0421605	0.0148603	0.0114206	0.0223511	0.0420513
18.07	0.0408992	0.0132872	0.0121024	0.0248552	0.0424808
18.104	0.0377679	0.011479	0.0155027	0.0255397	0.0377285
18.137	0.0329952	0.0096418	0.0204434	0.0250563	0.0305193
18.17	0.0273576	0.0085319	0.0242438	0.0245249	0.0235476
18.204	0.022981	0.00821833	0.026856	0.0250537	0.0208131
18.237	0.0200007	0.00885455	0.0266452	0.0250953	0.0205989
18.271	0.0190419	0.00986397	0.0243092	0.0248559	0.0267083
18.304	0.019401	0.0109609	0.0208283	0.0244109	0.0349252
18.337	0.0207241	0.0114425	0.0190508	0.0236026	0.0417443
18.37	0.0212818	0.0112875	0.0189242	0.0232912	0.0418924
18.404	0.020977	0.0105161	0.0198225	0.0238687	0.038749
18.437	0.0211003	0.00944657	0.0205432	0.0250196	0.0347412
18.47	0.0227898	0.00861784	0.0205985	0.0259025	0.0326476
18.504	0.025786	0.00843381	0.0202163	0.0252678	0.0348773
18.537	0.0292869	0.00875108	0.0204495	0.0227202	0.0412159
18.57	0.0324412	0.00909367	0.02324	0.0190898	0.0480823
18.604	0.0337214	0.00945011	0.0283237	0.0169334	0.0482315
18.637	0.0329258	0.00956375	0.0346996	0.0166428	0.0416087
18.67	0.0312119	0.00933652	0.0413186	0.0182063	0.032187
18.704	0.0294845	0.00914756	0.045035	0.0206867	0.0231131
18.738	0.0279129	0.00925583	0.0445845	0.0245585	0.0171816
18.771	0.0274114	0.00954553	0.0413812	0.0274193	0.0166239
18.804	0.0285459	0.00957927	0.0362948	0.0286278	0.0214814
18.837	0.0268477	0.00954216	0.0293382	0.022814	0.0241955
18.87	0.021239	0.00840527	0.0167733	0.0114297	0.0222732
18.904	0.0103205	0.00537664	0.0103936	0.000734588	0.0166239
18.937	0.00401951	0.00195893	0.0168392	0.00943846	0.015511
18.97	0.00825813	0.00371771	0.0463456	0.0401859	0.021277
19.004	0.0439336	0.0135798	0.0892913	0.0871742	0.0410351
19.037	0.112713	0.0395931	0.135745	0.139515	0.0743836
19.071	0.201812	0.0817617	0.173213	0.179749	0.113839
19.104	0.289362	0.135714	0.190273	0.196806	0.149144
19.137	0.361248	0.19104	0.184344	0.18916	0.176744
19.17	0.41224	0.243896	0.168025	0.16826	0.197093
19.204	0.438682	0.284005	0.160042	0.144558	0.209568
19.237	0.447994	0.307639	0.159585	0.127938	0.211591
19.271	0.442287	0.314556	0.15414	0.118067	0.202243
19.304	0.424557	0.30984	0.14124	0.108714	0.182341
19.337	0.394989	0.295944	0.123357	0.100463	0.156336
19.371	0.358812	0.279392	0.108327	0.0916245	0.127796
19.404	0.324214	0.262648	0.0968958	0.0817444	0.106747
19.437	0.293566	0.246486	0.0898802	0.0715261	0.0965615
19.471	0.264851	0.231271	0.0860396	0.0634504	0.0884837
19.504	0.237151	0.221015	0.0843044	0.0578455	0.0759259
19.537	0.212626	0.220586	0.0829446	0.0556891	0.0601244
19.57	0.193046	0.229178	0.0814639	0.0552411	0.0529598
19.604	0.178415	0.241156	0.0813578	0.0555563	0.0557382
19.637	0.165372	0.252145	0.0826939	0.0520425	0.0668875
19.67	0.151913	0.254911	0.081645	0.044206	0.0797718
19.704	0.137405	0.246892	0.0756842	0.035815	0.0821203
19.737	0.123063	0.231841	0.0672252	0.0311428	0.0674171
19.77	0.110583	0.217022	0.0605172	0.0315939	0.0430703
19.805	0.101793	0.20535	0.0575881	0.0354153	0.023693
19.837	0.0970973	0.197291	0.0589006	0.0394764	0.0143897
19.87	0.094614	0.192508	0.0637811	0.0392886	0.017453
19.904	0.0930746	0.188029	0.0676606	0.0353068	0.0313972
19.937	0.0902474	0.183841	0.0691614	0.0319343	0.0454302
19.971	0.0861989	0.178994	0.0681564	0.0310141	0.0542349
20.004	0.0812455	0.173125	0.0668466	0.0325004	0.0555144
20.038	0.0772508	0.166688	0.0653487	0.0339434	0.0538382
20.07	0.0741239	0.160016	0.0626293	0.0348998	0.0511186
20.104	0.0727968	0.153112	0.0580774	0.0344313	0.0495441
20.137	0.0731543	0.146461	0.0522344	0.033031	0.0478036
20.17	0.0727122	0.140674	0.0473686	0.0323349	0.048408
20.204	0.0705456	0.135659	0.0438124	0.0328144	0.052151
20.237	0.0676912	0.131189	0.0430285	0.0336323	0.0577807
20.27	0.0669066	0.127331	0.0447625	0.0332836	0.0615463
20.304	0.0674684	0.12422	0.0474081	0.0324016	0.0628555
20.337	0.0685187	0.121916	0.0487546	0.0310773	0.0590463
20.371	0.0687946	0.12052	0.0490903	0.0296472	0.0503741
20.404	0.0678574	0.119887	0.0498522	0.0282356	0.04019
20.437	0.0657914	0.12004	0.0498875	0.0271574	0.0328394
20.471	0.0634296	0.120327	0.0490386	0.0259536	0.0314817
20.504	0.0621022	0.120429	0.0478836	0.025067	0.0360538
20.537	0.0618199	0.120252	0.0477744	0.0249049	0.0452475
20.571	0.0609352	0.120117	0.0482151	0.0260694	0.0517415
20.603	0.0588215	0.119688	0.0488989	0.0278839	0.0537548
20.638	0.055587	0.119205	0.0497028	0.0288769	0.051044
20.67	0.0528056	0.118893	0.0507423	0.0279494	0.0474535
20.705	0.0510722	0.118814	0.0513154	0.0255013	0.0438379
20.737	0.0525766	0.118439	0.0507286	0.0237675	0.0417032
20.77	0.057325	0.117631	0.0495209	0.0231604	0.040657
20.804	0.0647939	0.116069	0.0479188	0.0232425	0.039723
20.837	0.0700177	0.113662	0.0455306	0.0225272	0.0385089
20.871	0.0714215	0.11051	0.044066	0.0209937	0.0375255
20.904	0.0671728	0.10681	0.0449314	0.019381	0.0366608
20.938	0.0597271	0.103253	0.046288	0.0184879	0.0353875
20.97	0.0505364	0.09999	0.0470482	0.018513	0.0355234
21.004	0.0449019	0.0969804	0.0478362	0.019827	0.0383476
21.037	0.0439901	0.0928723	0.0488696	0.0225144	0.0429989
21.072	0.0472289	0.0880277	0.0487106	0.0252913	0.0475108
21.104	0.0519588	0.083077	0.0479521	0.0271268	0.051634
21.137	0.0567495	0.0801751	0.0458759	0.0278147	0.0535974
21.171	0.0594772	0.0793141	0.0419474	0.0267422	0.0531325
21.204	0.0596394	0.0803839	0.037873	0.0236104	0.0505519
21.237	0.0581773	0.0822722	0.0357205	0.0206775	0.0485358
21.27	0.0559523	0.0829105	0.0336094	0.0197046	0.0474107
21.304	0.0534728	0.0805747	0.0308728	0.0209518	0.0461422
21.337	0.0515495	0.0756855	0.0286552	0.0226555	0.0434309
21.37	0.0503556	0.0712762	0.0299228	0.0243797	0.0398019
21.405	0.0498119	0.0683107	0.0337018	0.0249805	0.0370418
21.437	0.049636	0.0672347	0.0392601	0.0246333	0.0355682
21.47	0.0494975	0.0666161	0.0440424	0.0239081	0.0380111
21.504	0.0479326	0.0659712	0.0477193	0.0231749	0.0432725
21.537	0.044752	0.0644475	0.0481828	0.0222784	0.0492855
21.57	0.0414445	0.0624204	0.0454483	0.0208082	0.0523019
21.604	0.0395289	0.0606572	0.042443	0.0192876	0.0531296
21.637	0.0393972	0.0598234	0.0418459	0.0180716	0.0494939
21.67	0.0406776	0.05911	0.0430806	0.0175962	0.0413653
21.704	0.0434976	0.0577457	0.0441264	0.0189274	0.0334977
21.737	0.0473085	0.0561182	0.0449657	0.0222454	0.0304505
21.771	0.0506535	0.0549641	0.0435044	0.0253515	0.0314889
21.803	0.0524175	0.0541471	0.0388276	0.0267849	0.0330168
21.838	0.0527436	0.0534886	0.0345225	0.0272284	0.0349078
21.87	0.0520175	0.0528637	0.0337134	0.0273473	0.0359407
21.904	0.0500921	0.0517994	0.0370855	0.0263362	0.0358866
21.937	0.0471891	0.0501866	0.0404838	0.0247838	0.0365323
21.971	0.0446098	0.0483021	0.0428129	0.0243187	0.0394879
22.004	0.0427543	0.0473827	0.0401571	0.0252055	0.0440939
22.037	0.0417458	0.0475864	0.0331601	0.0265058	0.0473325
22.071	0.0410434	0.0485748	0.0249938	0.0272285	0.0486862
22.104	0.0391163	0.0492318	0.0228294	0.0275392	0.0465765
22.138	0.0358179	0.049344	0.0273305	0.0272317	0.0435937
22.172	0.0321848	0.0488028	0.0329531	0.0260238	0.0412561
22.204	0.0309569	0.0477901	0.0357161	0.0242243	0.0412485
22.237	0.0318775	0.046372	0.0341202	0.0225695	0.041661
22.27	0.0338752	0.0447907	0.0293077	0.0207326	0.0407233
22.304	0.035545	0.0435476	0.0239717	0.0185277	0.0375896
22.337	0.0361733	0.0428458	0.0212287	0.0174884	0.0345858
22.371	0.0354551	0.0427872	0.0216723	0.0183325	0.0336652
22.404	0.0330519	0.0427348	0.0239756	0.0211853	0.0332584
22.437	0.0302187	0.0425012	0.0276493	0.0230159	0.0327474
22.47	0.0277837	0.0413152	0.0307642	0.0228384	0.0330481
22.504	0.027675	0.0393366	0.0326271	0.0200236	0.0319024
22.537	0.0297273	0.0365755	0.033491	0.0163372	0.0274215
22.57	0.0334602	0.0346527	0.031678	0.0126941	0.0212575
22.604	0.0370424	0.0340626	0.0265726	0.0111862	0.0179906
22.637	0.0402681	0.0349102	0.0201497	0.0123674	0.0181417
22.671	0.0402815	0.0361727	0.0153829	0.0131546	0.0198309
22.705	0.0367017	0.0367532	0.0117784	0.0117763	0.0210859
22.737	0.031813	0.0361128	0.0101648	0.00979973	0.0232433
22.77	0.0296049	0.0345657	0.011591	0.00993641	0.0256444
22.804	0.0298295	0.033812	0.0156482	0.0116991	0.0267883
22.837	0.0305641	0.0340375	0.0202135	0.0142623	0.0258083
22.87	0.0308892	0.034797	0.0236486	0.0174064	0.0242325
22.904	0.0297262	0.035255	0.0253344	0.0199234	0.023249
22.937	0.0269282	0.0345101	0.0240726	0.0207472	0.0231504
22.971	0.0236569	0.0322741	0.0202507	0.0199783	0.0236367
23.004	0.0215826	0.0294822	0.015646	0.0188489	0.0239999
23.038	0.0216182	0.0280182	0.0130567	0.0174863	0.0227346
23.07	0.0239724	0.0279576	0.0126402	0.0162547	0.0180372
23.104	0.0282384	0.0280995	0.0143532	0.0152541	0.0104528
23.137	0.0317091	0.0276601	0.0179096	0.0151652	0.00446185
23.17	0.0333048	0.0267762	0.0225389	0.0158522	0.00206588
23.204	0.0334533	0.0256995	0.0269017	0.015481	0.00235046
23.237	0.0331443	0.0242673	0.0308569	0.0124681	0.00435279
23.271	0.0321619	0.0223833	0.0311927	0.00762002	0.00857107
23.304	0.0312339	0.0203917	0.0268873	0.00418249	0.0139851
23.338	0.0309607	0.0192988	0.0201979	0.00306372	0.0189548
23.371	0.0303218	0.019693	0.0169125	0.00487634	0.025004
23.404	0.0288667	0.0211588	0.0176372	0.00845493	0.0323681
23.437	0.0271442	0.0228675	0.0207776	0.0131667	0.0397518
23.47	0.0264333	0.0247252	0.0245915	0.016304	0.0437206
23.504	0.0265312	0.0252068	0.028399	0.0172692	0.0441231
23.539	0.0268859	0.0236368	0.0311698	0.0165979	0.0420421
23.571	0.0269011	0.0213615	0.033223	0.0157657	0.0391772
23.604	0.0264196	0.0200914	0.0353834	0.0145592	0.0364491
23.638	0.025674	0.0189309	0.0357145	0.0130017	0.0343289
23.67	0.0255615	0.0171685	0.0317023	0.0114146	0.0330268
23.703	0.0274158	0.0152462	0.0237281	0.0107969	0.029956
23.737	0.0309573	0.0139283	0.0172517	0.0113022	0.0247358
23.77	0.0333167	0.0130731	0.0146392	0.0126877	0.0196376
23.804	0.0332155	0.0127856	0.0160732	0.0141901	0.0170484
23.837	0.0310517	0.0126744	0.0178907	0.0157548	0.019175
23.871	0.028664	0.0126638	0.0195033	0.0167213	0.0238162
23.904	0.0261764	0.0124794	0.0176306	0.0167348	0.0291718
23.938	0.0237088	0.0122463	0.0127428	0.0161873	0.0309368
23.97	0.0211316	0.012517	0.00784066	0.015784	0.0300896
24.003	0.0194512	0.0132934	0.00818816	0.0156587	0.0258625
24.037	0.0190248	0.0142292	0.0133717	0.015651	0.0224054
24.07	0.0193726	0.0146146	0.0185824	0.0156028	0.0214162
24.104	0.0203387	0.0145973	0.0211798	0.0156198	0.024204
24.137	0.0222676	0.0143817	0.0210282	0.0158546	0.0286363
24.171	0.0243701	0.0142863	0.019559	0.0153922	0.0325555
24.204	0.0254324	0.0141288	0.0193584	0.013566	0.0343879
24.238	0.0244608	0.0136935	0.0219802	0.0110047	0.0349944
24.27	0.0218225	0.0127592	0.0267634	0.00881775	0.0357347
24.304	0.0176155	0.0114209	0.0296796	0.00720312	0.0371546
24.337	0.0137598	0.00985304	0.0300427	0.0068961	0.038507
24.37	0.0109249	0.00875753	0.0285809	0.00829022	0.0393565
24.404	0.0108822	0.00826038	0.0271134	0.0107695	0.0373212
24.437	0.0132723	0.0087342	0.0272475	0.0133609	0.0325293
24.471	0.0170099	0.00946168	0.0267943	0.0155234	0.0264269
24.504	0.0189998	0.0100202	0.0245359	0.0167485	0.0230275
24.537	0.0186379	0.00997008	0.0189181	0.0168468	0.0229988
24.571	0.0172088	0.00974687	0.0124642	0.0164829	0.0250775
24.603	0.016026	0.00951802	0.00639876	0.0161186	0.0275921
24.637	0.0158132	0.0094303	0.00320179	0.0161421	0.0285085
24.671	0.0158363	0.00943903	0.0031357	0.0158856	0.026518
24.704	0.0155896	0.00922482	0.00501147	0.0149422	0.0222438
24.737	0.0160419	0.00875321	0.00743572	0.0142239	0.017132
24.77	0.0184757	0.00833753	0.0109905	0.0151037	0.0113092
24.804	0.0204254	0.00832009	0.016323	0.0134266	0.00877026
24.837	0.0202384	0.00802477	0.0162159	0.00742678	0.0120349
24.871	0.0153383	0.00743126	0.00867364	0.00089536	0.0160522
24.904	0.00785494	0.00583344	3.05513e-05	0	0.0164814
24.938	0	0.00349021	0.0065861	0.0115297	0.0151155
24.97	0.00515698	0.00188457	0.02998	0.04155	0.0187805
25.004	0.0272191	0.0091361	0.0665176	0.0865531	0.0279577
25.037	0.0729407	0.0289942	0.108294	0.127802	0.0476764
25.071	0.13526	0.0631771	0.144897	0.155516	0.0767553
25.104	0.204714	0.107057	0.162255	0.160747	0.109048
25.137	0.268781	0.157757	0.157477	0.151809	0.137025
25.171	0.325263	0.204176	0.146913	0.13534	0.160073
25.204	0.368111	0.241041	0.140563	0.125381	0.177387
25.237	0.392441	0.262546	0.136472	0.118947	0.186245
25.271	0.396196	0.27031	0.127249	0.113889	0.181934
25.304	0.379978	0.265762	0.114197	0.103577	0.162605
25.338	0.34736	0.255645	0.102351	0.088931	0.132552
25.37	0.309132	0.241588	0.0938874	0.0749725	0.104921
25.404	0.272082	0.226874	0.0886399	0.0648428	0.0846218
25.437	0.240187	0.212866	0.0851409	0.0579084	0.0708928
25.471	0.214848	0.201844	0.0826114	0.0527747	0.0610425
25.504	0.196419	0.192664	0.079409	0.0497765	0.0558284
25.538	0.18219	0.185262	0.0753452	0.0484652	0.0538206
25.571	0.171872	0.178021	0.0735148	0.0491224	0.0557696
25.605	0.16231	0.171068	0.0751182	0.0510188	0.0617411
25.638	0.152544	0.16373	0.0782295	0.0535845	0.0709423
25.67	0.141029	0.155436	0.0799075	0.0530724	0.0742063
25.705	0.129418	0.146116	0.0794638	0.0490384	0.0689637
25.737	0.12085	0.137112	0.079435	0.0431103	0.0588621
25.77	0.117343	0.129253	0.0807593	0.0389096	0.0534635
25.804	0.117317	0.122697	0.0808309	0.0365718	0.0531475
25.837	0.115463	0.117016	0.0770483	0.0359766	0.0536784
25.871	0.111152	0.112028	0.0716454	0.0368029	0.0520517
25.904	0.104814	0.107597	0.0682053	0.0384574	0.0463512
25.937	0.100436	0.103967	0.0664735	0.0409627	0.0402165
25.97	0.0986173	0.100884	0.0664043	0.0445142	0.0356918
26.004	0.0974095	0.0979952	0.0682522	0.048429	0.0365158
26.037	0.0946826	0.0958391	0.0695446	0.051464	0.0405248
26.07	0.0906956	0.0942966	0.0682797	0.0527992	0.0477658
26.104	0.0873222	0.0928585	0.0670409	0.051571	0.0539448
26.138	0.0848069	0.0899223	0.0684502	0.0479044	0.057278
26.171	0.0840916	0.0854243	0.0723039	0.0435518	0.057
26.205	0.0848606	0.0798015	0.0759045	0.0398476	0.05522
26.238	0.0865746	0.0747578	0.0786344	0.0383668	0.0516938
26.27	0.0869849	0.070591	0.0793248	0.0388064	0.046454
26.304	0.0856041	0.0678356	0.0785213	0.0403267	0.0402055
26.337	0.0838858	0.0662877	0.0755861	0.0412505	0.0364097
26.37	0.0832051	0.0660495	0.072658	0.0418335	0.0364535
26.404	0.0828643	0.0657237	0.0708899	0.0417077	0.0398328
26.438	0.0818087	0.0648314	0.0701514	0.0405947	0.0440694
26.471	0.0803678	0.0633904	0.0687768	0.0386143	0.0485622
26.503	0.0777534	0.0619999	0.0661439	0.0368083	0.0517782
26.538	0.0739194	0.0611728	0.0621772	0.0358225	0.0531898
26.57	0.0703509	0.0605177	0.0571974	0.0360465	0.0526401
26.604	0.0691077	0.0596556	0.0541526	0.0373744	0.0496031
26.637	0.0698853	0.0577396	0.0541794	0.0396176	0.0440092
26.671	0.070657	0.055241	0.0579153	0.0410126	0.0382482
26.704	0.0705241	0.0524771	0.0637928	0.0409309	0.0342987
26.737	0.0688214	0.0499157	0.0690637	0.0387522	0.0328515
26.771	0.0659571	0.0482578	0.0712548	0.0351841	0.0333829
26.805	0.0640311	0.0477669	0.0699403	0.0323965	0.0352024
26.838	0.0646944	0.0477601	0.0661767	0.0319633	0.0368835
26.871	0.0669275	0.0469978	0.0603665	0.0335983	0.0376655
26.904	0.0682426	0.0455358	0.054543	0.0350395	0.0385187
26.937	0.0685823	0.0440109	0.0497958	0.0359843	0.0399229
26.97	0.0675746	0.0427008	0.0479218	0.0357223	0.0410973
27.004	0.0653304	0.0419819	0.0487745	0.0346039	0.0407544
27.037	0.0633612	0.0419198	0.0516275	0.0327289	0.0400545
27.071	0.0624905	0.0423612	0.0546141	0.0310162	0.0396484
27.104	0.0621519	0.042515	0.057616	0.0298641	0.0390607
27.137	0.061428	0.0422238	0.058157	0.0289256	0.0383663
27.17	0.0608131	0.0408065	0.0566383	0.0277536	0.0384508
27.204	0.0599179	0.0390976	0.0542898	0.027105	0.0376503
27.237	0.0586477	0.0376903	0.0517213	0.0274879	0.0366956
27.27	0.0572082	0.0372849	0.0473831	0.0287373	0.0369829
27.304	0.0558881	0.0371262	0.0416858	0.0295104	0.0396758
27.337	0.0546334	0.0366627	0.0359506	0.0295544	0.0427124
27.371	0.0533131	0.0355325	0.03287	0.0293095	0.0433418
27.404	0.0520019	0.0333127	0.0335633	0.0295983	0.0407254
27.437	0.0513245	0.0301927	0.0380853	0.0305825	0.0355778
27.47	0.0516265	0.0273037	0.0438539	0.032058	0.0294963
27.504	0.053277	0.0263025	0.0499947	0.0325832	0.0250073
27.537	0.0557379	0.0271206	0.0535535	0.0322789	0.0258864
27.57	0.0585432	0.0286366	0.0541032	0.0319482	0.0325475
27.604	0.0592135	0.0302128	0.0514192	0.0334645	0.0376866
27.638	0.0573985	0.0314801	0.0485744	0.0359329	0.0378522
27.671	0.0527742	0.0319182	0.0466654	0.0390366	0.0356473
27.704	0.0488102	0.0314005	0.0468966	0.0398434	0.0362534
27.737	0.0466891	0.0301066	0.0482227	0.037726	0.0387116
27.77	0.0479008	0.0284173	0.0491347	0.0328979	0.0422476
27.804	0.050767	0.0270014	0.0479518	0.0274895	0.0463938
27.837	0.05402	0.0265959	0.0450834	0.0234707	0.0477452
27.871	0.0553219	0.0270938	0.0436147	0.0229664	0.0417581
27.904	0.0544587	0.0277044	0.0444321	0.0258292	0.02903
27.938	0.0527477	0.0281244	0.0467315	0.0286656	0.0183464
27.97	0.0511464	0.0280305	0.0491214	0.0298261	0.0142565
28.004	0.0502095	0.0273153	0.0504333	0.0286717	0.0188061
28.037	0.0498809	0.0261972	0.0495761	0.0262775	0.029028
28.07	0.0502441	0.0251987	0.0464951	0.0245722	0.0408484
28.104	0.0508723	0.0244427	0.0427018	0.0251189	0.0493579
28.137	0.051014	0.023869	0.0387445	0.0281077	0.0522606
28.171	0.0501175	0.0234559	0.0348427	0.0318097	0.0508199
28.204	0.048453	0.0231396	0.0311954	0.0356859	0.04611
28.237	0.0466349	0.0229094	0.0306667	0.037518	0.0424642
28.271	0.0447802	0.0226802	0.0341266	0.0371782	0.0407464
28.304	0.0431847	0.0226591	0.0405262	0.0351658	0.0402683
28.339	0.0430626	0.0228784	0.0459161	0.0334852	0.0414264
28.371	0.0446877	0.0223862	0.0499141	0.032359	0.045224
28.404	0.0470534	0.0207462	0.050135	0.0320409	0.0505482
28.437	0.0488612	0.0187833	0.0482349	0.032161	0.054643
28.471	0.0499871	0.0180161	0.0456458	0.0320832	0.0570604
28.504	0.0491463	0.0183527	0.0448771	0.0310977	0.0573634
28.537	0.0456768	0.0195289	0.0447691	0.0293577	0.0549876
28.571	0.0415889	0.0211845	0.0451159	0.0274658	0.0491815
28.604	0.039069	0.0219661	0.0453969	0.0256017	0.0409782
28.637	0.0384589	0.0209207	0.045529	0.0240207	0.0329643
28.671	0.0388334	0.0193448	0.0453672	0.0229544	0.0272725
28.704	0.0396798	0.0188755	0.0429782	0.0230089	0.0268975
28.738	0.0404385	0.0198113	0.0394637	0.0240893	0.0317372
28.77	0.0411435	0.0210968	0.0364252	0.0257603	0.040124
28.804	0.0425446	0.0223835	0.0368951	0.0277185	0.0457946
28.837	0.0446273	0.0230099	0.0397616	0.0301621	0.0475652
28.872	0.0456742	0.0232567	0.0441432	0.0318093	0.0457359
28.904	0.0445888	0.0228496	0.046607	0.0318156	0.0423847
28.937	0.0404616	0.0225161	0.0464912	0.0310227	0.0367211
28.971	0.0353961	0.022665	0.0441595	0.0304199	0.0300293
29.004	0.0305401	0.0231947	0.0411623	0.0297282	0.0239342
29.037	0.029543	0.023351	0.0404978	0.029453	0.0199441
29.071	0.0320067	0.0226971	0.042792	0.030196	0.0175957
29.104	0.0367516	0.0214468	0.0466799	0.0320008	0.0179408
29.137	0.0397426	0.0199737	0.0481806	0.0328988	0.0221032
29.17	0.0403791	0.0186583	0.0474301	0.0323347	0.0298071
29.204	0.0389749	0.0174055	0.0439366	0.0301595	0.0367275
29.237	0.0365912	0.0171548	0.038697	0.0274335	0.0403283
29.272	0.0338626	0.0182084	0.0357962	0.0255232	0.0398651
29.304	0.0315063	0.0197804	0.0376223	0.0255132	0.0368332
29.337	0.0292668	0.0207823	0.0422278	0.0272401	0.0309216
29.37	0.0267609	0.0217266	0.0435406	0.0296461	0.0231903
29.405	0.025356	0.0222793	0.0414403	0.0321484	0.018806
29.437	0.0261727	0.0219901	0.0362593	0.034447	0.0199407
29.47	0.0288445	0.0206644	0.0294658	0.036392	0.0248665
29.504	0.0320145	0.0191462	0.0224268	0.0377624	0.0282672
29.537	0.0351857	0.0180237	0.0198105	0.0381606	0.030613
29.571	0.0363254	0.0178265	0.0227652	0.0375019	0.0304999
29.604	0.0350997	0.01845	0.026751	0.0362686	0.0295621
29.637	0.0322829	0.0190657	0.0282379	0.0345882	0.0285484
29.67	0.0312474	0.0193096	0.0281024	0.0332577	0.02905
29.704	0.0321321	0.0192863	0.0303797	0.0324744	0.0300993
29.737	0.0343152	0.019107	0.0351047	0.0310434	0.0307972
29.77	0.0349741	0.0186483	0.0424193	0.0290543	0.0300209
29.804	0.0339395	0.0177066	0.0507358	0.027423	0.0279657
29.837	0.0318471	0.0163969	0.0559656	0.0276553	0.0268752
29.871	0.0299114	0.015055	0.0555088	0.0289506	0.0275827
29.904	0.0290946	0.0139994	0.0496305	0.0306719	0.0297627
29.938	0.029757	0.0137102	0.0415508	0.0320152	0.0319415
29.971	0.0310361	0.0141858	0.03447	0.0326787	0.0320475
30.004	0.031745	0.0149536	0.0332217	0.0325924	0.0295156
30.037	0.0303658	0.0150362	0.0377495	0.0326721	0.0253069
30.07	0.0275784	0.0143698	0.0430413	0.0329166	0.0222883
30.104	0.024566	0.0131277	0.0460712	0.0328874	0.020677
30.137	0.0234391	0.0116135	0.0450451	0.0320129	0.0219
30.17	0.0235308	0.0105141	0.0412468	0.0309825	0.025776
30.204	0.0237288	0.0103533	0.0357006	0.0304024	0.0305349
30.237	0.0246061	0.0109912	0.0330248	0.0300414	0.0325728
30.272	0.0267376	0.0118943	0.0337111	0.0297208	0.0316244
30.304	0.0296254	0.0129364	0.0370187	0.0297539	0.0282161
30.338	0.0313057	0.0134355	0.0394984	0.0308001	0.0235032
30.371	0.0321017	0.0128338	0.0407209	0.0326992	0.0180898
30.404	0.0310084	0.0112621	0.0405997	0.0351533	0.0154296
30.437	0.0275588	0.0100238	0.0399895	0.0381764	0.0163566
30.47	0.0240697	0.00959958	0.0386001	0.0394062	0.0208649
30.504	0.0227648	0.0101503	0.0367496	0.0378476	0.0267413
30.537	0.022939	0.0113639	0.0360133	0.0343185	0.0311852
30.571	0.0231278	0.012727	0.0372459	0.0309939	0.0324317
30.604	0.0235526	0.0135772	0.0401524	0.029179	0.0315523
30.637	0.0242902	0.013629	0.0435901	0.0292126	0.0306333
30.671	0.0249785	0.0132765	0.047301	0.0300762	0.0303215
30.704	0.0259345	0.0126565	0.0497568	0.0308437	0.0315119
30.737	0.0274506	0.0119628	0.0500425	0.0318342	0.0342513
30.771	0.0282765	0.0110553	0.0478084	0.0332532	0.0353388
30.804	0.0274167	0.00992665	0.0440317	0.0346954	0.0331978
30.838	0.0236395	0.00790215	0.0399305	0.0333715	0.0265579
30.871	0.0157936	0.00547894	0.0299274	0.0276242	0.0168877
30.904	0.0058115	0.00227575	0.0136206	0.0195019	0.00608041
30.937	0.00596152	0	0	0.0249131	0.00400421
30.971	0.0224919	0.000826459	0.00641226	0.0478549	0.0138444
31.004	0.0601016	0.0138225	0.0389109	0.0869515	0.0374152
31.037	0.113648	0.0407919	0.0853737	0.124789	0.0673685
31.07	0.180037	0.0823579	0.125702	0.157077	0.100896
31.104	0.242497	0.131489	0.152589	0.167825	0.1256
31.137	0.29503	0.183452	0.162415	0.157776	0.139251
31.17	0.336242	0.228056	0.161557	0.136202	0.145547
31.204	0.370463	0.261821	0.155538	0.122032	0.154322
31.237	0.395697	0.280328	0.155297	0.116109	0.164539
31.271	0.40462	0.285106	0.15692	0.111341	0.165624
31.304	0.395753	0.278159	0.157181	0.104722	0.153532
31.337	0.368087	0.264506	0.147957	0.0957674	0.131316
31.371	0.331091	0.245632	0.12934	0.0879155	0.107174
31.405	0.290751	0.227172	0.107282	0.0821554	0.0824004
31.437	0.255248	0.211618	0.0870669	0.0795097	0.062104
31.47	0.223654	0.199171	0.0738786	0.0780384	0.0480371
31.504	0.200163	0.186623	0.0725317	0.0784244	0.0365176
31.537	0.18297	0.17456	0.0829231	0.077656	0.0229657
31.571	0.169875	0.16077	0.0960105	0.0740077	0.00840436
31.604	0.155979	0.146697	0.106514	0.067665	0.000102453
31.638	0.143287	0.141638	0.110554	0.0616853	0
31.671	0.129676	0.156797	0.10641	0.0541798	0.00516923
31.704	0.117322	0.189579	0.0938827	0.0478501	0.0115647
31.737	0.107259	0.228202	0.0815878	0.0448149	0.0189714
31.77	0.10186	0.266035	0.0737658	0.0462772	0.0256447
31.804	0.0992668	0.289828	0.070456	0.0486007	0.0299688
31.837	0.0965514	0.29273	0.068409	0.0496007	0.0320275
31.871	0.0915672	0.27971	0.0666814	0.0482754	0.0328034
31.904	0.0864932	0.264235	0.0646128	0.0454328	0.0313075
31.937	0.0838527	0.24977	0.0616266	0.0424968	0.0280621
31.97	0.0824513	0.236172	0.0590928	0.0395991	0.0245006
32.004	0.0804477	0.223808	0.0574848	0.0376502	0.0228755
32.037	0.077936	0.210928	0.0577724	0.0369565	0.0230761
32.07	0.0755496	0.198285	0.0591188	0.0358761	0.0262672
32.104	0.0735258	0.186636	0.0603036	0.0335321	0.0322834
32.137	0.0714354	0.177516	0.0609786	0.0303921	0.0386962
32.171	0.0688599	0.1712	0.0614688	0.028046	0.0422525
32.204	0.0661266	0.166063	0.06147	0.0266468	0.0428505
32.238	0.0631777	0.161217	0.0601605	0.0279705	0.0409953
32.27	0.0600027	0.15599	0.0575335	0.0322977	0.0368619
32.304	0.0592365	0.150479	0.055806	0.038433	0.0313668
32.337	0.0629566	0.144568	0.0554023	0.0418336	0.0259029
32.371	0.0700691	0.138704	0.0569165	0.0415482	0.0210953
32.404	0.074961	0.132792	0.059242	0.0389856	0.0188653
32.438	0.0759649	0.128084	0.0606368	0.0364253	0.0198658
32.47	0.0724158	0.12492	0.0593937	0.0352229	0.0245324
32.504	0.0660772	0.122401	0.0541016	0.0358529	0.0311131
32.537	0.0587404	0.119302	0.0461429	0.0372918	0.038429
32.57	0.0528647	0.115554	0.0399077	0.0379376	0.0450798
32.605	0.0498564	0.111208	0.0401795	0.0375939	0.0482187
32.637	0.0497176	0.106085	0.0459758	0.0359581	0.0461123
32.67	0.0519046	0.101372	0.0515677	0.0329957	0.0393394
32.704	0.0544869	0.097761	0.0547692	0.029486	0.0329986
32.738	0.0569257	0.0950457	0.0544868	0.0263805	0.028542
32.77	0.0580312	0.0922087	0.0502844	0.0240547	0.0268685
32.804	0.0566605	0.0892266	0.0421627	0.0242746	0.0246456
32.837	0.052794	0.0869152	0.0355131	0.0275241	0.0209248
32.871	0.0490165	0.0855939	0.0333681	0.0316771	0.0154615
32.904	0.0467908	0.0847382	0.0349667	0.0343156	0.0101353
32.938	0.045786	0.0833117	0.0383179	0.0345762	0.00591315
32.97	0.0455998	0.0811971	0.0435774	0.032663	0.00441066
33.004	0.0465981	0.0785389	0.0474056	0.0288317	0.00589347
33.037	0.0478087	0.0755691	0.0476916	0.0261271	0.00932866
33.071	0.0480804	0.0728274	0.0457329	0.0257525	0.0135453
33.104	0.0479555	0.0706606	0.0439684	0.026766	0.0163008
33.139	0.0481722	0.069357	0.0433694	0.027372	0.0166447
33.171	0.048065	0.0686154	0.0442734	0.0272431	0.0157396
33.204	0.0471014	0.0680762	0.0476945	0.0265476	0.0150687
33.238	0.045771	0.0669919	0.0497061	0.0251676	0.014518
33.271	0.0448688	0.0653835	0.048499	0.0241609	0.0146489
33.304	0.044358	0.0631648	0.0445036	0.023982	0.0161188
33.338	0.04462	0.0606103	0.0413957	0.0243231	0.0173617
33.37	0.0457237	0.058031	0.0392976	0.0243895	0.0172084
33.404	0.047983	0.0567952	0.0398417	0.0246633	0.0159213
33.438	0.0489195	0.0571205	0.0435076	0.0258905	0.0172265
33.471	0.0474724	0.0580041	0.0479508	0.0279409	0.0219835
33.504	0.0432733	0.0582215	0.0503586	0.0295708	0.027362
33.538	0.038515	0.0570391	0.049861	0.0301193	0.0302151
33.57	0.0337063	0.0551109	0.047151	0.0281306	0.0281478
33.604	0.0314482	0.0529795	0.0426764	0.0250603	0.0236407
33.637	0.0323015	0.0514686	0.0375251	0.0221382	0.0186546
33.67	0.0351978	0.0502004	0.0318851	0.0215999	0.0181992
33.705	0.0379323	0.0496156	0.0280562	0.0224023	0.0211071
33.737	0.0385992	0.0497594	0.0269894	0.0248483	0.0257892
33.771	0.0367074	0.0502198	0.028643	0.0281384	0.0295782
33.804	0.0339615	0.0504073	0.0316986	0.0296773	0.0310402
33.838	0.0325659	0.050461	0.0364446	0.0278537	0.0293065
33.871	0.0342103	0.0504622	0.0386649	0.0243969	0.026272
33.904	0.0379214	0.0502584	0.0364835	0.0219732	0.0246683
33.937	0.0424982	0.0495355	0.0316762	0.0202884	0.0245652
33.97	0.0455884	0.0483395	0.0279507	0.0204053	0.0241879
34.004	0.0476442	0.0466857	0.0255858	0.0229321	0.0232763
34.037	0.0469512	0.044954	0.0244758	0.0265877	0.0250323
34.071	0.0442505	0.0433605	0.0248483	0.0291075	0.0292874
34.104	0.0407602	0.042672	0.0242808	0.0304163	0.0339121
34.137	0.0376937	0.0429079	0.0216873	0.0304885	0.0335617
34.17	0.0341938	0.044019	0.0168402	0.0292463	0.0291422
34.204	0.0314485	0.0445346	0.0134351	0.0266078	0.022847
34.237	0.0300798	0.043964	0.0127265	0.0235545	0.0191533
34.271	0.0299743	0.042509	0.014726	0.0206203	0.0181105
34.304	0.0307038	0.0410884	0.0170819	0.0184263	0.0185819
34.338	0.0323999	0.0402846	0.0174153	0.0168779	0.0197886
34.371	0.03412	0.0402152	0.0148582	0.0153737	0.0192332
34.404	0.0352644	0.0399301	0.0113814	0.013508	0.0154676
34.437	0.0361671	0.038499	0.00933277	0.0113772	0.0114235
34.471	0.0371793	0.0361742	0.00872429	0.00962329	0.0104537
34.504	0.0375156	0.0339843	0.0101893	0.0100407	0.0126754
34.537	0.0375767	0.0320673	0.0142582	0.0143798	0.0157672
34.571	0.0379829	0.0305994	0.0174595	0.0217824	0.0189289
34.604	0.0374998	0.0295516	0.0176039	0.0268265	0.0195997
34.637	0.0348111	0.029067	0.0151845	0.0273915	0.0175424
34.671	0.0314723	0.0290742	0.0131004	0.0237853	0.0131313
34.704	0.0302653	0.0294948	0.0117532	0.0196149	0.00788522
34.739	0.0310081	0.0302541	0.0127343	0.0157361	0.00265663
34.771	0.0328779	0.0312744	0.0160907	0.0146907	0.000382428
34.804	0.0352568	0.0314983	0.0227789	0.016428	0.00206198
34.837	0.0373838	0.0310375	0.0297462	0.0199455	0.00778552
34.87	0.0367959	0.0304236	0.0353038	0.0223787	0.015782
34.904	0.0330593	0.0305377	0.0346275	0.0231892	0.0250762
34.938	0.0293192	0.0308057	0.0284112	0.0229957	0.0286174
34.971	0.0279451	0.0312688	0.0204447	0.0226395	0.0243018
35.004	0.0292627	0.0317978	0.015222	0.0219107	0.0160384
35.037	0.0319996	0.031901	0.0145529	0.0206488	0.00970601
35.07	0.0350286	0.0312216	0.0181322	0.0196401	0.00793085
35.104	0.0369411	0.0303228	0.0244861	0.0195845	0.0105681
35.137	0.0363985	0.0298726	0.0281317	0.0208183	0.016055
35.171	0.0334476	0.0297314	0.028126	0.0225333	0.0188979
35.204	0.0285916	0.0298326	0.0266665	0.0243095	0.0181954
35.238	0.0247758	0.0302531	0.0262859	0.0254246	0.0160201
35.27	0.0227639	0.030966	0.0292225	0.0260905	0.0148481
35.305	0.0230401	0.0308081	0.0348772	0.0269311	0.0160244
35.337	0.0240625	0.0293848	0.0420123	0.0276408	0.017146
35.371	0.0253364	0.0266461	0.0476642	0.0276105	0.016957
35.405	0.0263343	0.0236141	0.0516934	0.0262893	0.0160647
35.437	0.027554	0.0207067	0.0528214	0.0244625	0.0169133
35.471	0.02818	0.0190352	0.0495939	0.0221758	0.0185635
35.504	0.0281956	0.0189358	0.041952	0.0208303	0.019962
35.538	0.0279582	0.0197508	0.0324639	0.020966	0.0214589
35.57	0.0282475	0.0204742	0.0235267	0.0223128	0.0206719
35.604	0.0286697	0.020954	0.0190624	0.0237439	0.0162526
35.637	0.0287062	0.0212875	0.0202048	0.0247473	0.0112182
35.671	0.0280507	0.0206832	0.0262622	0.0250635	0.00914718
35.704	0.0265966	0.0189474	0.0337952	0.0247195	0.00969736
35.737	0.0245746	0.0167058	0.0384701	0.0241389	0.0111295
35.771	0.0207794	0.015307	0.0368638	0.0241996	0.0148258
35.806	0.0172674	0.01479	0.0303576	0.0250096	0.0192596
35.837	0.0155279	0.0149751	0.0256338	0.0260922	0.0231107
35.87	0.0164494	0.0155978	0.0243599	0.0264891	0.023631
35.904	0.0178773	0.0158677	0.0245169	0.0264414	0.0222678
35.937	0.0192462	0.0151471	0.025004	0.0250933	0.02103
35.97	0.0197112	0.0135894	0.0269562	0.0225403	0.0243365
36.004	0.019264	0.0121973	0.0294274	0.019378	0.0318831
36.037	0.0187183	0.011199	0.0301745	0.0175108	0.0412766
36.071	0.0184368	0.0107757	0.030578	0.0172538	0.0503521
36.104	0.0193453	0.0110344	0.0314014	0.0180068	0.0588886
36.138	0.0206456	0.0119143	0.0318164	0.0197256	0.0657201
36.17	0.0215798	0.0134404	0.0306655	0.0228635	0.0699709
36.204	0.0202215	0.0153634	0.0289666	0.0268083	0.0729275
36.237	0.0170379	0.0167173	0.0284304	0.0302118	0.0759481
36.271	0.0129779	0.0168539	0.0297818	0.0323714	0.0778966
36.304	0.0107476	0.0156491	0.0318689	0.0326789	0.0757701
36.338	0.0107114	0.0136465	0.0329551	0.0310274	0.0697528
36.371	0.0123229	0.0114275	0.0339785	0.0286403	0.0621798
36.404	0.0145511	0.010332	0.0330166	0.0264019	0.0564656
36.437	0.017228	0.0105701	0.0286561	0.0258331	0.0538297
36.471	0.0188311	0.011369	0.0211793	0.02594	0.0572117
36.504	0.0186416	0.0119328	0.0135979	0.0256923	0.0690541
36.538	0.017271	0.0121932	0.00730268	0.0245834	0.103396
36.571	0.0160697	0.0121673	0.00456105	0.0240936	0.162394
36.604	0.0147388	0.0116853	0.00575592	0.0243153	0.235582
36.637	0.0139755	0.0106237	0.00974125	0.0247666	0.297083
36.671	0.0142397	0.00922344	0.0147077	0.0252949	0.343565
36.704	0.0164344	0.00820438	0.0185405	0.0251806	0.390398
36.738	0.0195718	0.00821489	0.0194689	0.0243907	0.445274
36.77	0.0232342	0.00903914	0.0177869	0.0239201	0.517834
36.805	0.0238709	0.00946927	0.0139182	0.0233093	0.591702
36.837	0.0209937	0.00939183	0.00806942	0.0234901	0.659815
36.872	0.0127968	0.00729721	0.00248598	0.0155468	0.679554
36.904	0.00233224	0.00356463	0	0	0.648613
36.937	0	0	0.00810192	0.00947655	0.579107
36.971	0.0125848	3.97149e-05	0.0324818	0.0634662	0.505321
37.004	0.0476418	0.00706925	0.0714041	0.153716	0.443588
37.038	0.100647	0.026476	0.110078	0.26193	0.399596
37.071	0.164211	0.0584311	0.136738	0.371582	0.367729
37.104	0.222938	0.0992049	0.147172	0.433508	0.33413
37.137	0.274907	0.144037	0.144799	0.423259	0.298959
37.171	0.320695	0.18879	0.136671	0.3601	0.271591
37.204	0.360276	0.224824	0.127519	0.296291	0.254611
37.238	0.389182	0.248042	0.120532	0.253327	0.244152
37.271	0.394748	0.257371	0.1134	0.228883	0.229137
37.304	0.37444	0.255274	0.108284	0.204638	0.208485
37.339	0.337808	0.245236	0.0961193	0.183148	0.188925
37.37	0.298484	0.231548	0.0780121	0.164396	0.174924
37.405	0.280812	0.217783	0.0669895	0.147979	0.168886
37.437	0.301145	0.198076	0.111024	0.130801	0.166016
37.471	0.356743	0.174772	0.216877	0.1146	0.165421
37.504	0.428438	0.160812	0.3714	0.0999213	0.15886
37.537	0.512828	0.172888	0.545631	0.0914148	0.146022
37.571	0.600323	0.239817	0.700776	0.0883889	0.131423
37.604	0.680565	0.387703	0.806662	0.0892369	0.122052
37.638	0.741619	0.576812	0.848459	0.0909022	0.118342
37.67	0.783632	0.744419	0.844968	0.0903417	0.116958
37.705	0.793762	0.83823	0.81781	0.0863391	0.116446
37.737	0.77245	0.863779	0.803263	0.0811678	0.115331
37.771	0.725329	0.837745	0.805501	0.0782925	0.11397
37.804	0.681296	0.798072	0.818545	0.0772339	0.111929
37.837	0.647755	0.76054	0.841482	0.075559	0.108516
37.871	0.626226	0.730853	0.871444	0.0728521	0.104955
37.904	0.6065	0.708737	0.899132	0.0702273	0.104014
37.94	0.589383	0.688028	0.920676	0.0696984	0.105542
37.971	0.573869	0.66834	0.930326	0.0710834	0.107117
38.004	0.561994	0.649411	0.928542	0.0728078	0.107246
38.038	0.551426	0.630362	0.918152	0.0739769	0.104233
38.071	0.542898	0.612044	0.909782	0.073941	0.0997106
38.104	0.53694	0.595597	0.906959	0.0727815	0.0951344
38.138	0.53409	0.581114	0.90951	0.070587	0.0923841
38.171	0.533049	0.567738	0.91308	0.0679199	0.0901612
38.204	0.532857	0.553712	0.920319	0.0649136	0.0896927
38.238	0.53251	0.538552	0.930795	0.0615423	0.0910617
38.27	0.53052	0.522045	0.937841	0.0577362	0.0923959
38.304	0.526391	0.503735	0.93653	0.0548937	0.0917985
38.338	0.52071	0.484139	0.928029	0.0539266	0.0907501
38.371	0.515088	0.464283	0.915999	0.0554393	0.0904939
38.404	0.509831	0.444778	0.900873	0.0575453	0.0903959
38.437	0.505513	0.425166	0.889034	0.0594471	0.0900158
38.471	0.502466	0.40576	0.883702	0.0598865	0.0901454
38.504	0.501802	0.386941	0.884994	0.0594789	0.0920474
38.538	0.503324	0.36978	0.887029	0.0585006	0.0936849
38.57	0.506382	0.353805	0.888052	0.0579236	0.0935
38.605	0.506675	0.339202	0.886773	0.057871	0.0932663
38.637	0.503	0.325419	0.884631	0.057076	0.0959169
38.671	0.495919	0.312747	0.88179	0.05497	0.0977123
38.704	0.490626	0.300612	0.877732	0.0524095	0.0951095
38.737	0.488273	0.288648	0.872029	0.0505271	0.0894952
38.771	0.488854	0.276506	0.867168	0.0492221	0.0847385
38.804	0.49045	0.264422	0.865268	0.0486104	0.0811791
38.837	0.49092	0.252944	0.864897	0.0489234	0.0819981
38.87	0.488822	0.241915	0.863598	0.050336	0.0882109
38.904	0.486064	0.231479	0.863427	0.0522965	0.0949164
38.937	0.484905	0.222077	0.865931	0.0542302	0.0966642
38.97	0.486464	0.213125	0.868506	0.0556477	0.0930389
39.005	0.489066	0.204568	0.868556	0.0551326	0.0884084
39.037	0.491718	0.196683	0.866462	0.0521893	0.0836108
39.071	0.489747	0.190087	0.861826	0.0475153	0.081149
39.105	0.483449	0.185203	0.853938	0.0434523	0.0806434
39.137	0.475151	0.181482	0.840444	0.0403417	0.0813424
39.171	0.469497	0.178163	0.824938	0.038857	0.0819208
39.204	0.466339	0.173647	0.809994	0.0393459	0.0826712
39.237	0.465572	0.168249	0.799311	0.0417289	0.0833868
39.27	0.466984	0.16188	0.790218	0.0447517	0.0833949
39.304	0.469424	0.155471	0.784362	0.0475143	0.0817059
39.337	0.472417	0.149286	0.777012	0.0500345	0.0798301
39.371	0.475865	0.144233	0.765979	0.0508964	0.0788422
39.405	0.478781	0.140489	0.750253	0.0494576	0.0793758
39.437	0.479654	0.137902	0.733439	0.0466401	0.0801018
39.47	0.4764	0.13581	0.721026	0.0442477	0.082726
39.504	0.468736	0.133838	0.715883	0.0422127	0.087693
39.539	0.460118	0.131897	0.714643	0.0403378	0.0916943
39.57	0.454182	0.129184	0.711472	0.0398142	0.0918285
39.604	0.453531	0.126139	0.703791	0.0409801	0.0909304
39.637	0.455947	0.123148	0.690229	0.0434376	0.0894207
39.671	0.459908	0.121002	0.671405	0.0447001	0.0855898
39.704	0.460433	0.119144	0.656492	0.0441346	0.0796711
39.738	0.458211	0.117439	0.648845	0.0422394	0.0753171
39.77	0.453846	0.115608	0.646472	0.0403618	0.0727379
39.805	0.450284	0.113784	0.640372	0.0393493	0.0708629
39.837	0.447713	0.111871	0.628426	0.0392099	0.0694821
39.872	0.446194	0.109844	0.611866	0.03972	0.0711794
39.904	0.444983	0.107375	0.594454	0.0395032	0.07688
39.937	0.442379	0.10476	0.579997	0.0384691	0.0834773
39.971	0.438544	0.102221	0.571154	0.0360746	0.086285
40.004	0.434486	0.10052	0.568025	0.0330345	0.0855421
40.038	0.43117	0.0995796	0.566392	0.0301465	0.0806706
40.07	0.427257	0.0993286	0.564662	0.0293527	0.0713401
40.104	0.423006	0.0994049	0.563094	0.0306573	0.0623618
40.137	0.418847	0.0988542	0.56184	0.0331691	0.0584099
40.17	0.415976	0.0971263	0.558458	0.0357748	0.0602837
40.204	0.414338	0.0949406	0.552346	0.0373223	0.0644823
40.237	0.412179	0.0937487	0.54275	0.0371261	0.0684065
40.271	0.407673	0.0935426	0.530601	0.0352413	0.0677355
40.304	0.401329	0.0933244	0.516259	0.0341387	0.0624354
40.338	0.394624	0.0926295	0.504818	0.0344	0.0562109
40.37	0.387853	0.0914001	0.497695	0.0343413	0.0514854
40.405	0.382827	0.0900533	0.494226	0.0325143	0.0494162
40.437	0.381218	0.0885752	0.492508	0.0294297	0.0514322
40.47	0.383152	0.0884396	0.49271	0.0274418	0.0581888
40.504	0.384994	0.0899324	0.491035	0.0267647	0.0634538
40.537	0.385129	0.0924687	0.484989	0.0275416	0.0635988
40.571	0.384108	0.093534	0.473228	0.0289112	0.058241
40.605	0.382988	0.0927324	0.460896	0.0295527	0.0538568
40.638	0.381176	0.090238	0.450295	0.0288749	0.0519779
40.671	0.379135	0.087072	0.444929	0.027235	0.0546425
40.704	0.377539	0.0844547	0.443022	0.0265371	0.0597459
40.738	0.374449	0.0833049	0.443733	0.0268519	0.0642769
40.77	0.368267	0.0830032	0.444736	0.0279301	0.0649615
40.804	0.360996	0.0823872	0.445044	0.0288252	0.0621316
40.837	0.354967	0.0815335	0.444366	0.0292101	0.0577835
40.871	0.350517	0.0799566	0.442258	0.0291445	0.0529336
40.904	0.348239	0.0774602	0.436228	0.0290912	0.0510074
40.938	0.348983	0.0763262	0.425502	0.0304631	0.0532251
40.971	0.351286	0.0787543	0.414517	0.0332891	0.0560051
41.004	0.353567	0.0834164	0.407982	0.0354037	0.0558412
41.037	0.355682	0.0864958	0.405139	0.0348744	0.0533818
41.071	0.358675	0.0868923	0.404434	0.0325584	0.0510099
41.104	0.362639	0.0855368	0.405591	0.0287315	0.0492125
41.138	0.366151	0.0832719	0.405415	0.0233359	0.0479196
41.172	0.367856	0.0804391	0.401271	0.0196133	0.0470994
41.204	0.367971	0.0780501	0.394548	0.0209394	0.0469719
41.237	0.36694	0.0766715	0.388968	0.0256941	0.0455937
41.271	0.364511	0.0754404	0.385184	0.0297127	0.0422186
41.304	0.360633	0.0735168	0.382265	0.0319732	0.0403827
41.337	0.355538	0.0711528	0.379314	0.0316882	0.043868
41.37	0.350311	0.0697778	0.376374	0.0277965	0.0510318
41.404	0.347419	0.0699372	0.375455	0.0215671	0.058091
41.437	0.347845	0.0705901	0.377301	0.0175313	0.0640499
41.471	0.350714	0.0705635	0.378134	0.0174449	0.0668816
41.504	0.355261	0.0698959	0.373627	0.0196133	0.0644454
41.538	0.360235	0.0694103	0.365279	0.0223297	0.0581821
41.571	0.363164	0.0692904	0.357944	0.0251835	0.0532955
41.604	0.362978	0.0691578	0.352925	0.0270999	0.051567
41.637	0.36028	0.0684878	0.350347	0.0273003	0.050617
41.672	0.355686	0.0673716	0.350709	0.0266327	0.0483528
41.704	0.349783	0.0656525	0.353373	0.0261005	0.0453805
41.738	0.344056	0.063233	0.354807	0.0258324	0.0440418
41.771	0.339016	0.0605798	0.352932	0.02538	0.0444602
41.804	0.335009	0.0583112	0.348689	0.0245331	0.0447027
41.837	0.332296	0.0565282	0.343695	0.0232107	0.0432103
41.871	0.330859	0.0556681	0.338278	0.0215883	0.0411382
41.904	0.329652	0.0559156	0.331512	0.0200232	0.0375651
41.937	0.32822	0.0565974	0.323494	0.019103	0.031278
41.97	0.327453	0.057005	0.313982	0.0189205	0.0279066
42.004	0.327973	0.0570013	0.304313	0.0189216	0.0318754
42.037	0.328992	0.0566514	0.297542	0.0188034	0.0401543
42.071	0.329488	0.0559308	0.295437	0.0187521	0.0469381
42.104	0.329727	0.0549517	0.297994	0.0188599	0.0504476
42.137	0.330245	0.05374	0.305038	0.0192058	0.0500174
42.171	0.3306	0.0521288	0.314687	0.02003	0.0467712
42.204	0.330061	0.0499872	0.3202	0.0212589	0.0442774
42.238	0.328582	0.0476377	0.318751	0.0221754	0.0436392
42.27	0.325543	0.0455025	0.313995	0.0224937	0.0443855
42.304	0.320227	0.0440017	0.309674	0.0226567	0.0458653
42.337	0.313601	0.0440042	0.305934	0.0231578	0.0471992
42.371	0.309609	0.0457031	0.303255	0.0238324	0.0455755
42.404	0.309649	0.0478264	0.302144	0.0244354	0.0403326
42.437	0.311471	0.0493259	0.301079	0.024882	0.0340686
42.471	0.312628	0.0503219	0.298484	0.0245443	0.0291916
42.505	0.313155	0.0506554	0.294694	0.0229174	0.0259136
42.538	0.312971	0.0500595	0.290587	0.0207231	0.0251216
42.57	0.311457	0.0495887	0.286361	0.0191926	0.0276618
42.604	0.310072	0.050029	0.282466	0.0185014	0.0326524
42.637	0.310236	0.050765	0.279386	0.0195557	0.0384421
42.671	0.311043	0.0509329	0.278121	0.0225724	0.0423344
42.704	0.310948	0.0505348	0.278672	0.0256031	0.043116
42.738	0.31066	0.0497408	0.280321	0.0268074	0.0420939
42.771	0.3114	0.0486313	0.282035	0.0257589	0.0412149
42.804	0.313065	0.0468079	0.28347	0.0221585	0.0400251
42.837	0.311114	0.0443643	0.277028	0.0175046	0.0355871
42.87	0.304651	0.0423104	0.260334	0.010895	0.0277946
42.904	0.298343	0.0415353	0.247918	0.0036469	0.0212937
42.937	0.297126	0.0424976	0.25503	0.00958792	0.0207024
42.971	0.304787	0.0456478	0.278247	0.0409386	0.0261949
43.004	0.336092	0.0522309	0.313424	0.0876749	0.0426541
43.037	0.398037	0.0597775	0.361393	0.132569	0.0728072
43.071	0.474229	0.0645213	0.407011	0.170455	0.104929
43.104	0.550016	0.0722246	0.434098	0.192417	0.127209
43.138	0.618219	0.0806826	0.444113	0.18973	0.13932
43.17	0.675477	0.0939191	0.450601	0.169527	0.148181
43.204	0.714514	0.154169	0.456239	0.154187	0.15375
43.237	0.73708	0.283046	0.46025	0.149988	0.152366
43.27	0.743374	0.471868	0.457911	0.149018	0.141606
43.304	0.731548	0.683431	0.448604	0.1435	0.122909
43.338	0.703909	0.857948	0.437117	0.132926	0.10101
43.371	0.66684	0.939472	0.427562	0.118332	0.0820984
43.404	0.625407	0.933662	0.41842	0.101759	0.070663
43.438	0.583883	0.899188	0.407876	0.0871615	0.0653708
43.47	0.546876	0.863057	0.39755	0.0753687	0.061182
43.504	0.518791	0.836045	0.387142	0.0659326	0.0572734
43.537	0.498141	0.81562	0.375978	0.0586453	0.0542151
43.57	0.485464	0.800346	0.369024	0.0542995	0.0532722
43.604	0.478381	0.789811	0.370938	0.0537615	0.0541932
43.637	0.471463	0.782596	0.378606	0.0559702	0.0558672
43.672	0.462694	0.778395	0.381764	0.056483	0.0572149
43.704	0.452443	0.775289	0.377358	0.0535505	0.0580109
43.737	0.441058	0.771656	0.370342	0.0497936	0.0584037
43.771	0.429127	0.767589	0.36583	0.0478461	0.0585131
43.804	0.41774	0.762375	0.362927	0.0471288	0.0575196
43.838	0.407383	0.755331	0.359571	0.0461868	0.0553131
43.871	0.399512	0.748691	0.355608	0.0450922	0.0517181
43.904	0.395283	0.744671	0.348484	0.0445301	0.0471351
43.937	0.394471	0.743736	0.336817	0.0445289	0.0440497
43.971	0.39574	0.744906	0.324274	0.0438898	0.0444641
44.004	0.396779	0.746438	0.314943	0.0420801	0.0473837
44.037	0.395112	0.746385	0.309191	0.0400424	0.050729
44.071	0.391382	0.7448	0.305813	0.0387653	0.0541402
44.104	0.389351	0.74201	0.304415	0.0381479	0.0576841
44.137	0.390083	0.737993	0.303697	0.0386963	0.061167
44.17	0.391899	0.734103	0.30292	0.0406991	0.0636161
44.204	0.392906	0.731668	0.301257	0.042549	0.0638136
44.237	0.392643	0.73035	0.297856	0.0425021	0.0624748
44.271	0.389619	0.72941	0.29344	0.040876	0.0618884
44.304	0.383056	0.728584	0.289525	0.0397713	0.0625369
44.338	0.375519	0.726838	0.286353	0.0399881	0.0643216
44.372	0.369758	0.723373	0.283896	0.0403796	0.0672181
44.404	0.36597	0.718757	0.28244	0.039385	0.0705619
44.437	0.363911	0.714458	0.281847	0.0372734	0.0698768
44.47	0.363735	0.710685	0.280554	0.0362789	0.0632891
44.505	0.364078	0.70764	0.278084	0.0371793	0.0553745
44.537	0.363783	0.705087	0.276039	0.0394305	0.0507426
44.571	0.363102	0.702813	0.275596	0.0419124	0.0515399
44.604	0.36265	0.700389	0.275923	0.0440753	0.0565094
44.637	0.362707	0.697147	0.275857	0.0453316	0.0623794
44.67	0.36361	0.692161	0.274982	0.0448113	0.0648828
44.704	0.364814	0.686023	0.272975	0.0423419	0.0640419
44.737	0.364684	0.680958	0.269677	0.0389365	0.0596235
44.77	0.362634	0.677611	0.262517	0.037409	0.0513267
44.804	0.359592	0.67525	0.251194	0.0383422	0.0437933
44.837	0.356392	0.673461	0.241451	0.039548	0.0413424
44.871	0.353334	0.671879	0.238788	0.0390775	0.0427357
44.904	0.351111	0.66822	0.241063	0.0374297	0.0447142
44.937	0.350228	0.661174	0.244905	0.0348777	0.0467201
44.971	0.349926	0.652064	0.249943	0.0313592	0.0471695
45.004	0.34941	0.642449	0.252907	0.0284313	0.0446404
45.037	0.348613	0.63328	0.250055	0.0276171	0.0406219
45.07	0.347858	0.626407	0.242922	0.0284464	0.038977
45.104	0.347231	0.622781	0.238801	0.0295332	0.0404579
45.138	0.346029	0.621434	0.239807	0.0304929	0.0451091
45.171	0.343859	0.620935	0.242702	0.0315309	0.0519992
45.204	0.341648	0.619658	0.244024	0.0328622	0.0571884
45.238	0.340574	0.616546	0.242132	0.0341109	0.0576199
45.271	0.34123	0.61181	0.236767	0.0350163	0.0548985
45.304	0.343601	0.606452	0.230485	0.0358561	0.0518359
45.337	0.346568	0.60076	0.226946	0.0369303	0.0484347
45.37	0.347498	0.595912	0.225688	0.0379206	0.0447726
45.405	0.345666	0.592249	0.223731	0.0378305	0.04175
45.438	0.341583	0.588087	0.220329	0.0364637	0.0400141
45.471	0.335633	0.581939	0.216253	0.0352341	0.0398588
45.504	0.328941	0.574286	0.212125	0.0356496	0.0405905
45.538	0.325447	0.566609	0.207958	0.0372703	0.0422396
45.571	0.326485	0.559364	0.205796	0.0387522	0.0452758
45.604	0.329566	0.55323	0.207204	0.0395606	0.0488208
45.637	0.332476	0.548682	0.209337	0.0389939	0.0516053
45.67	0.335052	0.545003	0.208432	0.0364527	0.0533477
45.704	0.335753	0.54041	0.204631	0.0329156	0.0554272
45.737	0.333336	0.534266	0.201417	0.0315176	0.0581378
45.771	0.329378	0.526547	0.200209	0.0332003	0.0584125
45.804	0.325798	0.517692	0.19968	0.0361142	0.0542337
45.837	0.322194	0.509066	0.198209	0.0383459	0.0475089
45.871	0.318235	0.501824	0.196394	0.0388053	0.0413492
45.904	0.315669	0.496033	0.195264	0.0372814	0.0363391
45.938	0.315744	0.491412	0.19433	0.0349204	0.0327364
45.971	0.317414	0.487495	0.192951	0.0333248	0.0310027
46.004	0.320032	0.482626	0.191441	0.0323055	0.0309946
46.038	0.323535	0.476268	0.190852	0.0310859	0.0325407
46.07	0.32613	0.46886	0.191357	0.0296303	0.0357718
46.104	0.325803	0.460945	0.191563	0.0283328	0.0405666
46.137	0.323072	0.452357	0.190044	0.0277107	0.0459784
46.171	0.318333	0.444	0.187163	0.0277436	0.0495599
46.204	0.311572	0.436294	0.184714	0.0282777	0.0506257
46.237	0.305324	0.428671	0.183513	0.029149	0.0515163
46.271	0.302191	0.420309	0.182772	0.0293316	0.0544498
46.305	0.301758	0.411867	0.181394	0.0280145	0.0581055
46.337	0.302585	0.403684	0.179286	0.0257749	0.0582968
46.37	0.304414	0.395459	0.177089	0.0239785	0.0537052
46.404	0.305959	0.388402	0.174943	0.0229838	0.0470115
46.437	0.305903	0.384258	0.173217	0.0228817	0.0409291
46.471	0.304413	0.382241	0.172466	0.0235778	0.0361713
46.504	0.302618	0.379322	0.17256	0.0245514	0.0348312
46.538	0.300894	0.374614	0.171338	0.0247194	0.038065
46.571	0.299031	0.368658	0.167394	0.0238894	0.0415003
46.604	0.296801	0.361861	0.161399	0.0225976	0.0405419
46.637	0.294628	0.354254	0.154743	0.0212017	0.0361114
46.67	0.29414	0.346378	0.148792	0.0198253	0.0321978
46.705	0.295679	0.339145	0.147255	0.0190954	0.0302923
46.737	0.298346	0.332488	0.151677	0.0194154	0.0305395
46.771	0.301205	0.32625	0.157781	0.0207375	0.0324797
46.804	0.303806	0.320147	0.161347	0.0229177	0.0351309
46.837	0.304139	0.314764	0.162605	0.0253733	0.0357078
46.871	0.301577	0.310182	0.162218	0.0267018	0.0334452
46.904	0.297965	0.305731	0.159542	0.026423	0.0312747
46.938	0.294979	0.301003	0.157406	0.0252094	0.0319511
46.97	0.292341	0.295849	0.159098	0.0234517	0.0347348
47.005	0.290518	0.290336	0.163394	0.0213593	0.0377668
47.038	0.290205	0.284331	0.163909	0.0199039	0.0405987
47.071	0.290309	0.27837	0.158351	0.0197352	0.0412485
47.104	0.289434	0.27257	0.151181	0.0202749	0.0389552
47.138	0.288051	0.267317	0.146804	0.0208401	0.0366117
47.171	0.287178	0.262781	0.144504	0.0209211	0.0366775
47.204	0.286529	0.258694	0.142279	0.0205157	0.0377226
47.238	0.285542	0.254588	0.140623	0.0205412	0.0381151
47.27	0.284303	0.250089	0.139993	0.0219577	0.0388825
47.305	0.28412	0.245359	0.140243	0.0239768	0.0414753
47.337	0.285416	0.240466	0.141933	0.024863	0.0454528
47.371	0.286198	0.235625	0.145155	0.0242989	0.0479972
47.404	0.284357	0.230463	0.148503	0.0231766	0.0466929
47.438	0.280721	0.225405	0.150374	0.0219678	0.0421985
47.471	0.2771	0.221581	0.150889	0.0205061	0.0337429
47.504	0.273715	0.219235	0.151695	0.0194153	0.0212976
47.538	0.271528	0.217282	0.153145	0.019306	0.0118868
47.57	0.271987	0.21489	0.153345	0.019208	0.0123703
47.604	0.274526	0.212282	0.150525	0.0179587	0.0198215
47.637	0.275537	0.208384	0.146172	0.016132	0.0283019
47.671	0.273627	0.202605	0.145261	0.0163544	0.0366505
47.704	0.270718	0.196843	0.148955	0.019441	0.0407172
47.738	0.269014	0.193037	0.155349	0.0240063	0.0376938
47.771	0.269377	0.190727	0.161744	0.0281556	0.0314634
47.804	0.271385	0.188684	0.162564	0.0297302	0.0275445
47.837	0.273687	0.186246	0.154892	0.0282592	0.0263756
47.87	0.274707	0.182846	0.143552	0.0260335	0.0272237
47.904	0.274325	0.178867	0.135829	0.025664	0.0295714
47.938	0.270939	0.17586	0.131797	0.026304	0.0303487
47.971	0.264079	0.174276	0.131336	0.0264115	0.0283102
48.004	0.258388	0.173364	0.135067	0.0261457	0.0254217
48.038	0.258258	0.172478	0.13808	0.0252492	0.024148
48.071	0.262003	0.17162	0.135434	0.0231207	0.0247513
48.104	0.265168	0.170639	0.128289	0.0202732	0.0270578
48.137	0.266868	0.16919	0.121495	0.0192296	0.030608
48.17	0.266829	0.167134	0.116653	0.0211801	0.0332183
48.205	0.264814	0.164651	0.114029	0.0243949	0.0331759
48.237	0.261485	0.161943	0.113208	0.0269788	0.0310712
48.271	0.260333	0.159228	0.113194	0.0285343	0.0287252
48.304	0.262679	0.156361	0.112331	0.0290738	0.0267299
48.338	0.266116	0.153755	0.110479	0.0284937	0.0254994
48.371	0.267907	0.151701	0.108301	0.0275675	0.0250013
48.404	0.267126	0.149653	0.106139	0.026689	0.0235237
48.438	0.264563	0.147103	0.103366	0.0258566	0.0203746
48.47	0.261614	0.144402	0.100212	0.0251178	0.0181875
48.505	0.259994	0.142217	0.0990023	0.0242713	0.0195039
48.537	0.259347	0.140461	0.101609	0.0226577	0.0231533
48.571	0.259204	0.139411	0.106732	0.0204129	0.027063
48.606	0.259575	0.139137	0.110584	0.0188655	0.0308202
48.638	0.259294	0.139236	0.111912	0.0186554	0.0340789
48.671	0.256953	0.139188	0.111983	0.0187998	0.0364871
48.704	0.25291	0.138822	0.112241	0.0182108	0.0379751
48.738	0.249531	0.137891	0.112323	0.0171568	0.0386797
48.77	0.24835	0.136208	0.111613	0.0178452	0.0387445
48.804	0.246399	0.133474	0.110493	0.0210096	0.0372411
48.838	0.239868	0.129442	0.105284	0.0208988	0.0331177
48.871	0.23221	0.12578	0.0918508	0.0119381	0.0280459
48.904	0.229062	0.121883	0.0760123	0.000361438	0.0233689
48.938	0.233569	0.118548	0.0790908	0.00542227	0.0200348
48.971	0.255289	0.121286	0.107681	0.031453	0.0238169
49.004	0.300057	0.135882	0.154242	0.0752076	0.0386168
49.038	0.363115	0.165007	0.20455	0.126184	0.0616105
49.07	0.435159	0.207482	0.24507	0.166835	0.0872207
49.104	0.503785	0.258897	0.26646	0.182885	0.110266
49.138	0.559566	0.313604	0.273429	0.179407	0.12727
49.171	0.599992	0.364838	0.275626	0.167556	0.137169
49.204	0.634909	0.40465	0.274388	0.150603	0.142851
49.237	0.664259	0.428395	0.269663	0.133573	0.143874
49.271	0.680167	0.435913	0.262277	0.119864	0.137637
49.304	0.675323	0.426791	0.25179	0.107722	0.121501
49.337	0.653713	0.404925	0.237676	0.0954316	0.0987284
49.371	0.623976	0.380575	0.221422	0.0833735	0.078994
49.404	0.588716	0.358095	0.207468	0.0727007	0.0662611
49.438	0.552802	0.337929	0.198992	0.0647642	0.0575851
49.471	0.520301	0.32003	0.193412	0.0589933	0.0495754
49.504	0.492267	0.304912	0.187681	0.0545408	0.0430893
49.537	0.466585	0.29055	0.181633	0.0509652	0.0398984
49.571	0.444343	0.276884	0.180084	0.0503887	0.0397384
49.604	0.427218	0.265318	0.184556	0.0536769	0.0433556
49.637	0.415541	0.25656	0.1905	0.0584081	0.0505888
49.672	0.403989	0.248622	0.192301	0.0611857	0.0542752
49.705	0.388696	0.239725	0.186636	0.0600026	0.0496091
49.737	0.37254	0.229909	0.174032	0.055492	0.0415406
49.771	0.36021	0.220016	0.159405	0.0506351	0.0377235
49.804	0.350886	0.210161	0.147743	0.0480228	0.037102
49.838	0.343376	0.200847	0.138887	0.0466834	0.0388957
49.871	0.337753	0.19225	0.131783	0.0456448	0.0439989
49.904	0.333601	0.185282	0.127922	0.0456662	0.0492192
49.938	0.329853	0.180672	0.126144	0.0451808	0.0507649
49.971	0.32592	0.177826	0.124989	0.0422762	0.0488923
50.004	0.32453	0.175721	0.124112	0.0377758	0.0461946
50.038	0.326945	0.174039	0.124642	0.0347256	0.0433074
50.071	0.329589	0.171998	0.126538	0.033675	0.0406556
50.104	0.328061	0.168522	0.127425	0.0333728	0.0389371
50.138	0.323113	0.163895	0.125057	0.032898	0.0384087
50.171	0.317664	0.158905	0.120363	0.0325079	0.0376721
50.205	0.312424	0.154052	0.115938	0.0319924	0.0357829
50.237	0.306894	0.149974	0.112215	0.0309187	0.0320388
50.271	0.301136	0.147201	0.109928	0.0292087	0.0274529
50.304	0.296121	0.145654	0.109128	0.0273298	0.0247367
50.337	0.292687	0.145053	0.108977	0.0263911	0.0253562
50.371	0.290372	0.144933	0.10809	0.0268473	0.0284936
50.404	0.28843	0.144696	0.105225	0.0285965	0.0334345
50.438	0.286889	0.144021	0.0996901	0.0313576	0.0394621
50.471	0.28615	0.142603	0.0926408	0.0346823	0.0430504
50.504	0.286218	0.14037	0.0875774	0.0366973	0.0422296
50.537	0.286732	0.137669	0.0853014	0.0365473	0.0389654
50.571	0.287528	0.134758	0.0841273	0.0352505	0.0353506
50.604	0.288624	0.13176	0.0827527	0.0338304	0.0314764
50.638	0.289252	0.129955	0.0816735	0.0323336	0.0253396
50.671	0.288553	0.129858	0.0813132	0.0302185	0.0170401
50.704	0.28679	0.129754	0.0812976	0.0276527	0.0110977
50.738	0.284775	0.127932	0.081648	0.0255976	0.0115517
50.771	0.282862	0.125074	0.0825693	0.0248519	0.0163414
50.804	0.28067	0.122505	0.0836719	0.0249926	0.0226132
50.838	0.277928	0.12035	0.0831324	0.0251156	0.0300907
50.871	0.274643	0.119386	0.0805383	0.0251798	0.0344564
50.904	0.271168	0.120152	0.0783254	0.0253165	0.0322942
50.938	0.267503	0.122016	0.0782159	0.0254891	0.0275455
50.971	0.263732	0.123719	0.0789463	0.0264453	0.0252165
51.004	0.260574	0.124516	0.0792379	0.0285272	0.024434
51.037	0.258701	0.124158	0.0796978	0.0297575	0.0233823
51.071	0.258282	0.122896	0.0804845	0.0279702	0.0229148
51.105	0.259865	0.121368	0.0808835	0.0242688	0.0227875
51.137	0.263586	0.119552	0.0808766	0.0212164	0.0223036
51.171	0.26737	0.117557	0.0810353	0.0194934	0.0219143
51.204	0.269526	0.115494	0.0815125	0.0192561	0.0225618
51.238	0.270382	0.113473	0.0820413	0.0208422	0.0242196
51.271	0.270805	0.111314	0.0825177	0.0237453	0.027096
51.304	0.270407	0.109119	0.082764	0.0267761	0.0313285
51.338	0.269324	0.107279	0.0826712	0.029346	0.0346232
51.371	0.267931	0.106088	0.0830621	0.0313588	0.034537
51.404	0.266564	0.105209	0.0847487	0.0329218	0.0319037
51.438	0.265347	0.103933	0.0867465	0.0341968	0.0289644
51.471	0.264272	0.10215	0.0874466	0.0342521	0.0263314
51.505	0.263448	0.100251	0.0864818	0.0326986	0.0261435
51.537	0.263118	0.0984753	0.0825301	0.0311782	0.0310005
51.571	0.263163	0.0969233	0.0744474	0.03136	0.0393525
51.604	0.263126	0.0960646	0.0643199	0.0326175	0.044436
51.638	0.262604	0.0960939	0.0571091	0.033948	0.0438891
51.671	0.261126	0.0961915	0.0541876	0.0353742	0.0418552
51.704	0.258443	0.0956117	0.055	0.0359814	0.0421838
51.737	0.254969	0.0945173	0.0593544	0.0346478	0.0442564
51.771	0.250589	0.0932302	0.0660188	0.0319402	0.0488807
51.804	0.245146	0.0917989	0.0721636	0.0297782	0.0570601
51.838	0.24032	0.0906637	0.0763231	0.0287046	0.0638874
51.871	0.237814	0.0901869	0.0774725	0.0280637	0.0642411
51.904	0.237364	0.0902002	0.0743606	0.0274843	0.0592849
51.937	0.23833	0.0907572	0.0684734	0.0273365	0.0516684
51.971	0.24068	0.0918833	0.0639722	0.0285773	0.0418527
52.004	0.243279	0.0927731	0.0622199	0.0310674	0.0331027
52.037	0.244969	0.0926495	0.0629998	0.0330175	0.029258
52.071	0.24565	0.0918181	0.066121	0.0328898	0.0298036
52.104	0.244894	0.0904068	0.0705479	0.0311367	0.0320781
52.138	0.242414	0.0883163	0.0713617	0.027524	0.0350032
52.171	0.238825	0.0864522	0.066793	0.0218552	0.0367933
52.204	0.235144	0.0856775	0.0604096	0.0173751	0.0366232
52.237	0.233289	0.0855823	0.0560332	0.0167488	0.0353566
52.271	0.234001	0.0854302	0.054349	0.0191279	0.0344906
52.304	0.235341	0.0853196	0.0546281	0.0222397	0.035644
52.338	0.234991	0.0854398	0.0567017	0.02528	0.0398967
52.371	0.233533	0.0856	0.0599146	0.0276904	0.0457204
52.404	0.231124	0.0857624	0.0635762	0.0291331	0.0489461
52.437	0.227359	0.0859669	0.0665929	0.0288893	0.0483474
52.471	0.224748	0.0858061	0.0682644	0.0266872	0.0454715
52.504	0.226153	0.0847565	0.0680546	0.0241001	0.0419774
52.538	0.230526	0.0831071	0.0655726	0.0225087	0.0389089
52.571	0.233839	0.0815728	0.0618791	0.0216428	0.0383385
52.604	0.234809	0.0803574	0.0596379	0.0217336	0.0407693
52.638	0.234748	0.0796872	0.0596764	0.023324	0.0433204
52.671	0.234987	0.0798728	0.0610362	0.0253816	0.0436413
52.704	0.235469	0.0806886	0.0627893	0.0266255	0.0423927
52.738	0.236291	0.0813166	0.06463	0.0271231	0.0395845
52.771	0.237618	0.0814706	0.0662439	0.0282738	0.0350549
52.804	0.238319	0.0811638	0.0674536	0.0304452	0.0342105
52.838	0.237479	0.0805726	0.0679965	0.032527	0.0399986
52.871	0.23512	0.079722	0.0676218	0.0334117	0.0480596
52.904	0.23217	0.078856	0.0669679	0.0328307	0.0530574
52.937	0.229497	0.0786029	0.0666735	0.031262	0.0541348
52.971	0.227659	0.0794342	0.0661141	0.0293626	0.051067
53.004	0.226475	0.0810572	0.0645855	0.0278183	0.044288
53.038	0.226027	0.0825439	0.06263	0.0267168	0.0375957
53.071	0.226689	0.0836921	0.0602002	0.0263191	0.0331147
53.104	0.228202	0.0848439	0.0571283	0.0268827	0.0308379
53.138	0.230108	0.0862862	0.0551556	0.0276351	0.0298133
53.171	0.232069	0.0878034	0.0561563	0.0278812	0.029365
53.204	0.233397	0.089461	0.0591889	0.0277582	0.0296331
53.237	0.233653	0.091399	0.0615849	0.0276165	0.0310278
53.271	0.23327	0.0928638	0.0627013	0.0274133	0.0327595
53.304	0.232736	0.0929755	0.062857	0.0272389	0.0338121
53.337	0.231996	0.0919382	0.0622269	0.027166	0.0344706
53.371	0.230621	0.0905769	0.0609346	0.0269957	0.0360417
53.405	0.228612	0.0892262	0.0603386	0.026224	0.03838
53.438	0.225841	0.0881305	0.0607794	0.0248231	0.0406449
53.471	0.22253	0.0874459	0.0607654	0.0232094	0.042313
53.504	0.219983	0.0875146	0.0591107	0.0216543	0.0433685
53.537	0.219131	0.0882808	0.0550958	0.0202442	0.0437038
53.571	0.219	0.0890695	0.0490219	0.0190779	0.0432869
53.604	0.218158	0.0892303	0.0425348	0.0180295	0.0425045
53.637	0.216838	0.0888864	0.0377064	0.016725	0.0416479
53.671	0.215751	0.0880665	0.034552	0.0152536	0.0415394
53.704	0.21508	0.08658	0.0320521	0.0138206	0.0424082
53.738	0.21522	0.0851289	0.0301053	0.0125041	0.0425017
53.77	0.216687	0.0844007	0.0281264	0.0114865	0.039737
53.805	0.21889	0.0841912	0.0257929	0.0111126	0.035145
53.837	0.220737	0.0838174	0.0234	0.0114652	0.0313516
53.871	0.221586	0.0832717	0.0230359	0.0129427	0.0293735
53.904	0.221065	0.0826259	0.025651	0.0155638	0.029354
53.938	0.218899	0.081837	0.0295509	0.0180633	0.0317394
53.971	0.21582	0.0808263	0.0328579	0.0192488	0.0358548
54.004	0.212265	0.0798029	0.0359586	0.0191916	0.0386983
54.038	0.208272	0.0789779	0.0420782	0.0185346	0.0389701
54.07	0.204583	0.0782313	0.0519057	0.0174072	0.0387143
54.105	0.202333	0.0774089	0.0611658	0.0161946	0.0398065
54.137	0.201368	0.0765778	0.066292	0.0151293	0.0416414
54.171	0.201071	0.0759494	0.063416	0.0144882	0.043042
54.204	0.202026	0.075451	0.0529812	0.0142959	0.0441329
54.238	0.204861	0.0749952	0.041513	0.014172	0.0448894
54.271	0.208701	0.0745549	0.0366194	0.0136242	0.0449676
54.304	0.211239	0.0744176	0.0372984	0.0129908	0.04374
54.337	0.21163	0.0746231	0.0407326	0.0134674	0.0413124
54.371	0.210709	0.074504	0.0470953	0.0152911	0.0383613
54.404	0.209323	0.0733945	0.0532893	0.017679	0.0352589
54.438	0.207733	0.0717194	0.0562146	0.0198751	0.0325277
54.471	0.206896	0.0706343	0.056736	0.0218246	0.0328137
54.504	0.207299	0.0704202	0.0568642	0.022913	0.0369772
54.537	0.207636	0.070682	0.0567598	0.0226583	0.0415459
54.571	0.206705	0.0710851	0.0571	0.0221038	0.043435
54.604	0.204919	0.0714876	0.0586053	0.0224864	0.0434915
54.637	0.203838	0.07129	0.0608294	0.0236175	0.0436875
54.671	0.203768	0.0702773	0.0629837	0.0236568	0.0438059
54.704	0.203996	0.0690859	0.0649326	0.0218797	0.0436098
54.737	0.203746	0.0682877	0.0660701	0.0197858	0.043139
54.771	0.202744	0.067893	0.0659075	0.0191617	0.0419272
54.804	0.201274	0.0678141	0.0623881	0.017159	0.0395247
54.838	0.196348	0.0672873	0.0556305	0.012076	0.0350276
54.871	0.185029	0.0653719	0.0491194	0.00734911	0.0280734
54.904	0.173363	0.0633833	0.0472624	0.00833992	0.0220182
54.938	0.174928	0.0623637	0.0516707	0.0174825	0.0248849
54.971	0.195666	0.063262	0.0667733	0.0491594	0.0394374
55.005	0.236733	0.0700763	0.096344	0.105388	0.062523
55.038	0.299739	0.0868911	0.136444	0.162365	0.0919195
55.071	0.375165	0.111704	0.174517	0.196605	0.123977
55.104	0.44238	0.142311	0.199198	0.210732	0.148312
55.137	0.492509	0.178379	0.207717	0.206971	0.159322
55.171	0.529096	0.214678	0.20525	0.184248	0.16294
55.204	0.555091	0.245703	0.198227	0.157487	0.165162
55.237	0.568952	0.269404	0.189111	0.140129	0.164793
55.271	0.56775	0.282556	0.177581	0.129438	0.156774
55.304	0.550682	0.282773	0.16212	0.116215	0.140668
55.338	0.521699	0.273879	0.145007	0.100695	0.120419
55.371	0.485902	0.260756	0.135183	0.0857485	0.100012
55.405	0.450228	0.247555	0.136036	0.0745172	0.0822076
55.437	0.418261	0.236616	0.138743	0.0663309	0.0677829
55.471	0.390613	0.228022	0.136031	0.0602154	0.0580562
55.504	0.362779	0.219005	0.128269	0.0559953	0.0518696
55.538	0.337275	0.210156	0.118803	0.0536093	0.0489927
55.571	0.31746	0.201803	0.111365	0.0523579	0.0491537
55.604	0.305007	0.194041	0.110725	0.0529374	0.0525869
55.638	0.297516	0.186273	0.115129	0.055149	0.0575343
55.671	0.292915	0.178066	0.116811	0.0561273	0.0618426
55.704	0.289926	0.169766	0.112986	0.0529498	0.0645046
55.738	0.287405	0.162733	0.107699	0.0471493	0.0654049
55.771	0.284677	0.157494	0.105577	0.0434425	0.0645058
55.804	0.280554	0.153036	0.106415	0.0430483	0.061654
55.838	0.273593	0.148231	0.106453	0.0431749	0.056316
55.871	0.264955	0.143269	0.104542	0.0413271	0.0497832
55.904	0.258426	0.138345	0.103267	0.0383991	0.0468339
55.938	0.255072	0.133462	0.105412	0.0369493	0.0488733
55.971	0.254886	0.129874	0.109293	0.0372792	0.0538014
56.004	0.256985	0.128215	0.110684	0.0391655	0.0590138
56.037	0.259468	0.127713	0.109042	0.0421785	0.0620247
56.071	0.260473	0.127155	0.103625	0.0444532	0.061531
56.105	0.25991	0.125486	0.0951901	0.0442754	0.0593406
56.137	0.258401	0.121771	0.0881892	0.0421826	0.0584339
56.171	0.255893	0.116626	0.0866349	0.0401261	0.0587336
56.204	0.252457	0.112225	0.0897428	0.0386277	0.0606453
56.238	0.24832	0.109311	0.0950455	0.0384927	0.0645181
56.271	0.243403	0.106679	0.100732	0.0397119	0.0677311
56.304	0.237512	0.103171	0.101065	0.0406707	0.0673903
56.338	0.231492	0.0991971	0.0946342	0.0400705	0.0643384
56.371	0.227148	0.0952696	0.0864448	0.0383972	0.0604389
56.404	0.225208	0.0914776	0.080715	0.0369414	0.0563284
56.437	0.225702	0.0888325	0.076589	0.0361318	0.0544404
56.471	0.228789	0.0884771	0.0739889	0.0360872	0.0570938
56.504	0.233272	0.0897296	0.0739141	0.0367795	0.0624971
56.537	0.236345	0.0902562	0.075207	0.0377566	0.0654272
56.571	0.236967	0.0892904	0.0767126	0.0377771	0.0644353
56.605	0.235802	0.0878792	0.0784081	0.0363762	0.0611105
56.637	0.233252	0.0870158	0.0795954	0.0338484	0.0566214
56.671	0.229666	0.0864358	0.0792346	0.0307371	0.0516044
56.704	0.225865	0.0854678	0.0767491	0.0277546	0.0491287
56.738	0.222567	0.0841363	0.0729316	0.0260621	0.0506939
56.771	0.219897	0.0826836	0.0708179	0.0258029	0.0527944
56.804	0.217847	0.081244	0.0718103	0.0268926	0.052102
56.837	0.216163	0.0796757	0.0734913	0.0295668	0.0498664
56.87	0.214572	0.0776513	0.073555	0.0334043	0.0500037
56.905	0.213222	0.0753647	0.0730204	0.0362416	0.0530048
56.937	0.212074	0.073215	0.0724791	0.0371822	0.0569633
56.971	0.211081	0.071515	0.0712845	0.0371336	0.05996
57.004	0.210402	0.0700965	0.070191	0.037025	0.0619341
57.038	0.211677	0.0690496	0.070311	0.036671	0.0617205
57.071	0.215261	0.0685422	0.0710744	0.0362399	0.0588771
57.104	0.218814	0.0685472	0.0700409	0.0362933	0.0562874
57.138	0.220037	0.0688966	0.0666115	0.0365292	0.0568937
57.171	0.2192	0.0694466	0.0620491	0.0362461	0.0598133
57.204	0.2174	0.0707572	0.0576319	0.035395	0.0607129
57.237	0.214636	0.072953	0.0538187	0.0355076	0.0582076
57.271	0.210948	0.074509	0.051825	0.0371166	0.0545316
57.304	0.206674	0.0742257	0.0520153	0.0388977	0.052077
57.337	0.201514	0.0724872	0.0539764	0.0394546	0.0521284
57.371	0.195701	0.0703708	0.0570155	0.0383946	0.0542378
57.404	0.191036	0.0680649	0.0605489	0.0360655	0.0561519
57.438	0.189182	0.0658256	0.0630962	0.0332223	0.0553962
57.471	0.189484	0.0639659	0.0629498	0.0308878	0.0528725
57.504	0.190695	0.062983	0.0598955	0.029511	0.0503597
57.537	0.192515	0.0630003	0.0558183	0.0303342	0.0482652
57.571	0.194064	0.0633993	0.0541569	0.0336023	0.0480231
57.604	0.194561	0.0636606	0.0553531	0.0371829	0.0508007
57.638	0.194299	0.0637981	0.0571093	0.0390452	0.0548644
57.671	0.19428	0.0639072	0.057554	0.0393264	0.0558101
57.704	0.194434	0.0639093	0.0570185	0.037842	0.0526594
57.738	0.193976	0.0638387	0.0552028	0.0345097	0.0480574
57.771	0.192263	0.0637542	0.051993	0.0309276	0.0439225
57.804	0.189717	0.0637585	0.0500644	0.0285984	0.0403856
57.837	0.18645	0.0638813	0.0516607	0.0273867	0.0388216
57.871	0.18266	0.0640069	0.0549611	0.027503	0.0402228
57.904	0.179981	0.0643048	0.0548636	0.0291967	0.043998
57.938	0.17953	0.0648789	0.0506785	0.0309461	0.048563
57.971	0.181199	0.0652617	0.0456252	0.031502	0.0520668
58.004	0.183827	0.064968	0.0424568	0.0306649	0.0534306
58.038	0.185368	0.0641828	0.0435172	0.0289907	0.0526598
58.071	0.18408	0.0632763	0.0493545	0.027486	0.0501697
58.104	0.180949	0.0623546	0.0562733	0.0273797	0.0466405
58.137	0.177824	0.0617306	0.059549	0.0281717	0.0466396
58.171	0.175114	0.0615886	0.0597946	0.0275078	0.0518243
58.204	0.17452	0.0614469	0.058837	0.0246982	0.0568896
58.239	0.177429	0.0607955	0.0566272	0.0215442	0.0563439
58.272	0.182176	0.0597798	0.0546054	0.0197344	0.0518458
58.304	0.18569	0.058846	0.0544576	0.0190186	0.0470601
58.338	0.187315	0.0581157	0.0557189	0.0195422	0.0427467
58.371	0.186829	0.0576779	0.0561497	0.0218344	0.0411087
58.404	0.183727	0.0576484	0.0551488	0.0240873	0.0445245
58.437	0.178929	0.0579005	0.0538362	0.0242965	0.0511741
58.471	0.17541	0.0577302	0.0531639	0.0230485	0.0543289
58.504	0.174079	0.0568334	0.0527743	0.0225357	0.0516969
58.538	0.173759	0.0560338	0.0510989	0.023211	0.0452769
58.571	0.1734	0.0559802	0.0481541	0.0245786	0.038468
58.604	0.172399	0.0566723	0.0466753	0.0261513	0.035562
58.638	0.170504	0.0576017	0.0483062	0.0278273	0.038504
58.671	0.169154	0.0578052	0.0532147	0.0293093	0.0459221
58.704	0.170204	0.0562981	0.0600585	0.0303522	0.0552572
58.738	0.172612	0.0536822	0.0652425	0.0310925	0.0649914
58.772	0.173191	0.0521066	0.0653394	0.0315927	0.0690819
58.804	0.170894	0.0522093	0.0615729	0.0311815	0.0647891
58.837	0.166817	0.0527837	0.0586042	0.0294782	0.0567452
58.871	0.162101	0.0526997	0.057344	0.02747	0.0493908
58.904	0.157161	0.0521276	0.0566241	0.0261853	0.0432711
58.938	0.153412	0.0511617	0.0552834	0.0255704	0.0409039
58.971	0.151713	0.0495632	0.0533582	0.0252821	0.044194
59.005	0.151022	0.0479432	0.0507987	0.0255432	0.049075
59.037	0.149942	0.0469678	0.0473649	0.0265265	0.0512142
59.071	0.148517	0.0466863	0.0430445	0.0281901	0.0509811
59.104	0.1473	0.0464853	0.037737	0.0299583	0.049364
59.137	0.146479	0.0461849	0.032706	0.0315274	0.0462074
59.171	0.146755	0.0468515	0.0312594	0.0328774	0.0462596
59.204	0.148236	0.0491647	0.0345299	0.0325459	0.0522057
59.238	0.15003	0.0517587	0.0417683	0.029662	0.0603373
59.272	0.151109	0.0530638	0.0510261	0.026067	0.0654976
59.305	0.150551	0.0529228	0.0592172	0.0237442	0.064823
59.337	0.147601	0.0516763	0.0639813	0.0220422	0.0562542
59.371	0.143139	0.0497007	0.0659263	0.0200329	0.0424079
59.405	0.140569	0.0488158	0.0668404	0.0182806	0.0331743
59.438	0.141145	0.0497398	0.0665345	0.0170195	0.0324887
59.471	0.142843	0.0509442	0.0640837	0.0160246	0.0359098
59.504	0.143621	0.0508861	0.0595044	0.0157964	0.0389089
59.537	0.143595	0.0498136	0.0541392	0.0171866	0.0414946
59.571	0.143117	0.0484678	0.049263	0.0197203	0.0443667
59.604	0.142069	0.0469231	0.0450042	0.0220087	0.0471217
59.638	0.141141	0.0455716	0.0421024	0.0234408	0.0497599
59.671	0.140932	0.0447687	0.0411871	0.0237893	0.0522569
59.704	0.141171	0.0444459	0.0413796	0.0227345	0.054304
59.737	0.141029	0.0438544	0.0418783	0.0206693	0.0539658
59.771	0.140281	0.0428055	0.0428334	0.0188156	0.0501969
59.806	0.139349	0.0419376	0.044592	0.0177033	0.0455747
59.838	0.138661	0.0417671	0.0466388	0.0175591	0.0427846
59.871	0.137573	0.042653	0.0473426	0.0182424	0.0419994
59.905	0.135765	0.0443458	0.0460752	0.0187625	0.0420384
59.938	0.134465	0.0459248	0.0437855	0.0183254	0.0428091
59.971	0.134979	0.0463492	0.0415424	0.0172615	0.0440328
60.005	0.136741	0.0458036	0.0397313	0.0162726	0.0453832
60.037	0.139263	0.0438687	0.0387126	0.0155179	0.0462649
60.072	0.142183	0.0405409	0.0382916	0.0156403	0.0463542
60.104	0.144105	0.0375991	0.0356163	0.0169111	0.0459413
60.138	0.143652	0.0368965	0.0299104	0.0186195	0.0452838
60.171	0.141599	0.0378237	0.0242744	0.0201299	0.0445767
60.204	0.139449	0.0395409	0.0221198	0.0213807	0.0445747
60.237	0.137608	0.0419026	0.0230255	0.0225367	0.0453288
60.271	0.136163	0.0436656	0.0260175	0.0233505	0.0455602
60.304	0.135047	0.0435113	0.0308356	0.0235015	0.0442656
60.338	0.133906	0.0418625	0.0350956	0.022807	0.0422898
60.371	0.132877	0.0401926	0.0368327	0.0216049	0.0399959
60.404	0.132264	0.0389227	0.0366375	0.0197546	0.0372197
60.437	0.130771	0.0379077	0.0354782	0.0171483	0.036288
60.471	0.127361	0.0371124	0.0334746	0.0148695	0.0388783
60.504	0.1221	0.0371033	0.0314615	0.013935	0.0434164
60.537	0.116169	0.0380289	0.0304319	0.0146873	0.0475869
60.571	0.111034	0.039023	0.0320276	0.0166188	0.0513762
60.605	0.108003	0.0392026	0.0363947	0.0190928	0.0545907
60.638	0.106934	0.0387671	0.0415749	0.0213152	0.0561781
60.671	0.108433	0.0378992	0.0454468	0.0228971	0.0545876
60.705	0.112685	0.0365159	0.0480492	0.0231913	0.0499458
60.738	0.116893	0.0356258	0.0494352	0.0219162	0.0455381
60.771	0.118185	0.0363073	0.0492592	0.0196468	0.0442315
60.804	0.116921	0.0379951	0.0479522	0.0168201	0.0446698
60.837	0.112092	0.0383518	0.0455145	0.0138144	0.0431013
60.871	0.103182	0.0367287	0.0420587	0.0111824	0.0384472
60.904	0.094279	0.0344097	0.035674	0.00924571	0.0299796
60.938	0.0897704	0.0327462	0.0262733	0.00869983	0.0178165
60.971	0.0890185	0.0318352	0.0189613	0.0103017	0.00491228
61.004	0.0915894	0.0330042	0.0193013	0.0134955	0
61.038	0.0975819	0.0367613	0.0252411	0.0167698	0.0052944
61.071	0.102713	0.0407686	0.031552	0.0194985	0.0155171
61.104	0.103633	0.0428186	0.0364492	0.020176	0.024888
61.137	0.100707	0.0430182	0.0371389	0.0183351	0.0312889
61.171	0.0966919	0.0424423	0.0326623	0.0168987	0.0345745
61.204	0.0951622	0.041442	0.0254489	0.0183513	0.0366209
61.238	0.0989951	0.0404048	0.0191392	0.0208473	0.0400725
61.271	0.105807	0.0394583	0.0151649	0.0220416	0.0437127
61.304	0.110211	0.039045	0.0144756	0.0226821	0.0440651
61.337	0.111204	0.0394229	0.0166644	0.0244413	0.040578
61.371	0.109209	0.0398957	0.0195236	0.0270879	0.0362855
61.405	0.104458	0.0398136	0.0221533	0.0291204	0.034309
61.438	0.0980221	0.0393272	0.0240778	0.0295131	0.0344565
61.471	0.09301	0.0382274	0.0251535	0.0290433	0.034765
61.504	0.0906439	0.0363958	0.0256838	0.0271612	0.0347975
61.538	0.0899028	0.0353561	0.0273701	0.0232779	0.0344789
61.571	0.0899944	0.0366362	0.0303234	0.0202255	0.0342592
61.604	0.0912519	0.0395815	0.0312003	0.0215297	0.0349659
61.638	0.0937663	0.0422853	0.027271	0.026298	0.0396906
61.671	0.0970043	0.0441289	0.0209589	0.0305753	0.0486951
61.704	0.100562	0.0447677	0.0167283	0.0329831	0.0564251
61.737	0.104456	0.0439888	0.0154711	0.0343834	0.0581638
61.771	0.108242	0.042381	0.0178943	0.0356258	0.0559781
61.804	0.110018	0.0409945	0.0250107	0.0365924	0.0531164
61.838	0.109024	0.0400244	0.0344582	0.0367243	0.0496629
61.871	0.106923	0.0393659	0.0401982	0.0361058	0.0464817
61.904	0.10521	0.0392291	0.0404464	0.0359942	0.044607
61.938	0.103694	0.0396711	0.0381637	0.0375142	0.0436336
61.971	0.102066	0.0403178	0.0355945	0.0399596	0.0420307
62.004	0.100549	0.0408881	0.0331415	0.0407631	0.0398846
62.038	0.098669	0.04134	0.033117	0.0392273	0.0392592
62.071	0.0960174	0.0417947	0.0366309	0.036676	0.0422334
62.105	0.0931985	0.0422174	0.0404207	0.0344534	0.0475391
62.138	0.0916164	0.0421515	0.0415143	0.0325676	0.0507505
62.171	0.0916372	0.0413941	0.0408299	0.0309923	0.0501045
62.204	0.0923541	0.0403486	0.0409013	0.0300479	0.0477349
62.237	0.0929043	0.0394006	0.0418715	0.0299524	0.0459637
62.271	0.0929467	0.038592	0.0428231	0.0308927	0.0450793
62.304	0.0916645	0.038149	0.0431629	0.0325002	0.0450812
62.337	0.0888666	0.0382161	0.0432438	0.033957	0.0462237
62.371	0.0856742	0.0385099	0.0428403	0.0347824	0.0485584
62.405	0.0830701	0.0386713	0.0414098	0.0342044	0.0514544
62.438	0.0819794	0.0381294	0.0399552	0.0320814	0.0537237
62.471	0.0824908	0.036649	0.0397035	0.0297286	0.0546511
62.504	0.0828327	0.0346648	0.0403659	0.0283671	0.0536395
62.537	0.0810596	0.0328499	0.0404147	0.0275904	0.0499469
62.571	0.0782323	0.031458	0.0389237	0.0266679	0.0444951
62.604	0.07765	0.030983	0.0360657	0.025797	0.0403263
62.638	0.0799161	0.0316555	0.0330565	0.0248898	0.0387731
62.671	0.0831127	0.0330375	0.030601	0.0238532	0.0399983
62.705	0.0854559	0.0346209	0.0283606	0.0235745	0.0440171
62.737	0.0869619	0.03604	0.0263816	0.0250308	0.0496208
62.771	0.0862005	0.0365518	0.0253728	0.0275257	0.0526135
62.804	0.0825526	0.0359838	0.0253884	0.0294388	0.0515507
62.837	0.0794263	0.0347396	0.0260993	0.0302597	0.0490196
62.871	0.0801509	0.0331308	0.0273998	0.0300175	0.0476587
62.904	0.0835206	0.0313053	0.029109	0.0286038	0.0468113
62.938	0.0868661	0.0302264	0.0309058	0.0265694	0.0449207
62.971	0.0896795	0.0303407	0.0325327	0.0247271	0.0422585
63.005	0.0899361	0.0308387	0.0344332	0.0233876	0.0374835
63.039	0.0868121	0.030895	0.0366826	0.0229743	0.0306916
63.071	0.0815448	0.0306105	0.0372705	0.0238666	0.0280065
63.104	0.0763908	0.0303301	0.0352476	0.026458	0.0333112
63.137	0.0723924	0.0298623	0.0328075	0.0303344	0.0408641
63.171	0.0705158	0.0290715	0.032072	0.0341136	0.0440724
63.204	0.0705975	0.0281329	0.0340238	0.0364491	0.0445371
63.238	0.0712736	0.0275022	0.0392923	0.0371689	0.0463939
63.271	0.0720514	0.0273454	0.0466541	0.0353376	0.0495795
63.305	0.0726863	0.0277588	0.050195	0.0308111	0.0522496
63.337	0.0730731	0.0288675	0.0473793	0.0260032	0.0530531
63.371	0.0730716	0.030269	0.0415117	0.0231031	0.0524847
63.404	0.0726088	0.0307789	0.0363283	0.021644	0.0483961
63.437	0.0716788	0.0299222	0.0323609	0.0214878	0.0395465
63.471	0.0700993	0.0284009	0.0312289	0.0229798	0.0322183
63.504	0.0673902	0.0268343	0.034084	0.0253011	0.033011
63.538	0.0639376	0.0254279	0.0369331	0.0274511	0.0395754
63.571	0.0609983	0.0242059	0.0356299	0.0291013	0.0425488
63.605	0.0592936	0.0233694	0.031265	0.0294887	0.0397225
63.637	0.0582639	0.023125	0.0253216	0.0281397	0.0352153
63.671	0.0575533	0.0235948	0.018012	0.0256661	0.0326936
63.704	0.0582104	0.0253128	0.0132469	0.0229162	0.0316522
63.738	0.0607487	0.028143	0.0138987	0.0209107	0.0313027
63.771	0.0645029	0.030662	0.0174903	0.0201217	0.0314948
63.804	0.0688323	0.0313794	0.0203414	0.0201694	0.0312404
63.838	0.073244	0.0306844	0.0215001	0.0202838	0.03026
63.871	0.0757462	0.0294375	0.0205122	0.0206461	0.0306363
63.905	0.0751931	0.0278229	0.0178444	0.0217819	0.0330726
63.937	0.0725163	0.0262895	0.0156993	0.023647	0.0347848
63.971	0.0687848	0.0253533	0.0149664	0.0252184	0.0328598
64.004	0.0644234	0.0249106	0.015547	0.025644	0.0284492
64.038	0.060014	0.0246083	0.0171819	0.0253088	0.0242263
64.071	0.0562761	0.0243018	0.0194241	0.0255141	0.020889
64.105	0.0544031	0.0239398	0.0220245	0.0263857	0.0192266
64.137	0.0551246	0.0235342	0.0249718	0.0271637	0.0201035
64.171	0.0570565	0.0232117	0.0274945	0.0271401	0.0232319
64.204	0.0580617	0.0226651	0.028783	0.0263872	0.0295549
64.238	0.0580381	0.0217188	0.0286658	0.0248962	0.0389639
64.271	0.0563456	0.0213877	0.0269864	0.0227273	0.0486144
64.304	0.0523726	0.022401	0.0234841	0.0206652	0.0553145
64.338	0.0479671	0.023825	0.0178643	0.0194873	0.0558154
64.371	0.0456191	0.0245055	0.0108778	0.0192419	0.0496724
64.405	0.0456216	0.0242039	0.00544682	0.0194543	0.0418119
64.437	0.0471097	0.0229085	0.00350086	0.0202348	0.0378916
64.471	0.0493353	0.0210015	0.00492262	0.0218688	0.0368247
64.504	0.0502153	0.0200491	0.00898379	0.0241379	0.034931
64.538	0.049038	0.0206738	0.0152158	0.0259297	0.0323987
64.571	0.0470259	0.022052	0.0225425	0.0265424	0.0289819
64.604	0.0451966	0.0233639	0.0296463	0.026028	0.0240018
64.637	0.0434924	0.024503	0.0337406	0.0247891	0.0180889
64.672	0.0432345	0.0251048	0.0326137	0.0234505	0.0158988
64.704	0.0452661	0.024847	0.027919	0.0229924	0.0199766
64.739	0.0469474	0.0242799	0.0228991	0.0236201	0.0266199
64.771	0.0454334	0.0240085	0.0182611	0.0245825	0.0314787
64.804	0.0414542	0.0240247	0.0163941	0.0252456	0.0339935
64.838	0.0377138	0.0239702	0.0194204	0.0256081	0.0351436
64.871	0.0349441	0.0237812	0.0260421	0.0258017	0.0347888
64.904	0.0341258	0.0235075	0.0322936	0.0259679	0.0326815
64.938	0.0354186	0.0232536	0.0369196	0.0269293	0.0292139
64.971	0.0374977	0.0230788	0.0400935	0.0288215	0.0273259
65.004	0.0387911	0.0229507	0.0420856	0.0299328	0.0292489
65.038	0.0389354	0.0227695	0.0424102	0.0291539	0.0337298
65.071	0.0378319	0.0224742	0.0410519	0.0274859	0.0387599
65.105	0.0358145	0.0221958	0.0394595	0.0261183	0.0434419
65.138	0.0348401	0.0220369	0.0393112	0.0246154	0.0451289
65.171	0.0358022	0.0220197	0.0401035	0.0225648	0.0420377
65.205	0.0379995	0.0223246	0.0391711	0.0203595	0.0354777
65.237	0.0408008	0.0231863	0.0357623	0.0178289	0.0264228
65.271	0.0435863	0.0242946	0.0312661	0.0146348	0.0167689
65.304	0.0448454	0.0251682	0.0269465	0.0110847	0.0104466
65.337	0.0436337	0.0256645	0.0232555	0.00894324	0.00952136
65.371	0.0405841	0.0254228	0.0229829	0.00877075	0.0121302
65.404	0.0361703	0.023901	0.0276833	0.0097434	0.0168755
65.438	0.0312236	0.0215906	0.0330391	0.0110709	0.0224843
65.471	0.0270557	0.0196875	0.0343683	0.0125348	0.0272417
65.504	0.0243811	0.0185948	0.0323511	0.0124635	0.030285
65.537	0.0243374	0.0189734	0.0293171	0.00998694	0.0310237
65.571	0.0270935	0.020911	0.0256452	0.00678917	0.0291513
65.604	0.0304631	0.0228433	0.0234817	0.00468766	0.0239532
65.638	0.032059	0.023298	0.0242065	0.00470711	0.0166652
65.671	0.0315867	0.0225394	0.0274012	0.00668544	0.0106595
65.705	0.0295239	0.0212392	0.0312884	0.00941397	0.00934413
65.738	0.0264574	0.0195677	0.0336366	0.0113383	0.0120053
65.771	0.0254445	0.0190104	0.0324552	0.0124821	0.0185543
65.805	0.027388	0.0201789	0.0291719	0.0128614	0.028708
65.838	0.029024	0.0214964	0.0277524	0.0122436	0.0368236
65.871	0.027123	0.0212677	0.0290466	0.0115944	0.0373956
65.904	0.0229495	0.019862	0.0316079	0.011907	0.0323143
65.938	0.0205542	0.0184681	0.0342621	0.0129876	0.0262994
65.971	0.0210424	0.0173414	0.0369512	0.0145736	0.0205258
66.005	0.0231205	0.0166755	0.038536	0.0165547	0.0168213
66.038	0.025293	0.0166505	0.0382073	0.0179397	0.0167207
66.071	0.0269955	0.0171997	0.0371224	0.0176204	0.0192768
66.105	0.0261951	0.0181711	0.0367867	0.0160599	0.0213732
66.137	0.0219397	0.0194544	0.0372706	0.0144421	0.022165
66.171	0.0167913	0.0206041	0.0373317	0.0132093	0.021696
66.204	0.0132686	0.0212546	0.0365748	0.0127777	0.0204359
66.238	0.0133759	0.0208578	0.0362536	0.0133865	0.0186648
66.271	0.0169018	0.0193658	0.0373779	0.0146787	0.0169725
66.304	0.0207907	0.0173937	0.0402623	0.0159648	0.0163608
66.338	0.0214155	0.0158162	0.0438656	0.0168756	0.0174661
66.371	0.0196274	0.0147477	0.0456945	0.0173993	0.0193853
66.405	0.0167747	0.0141258	0.0437111	0.0177341	0.0200327
66.437	0.0126073	0.0140504	0.0389988	0.0188252	0.01912
66.471	0.0104171	0.0145467	0.0330522	0.0206391	0.0172004
66.505	0.013387	0.0155832	0.026445	0.0215569	0.0147516
66.537	0.0201254	0.0169227	0.0221806	0.0199192	0.0122385
66.571	0.0259813	0.0184753	0.0229917	0.0164306	0.0120249
66.604	0.0296412	0.0202751	0.0272469	0.0125429	0.0148989
[truncated: 445 more rows]
